# Supplementary material for: Different PfEMP1-expressing Plasmodium falciparum variants induce divergent endothelial transcriptional responses during co-culture
Source: PLoS One. 2023 Nov 30;18(11):e0295053. doi: 10.1371/journal.pone.0295053 (PMC10688957; doi:10.1371/journal.pone.0295053)
Supplement: S1 File — (XLSX) [file pone.0295053.s010.xlsx]

## Sheet: normalised
id	Symbol	Gene Title	geneassignment	chr	start	end	strand	type	IT4var14_HBMEC_0h_experiment_2_ReadsPerGene.normalised	IT4var14_HBMEC_0h_experiment_3_ReadsPerGene.normalised	IT4var14_HBMEC_2h_experiment_2_ReadsPerGene.normalised	IT4var14_HBMEC_2h_experiment_3_ReadsPerGene.normalised	IT4var14_HBMEC_6h_experiment_2_ReadsPerGene.normalised	IT4var14_HBMEC_6h_experiment_3_ReadsPerGene.normalised	IT4var14_HBMEC_20h_experiment_2_ReadsPerGene.normalised	IT4var14_HBMEC_20h_experiment_3_ReadsPerGene.normalised	RBC_HBMEC_0h_experiment_2_ReadsPerGene.normalised	RBC_HBMEC_0h_experiment_3_ReadsPerGene.normalised	RBC_HBMEC_2h_experiment_2_ReadsPerGene.normalised	RBC_HBMEC_2h_experiment_3_ReadsPerGene.normalised	RBC_HBMEC_6h_experiment_2_ReadsPerGene.normalised	RBC_HBMEC_6h_experiment_3_ReadsPerGene.normalised	RBC_HBMEC_20h_experiment_2_ReadsPerGene.normalised	RBC_HBMEC_20h_experiment_3_ReadsPerGene.normalised	IT4var37_HBMEC_TNF_0h_experiment_1_ReadsPerGene.normalised	IT4var37_HBMEC_TNF_0h_experiment_2_ReadsPerGene.normalised	IT4var37_HBMEC_TNF_0h_experiment_3_ReadsPerGene.normalised	IT4var37_HBMEC_TNF_6h_experiment_1_ReadsPerGene.normalised	IT4var37_HBMEC_TNF_6h_experiment_2_ReadsPerGene.normalised	IT4var37_HBMEC_TNF_6h_experiment_3_ReadsPerGene.normalised	IT4var37_HBMEC_TNF_20h_experiment_1_ReadsPerGene.normalised	IT4var37_HBMEC_TNF_20h_experiment_2_ReadsPerGene.normalised	IT4var37_HBMEC_TNF_20h_experiment_3_ReadsPerGene.normalised	M_19_0028_S1-RBC0h-R_D708-D501_L007_ReadsPerGene.normalised	M_19_0029_S2-RBC2h-R_D708-D502_L007_ReadsPerGene.normalised	M_19_0030_S3-RBC6h-R_D708-D503_L007_ReadsPerGene.normalised	M_19_0031_S4-RBC22h-R_D708-D504_L007_ReadsPerGene.normalised	M_19_0038_S11-RBC6h-R_D709-D503_L007_ReadsPerGene.normalised	M_19_0039_S12-RBC22h-R_D709-D504_L007_ReadsPerGene.normalised	M_19_0044_S17-RBC0h-R_D710-D501_L008_ReadsPerGene.normalised	M_19_0045_S18-RBC2h-R_D710-D502_L008_ReadsPerGene.normalised	M_19_0046_S19-RBC6h-R_D710-D503_L008_ReadsPerGene.normalised	M_19_0047_S20-RBC22h-R_D710-D504_L008_ReadsPerGene.normalised	M_19_0032_S5-A40h-R_D708-D505_L007_ReadsPerGene.normalised	M_19_0033_S6-A42h-R_D708-D506_L007_ReadsPerGene.normalised	M_19_0034_S7-A46h-R_D708-D507_L007_ReadsPerGene.normalised	M_19_0035_S8-A422h-R_D708-D508_L007_ReadsPerGene.normalised	M_19_0041_S14-A42h-R_D709-D506_L008_ReadsPerGene.normalised	M_19_0042_S15-A46h-R_D709-D507_L008_ReadsPerGene.normalised
ENSG00000000003.14	TSPAN6	tetraspanin 6	NM019656	chrX	100627109	100639991	-	protein_coding	1247.84	1227.44	1242.38	1352.37	1390.57	1311.62	741.699	1053.26	1319.79	1322	1326.2	1343.23	1299.14	1431.83	1563.01	1469.82	775.177	927.787	864.388	1059.47	1035.37	878.395	991.663	1026.07	1064.55	617.283	795.673	545.773	991.228	531.636	717.572	668.165	682.745	416.017	712.538	723.963	630.606	710.695	932.91	601.303	456.561
ENSG00000000005.5	TNMD	tenomodulin	NM022322	chrX	100584802	100599885	+	protein_coding	0	0	0	0	0	0	0	0	0	0	0	0	0	0	0	0	0	0	0	0	0	0	0	0	0	0.811147	0	0	0	0.821694	0	0	0	0	0	0	0	0	0	0	0
ENSG00000000419.12	DPM1	dolichyl-phosphate mannosyltransferase polypeptide 1, catalytic subunit	NM010072	chr20	50934867	50958555	-	protein_coding	511.471	620.747	522.412	620.184	501.702	487.212	577.154	505.827	578.311	533.898	569.579	620.918	500.035	597.969	558.835	530.644	755.075	769.105	865.397	754.401	893.085	746.05	699.535	695.835	762.72	435.586	645.083	518.425	514.503	884.964	629.611	531.733	659.852	543.658	567.642	456.901	733.263	653.766	532.881	727.893	611.263
ENSG00000000457.13	SCYL3	SCY1-like, kinase-like 3	NM001286002	chr1	169849631	169894267	-	protein_coding	63.3172	78.5233	101.171	110.329	82.1646	86.0191	79.7794	48.1121	82.1401	65.7312	98.4457	85.7159	82.7481	64.9171	49.3854	55.5067	111.816	168.688	167.431	101.69	101.631	104.236	86.4594	88.3937	100.193	95.7154	67.2851	121.283	98.0434	328.677	104.935	108.446	231.482	158.843	96.3319	85.2667	162.365	146.914	85.6152	122.275	115.712
ENSG00000000460.16	C1orf112	chromosome 1 open reading frame 112	---	chr1	169662007	169854080	+	protein_coding	96.2092	100.014	113.312	123.703	108.308	111.481	57.3415	36.4091	71.0401	100.609	120.948	88.8519	105.208	105.147	53.7175	57.727	115.586	131.52	122.043	105.238	139.743	104.236	82.5294	57.9862	56.3586	64.0806	73.6932	307.963	85.4507	535.744	104.164	89.7883	372.407	417.908	98.7203	69.1787	239.882	347.084	59.0449	175.5	276.703
ENSG00000000938.12	FGR	FGR proto-oncogene, Src family tyrosine kinase	NM010208	chr1	27612064	27635277	-	protein_coding	0.822301	1.65312	1.10369	1.67166	2.48984	2.75261	6.23277	1.30033	4.44001	1.34145	1.40637	0	2.36423	3.6573	5.19847	1.11013	3.76909	2.85913	0	0	1.27039	0	2.61998	5.65719	7.51449	0	3.20405	0	1.79896	0.821694	0	0	0.508752	0	1.59226	1.60881	0	0	5.90449	1.43852	1.25774
ENSG00000000971.15	CFH	complement factor H	NM009888	chr1	196651878	196747504	+	protein_coding	765.974	563.715	1059.91	715.469	1274.8	1078.34	1100.71	932.334	546.121	645.909	788.972	769.353	1022.53	968.27	1110.74	1060.18	1134.5	1403.83	1417.11	1356.27	1474.92	1475.7	1793.38	2133.47	2749.05	3393.84	2718.11	1961.93	2957.49	3620.38	2071.7	2310.01	2325	2681.42	2667.84	3135.56	1986.1	2337.76	3755.26	1550.73	2543.16
ENSG00000001036.13	FUCA2	fucosidase, alpha-L- 2, plasma	NM025799	chr6	143494811	143511690	-	protein_coding	1247.84	1314.23	1183.52	1492.79	1299.7	1349.47	1311.37	1321.13	1566.21	1395.11	1406.37	1440.45	1277.87	1444.63	1803	1825.06	1294.06	1456.72	1368.7	1230.93	1344.07	1428.86	1106.94	1347.83	1671.97	952.287	917.427	683.702	912.074	590.798	837.939	823.254	865.896	680.755	725.276	795.555	823.35	804.352	761.68	1467.29	1009.97
ENSG00000001084.10	GCLC	glutamate-cysteine ligase, catalytic subunit	NM010295	chr6	53497341	53616970	-	protein_coding	278.349	314.093	373.782	391.168	219.106	210.575	236.845	149.538	288.6	270.303	322.058	316.731	268.34	193.837	162.019	146.538	228.658	284.483	273.336	184.462	210.885	169.823	255.448	212.852	252.988	322.025	215.74	375.739	284.236	529.992	356.471	298.517	286.936	362.124	296.957	288.781	336.254	409.522	302.605	175.5	320.724
ENSG00000001167.14	NFYA	nuclear transcription factor Y subunit alpha	NM001110832	chr6	41072945	41099976	+	protein_coding	486.391	480.232	547.796	409.556	429.497	487.9	368.98	230.158	406.261	399.082	529.497	376.314	555.594	444.362	250.393	248.67	448.522	541.804	519.44	614.872	608.517	518.839	462.427	472.376	541.043	582.404	494.492	857.303	713.288	1188.17	725.287	705.479	1078.55	902	800.112	646.74	986.763	791.497	835.486	568.217	753.388
ENSG00000001460.17	STPG1	sperm-tail PG-rich repeat containing 1	NM030189	chr1	24356999	24416934	-	protein_coding	120.056	122.331	98.596	95.2844	153.125	155.523	163.299	184.646	105.45	127.438	97.7426	98.2597	138.308	131.663	129.962	130.996	87.9455	105.788	94.8104	166.725	151.177	148.742	218.769	204.366	187.862	186.564	104.666	116.527	143.017	78.8826	127.311	114.276	94.1192	98.3312	150.469	178.578	85.8966	121.204	184.515	120.836	128.29
ENSG00000001461.16	NIPAL3	NIPA-like domain containing 3	NM028995	chr1	24415794	24472976	+	protein_coding	388.537	377.738	347.293	349.376	436.966	439.73	454.992	477.22	377.401	367.558	369.875	353.317	412.558	410.532	386.419	341.921	207.3	221.582	254.172	350.004	392.551	312.709	588.186	618.048	562.334	674.063	566.05	390.008	495.614	362.367	326.379	357.987	307.286	354.56	483.252	608.129	300.638	321.374	645.066	276.197	343.364
ENSG00000001497.16	LAS1L	LAS1-like, ribosome biogenesis factor	NM152822	chrX	65512582	65534775	-	protein_coding	676.343	723.241	611.442	673.677	685.95	712.238	754.165	746.387	730.381	741.823	658.883	695.135	624.157	667.457	859.48	935.843	669.642	729.077	744.362	709.468	705.067	703.887	627.486	638.556	541.043	687.853	576.73	535.071	627.838	667.215	754.608	546.892	646.115	519.075	607.449	574.344	605.466	569.29	450.218	871.746	689.243
ENSG00000001561.6	ENPP4	ectonucleotide pyrophosphatase/phosphodiesterase 4 (putative)	NM199016	chr6	46129993	46146699	+	protein_coding	58.3834	66.9514	55.1843	58.508	34.8577	26.1498	27.4242	45.5114	46.6201	54.3288	46.4101	33.4501	33.0992	39.316	22.5267	9.99121	31.4091	57.1825	55.4741	60.3048	52.086	81.9835	91.6994	54.4505	106.455	48.6688	57.673	124.85	66.5616	82.9911	64.0413	97.9509	65.1203	146.551	78.817	92.5064	104.752	148.75	140.232	24.4549	88.042
ENSG00000001617.11	SEMA3F	sema domain, immunoglobulin domain (Ig), short basic domain, secreted, (semaphorin) 3F	NM011349	chr3	50155045	50189075	+	protein_coding	3241.92	3111.18	3056.84	3443.61	3103.58	3387.78	3360.71	4059.62	3214.56	3365.7	3226.21	3469.4	3160.98	3335.46	5195.87	5102.18	1177.21	894.907	940.035	1371.64	980.742	999.028	2037.04	1522.49	497.208	2800.08	2973.36	2272.27	2296.37	1004.93	1297.03	2193.4	2005.5	2431.81	1912.31	2669.81	1921.15	1801.53	2088.71	2400.9	1745.75
ENSG00000001626.14	CFTR	cystic fibrosis transmembrane conductance regulator	NM021050	chr7	117465784	117715971	+	protein_coding	0.822301	0	0	0	0	0	0	0	0	0.670726	0.703184	0	0	0.914325	0	0	0	0	0	0	1.27039	0	0	0.707149	0	0	0	0	0	0	0	0	0	0	0	0	0	0	0	0	0
ENSG00000001629.9	ANKIB1	ankyrin repeat and IBR domain containing 1	NM001003909	chr7	92246234	92401384	+	protein_coding	469.123	476.099	459.869	312.6	438.211	396.376	296.68	174.244	352.981	346.095	412.769	286.417	443.293	341.958	185.412	164.3	782.715	837.724	882.543	897.477	898.166	954.522	1045.37	1098.91	1209.83	1151.02	733.728	1118.89	940.857	1502.88	1047.81	1204.56	851.142	1367.18	1247.54	1139.84	1030.76	1654.62	1508.6	312.16	1260.26
ENSG00000001630.15	CYP51A1	NA	---	chr7	92112151	92142952	-	protein_coding	23.0244	17.3578	35.6859	6.68662	26.1433	23.3972	12.4655	1.30033	15.54	2.6829	28.1274	11.4985	21.2781	13.7149	5.19847	7.77094	40.2037	10.0069	11.0948	40.2032	10.1631	7.02716	22.2699	5.65719	0	34.8793	44.8568	20.2138	27.8839	22.1857	31.6349	36.1485	88.5229	59.566	44.5834	28.1541	54.471	3.67284	17.7135	18.7008	27.6703
ENSG00000001631.15	KRIT1	KRIT1, ankyrin repeat containing	NM001170552	chr7	92198969	92246166	-	protein_coding	236.823	233.917	283.28	215.644	278.862	249.799	125.902	122.231	172.05	167.011	260.881	214.29	296.711	216.695	117.832	105.463	468.624	491.77	540.621	491.898	519.59	441.54	497.797	488.64	557.324	381.239	358.854	487.509	357.993	566.147	370.36	388.305	481.788	529.476	411.6	459.314	506.999	602.346	488.597	133.783	459.076
ENSG00000002016.17	RAD52	RAD52 homolog, DNA repair protein	NM001166381	chr12	912077	990053	-	protein_coding	92.0977	114.065	109.633	100.299	148.145	125.244	134.628	111.828	85.4701	101.28	94.2266	94.0784	137.125	149.035	102.237	126.555	167.096	158.682	158.353	202.198	158.799	189.733	230.558	277.91	358.191	146.006	42.7207	112.96	153.811	119.146	132.712	127.103	87.5054	103.059	116.235	163.294	89.0391	112.022	194.848	51.7869	128.29
ENSG00000002079.14	MYH16	myosin, heavy chain 16 pseudogene	---	chr7	99238829	99311130	+	transcribed_unitary_pseudogene	3.2892	6.61249	2.94316	3.34331	0	4.12892	13.7121	0	11.1	6.03653	5.62547	3.13595	5.91058	4.57163	10.3969	11.1013	26.3836	22.873	28.2414	17.7367	15.2447	19.9103	19.6499	23.3359	21.291	56.7803	69.4212	32.1043	28.7834	5.75186	13.8885	31.4842	34.0864	16.0734	43.7872	53.0906	47.1384	27.5463	17.7135	20.1393	8.8042
ENSG00000002330.13	BAD	BCL2-associated agonist of cell death	NM001285453	chr11	64269830	64284704	-	protein_coding	252.446	275.245	200.503	259.107	262.678	239.477	291.694	487.622	367.411	342.07	215.174	268.646	236.423	287.098	597.824	568.389	207.3	28.5913	22.1897	95.7782	22.867	18.7391	40.6097	9.19294	2.50483	109.505	153.795	98.6909	153.811	66.5572	148.915	135.265	112.943	128.587	112.255	130.313	103.704	110.185	107.757	218.656	105.65
ENSG00000002549.12	LAP3	leucine aminopeptidase 3	NM024434	chr4	17577192	17607972	+	protein_coding	1943.51	1918.45	1671.72	1598.1	1431.66	1350.84	2353.49	1966.09	1976.91	1900.17	1599.74	1628.6	1345.25	1242.57	2023.07	2068.18	6107.19	7400.85	6844.5	3317.95	3705.73	3444.48	2050.14	2116.5	2218.03	4105.22	3912.15	2620.66	4050.36	4408.39	5786.1	4024.15	3572.46	3667.57	4312.65	3446.06	2831.44	3472.67	2696.88	4331.4	4615.92
ENSG00000002586.18	CD99	CD99 molecule	---	chrX	2691179	2741309	+	protein_coding	14323.3	13921.8	11844.8	13817.9	13690.4	14158.7	18306.9	23366.9	17399.3	15686.9	14119.2	15581.5	13261	15885.5	21921.9	21826.4	11752	12274.2	10822.5	10969.6	10435	11203.6	11919.6	12176.4	9058.71	14064.5	15092.2	9908.33	11481	6756.79	8122.45	10978.7	10705.2	11772.3	11016.9	12693.5	10321.2	7973.74	10772.7	19054.7	10670.7
ENSG00000002586.18_PAR_Y	CD99	CD99 molecule	---	chrY	2691179	2741309	+	protein_coding	0	0	0	0	0	0	0	0	0	0	0	0	0	0	0	0	0	0	0	0	0	0	0	0	0	0	0	0	0	0	0	0	0	0	0	0	0	0	0	0	0
ENSG00000002587.9	HS3ST1	heparan sulfate (glucosamine) 3-O-sulfotransferase 1	NM010474	chr4	11393150	11429765	-	protein_coding	84.697	71.0842	148.998	175.524	79.6748	85.3309	100.971	106.627	78.8101	85.8529	147.669	162.024	94.5692	85.9466	78.8434	81.0398	42.7164	41.4573	39.3362	40.2032	30.4894	38.6494	43.2297	37.4789	27.5531	95.7154	74.7613	269.914	89.9481	157.765	74.0719	108.446	473.14	431.145	107.478	91.702	259.785	317.701	73.8062	434.434	396.189
ENSG00000002726.20	AOC1	amine oxidase, copper containing 1	NM001161621	chr7	150824627	150861504	+	protein_coding	0	0	0.367895	0	0	0.688153	0	0	0	0	0	0	0	0	0	0	0	0	0	0	0	0	0	0	0	0	0	0	0	0	0.771582	0	0	0	0	0	0	0	0	0	0
ENSG00000002745.12	WNT16	wingless-type MMTV integration site family, member 16	NM053116	chr7	121325367	121341104	+	protein_coding	0.411151	2.47968	0.735791	3.34331	2.48984	2.06446	0	6.50163	0	0	0	0	1.18212	1.82865	1.73282	1.11013	0	0	1.00862	0	0	0	0	0.707149	0	0	0	0	0	0	0	0	0	0	0	0	0	0	0	0	0
ENSG00000002746.14	HECW1	HECT, C2 and WW domain containing E3 ubiquitin protein ligase 1	NM001081348	chr7	43112599	43566001	+	protein_coding	0	0	0	0	0	0.688153	0	3.90098	0	0.670726	0	0	0	0	0	0	0	0	0	0	0	0	0	0	0	0	0	0	0	0	0	0	0	0	0	0	0	0	0	0	0
ENSG00000002822.15	MAD1L1	MAD1 mitotic arrest deficient-like 1 (yeast)	NM010752	chr7	1815793	2233243	-	protein_coding	506.538	495.11	391.809	523.228	484.273	511.986	423.828	535.734	621.601	600.971	442.303	514.295	502.399	589.74	921.862	891.438	314.091	225.871	207.776	281.422	195.64	197.932	208.289	176.08	75.1449	270.923	369.534	189.059	314.818	238.291	263.11	279.86	315.935	259.065	304.122	284.759	227.312	194.661	225.847	420.049	225.136
ENSG00000002834.17	LASP1	LIM and SH3 protein 1	NM010688	chr17	38869859	38921770	+	protein_coding	3445.44	3384.77	3187.81	2923.73	3773.35	3972.71	3889.25	2565.54	3175.71	3255.7	3198.08	3184.03	3740.21	3788.05	3298.43	3463.62	4525.42	4857.66	4460.12	3692.78	3809.9	3501.87	3261.88	3226.72	2477.28	4652.74	5014.34	4235.39	4778.04	4419.07	5278.4	5072.46	4584.88	5105.66	5330.1	4139.46	3918.77	3599.38	3460.03	4793.16	5178.13
ENSG00000002919.14	SNX11	sorting nexin 11	NM001163389	chr17	48103357	48123074	+	protein_coding	429.241	388.484	376.725	421.257	372.231	418.397	306.652	409.603	509.491	494.325	401.518	446.35	397.191	442.533	538.041	487.349	487.469	546.093	541.629	299.159	381.117	359.556	337.978	352.16	325.628	347.171	554.301	485.131	427.253	453.575	432.858	346.326	521.471	507.73	360.648	411.854	552.043	394.83	332.128	865.991	369.776
ENSG00000002933.7	TMEM176A	transmembrane protein 176A	NM001098271	chr7	150800403	150805120	+	protein_coding	0	0	0	0	0	0	0	0	0	0	0	0	0	0	0	0	0	0	0	0	0	0	0	0	0	0	0	0	0	0	0	0	0	0	0	0	0	0	0	0	0
ENSG00000003056.7	M6PR	mannose-6-phosphate receptor (cation dependent)	NM010749	chr12	8940363	8949955	-	protein_coding	821.479	805.897	1004.72	790.693	966.057	1013.65	643.222	274.369	667.111	677.433	1013.29	846.706	1055.63	1007.59	485.19	497.34	1280.24	1495.32	1354.58	1209.64	1373.29	1297.68	966.774	1067.8	1337.58	1325.41	1209	1617.1	1565.1	1543.14	1886.52	1484.42	1800.47	1446.6	1550.86	1192.93	1693.84	1548.1	1126.28	1294.67	1856.43
ENSG00000003096.14	KLHL13	kelch-like family member 13	NM001290476	chrX	117897813	118117340	-	protein_coding	341.255	376.912	690.908	454.69	475.559	483.771	258.037	145.637	315.24	289.083	643.413	485.027	579.237	457.163	122.164	121.005	214.838	214.434	185.586	491.898	487.83	367.755	277.718	277.91	316.861	109.505	88.6455	46.3728	90.8476	59.9836	50.1529	72.2971	43.2439	24.5828	56.5254	90.0932	52.376	71.6204	57.5688	41.7172	44.021
ENSG00000003137.8	CYP26B1	cytochrome P450, family 26, subfamily B, polypeptide 1	NM001177713	chr2	72129238	72148038	-	protein_coding	46.8712	28.1031	8.0937	6.68662	97.1037	75.0087	41.1363	31.2078	17.76	24.1461	8.43821	4.18126	94.5692	96.9185	34.6565	19.9824	6.28182	7.14782	2.01724	20.1016	26.6782	25.7662	47.1597	67.8863	57.6111	120.05	53.4009	14.2686	75.5564	27.1159	54.7824	73.4631	53.9277	78.4759	93.1474	94.1152	38.7582	36.7284	110.709	57.541	52.8252
ENSG00000003147.17	ICA1	islet cell autoantigen 1	NM001252266	chr7	8113184	8262687	-	protein_coding	536.963	657.116	421.976	451.347	654.827	684.712	817.739	815.305	601.621	579.507	494.338	522.658	712.816	720.488	707.858	723.808	704.82	766.246	709.06	743.759	799.076	824.52	906.514	1030.32	1233.63	622.961	652.559	316.287	515.403	351.685	434.401	398.8	420.229	442.491	531.816	530.906	478.716	293.827	450.218	602.742	404.993
ENSG00000003249.13	DBNDD1	dysbindin (dystrobrevin binding protein 1) domain containing 1	NM001170975	chr16	90004865	90020128	-	protein_coding	1026.23	953.851	802.012	862.575	867.708	904.921	1242.81	1353.64	1090.02	1118.1	732.014	874.929	808.567	821.064	1298.75	1344.37	454.804	384.553	328.81	501.358	415.418	392.35	517.447	419.34	184.105	868.739	873.639	505.345	750.167	334.429	559.397	643.677	429.387	392.379	579.584	789.12	481.859	444.414	485.645	601.303	404.993
ENSG00000003393.14	ALS2	ALS2, alsin Rho guanine nucleotide exchange factor	NM001159948	chr2	201700554	201781189	-	protein_coding	491.736	497.59	531.977	463.049	428.252	427.343	377.706	278.27	430.681	427.253	486.603	411.854	410.194	352.015	317.107	326.38	722.409	763.387	726.207	733.117	689.822	722.626	772.895	867.672	1092.11	858.194	627.995	738.398	765.458	953.986	930.528	803.43	762.62	754.503	1028.6	822.905	730.121	819.044	811.868	411.418	728.233
ENSG00000003400.14	CASP10	caspase 10	---	chr2	201182881	201229406	+	protein_coding	469.945	482.712	370.839	427.944	520.376	547.77	850.149	814.004	448.441	486.276	384.642	420.217	515.402	518.422	628.148	666.081	451.035	520.361	578.948	565.21	533.564	633.616	751.935	883.937	1045.77	637.562	445.363	508.912	612.547	413.312	594.118	579.543	337.303	425.472	674.324	628.239	306.923	550.926	668.684	369.701	635.16
ENSG00000003402.19	CFLAR	CASP8 and FADD like apoptosis regulator	NM001289704	chr2	201116104	201176687	+	protein_coding	1709.56	1774.63	1850.15	1775.3	1556.15	1626.1	1701.55	1478.47	1598.4	1647.97	1978.76	1927.56	1717.61	1650.36	1526.62	1415.42	3961.32	4131.44	4204.94	3244.63	3377.97	3414.03	3819.93	4249.26	4716.59	3323.27	4498.49	4135.51	2923.31	5125.73	3100.99	3149.59	5074.29	5240.87	3354.1	3255.42	4957.91	4043.8	2845.97	4620.54	4215.95
ENSG00000003436.15	TFPI	tissue factor pathway inhibitor (lipoprotein-associated coagulation inhibitor)	NM001177319	chr2	187464230	187565760	-	protein_coding	9010.78	8547.47	11601.6	11766.8	12161.6	10475.7	10270.4	12389.5	8847.82	8923.34	10930.3	10348.6	11324.7	10632.7	9812.11	8167.26	5065.66	5784.01	5469.75	6367.48	6866.46	7349.24	8656.42	8260.21	10144.6	3752.37	4870.16	4687.22	5750.38	4510.28	4872.54	5643.84	4571.65	4661.28	5342.04	4894.79	5410.44	7672.57	8620.56	4752.88	4475.05
ENSG00000003509.15	NDUFAF7	NADH dehydrogenase (ubiquinone) complex I, assembly factor 7	BC108350	chr2	37231631	37253403	+	protein_coding	182.14	209.946	190.938	202.27	230.31	211.951	324.104	322.481	187.59	231.401	193.376	176.658	196.231	182.865	227.866	186.503	291.477	278.765	281.405	319.261	350.628	412.26	387.757	401.661	531.024	216.576	144.182	173.601	224.87	238.291	243.048	205.23	172.976	171.134	230.082	204.318	159.223	181.806	209.61	211.463	217.59
ENSG00000003756.16	RBM5	RNA binding motif protein 5	NM148930	chr3	50088908	50119021	+	protein_coding	1365.84	1384.49	1430.01	1454.34	1665.7	1539.4	1932.16	1869.87	1289.82	1409.87	1518.88	1589.93	1584.03	1665.9	1722.43	1823.95	1683.53	1569.66	1639.01	1615.22	1591.8	1834.09	2403.83	2687.87	3396.55	1581.74	1100.06	951.238	1222.39	1388.66	1245.33	1198.73	1246.95	1027.75	1194.2	1485.73	1127.13	1057.78	1851.06	1244.32	953.369
ENSG00000003987.13	MTMR7	myotubularin related protein 7	NM001040699	chr8	17298030	17413528	-	protein_coding	13.1568	15.7047	11.0369	6.68662	11.2043	8.25783	13.7121	9.10228	9.99001	18.7803	9.14139	11.4985	10.639	14.6292	5.19847	6.66081	67.8437	48.6052	55.4741	59.1224	57.1676	53.8749	26.1998	21.9216	26.3007	12.1672	18.1563	14.2686	12.5927	10.682	7.71582	16.3251	10.6838	13.2369	4.77679	6.43523	12.5702	23.8735	8.85674	10.0697	8.8042
ENSG00000003989.17	SLC7A2	solute carrier family 7 (cationic amino acid transporter, y+ system), member 2	NM001044740	chr8	17497088	17570573	+	protein_coding	305.896	328.145	356.859	254.092	287.576	305.54	286.707	354.989	263.07	264.266	335.419	292.688	396.009	358.415	400.282	382.996	17678.3	19583.6	18799.7	9292.85	10560.8	9683.43	1461.95	1714.13	1966.29	300.124	714.504	3623.03	1029.91	7515.21	1799.33	319.506	837.406	2114.12	405.231	278.324	816.017	2572.83	560.927	290.582	1851.4
ENSG00000004059.10	ARF5	ADP-ribosylation factor 5	NM007480	chr7	127588345	127591705	+	protein_coding	1546.75	1577.08	1513.15	1813.75	1810.11	1682.53	2016.92	2760.59	2027.97	1889.44	1569.51	1800.03	1524.93	1821.34	2799.38	2587.72	1110.63	924.927	947.095	1022.82	928.656	813.979	1142.31	1022.54	647.498	1003.39	1270.94	904.865	1024.51	1131.47	989.94	866.399	946.788	1183.76	977.65	950	876.773	1151.44	1191.23	1693.14	1094.24
ENSG00000004139.13	SARM1	sterile alpha and TIR motif containing 1	NM001168521	chr17	28364356	28404049	+	protein_coding	8.22301	15.7047	9.93318	10.0299	9.95935	13.0749	8.72587	5.2013	5.55001	10.0609	7.03184	6.2719	17.7317	7.3146	6.06488	14.4317	8.79455	7.14782	11.0948	15.3718	13.9743	9.36955	7.85995	17.6787	17.5338	7.30032	8.54414	8.32333	22.487	3.28677	17.7464	11.6608	6.61378	2.83648	7.96132	12.066	13.6177	0	10.3329	7.19262	6.28871
ENSG00000004142.11	POLDIP2	polymerase (DNA-directed), delta interacting protein 2	NM026389	chr17	28347177	28357522	-	protein_coding	1781.1	1658.08	1730.95	1944.14	1767.78	1914.44	2058.06	2183.25	2004.66	1943.76	1747.41	1920.25	1768.44	1918.25	2416.42	2315.74	1463.66	1469.59	1457.46	1398.83	1560.04	1407.77	1459.33	1528.86	1059.54	1269.45	1525.13	1450.64	1117.16	1552.18	1378.05	1170.75	1482.5	1593.15	1276.2	1056.18	1340.82	1167.96	1095.28	2031.2	1466.53
ENSG00000004399.12	PLXND1	plexin D1	NM026376	chr3	129555175	129606818	-	protein_coding	19362.7	20421.8	18306.8	18363.1	17221	18257.4	17411.9	16191.7	18814.5	19072.1	18773.6	19654	16981.1	17180.2	19502.1	18283.9	16219.7	12748.8	12558.3	14060.5	9989.08	10729.3	13097.3	10580.4	4395.97	22347.9	22010.8	13037.9	16635	6279.38	12350.7	24296.5	23637.6	10456.2	21641.2	20427	18776.8	13606	20887.1	18588.6	16531.8
ENSG00000004455.16	AK2	adenylate kinase 2	NM001033966	chr1	33007940	33080996	-	protein_coding	1714.09	1627.5	1665.09	1805.39	1757.83	1761.67	2102.94	2189.75	1720.5	1743.22	1744.6	1786.44	1745.98	1792.08	2191.15	2218.05	1730.01	2052.85	1908.31	1603.4	1877.64	1713.46	1638.8	1746.66	1732.09	1793.45	1574.26	1714.61	1728.8	2602.3	2302.4	1501.91	1944.45	2148.16	1698.15	1474.47	1644.6	1480.16	1279.8	2613.8	2026.22
ENSG00000004468.12	CD38	CD38 molecule	NM007646	chr4	15778275	15853230	+	protein_coding	6.16726	3.30624	6.99001	11.7016	6.22459	6.19337	7.47932	6.50163	2.22	5.36581	4.92229	5.22658	4.72846	0	6.93129	7.77094	64.0746	67.1895	80.6897	33.1085	20.3263	56.2173	7.85995	5.65719	15.029	12.9784	14.9523	14.2686	7.19585	12.3254	8.48741	16.3251	12.7188	4.72746	7.96132	8.04403	12.5702	3.67284	14.7612	20.1393	17.6084
ENSG00000004478.7	FKBP4	FK506 binding protein 4	NM010219	chr12	2794953	2805423	+	protein_coding	1146.7	969.556	926.729	984.605	1154.04	1289.6	1423.56	1523.98	1184.37	1183.16	972.503	1000.37	1088.73	1123.71	1620.19	1525.32	898.3	1057.88	963.233	1382.28	1436.81	1404.26	1316.54	1390.26	1079.58	824.937	854.414	734.831	970.54	635.169	1087.93	805.762	853.686	692.101	884.502	824.513	823.35	848.426	938.815	1127.8	860.296
ENSG00000004487.15	KDM1A	lysine (K)-specific demethylase 1A	NM133872	chr1	23019448	23083689	+	protein_coding	2271.61	2463.15	2243.43	2557.63	2459.96	2561.3	3019.15	3141.59	2551.89	2576.26	2367.62	2522.35	2325.22	2518.97	3292.36	3360.38	1613.17	1859.86	1632.96	1779.58	1896.69	1741.56	2077.65	2108.72	2375.83	2182.8	1834.85	1321.03	1904.2	1770.75	1884.2	1991.67	1690.58	1599.77	2108.16	1965.16	1762.97	1592.18	2060.67	2091.61	1652.67
ENSG00000004534.14	RBM6	RNA binding motif protein 6	ENSMUST00000182445	chr3	49940007	50100045	+	protein_coding	1360.91	1548.98	1159.97	1171.83	1537.47	1328.13	2544.22	2718.98	1341.99	1548.71	1234.09	1397.59	1368.89	1476.64	2065.52	2161.43	1663.43	1829.84	1779.21	1991.24	1718.84	2549.69	2665.83	3667.98	4756.67	2604.59	1405.51	1020.2	1810.66	1681.19	1888.06	1560.22	1427.05	1323.69	1597.04	2373.79	1371.2	980.649	2190.57	1753.56	1632.55
ENSG00000004660.14	CAMKK1	calcium/calmodulin-dependent protein kinase kinase 1, alpha	NM018883	chr17	3860315	3894891	-	protein_coding	93.3312	83.4827	90.5023	90.2694	146.9	121.115	135.874	132.633	94.3501	83.8408	100.555	86.7612	106.39	117.948	125.63	128.776	80.4073	72.9077	73.6293	177.367	101.631	173.337	116.589	147.794	90.1738	63.2695	36.3126	32.1043	74.6569	21.364	43.2086	76.9614	28.9989	35.9287	35.0298	90.0932	27.2355	38.5648	56.0927	25.8934	44.021
ENSG00000004700.15	RECQL	RecQ helicase-like	NM001204907	chr12	21468911	21501669	-	protein_coding	449.388	434.771	496.659	341.018	556.479	539.512	226.873	81.9206	303.03	307.193	427.536	367.951	582.783	448.934	170.683	178.732	922.171	1017.85	1118.56	974.336	1116.67	842.088	1147.55	1213.47	1221.1	897.94	752.953	1171.21	842.814	1061.63	856.456	987.671	894.386	1300.05	1088.31	993.438	1099.9	1524.23	1265.04	368.262	934.503
ENSG00000004766.15	VPS50	VPS50 EARP/GARPII complex subunit	---	chr7	93232340	93361121	+	protein_coding	292.328	305.001	288.43	239.047	307.495	247.735	201.942	171.643	267.51	258.23	284.789	254.012	295.529	241.382	168.95	157.639	370.627	431.728	404.457	338.18	378.576	381.809	335.358	359.232	428.326	331.759	294.773	504.156	363.39	398.521	331.009	405.796	314.409	493.547	351.89	418.29	347.776	653.766	379.364	194.201	360.972
ENSG00000004776.12	HSPB6	heat shock protein, alpha-crystallin-related, B6	NM001012401	chr19	35754569	35758079	-	protein_coding	6.57841	4.1328	8.0937	8.35828	6.22459	9.63414	14.9586	9.10228	7.77001	2.01218	4.92229	5.22658	8.27481	8.22893	11.2633	14.4317	1.25636	1.42956	0	1.18245	3.81117	1.17119	1.30999	4.95004	1.25241	0.811147	0	1.18905	0	0.821694	0.771582	0	0	0.945493	0	0	1.04752	0	0	0	0
ENSG00000004777.18	ARHGAP33	Rho GTPase activating protein 33	NM001289670	chr19	35774532	35788822	+	protein_coding	93.7423	90.9217	99.3318	127.046	119.512	86.0191	120.916	143.036	77.7001	105.304	89.3044	113.939	107.573	119.777	139.492	150.978	70.3564	18.5843	43.3707	104.055	48.2749	53.8749	44.5397	31.8217	11.2717	110.316	55.5369	71.3428	93.546	53.4101	90.2751	55.9719	69.1903	86.0398	32.6414	73.2007	57.6135	40.4013	48.7121	67.6106	72.9491
ENSG00000004779.9	NDUFAB1	NADH dehydrogenase (ubiquinone) 1, alpha/beta subcomplex, 1, 8kDa	NM028177	chr16	23581002	23596356	-	protein_coding	1089.55	1137.35	998.468	1434.28	1136.61	1229.04	1307.63	2396.5	1653.9	1482.3	1165.88	1289.92	1052.08	1325.77	2383.5	2248.02	913.377	842.013	839.173	727.205	862.595	763.618	742.765	779.278	795.283	617.283	850.142	751.478	769.956	608.053	749.207	753.289	783.478	745.048	663.178	666.85	790.877	839.244	749.871	1552.17	755.903
ENSG00000004799.7	PDK4	pyruvate dehydrogenase kinase, isozyme 4	NM013743	chr7	95583499	95596491	-	protein_coding	92.92	90.0951	228.831	198.927	240.269	196.124	250.557	237.96	85.4701	77.1335	164.545	157.843	267.158	201.152	128.229	105.463	33.9218	11.4365	26.2241	43.7505	39.3821	31.6222	132.309	120.215	146.532	12.1672	0	2.37809	12.5927	3.28677	6.17266	6.99649	0	2.83648	14.3304	14.4793	0	9.1821	29.5225	2.87705	5.03097
ENSG00000004809.13	SLC22A16	solute carrier family 22 (organic cation/carnitine transporter), member 16	NM027572	chr6	110424687	110476641	-	protein_coding	0	0	0	0	0	0	0	0	0	0	0	0	0	0	0	0	2.51273	0	1.00862	1.18245	0	0	0	0	0	0	0	0	0	0	0	0	0	0	0	0	5.2376	0	0	0	0
ENSG00000004838.13	ZMYND10	zinc finger, MYND-type containing 10	NM053253	chr3	50341110	50346852	-	protein_coding	2.87805	2.47968	2.94316	3.34331	2.48984	4.81707	3.73966	9.10228	4.44001	1.34145	2.10955	5.22658	3.54635	4.57163	10.3969	3.3304	7.53819	1.42956	4.03448	0	0	3.51358	2.61998	1.4143	0	0.811147	2.13604	0	0.899481	3.28677	0	2.33216	2.54376	2.83648	4.77679	4.02202	3.14256	0	0	2.87705	6.28871
ENSG00000004846.16	ABCB5	ATP binding cassette subfamily B member 5	NM029961	chr7	20615207	20777038	+	protein_coding	0	0	0	0	1.24492	0.688153	0	0	0	0.670726	0.703184	0	0	0	0	0	0	0	0	1.18245	0	0	0	0	0	0	0	0	0	0	0	0	0	0	0	0	0	0	0	0	0
ENSG00000004848.7	ARX	aristaless related homeobox	NM007492	chrX	25003694	25016420	-	protein_coding	0	0	0	0	0	0	0	0	0	0	0	0	0	0	0.866411	0	0	0	0	0	0	0	0	0	0	0	0	0	0	0	0	0	0	0	0	0	0	0	0	0	0
ENSG00000004864.13	SLC25A13	solute carrier family 25 (aspartate/glutamate carrier), member 13	NM001177572	chr7	96120220	96322147	-	protein_coding	428.419	433.944	430.07	412.899	369.741	402.569	320.364	187.247	463.981	383.655	414.878	407.673	453.932	371.216	306.71	304.177	613.106	756.239	728.224	565.21	609.788	576.227	379.897	369.839	410.792	478.577	442.159	593.335	502.81	466.722	665.876	622.688	631.87	574.859	633.721	487.468	659.937	718.041	286.368	523.623	622.583
ENSG00000004866.20	ST7	NA	NM001083315	chr7	116953238	117230103	+	protein_coding	343.311	358.727	316.39	382.809	307.495	303.475	330.337	306.877	387.391	375.607	373.391	366.906	307.35	319.099	407.213	402.979	414.6	448.883	406.474	355.917	341.735	337.304	324.878	337.31	384.491	322.025	399.439	374.55	367.888	230.074	309.405	377.81	407.511	235.428	344.725	317.739	435.768	433.395	397.077	454.574	344.622
ENSG00000004897.11	CDC27	cell division cycle 27	ENSMUST00000106961	chr17	47117703	47189422	-	protein_coding	1089.55	1162.14	1314.86	1160.13	952.363	942.769	729.234	739.886	1067.82	957.797	1293.16	1039.04	1128.92	840.265	657.606	579.49	1214.9	1269.45	1347.52	1102.04	1192.9	1099.75	1150.17	1114.47	1242.4	885.773	1008.21	1561.22	1008.32	1619.56	1107.22	1340.99	1381.26	1695.27	1237.19	1117.32	1717.93	2042.1	1267.99	743.717	1342.01
ENSG00000004939.13	SLC4A1	solute carrier family 4 (anion exchanger), member 1 (Diego blood group)	NM011403	chr17	44248385	44268141	-	protein_coding	0	0	0	0	0	0	0	0	0	0	0	0	0	0	0	0	0	0	0	0	1.27039	0	0	0	0	0	0	0	0	0	0	0	0	0	0	0	0	0	0	0	0
ENSG00000004948.13	CALCR	calcitonin receptor	NM001042725	chr7	93424487	93574730	-	protein_coding	0	0	0	0	0	0	0	0	0	0	0	0	0	0	0	0	0	0	0	0	0	0	0	0	0	0	0	0	0	0	0	0	0	0	0	0	0	0	0	0	0
ENSG00000004961.14	HCCS	holocytochrome c synthase	XM006528705	chrX	11111301	11123078	+	protein_coding	367.569	402.535	360.905	377.794	375.965	439.041	453.745	404.401	430.681	406.46	422.613	403.492	361.727	404.132	448.801	486.239	600.542	624.719	578.948	437.505	532.294	488.388	408.717	442.675	459.636	433.153	447.5	544.584	454.238	730.486	523.133	447.775	548.944	619.298	543.758	437.595	562.518	574.8	398.553	697.684	593.655
ENSG00000004975.11	DVL2	dishevelled segment polarity protein 2	NM007888	chr17	7225341	7234545	-	protein_coding	539.43	527.346	631.677	596.781	532.825	537.447	573.415	608.553	550.561	572.8	614.583	660.64	463.389	484.592	570.965	601.693	491.238	420.292	422.612	448.147	381.117	380.638	396.927	367.01	176.59	571.859	412.255	604.036	572.969	456.04	600.291	523.571	635.432	547.44	540.573	526.08	521.665	459.105	395.601	625.758	573.531
ENSG00000005001.9	PRSS22	protease, serine, 22	NM133731	chr16	2852727	2858170	-	protein_coding	0	0	0	0	0	0.688153	0	0	0	0	0	0	0	0	0	0	0	0	0	0	0	0	0	0	0	0	0	0	0	0	0	0	0	0	0	0	0	0	0	0	0
ENSG00000005007.12	UPF1	UPF1 regulator of nonsense transcripts homolog (yeast)	NM001122829	chr19	18831938	18868236	+	protein_coding	1580.87	1470.45	1666.57	1541.27	1684.38	1798.83	1373.7	1390.05	1477.41	1484.99	1673.58	1709.09	1783.81	1808.54	1690.37	1700.73	1708.66	1230.85	1409.04	1608.13	1117.94	1049.39	1315.23	982.937	432.083	1595.53	1897.87	1838.27	1759.38	1746.92	1635.75	1594.03	1930.21	2115.07	1656.75	1575.02	1453.96	1300.19	1377.22	1481.68	1452.69
ENSG00000005020.12	SKAP2	src kinase associated phosphoprotein 2	NM018773	chr7	26667062	26995239	-	protein_coding	542.308	551.316	527.93	516.542	531.58	520.932	428.814	312.078	440.671	490.972	450.741	428.58	536.68	436.133	331.836	313.058	648.284	686.19	755.457	858.457	834.647	821.006	954.984	1038.8	1229.87	1047.19	944.128	929.835	966.043	808.547	877.289	1176.58	886.755	953.057	1298.49	1086.75	1081.04	1239.58	1427.41	684.737	1031.35
ENSG00000005022.5	SLC25A5	solute carrier family 25 (mitochondrial carrier; adenine nucleotide translocator), member 5	NM007451	chrX	119468400	119471319	+	protein_coding	3699.94	3573.22	3588.08	4481.71	3841.82	3934.86	3456.69	4326.19	4341.22	4296.67	3811.96	4187.54	3682.29	3992.86	4976.67	4513.81	2594.39	2606.09	2560.89	2555.27	2737.69	2557.89	2854.47	2785.46	2439.7	1556.59	2116.81	1834.7	1771.98	1241.58	1624.18	1805.09	1667.18	2079.14	1508.67	1795.43	1967.24	1529.74	1688.69	2351.99	1354.59
ENSG00000005059.15	MCUB	NA	---	chr4	109560205	109688726	+	protein_coding	592.057	537.265	481.943	566.691	446.926	418.397	445.02	669.668	561.661	619.08	480.978	456.803	394.827	410.532	491.255	452.935	554.057	551.811	553.733	522.642	584.38	457.937	580.326	509.855	523.509	549.147	731.592	615.927	600.853	269.516	432.858	528.235	526.05	392.379	462.553	613.76	593.943	730.895	745.442	648.774	495.551
ENSG00000005073.5	HOXA11	homeobox A11	NM010450	chr7	27181510	27185223	-	protein_coding	260.258	273.592	272.243	305.913	327.414	306.228	243.078	228.857	325.23	288.412	296.04	300.006	293.165	329.157	346.565	320.829	130.662	157.252	140.198	185.644	191.829	187.391	201.739	212.852	185.357	25.9567	75.8293	19.0248	33.2808	9.86032	38.5791	43.145	55.454	24.5828	38.2143	42.6334	43.9958	25.7099	47.236	70.4877	27.6703
ENSG00000005075.15	POLR2J	polymerase (RNA) II (DNA directed) polypeptide J, 13.3kDa	NM011293	chr7	102473118	102478907	-	protein_coding	787.353	719.108	680.239	768.962	714.583	772.107	876.327	1335.44	974.581	941.699	664.509	806.984	634.796	843.922	1372.4	1364.36	604.311	527.509	452.871	507.27	463.693	407.575	392.997	366.303	135.261	524.001	616.246	444.704	508.207	597.371	595.662	381.309	548.435	399.943	461.756	402.202	464.051	404.013	447.265	985.389	616.294
ENSG00000005100.12	DHX33	DEAH (Asp-Glu-Ala-His) box polypeptide 33	NM178367	chr17	5440912	5469060	-	protein_coding	393.06	411.627	484.886	377.794	400.864	399.817	301.666	296.474	341.88	363.534	439.49	394.084	419.651	365.73	281.584	235.349	395.755	434.587	509.354	439.87	419.229	419.287	415.267	491.469	470.908	408.007	397.303	517.236	393.973	546.426	431.315	479.26	583.03	507.73	397.27	353.133	572.993	385.648	346.889	316.475	417.571
ENSG00000005102.12	MEOX1	mesenchyme homeobox 1	NM010791	chr17	43640388	43661954	-	protein_coding	0.411151	0	0.367895	0	0	0	1.24655	0	1.11	0.670726	0	1.04532	1.18212	0.914325	0	1.11013	3.76909	5.71825	2.01724	1.18245	0	2.34239	1.30999	2.12145	1.25241	0.811147	16.0203	3.56714	0	13.1471	1.54316	1.16608	4.07002	0.945493	1.59226	1.60881	8.38015	0	1.47612	7.19262	1.25774
ENSG00000005108.15	THSD7A	thrombospondin type 1 domain containing 7A	NM001164805	chr7	11370357	11832198	-	protein_coding	518.872	490.151	555.154	351.048	481.784	465.191	295.433	253.564	409.591	389.021	515.434	362.725	432.654	356.587	253.859	226.467	248.76	227.301	209.793	470.614	486.56	453.252	556.746	493.59	609.926	107.071	111.074	187.869	106.139	339.36	64.0413	100.283	81.9091	156.952	88.3706	108.594	64.9462	117.531	118.09	57.541	101.877
ENSG00000005156.11	LIG3	ligase III, DNA, ATP-dependent	NM001291245	chr17	34980494	35009743	+	protein_coding	380.314	367.82	363.849	371.108	385.925	459.686	371.473	305.577	347.431	350.119	371.984	358.543	401.919	380.359	388.152	404.089	432.189	444.594	495.233	485.986	495.452	488.388	495.177	565.012	527.266	350.416	280.889	357.903	369.687	506.163	410.482	383.641	332.724	442.491	397.27	308.891	313.208	387.485	435.456	339.492	442.725
ENSG00000005175.9	RPAP3	RNA polymerase II associated protein 3	NM028003	chr12	47661249	47706061	-	protein_coding	338.788	343.849	348.029	444.661	334.883	346.829	255.543	254.864	375.181	333.351	378.313	360.634	321.535	332.814	272.053	242.009	448.522	444.594	462.957	431.593	434.474	442.711	373.348	422.168	432.083	330.137	325.745	395.953	377.782	453.575	412.025	432.616	333.741	376.306	392.493	372.439	417.96	492.161	410.362	234.479	372.292
ENSG00000005187.11	ACSM3	acyl-CoA synthetase medium-chain family member 3	NM016870	chr16	20610243	20797581	+	protein_coding	129.512	82.6561	167.025	115.344	189.228	176.167	167.038	146.937	102.12	130.792	106.181	108.713	204.506	161.836	232.198	243.119	92.971	127.231	109.94	67.3995	77.4938	96.0378	24.8898	36.7718	55.1062	7.30032	4.27207	2.37809	5.39689	8.21694	6.94424	4.66433	5.08752	1.89099	3.98066	5.63082	7.33263	0	2.95225	4.31557	5.03097
ENSG00000005189.19	REXO5	NA	---	chr16	20806429	20849668	+	protein_coding	80.1744	81.003	106.69	101.971	141.921	120.427	152.08	221.055	102.12	102.621	97.7426	111.849	124.122	119.777	137.759	156.529	124.38	145.815	144.233	167.907	174.044	200.274	275.098	301.953	335.647	59.2137	30.9725	24.97	57.5668	36.9762	44.7518	44.3111	35.6127	37.8197	58.1176	41.829	33.5206	40.4013	78.2345	58.9795	44.021
ENSG00000005194.14	CIAPIN1	cytokine induced apoptosis inhibitor 1	NM134141	chr16	57428169	57447528	-	protein_coding	1417.65	1323.32	1268.14	1454.34	1289.74	1437.55	1136.86	1447.26	1611.72	1520.54	1371.21	1457.17	1435.09	1504.98	1883.58	1735.14	1189.78	1273.74	1219.42	1071.3	1134.46	1071.64	907.824	924.244	861.661	740.577	885.387	966.696	859.004	1115.04	989.94	817.423	973.752	1067.46	881.318	760.161	924.959	942.084	636.209	1380.98	981.039
ENSG00000005206.16	SPPL2B	signal peptide peptidase like 2B	NM175195	chr19	2328615	2354806	+	protein_coding	893.841	819.948	720.707	860.903	845.3	684.024	809.013	1022.06	1018.98	964.504	766.47	959.6	743.551	940.841	1459.04	1387.67	652.053	218.723	261.233	463.519	188.018	270.546	323.568	253.867	80.1545	738.955	728.388	395.953	668.314	393.591	494.584	592.369	541.821	416.962	456.183	754.53	427.388	363.611	547.642	703.438	433.921
ENSG00000005238.19	FAM214B	family with sequence similarity 214, member B	NM001253353	chr9	35104112	35116341	-	protein_coding	674.287	776.141	733.584	673.677	871.443	935.2	847.656	801.001	760.351	719.689	798.817	788.168	942.146	885.067	840.419	801.517	873.173	734.796	693.931	1071.3	901.978	974.433	968.084	848.579	632.469	1489.27	2127.49	1429.23	1438.27	894.824	1253.82	1173.08	1598.5	1652.72	1337.5	1260.5	1613.18	1313.04	1188.28	1983.72	1897.93
ENSG00000005243.9	COPZ2	coatomer protein complex subunit zeta 2	NM019877	chr17	48026167	48038030	-	protein_coding	132.802	125.637	112.944	130.389	169.309	167.909	209.421	364.091	177.6	171.706	125.167	145.299	134.761	190.18	334.435	349.692	139.456	142.956	113.974	175.002	163.88	206.13	199.119	255.281	234.201	167.907	191.175	95.1238	149.314	72.309	83.3309	55.9719	69.1903	86.0398	74.0402	115.03	69.1363	38.5648	125.47	138.098	67.9181
ENSG00000005249.12	PRKAR2B	protein kinase, cAMP-dependent, regulatory, type II, beta	NM011158	chr7	107044649	107161811	+	protein_coding	788.587	749.691	813.417	658.633	446.926	472.761	355.268	352.388	627.151	630.483	599.816	445.305	485.849	395.903	241.729	204.265	540.237	506.065	538.604	735.482	871.488	917.044	1169.82	1293.38	1578.04	330.137	262.732	387.629	348.999	143.796	196.754	332.333	190.273	261.901	306.511	359.568	310.066	503.179	715.92	117.959	295.57
ENSG00000005302.17	MSL3	male-specific lethal 3 homolog (Drosophila)	NM010832	chrX	11758159	11775753	+	protein_coding	977.305	1067.92	872.648	1024.73	832.851	829.912	845.163	717.78	1082.25	998.04	923.28	917.787	827.481	889.638	780.637	851.473	840.508	827.717	950.121	761.496	791.453	864.341	808.265	858.479	1055.79	649.729	525.465	688.458	662.917	1045.19	597.976	604.03	701.061	714.792	619.39	576.757	582.421	784.152	708.539	658.844	676.666
ENSG00000005339.14	CREBBP	CREB binding protein	NM001025432	chr16	3725054	3880726	-	protein_coding	606.036	562.061	798.701	633.558	644.868	670.949	580.894	564.342	480.631	503.045	668.728	623.008	709.269	533.966	451.4	400.759	722.409	604.705	601.138	528.554	492.912	438.026	404.787	377.618	384.491	782.757	880.047	1003.56	750.167	1745.28	994.57	862.9	1308.51	1134.59	1162.35	690.178	1196.27	837.408	649.494	608.496	875.389
ENSG00000005379.15	TSPOAP1	NA	---	chr17	58301228	58328760	-	protein_coding	0	0	0	0	0	0	0	0	0	0	0	0	0	0.914325	0	0	0	0	0	0	0	0	0	0.707149	0	0	0	0	0	0.821694	0	0	0	0	0	0	1.04752	0	0	0	0
ENSG00000005381.7	MPO	myeloperoxidase	NM010824	chr17	58269856	58280935	-	protein_coding	1.23345	0.826561	1.47158	0	1.24492	0	0	0	1.11	1.34145	1.40637	1.04532	2.36423	0.914325	0	0	0	0	1.00862	1.18245	0	0	2.61998	0.707149	0	0.811147	4.27207	2.37809	0.899481	0.821694	0	0	5.59627	0	0.796132	2.41321	1.04752	0	0	2.87705	0
ENSG00000005421.8	PON1	paraoxonase 1	NM011134	chr7	95297676	95324707	-	protein_coding	0	0	0	0	1.24492	0	0	0	0	0	0	0	1.18212	0	0.866411	0	0	0	0	0	0	0	1.30999	0.707149	0	0	0	0	0	0	0	0	0	0	0	0	0	0	0	0	0
ENSG00000005436.13	GCFC2	GC-rich sequence DNA-binding factor 2	NM177884	chr2	75652000	75710989	-	protein_coding	155.826	156.22	159.667	180.539	109.553	107.352	98.4777	123.531	153.18	143.535	156.81	137.982	111.119	104.233	92.706	78.8195	136.944	104.358	132.129	122.974	124.498	133.516	130.999	137.187	132.756	99.7711	137.774	168.845	98.9429	115.859	94.9046	111.944	102.259	125.751	93.1474	124.683	178.078	220.37	118.09	63.2951	103.135
ENSG00000005448.16	WDR54	WD repeat domain 54	NM023790	chr2	74421678	74425755	+	protein_coding	393.06	388.484	304.25	379.466	359.782	397.752	523.552	706.077	482.851	442.009	355.108	441.123	310.896	406.875	726.919	664.971	305.297	218.723	257.198	303.889	294.731	285.771	323.568	316.096	164.066	339.059	346.038	204.516	235.664	120.789	206.013	271.697	193.326	172.08	316.064	298.434	214.741	174.46	420.695	398.471	173.569
ENSG00000005469.11	CROT	carnitine O-octanoyltransferase	NM023733	chr7	87345681	87399795	+	protein_coding	180.495	205.814	219.266	208.957	187.983	191.306	271.749	279.57	173.16	172.377	191.969	167.251	186.774	170.979	197.542	203.155	106.791	114.365	148.267	172.637	172.773	195.589	259.378	252.452	296.822	223.877	216.808	212.839	292.331	79.7043	141.2	151.591	75.2953	100.222	141.711	300.847	102.657	203.843	212.562	76.2418	115.712
ENSG00000005471.15	ABCB4	ATP binding cassette subfamily B member 4	NM008830	chr7	87401697	87480435	-	protein_coding	0.822301	3.30624	0.735791	0	0	2.75261	1.24655	13.0033	1.11	2.01218	0.703184	0	0	0.914325	1.73282	3.3304	1.25636	0	0	0	0	1.17119	1.30999	2.8286	3.75724	8.92262	10.6802	1.18905	14.3917	0	3.08633	13.993	5.08752	2.83648	12.7381	9.65284	5.2376	5.50926	28.0463	4.31557	12.5774
ENSG00000005483.20	KMT2E	lysine (K)-specific methyltransferase 2E	NM026984	chr7	105014179	105114361	+	protein_coding	393.471	314.92	576.124	309.256	438.211	437.665	370.226	263.966	283.05	261.583	402.924	315.685	407.83	327.328	190.611	165.41	728.691	763.387	825.052	740.212	796.535	762.447	754.555	813.222	1015.71	1215.1	838.394	1200.94	917.471	1635.17	1158.15	1131.1	1188.45	1469.3	1342.28	1170.41	1471.76	1423.23	1313.75	363.947	1218.75
ENSG00000005486.16	RHBDD2	rhomboid domain containing 2	NM146002	chr7	75842602	75888926	+	protein_coding	1013.9	930.708	991.846	1267.12	1141.59	1064.57	1067.05	1351.04	1145.52	1102	1017.51	1247.06	994.159	1206.91	1500.62	1467.6	827.944	663.317	591.052	642.069	452.259	484.874	547.576	433.482	240.464	882.528	1056.27	777.637	741.172	963.025	666.647	614.525	703.604	973.857	679.1	828.535	603.371	642.747	738.062	1107.66	850.234
ENSG00000005513.9	SOX8	SRY box 8	NM011447	chr16	981808	986979	+	protein_coding	8.63416	6.61249	6.99001	11.7016	18.6738	8.25783	7.47932	11.7029	8.88001	8.71944	10.5478	7.31721	11.8212	13.7149	16.4618	7.77094	0	1.42956	0	1.18245	0	3.51358	1.30999	5.65719	0	0.811147	40.5847	2.37809	1.79896	5.75186	5.40108	1.16608	9.66629	1.89099	0.796132	0.804403	17.8078	1.83642	2.95225	17.2623	2.51549
ENSG00000005700.14	IBTK	inhibitor of Bruton agammaglobulinemia tyrosine kinase	NM001081282	chr6	82169983	82247754	-	protein_coding	529.973	581.072	649.336	493.139	470.579	540.2	319.118	382.296	441.781	428.594	600.519	497.57	580.419	416.018	324.904	219.807	760.1	796.267	878.509	841.902	931.196	879.566	910.444	813.929	970.621	571.859	652.559	1142.67	715.087	1141.33	723.744	910.71	864.37	1283.98	804.889	774.64	1036	1480.16	1144	300.652	831.368
ENSG00000005801.16	ZNF195	zinc finger protein 195	---	chr11	3339261	3379222	-	protein_coding	331.799	357.901	300.203	279.167	305.005	262.874	292.94	274.369	278.61	292.437	346.67	307.323	295.529	292.584	289.381	319.719	379.422	441.735	474.052	359.464	470.045	514.154	360.248	448.333	495.956	335.815	290.501	392.386	377.782	401.808	414.34	371.98	286.936	290.266	350.298	323.37	332.064	471.96	268.654	292.02	349.652
ENSG00000005810.17	MYCBP2	MYC binding protein 2, E3 ubiquitin protein ligase	NM207215	chr13	77044655	77327050	-	protein_coding	583.012	499.243	620.64	442.989	520.376	555.339	411.363	261.366	467.311	421.887	556.922	419.172	509.492	441.619	263.389	243.119	810.355	1029.29	941.043	780.415	964.227	794.069	784.685	809.686	1109.64	867.927	574.594	1043.98	921.968	1674.61	1309.38	1091.45	1061.26	1808.73	1549.27	756.943	1032.85	1197.35	1158.76	456.012	1193.6
ENSG00000005812.10	FBXL3	F-box and leucine-rich repeat protein 3	NM015822	chr13	76992598	77027195	-	protein_coding	352.356	326.492	466.124	493.139	216.616	191.306	191.969	319.88	336.33	273.656	433.161	376.314	274.251	232.239	159.42	130.996	277.656	290.201	281.405	210.476	322.679	290.456	180.779	234.774	324.375	173.585	222.148	404.276	192.489	413.312	182.093	347.492	282.866	312.958	211.771	223.624	482.906	554.599	360.174	210.025	238.971
ENSG00000005844.17	ITGAL	integrin alpha L	NM001253872	chr16	30472658	30523185	+	protein_coding	0	0	0.367895	1.67166	0	0.688153	1.24655	0	0	1.34145	0	0	0	0	0	0	1.25636	1.42956	0	0	0	0	0	0.707149	0	0	0	0	0.899481	0	0.771582	0	0.508752	0	0	0	0	0	1.47612	0	0
ENSG00000005882.11	PDK2	pyruvate dehydrogenase kinase, isozyme 2	NM133667	chr17	50094737	50112152	+	protein_coding	255.736	216.559	277.025	224.002	295.046	314.486	302.912	249.663	239.76	270.973	235.567	241.468	302.622	286.184	343.099	291.965	91.7146	77.1964	72.6207	122.974	119.417	87.8395	87.7694	70.7149	30.0579	163.041	163.407	93.9347	187.092	112.572	113.423	97.9509	72.2428	86.9853	91.5551	135.14	75.4214	88.1482	112.185	109.328	96.8462
ENSG00000005884.17	ITGA3	integrin alpha 3	NM013565	chr17	50055968	50090481	+	protein_coding	2416.74	2538.37	2326.57	2422.23	2590.68	2850.33	2925.66	2520.03	2531.91	2263.03	2570.84	2703.19	2736.6	2860.92	3458.71	3443.64	2220	2039.99	1922.43	2247.83	1890.34	1938.32	2862.33	2487.04	1202.32	2842.26	2803.55	1865.62	1937.48	1075.6	1903.49	2293.68	1993.29	2064.96	2308.78	2604.66	1770.31	1687.67	2265.85	2057.09	2125.59
ENSG00000005889.15	ZFX	zinc finger protein, X-linked	NM001044386	chrX	24149173	24216255	+	protein_coding	324.809	309.96	358.698	300.898	291.311	287.648	215.654	214.554	276.39	287.071	315.73	294.779	286.072	276.126	208.805	202.044	233.684	267.328	244.086	217.57	228.67	209.644	217.459	237.602	286.803	236.044	214.672	236.62	228.468	372.227	341.811	268.199	343.917	297.83	331.191	250.974	349.871	242.408	262.75	172.623	264.126
ENSG00000005893.15	LAMP2	lysosomal-associated membrane protein 2	NM001017959	chrX	120427827	120469365	-	protein_coding	2969.74	3073.98	3188.55	2938.77	2613.08	2471.16	1777.59	1612.4	2783.88	2571.56	2845.08	2519.21	2753.15	2474.16	1680.84	1563.07	3530.38	3576.77	3516.05	3248.18	3205.2	3217.27	3485.89	3256.42	3997.71	3548.77	3509.51	4347.16	3704.96	3460.97	3551.59	4357.65	4009.99	3645.82	3935.28	4205.42	5016.57	6326.47	5730.31	2505.91	3707.83
ENSG00000005961.17	ITGA2B	integrin alpha 2b	NM010575	chr17	44372180	44389505	-	protein_coding	6.57841	6.61249	7.72581	1.67166	12.4492	7.56968	21.1914	20.8052	6.66001	8.71944	2.81274	7.31721	5.91058	11.8862	6.93129	16.652	1.25636	2.85913	0	10.642	5.08156	8.19835	14.4099	13.4358	10.0193	10.5449	6.40811	3.56714	9.89429	4.10847	3.08633	4.66433	4.57877	0.945493	4.77679	8.84844	5.2376	0	7.38062	2.87705	0
ENSG00000005981.12	ASB4	ankyrin repeat and SOCS box containing 4	NM023048	chr7	95478444	95540232	+	protein_coding	0.411151	0	0	0	0	0	0	0	0	0	0	0	2.36423	0	0	1.11013	0	0	0	0	0	0	0	0.707149	2.50483	0	4.27207	0	0	0	0	0	0	0	0	0.804403	0	0	0	0	0
ENSG00000006007.11	GDE1	glycerophosphodiester phosphodiesterase 1	NM019580	chr16	19501689	19522145	-	protein_coding	953.458	893.512	871.912	822.455	871.443	936.576	917.463	864.717	907.981	898.773	890.934	816.392	912.593	851.237	820.492	823.72	805.329	912.061	871.448	916.396	899.437	890.107	893.414	1008.39	1277.46	965.265	907.815	944.104	1088.37	757.602	1074.81	956.187	841.476	867.017	1108.22	1122.14	810.78	890.664	1018.53	748.032	866.585
ENSG00000006015.17	C19orf60	chromosome 19 open reading frame 60	---	chr19	18588685	18592336	+	protein_coding	846.148	729.027	643.817	845.858	678.481	667.508	632.003	973.944	1104.45	1043.65	574.501	799.667	534.316	742.432	1533.55	1645.22	402.037	144.386	156.336	223.482	114.335	146.399	100.869	73.5435	13.7766	519.945	631.199	413.788	625.139	187.346	497.671	399.966	488.911	343.214	416.377	488.273	324.731	290.154	283.416	900.516	456.561
ENSG00000006016.10	CRLF1	cytokine receptor-like factor 1	NM018827	chr19	18572220	18607741	-	protein_coding	0.822301	4.1328	1.47158	6.68662	3.73476	8.25783	3.73966	9.10228	7.77001	4.69508	10.5478	8.36253	7.09269	3.6573	10.3969	8.88108	3.76909	4.28869	2.01724	7.09468	0	1.17119	5.23997	1.4143	5.00966	3.24459	5.34009	8.32333	6.29637	14.7905	4.62949	1.16608	3.56127	11.3459	1.59226	1.60881	7.33263	0	2.95225	18.7008	3.77323
ENSG00000006025.11	OSBPL7	oxysterol binding protein-like 7	NM001081434	chr17	47807372	47821834	-	protein_coding	392.238	394.27	355.019	302.57	404.599	313.11	483.663	435.609	371.851	432.618	338.231	389.903	377.095	432.476	531.977	608.354	335.449	211.575	235.009	355.917	287.108	351.358	413.957	456.818	222.93	857.382	452.84	438.758	609.848	221.857	343.354	436.115	339.338	307.285	323.229	763.379	336.254	321.374	490.073	338.053	412.54
ENSG00000006042.11	TMEM98	transmembrane protein 98	NM029537	chr17	32927910	32945106	+	protein_coding	2633.01	2563.99	2594.03	3003.97	2430.08	2561.3	1883.54	1845.16	3056.94	2803.64	2833.13	3012.6	2650.3	2771.32	3008.18	2791.99	1731.27	1815.55	1785.26	1603.4	1720.11	1588.14	1435.75	1246.7	881.7	880.095	972.964	752.667	1004.72	714.052	820.192	804.596	798.741	546.495	738.81	780.271	768.879	703.349	643.59	1004.09	699.305
ENSG00000006047.12	YBX2	Y box binding protein 2	NM016875	chr17	7288252	7294615	-	protein_coding	4.11151	0.826561	3.31106	5.01497	1.24492	2.75261	8.72587	3.90098	4.44001	3.35363	2.81274	2.09063	0	3.6573	5.19847	5.55067	0	1.42956	2.01724	1.18245	5.08156	3.51358	5.23997	7.07149	11.2717	22.7121	9.61216	0	8.09533	7.39524	2.31475	3.49824	3.56127	3.78197	3.18453	19.3057	3.14256	1.83642	13.2851	7.19262	6.28871
ENSG00000006059.3	KRT33A	keratin 33A, type I	NM027983	chr17	41346092	41350812	-	protein_coding	0	0	0	0	0	0	0	0	0	0	0	0	0	0	0	0	0	0	0	0	0	0	0	0	0	0	0	0	0	0	0	0	0	0	0	0	0	0	0	0	0
ENSG00000006062.14	MAP3K14	mitogen-activated protein kinase kinase kinase 14	NM016896	chr17	45263121	45317040	-	protein_coding	106.077	96.7076	155.988	135.404	156.86	172.726	168.285	192.448	123.21	123.414	136.418	163.069	196.231	173.722	163.752	162.08	138.2	88.6329	94.8104	133.617	104.172	108.921	132.309	135.773	52.6014	54.3469	107.87	47.5619	43.1751	89.5646	57.0971	69.9649	43.7527	63.348	38.2143	58.7214	38.7582	51.4198	56.0927	30.209	44.021
ENSG00000006071.12	ABCC8	ATP binding cassette subfamily C member 8	NM011510	chr11	17392885	17476845	-	protein_coding	0	0	0	0	0	0	0	0	0	0	0	0	0	0	0	0	0	0	0	0	0	0	0	0	0	0	0	0	0	0	0	0	0.508752	0	0	0	0	0	0	0	0
ENSG00000006116.3	CACNG3	calcium channel, voltage-dependent, gamma subunit 3	NM019430	chr16	24255553	24362801	+	protein_coding	0	0	0	0	0	0	0	0	0	0	0	0	0	0	0	0	0	0	0	0	0	0	0	0	0	0	0	0	0	0	0	0	0	0	0	0	0	0	0	0	0
ENSG00000006118.14	TMEM132A	transmembrane protein 132A	NM133804	chr11	60924463	60937159	+	protein_coding	5445.69	4934.57	3641.43	3965.17	3620.22	3667.85	2863.33	3037.56	5897.44	5159.23	3755.7	4389.28	3502.61	4023.03	5225.33	5101.07	4958.87	2523.18	2676.88	3865.42	1962.75	2126.89	2511.25	1760.09	472.16	7189.2	9414.58	7015.38	7845.27	2639.28	4321.63	5776.77	6580.2	4060.89	5035.53	7323.29	5659.75	4872.02	4602.55	7306.26	5454.83
ENSG00000006125.17	AP2B1	adaptor-related protein complex 2, beta 1 subunit	NM001035854	chr17	35578046	35726409	+	protein_coding	4156.32	4166.69	4036.18	4027.02	4294.97	4721.42	4783.03	4527.74	3899.44	4073.99	4064.4	4097.64	4392.74	4111.72	4604.11	4476.06	5271.7	5945.55	5831.85	5433.34	6243.97	5723.62	5710.25	6000.87	7206.39	5478.49	4577.52	5324.55	4885.08	6149.56	5567.74	4846.24	5453.32	5768.45	5350.01	4759.65	5111.89	5540.48	4480.03	4668.01	5500.11
ENSG00000006128.11	TAC1	tachykinin, precursor 1	NM009311	chr7	97731908	97740472	+	protein_coding	0	0	0	0	0	0	0	0	0	0	0	0	0	0	0	0	0	0	0	0	1.27039	0	0	0	0	0	0	0	0	0	0.771582	0	0.508752	0.945493	0	0	1.04752	0	0	0	0
ENSG00000006194.9	ZNF263	zinc finger protein 263	---	chr16	3263800	3301401	+	protein_coding	342.488	359.554	423.08	389.496	424.517	422.526	539.758	485.022	389.611	380.972	443.006	475.619	488.214	434.304	501.652	489.569	365.602	364.539	344.948	309.801	240.104	351.358	238.418	304.781	318.113	403.951	477.404	411.41	395.772	827.446	429	373.146	496.033	543.658	420.358	405.419	435.768	280.972	345.413	519.307	426.375
ENSG00000006210.6	CX3CL1	chemokine (C-X3-C motif) ligand 1	ENSMUST00000135970	chr16	57372458	57385048	+	protein_coding	67.4287	72.7374	10.3011	10.0299	12.4492	11.6986	71.0535	58.5147	69.9301	75.792	8.43821	12.5438	17.7317	22.8581	49.3854	35.5243	24391.1	21820.9	20745.3	1752.39	1458.41	1502.64	1084.67	1043.75	518.5	1956.49	2593.15	820.443	1398.69	6110.11	6584.68	3879.55	3840.06	5796.81	3566.67	1954.7	2720.41	1889.68	1983.91	4452.23	3598.4
ENSG00000006282.20	SPATA20	spermatogenesis associated 20	AB045721	chr17	50543058	50555852	+	protein_coding	1529.48	1494.42	1205.96	1494.46	1491.41	1449.94	1573.15	1748.94	1683.87	1666.75	1318.47	1570.06	1435.09	1625.67	1984.08	1957.17	1757.65	1378.1	1377.78	1977.05	1374.56	1567.06	2261.04	1878.19	827.846	1901.33	1694.94	1242.55	1468.85	529.992	855.685	1051.81	951.875	721.411	996.757	1879.89	1030.76	954.939	1387.56	1293.23	1021.29
ENSG00000006283.17	CACNA1G	calcium channel, voltage-dependent, T type, alpha 1G subunit	NM001112813	chr17	50561068	50627474	+	protein_coding	0	0	0.735791	0	0	0.688153	3.73966	0	0	0	0	1.04532	2.36423	0	0.866411	0	0	0	0	0	1.27039	1.17119	0	3.53575	0	0.811147	2.13604	3.56714	0	5.75186	2.31475	1.16608	8.64879	2.83648	0.796132	1.60881	6.28511	7.34568	1.47612	8.63114	2.51549
ENSG00000006327.13	TNFRSF12A	tumor necrosis factor receptor superfamily, member 12A	NM001161746	chr16	3018445	3022383	+	protein_coding	1180.41	1194.38	1126.86	1205.26	988.465	1183.62	1209.16	986.948	1279.83	1194.56	1547.71	1528.25	1221.13	1403.49	1381.06	1520.88	1547.84	1163.66	1236.57	1352.72	1121.76	1196.96	906.514	796.957	371.967	880.095	3598.15	891.786	814.03	1287.59	1370.33	409.295	2160.67	653.335	571.623	692.591	1169.03	262.608	157.945	3042.48	837.657
ENSG00000006377.10	DLX6	distal-less homeobox 6	NM010057	chr7	97005548	97011039	+	protein_coding	0	0	0	0	0	0	0	0	0	0	0	0	0	0	0	0	0	0	0	0	0	0	0	0	0	0.811147	0	0	0	0	0	0	0	0	0	0	0	0	0	0	0
ENSG00000006432.15	MAP3K9	mitogen-activated protein kinase kinase kinase 9	NM001174107	chr14	70722526	70809534	-	protein_coding	0.411151	0.826561	1.83948	0	0	0	0	0	0	0.670726	0	2.09063	2.36423	0.914325	0.866411	5.55067	0	5.71825	0	0	2.54078	1.17119	1.30999	1.4143	0	0	1.06802	0	0	0	0	1.16608	0	0	0	0.804403	0	0	0	1.43852	1.25774
ENSG00000006451.7	RALA	v-ral simian leukemia viral oncogene homolog A (ras related)	NM019491	chr7	39623483	39708124	+	protein_coding	7797.88	8540.03	6629.84	7582.63	6227.08	6818.91	6251.47	7108.88	8569.21	8351.88	7165.44	6984.8	7019.4	7027.5	6894.9	6563.11	9415.19	9629.54	10163.9	8855.35	10102.1	9473.78	6459.57	6690.34	7946.57	6652.22	7198.44	9016.55	6790.18	9603.96	8344.66	8347.98	8157.33	8457.43	7636.5	7406.14	7966.38	9944.22	6316.33	9425.21	9707.26
ENSG00000006453.13	BAIAP2L1	BAI1-associated protein 2-like 1	NM025833	chr7	98291651	98401068	-	protein_coding	18.9129	16.5312	13.98	16.7166	11.2043	15.1394	28.6707	26.0065	12.21	18.7803	12.6573	14.6344	13.0033	11.8862	19.0611	23.3128	37.6909	30.0208	25.2155	42.5681	45.7341	50.3613	129.689	86.2722	100.193	40.5574	32.0405	11.8905	28.7834	8.21694	15.4316	12.8269	19.8413	9.45493	11.1458	36.1981	23.0454	9.1821	39.8553	27.332	11.3197
ENSG00000006459.10	KDM7A	lysine (K)-specific demethylase 7A	NM001033430	chr7	140084746	140177035	-	protein_coding	96.6204	114.065	132.81	93.6127	122.002	102.535	144.6	104.026	84.3601	78.475	126.573	134.846	114.665	95.0898	83.1755	78.8195	145.738	180.125	177.517	133.617	149.906	130.002	195.189	161.937	237.959	184.13	637.607	183.113	157.409	752.671	164.347	219.223	368.337	356.451	228.49	196.274	452.528	246.08	298.177	221.533	148.414
ENSG00000006468.13	ETV1	ets variant 1	NM001163154	chr7	13891228	13991425	-	protein_coding	198.997	186.803	116.623	130.389	158.105	133.502	124.655	172.943	143.19	161.645	103.368	71.0815	139.49	98.7471	108.301	113.234	70.3564	42.8869	56.4828	113.515	194.37	111.263	182.089	220.631	285.55	109.505	64.0811	71.3428	103.44	16.4339	46.2949	100.283	20.8588	30.2558	105.089	113.421	50.2809	134.059	234.704	18.7008	79.2378
ENSG00000006530.15	AGK	acylglycerol kinase	NM023538	chr7	141551189	141655244	+	protein_coding	406.217	432.291	424.919	379.466	380.945	394.312	416.349	260.065	349.651	385.668	403.628	413.945	420.833	386.76	286.782	269.763	516.366	588.98	579.957	545.108	600.895	637.129	541.026	685.935	750.196	500.478	435.751	441.137	397.571	572.721	565.57	395.302	486.367	433.981	429.911	412.659	491.286	506.852	484.168	401.348	479.2
ENSG00000006534.15	ALDH3B1	aldehyde dehydrogenase 3 family, member B1	NM026316	chr11	68008578	68029282	+	protein_coding	6.16726	2.47968	5.51843	15.0449	7.46951	8.25783	3.73966	22.1055	4.44001	5.36581	2.10955	8.36253	1.18212	7.3146	2.59923	2.22027	8.79455	7.14782	6.05173	14.1894	12.7039	3.51358	40.6097	28.286	22.5435	9.73377	14.9523	2.37809	0	1.64339	0.771582	4.66433	3.56127	1.89099	0.796132	2.41321	0	1.83642	2.95225	4.31557	1.25774
ENSG00000006555.10	TTC22	tetratricopeptide repeat domain 22	NM177667	chr1	54779712	54801267	-	protein_coding	0	0	0	0	0	0	0	0	0	0	0	0	0	0	0	0	0	0	0	0	0	0	0	0	0	0	0	0	0	0	0	0	0	0	0	0	0	0	0	0	0
ENSG00000006576.16	PHTF2	putative homeodomain transcription factor 2	NM172992	chr7	77798792	77957503	+	protein_coding	176.384	160.353	206.389	168.837	123.247	101.847	77.2863	78.0196	133.2	112.682	199.001	121.257	132.397	90.5182	66.7137	43.2952	237.453	261.61	284.431	287.335	301.083	267.032	356.318	359.232	445.86	249.833	292.637	392.386	285.135	324.569	208.327	285.69	268.112	341.323	266.704	314.522	368.727	517.871	402.982	139.537	241.487
ENSG00000006606.8	CCL26	chemokine (C-C motif) ligand 26	NM001013412	chr7	75769533	75789896	-	protein_coding	0	0	0	1.67166	1.24492	0	0	0	0	0	0	0	1.18212	0	0.866411	1.11013	0	0	0	0	0	0	0	0	0	6.48918	2.13604	0	0.899481	2.46508	0	0	0	0.945493	0	0.804403	0	0	0	0	0
ENSG00000006607.13	FARP2	FERM, ARH/RhoGEF and pleckstrin domain protein 2	NM145519	chr2	241356243	241494841	+	protein_coding	226.955	247.142	343.982	265.793	251.474	258.057	250.557	179.445	196.47	201.218	312.214	257.148	270.704	204.809	165.485	178.732	430.933	467.467	475.06	404.397	459.881	397.034	445.397	429.947	400.773	384.484	410.119	497.022	375.084	761.71	482.239	439.613	806.372	524.748	437.872	369.221	730.121	354.429	358.698	382.647	407.509
ENSG00000006611.15	USH1C	Usher syndrome 1C	NM001163733	chr11	17493895	17544416	-	protein_coding	0	0	0	0	0	0	0	0	0	0	0	0	0	0	0	0	0	0	0	0	0	0	0	0	0	0	0	0	0	0	0	0	0	0	0	0	0	0	0	0	0
ENSG00000006625.17	GGCT	gamma-glutamylcyclotransferase	NM026637	chr7	30496621	30504844	-	protein_coding	279.171	292.603	231.038	332.66	293.801	303.475	209.421	457.715	386.281	339.387	286.899	282.235	264.794	288.012	462.664	426.292	165.84	170.118	168.44	206.928	182.936	207.301	199.119	183.152	190.367	112.749	173.019	156.954	146.615	105.998	122.682	172.58	115.487	137.096	108.274	134.335	136.177	102.84	125.47	199.955	99.3617
ENSG00000006634.7	DBF4	DBF4 zinc finger	NM001190717	chr7	87876216	87909541	+	protein_coding	233.945	214.906	231.774	244.062	179.268	179.608	155.819	132.633	206.46	226.705	237.676	226.834	213.963	146.292	109.168	109.903	244.991	255.892	320.741	257.773	247.726	258.834	242.348	234.774	257.997	98.9599	74.7613	162.899	142.118	84.6345	145.057	160.919	150.591	94.5493	74.8364	133.531	163.413	240.571	168.278	54.6639	104.393
ENSG00000006638.11	TBXA2R	thromboxane A2 receptor	NM001277265	chr19	3594506	3606840	-	protein_coding	85.1082	63.6452	43.0438	71.8812	56.0213	49.547	61.0811	119.63	97.6801	91.2187	39.3783	51.2205	52.0131	55.7738	66.7137	57.727	46.4855	22.873	18.1552	44.933	19.0559	26.9374	20.9599	21.9216	16.2814	104.638	159.135	107.014	77.3554	23.8291	72.5287	96.7848	104.294	52.0021	86.7784	91.702	73.3263	106.512	97.4241	171.184	113.197
ENSG00000006652.13	IFRD1	interferon-related developmental regulator 1	NM013562	chr7	112422968	112481017	+	protein_coding	238.467	307.481	481.943	528.243	404.599	408.763	311.638	275.669	277.5	283.046	471.133	453.667	418.469	395.903	350.03	286.415	518.878	510.354	508.345	451.695	368.413	521.181	491.247	534.605	576.111	482.633	556.437	625.439	422.756	1547.25	718.343	620.355	837.406	802.723	635.313	541.363	944.862	815.371	723.3	723.578	587.366
ENSG00000006659.12	LGALS14	lectin, galactoside-binding, soluble, 14	---	chr19	39704306	39709444	+	protein_coding	0	0	0	0	0	0	0	0	0	0	0	0	0	0	0	0	0	0	0	0	0	0	0	0	0	0	0	0	0	0	0	0	0	0	0	0	0	0	0	0	0
ENSG00000006695.10	COX10	COX10 heme A:farnesyltransferase cytochrome c oxidase assembly factor	NM178379	chr17	14069496	14208677	+	protein_coding	146.781	150.434	135.386	160.479	141.921	143.824	148.34	227.557	132.09	143.535	163.139	139.027	179.682	146.292	149.023	154.309	160.815	162.97	151.293	159.63	147.365	146.399	134.929	137.187	139.018	146.818	144.182	178.357	142.118	199.672	177.464	128.269	151.608	156.006	165.595	144.793	192.744	174.46	147.612	176.938	178.599
ENSG00000006704.10	GTF2IRD1	GTF2I repeat domain containing 1	NM001081462	chr7	74453790	74602604	+	protein_coding	328.098	381.045	392.544	366.093	339.863	330.313	447.513	410.903	367.411	327.985	426.833	405.583	315.625	347.444	369.091	365.234	304.04	253.033	240.052	264.868	209.614	240.095	258.068	295.588	131.504	296.88	304.385	128.417	279.739	209.532	265.424	257.704	255.902	178.698	274.665	300.042	229.407	179.969	320.319	283.389	176.084
ENSG00000006712.14	PAF1	PAF1 homolog, Paf1/RNA polymerase II complex component	NM019458	chr19	39385852	39391195	-	protein_coding	1103.12	1100.98	1170.28	1267.12	1335.8	1412.09	1801.27	1748.94	1199.91	1268.34	1245.34	1359.96	1255.41	1305.66	2039.53	2130.35	1153.34	1253.73	1062.08	1118.59	1076.02	1063.44	762.415	751.7	685.071	962.02	943.06	756.234	948.952	1313.89	1099.5	829.084	978.331	1105.28	1007.11	711.092	809.732	640.911	668.684	1424.14	1105.56
ENSG00000006715.15	VPS41	vacuolar protein sorting 41 homolog (S. cerevisiae)	NM172120	chr7	38722963	38932394	-	protein_coding	705.123	764.569	764.855	698.752	836.585	749.398	636.989	602.051	729.271	633.165	751.704	659.594	799.11	691.23	553.637	536.195	981.22	1032.14	1054.01	834.808	924.845	859.656	914.374	865.551	1013.2	1198.06	1133.17	1330.54	1153.13	1567.79	1165.86	1217.39	1114.17	1451.33	1235.6	1130.19	1123.99	1375.48	962.432	740.84	1130.71
ENSG00000006740.16	ARHGAP44	Rho GTPase activating protein 44	NM001099288	chr17	12789539	12991643	+	protein_coding	7.81186	5.78593	3.67895	3.34331	7.46951	4.81707	7.47932	11.7029	4.44001	5.36581	4.92229	5.22658	7.09269	10.9719	7.7977	3.3304	1.25636	2.85913	2.01724	8.27713	3.81117	5.85597	0	2.12145	0	0	0	5.94524	5.39689	5.75186	2.31475	3.49824	0	9.45493	2.3884	4.82642	1.04752	5.50926	0	5.7541	6.28871
ENSG00000006744.18	ELAC2	elaC ribonuclease Z 2	NM023479	chr17	12992391	13018187	-	protein_coding	1763.84	1682.88	1613.59	1649.92	1807.62	1883.47	1611.79	1624.11	1809.3	1746.57	1693.27	1688.19	1678.6	1868.88	2108.85	2132.57	1613.17	1721.19	1695.49	1791.41	1676.92	1634.99	1392.52	1489.96	1196.06	994.466	1017.82	1250.88	1099.17	1214.46	1171.26	994.668	1196.59	1441.88	1040.54	922.651	1028.66	1125.73	758.727	1290.36	1242.65
ENSG00000006747.14	SCIN	scinderin	NM001146196	chr7	12570577	12660179	+	protein_coding	2.05575	0.826561	1.47158	0	0	2.06446	1.24655	0	0	1.34145	0.703184	1.04532	0	0.914325	0	0	13.82	17.1548	20.1724	31.9261	36.8413	44.5053	48.4697	56.5719	75.1449	5.67803	1.06802	0	1.79896	0	0	0	0	0	0	0	0	3.67284	0	0	1.25774
ENSG00000006756.15	ARSD	arylsulfatase D	---	chrX	2903970	2929351	-	protein_coding	531.618	528.999	536.392	526.572	717.073	686.088	568.428	698.275	582.751	583.532	613.176	601.057	732.912	815.578	777.171	744.9	410.831	416.003	385.293	433.958	377.306	435.684	337.978	356.403	329.385	440.453	401.575	331.744	344.501	257.19	257.709	330.001	301.69	357.396	356.667	357.959	276.545	317.701	287.844	340.93	300.601
ENSG00000006757.11	PNPLA4	patatin-like phospholipase domain containing 4	---	chrX	7898247	7927739	-	protein_coding	82.6413	102.494	85.7196	108.658	110.798	92.2125	169.531	156.039	107.67	94.5724	107.587	89.8972	100.48	131.663	165.485	178.732	121.867	94.3512	98.8448	112.332	119.417	101.894	93.0094	102.537	111.465	6.48918	8.54414	8.32333	6.29637	12.3254	13.8885	4.66433	9.15754	9.45493	11.942	10.4572	8.38015	1.83642	10.3329	7.19262	11.3197
ENSG00000006788.13	MYH13	myosin, heavy chain 13, skeletal muscle	NM001081250	chr17	10300865	10373130	-	protein_coding	0	0	0	0	0	0	0	0	0	0	0	0	0	0	0	0	0	0	0	0	0	0	0	0	0	0	0	0	0	0	0	0	0	0	0.796132	0	0	0	0	0	0
ENSG00000006831.9	ADIPOR2	adiponectin receptor 2	NM197985	chr12	1688574	1788678	+	protein_coding	851.493	840.612	1049.61	939.471	1074.36	1058.38	1098.21	841.311	738.151	808.896	914.139	923.014	1099.37	1004.84	914.064	867.015	893.275	946.371	1011.65	1460.32	1546.07	1572.91	1847.09	1697.87	2175.44	1214.29	1600.96	1227.1	1191.81	1182.42	1224.5	1177.74	1891.54	1096.77	1342.28	1075.49	1775.54	1083.49	978.67	1667.25	1143.29
ENSG00000006837.11	CDKL3	cyclin-dependent kinase-like 3	NM001166653	chr5	134286350	134371047	-	protein_coding	4.93381	3.30624	4.04685	10.0299	6.22459	6.19337	3.73966	6.50163	6.66001	4.02436	5.62547	3.13595	3.54635	5.48595	4.33206	1.11013	7.53819	2.85913	4.03448	4.72979	6.35195	0	9.16994	1.4143	3.75724	3.24459	2.13604	1.18905	2.69844	4.10847	5.40108	4.66433	2.54376	2.83648	5.57292	6.43523	8.38015	1.83642	1.47612	2.87705	2.51549
ENSG00000007001.12	UPP2	uridine phosphorylase 2	NM001289659	chr2	157876702	158136154	+	protein_coding	0	0	0	0	0	0	0	0	0	0	0	0	0	0	0	0	0	0	0	0	0	0	0	0	1.25241	0.811147	0	0	1.79896	0	0	0	0	0	0	0.804403	1.04752	0	0	0	0
ENSG00000007038.10	PRSS21	protease, serine, 21 (testisin)	NM020487	chr16	2817180	2826304	+	protein_coding	0	0.826561	0.367895	1.67166	0	0.688153	0	0	0	0	0	1.04532	1.18212	0	0.866411	0	0	0	0	0	0	0	1.30999	0	0	0	0	0	0	0	0	0	0	0	0	0	0	0	0	0	0
ENSG00000007047.14	MARK4	MAP/microtubule affinity-regulating kinase 4	NM172279	chr19	45079288	45305283	+	protein_coding	745.416	742.252	770.741	725.499	951.118	944.834	1225.36	1133.88	723.721	798.164	727.092	801.757	865.309	926.211	960.85	1011.33	415.857	327.37	340.914	464.702	316.327	313.88	568.536	438.433	358.191	1003.39	981.509	504.156	932.762	985.211	853.37	881.558	1278.49	1077.86	1123.34	856.689	966.86	508.689	952.1	1671.56	989.844
ENSG00000007062.11	PROM1	prominin 1	NM001163577	chr4	15963076	16084378	-	protein_coding	0	0	0	1.67166	1.24492	0	1.24655	0	0	2.01218	1.40637	0	1.18212	1.82865	2.59923	1.11013	0	0	0	0	0	0	0	0	0	0	0	0	0	0	0	0	0	0	0	0	0	3.67284	0	0	0
ENSG00000007080.10	CCDC124	coiled-coil domain containing 124	NM026964	chr19	17933016	17943991	+	protein_coding	1413.12	1396.89	1116.19	1502.82	1192.63	1301.3	1588.11	2383.5	1758.24	1737.85	1132.83	1417.45	1097	1358.69	2774.25	2754.24	1223.7	523.22	600.129	825.348	400.173	343.16	575.086	336.603	20.0386	910.107	1142.78	803.796	951.651	687.758	1037.01	834.914	964.085	939.82	947.397	773.836	774.117	710.695	673.112	1639.92	989.844
ENSG00000007129.17	CEACAM21	carcinoembryonic antigen-related cell adhesion molecule 21	---	chr19	41549518	41586844	+	protein_coding	31.2474	25.6234	25.0169	25.0748	31.123	22.709	28.6707	32.5082	28.86	32.1949	12.6573	18.8157	35.4635	31.0871	50.2519	35.5243	15.0764	11.4365	15.1293	42.5681	55.8972	43.3341	37.9897	27.5788	15.029	14.6006	20.2923	11.8905	26.0849	3.28677	15.4316	19.8234	15.2626	4.72746	30.253	10.4572	13.6177	12.8549	10.3329	12.9467	23.8971
ENSG00000007168.12	PAFAH1B1	platelet-activating factor acetylhydrolase 1b, regulatory subunit 1 (45kDa)	NM013625	chr17	2593210	2685615	+	protein_coding	1564.43	1582.86	1685.33	1663.3	1632.09	1765.8	1386.17	1508.38	1566.21	1578.89	1669.36	1728.95	1795.63	1673.21	1768.35	1669.64	1819.22	2065.72	2034.39	2044.45	2265.11	2117.52	1676.79	1919.91	2172.94	1909.44	2727.72	2584.99	2010.34	2474.12	1949.79	2189.9	2792.03	2685.2	2090.64	1908.85	2825.16	2839.11	2066.57	3110.09	2222.43
ENSG00000007171.16	NOS2	nitric oxide synthase 2, inducible	NM010927	chr17	27756766	27800499	-	protein_coding	0	0	0	0	0	0.688153	0	0	0	0	0	0	0	0	0	0	0	0	0	0	0	0	0	0	0	0.811147	0	0	0.899481	0	0	6.99649	1.0175	0.945493	9.55358	0	0	1.83642	39.8553	2.87705	2.51549
ENSG00000007174.17	DNAH9	dynein, axonemal, heavy chain 9	NM001099633	chr17	11598431	11969748	+	protein_coding	0	0	0	0	0	0	0	0	0	0	0	0	0	0	0	0	0	0	0	0	0	0	0	0	0	0	0	0	0	0	0	1.16608	0	0	0	0	0	0	1.47612	0	0
ENSG00000007202.14	KIAA0100	KIAA0100	---	chr17	28614440	28645454	-	protein_coding	1894.17	1820.91	2044.4	1686.7	1985.65	2168.37	1652.93	1520.08	1716.06	1715.05	1947.12	1718.5	2139.63	1877.11	1699.9	1875.02	2031.54	2378.79	2401.53	2113.03	2153.31	2119.86	2148.39	2340.66	2543.65	2078.16	1845.54	2137.91	2133.57	2322.93	2293.14	2424.28	2257.33	2928.19	2763.37	1976.42	2175.7	2293.69	2155.14	1467.29	2099.17
ENSG00000007216.14	SLC13A2	solute carrier family 13 (sodium-dependent dicarboxylate transporter), member 2	NM022411	chr17	28473293	28497781	+	protein_coding	0	0	0	0	0	0	0	0	0	0	0	0	0	0	0	0	0	0	0	0	0	0	0	0	0	0	0	0	0	0	0	0	0	0	0	0	0	0	0	0	0
ENSG00000007237.18	GAS7	growth arrest-specific 7	XM006532202	chr17	9910609	10198551	-	protein_coding	0	0	0.367895	0	0	0	0	0	0	0	0	0	0	0	0	0	0	0	0	0	0	0	1.30999	0	0	0	0	0	0	0	0.771582	0	0	0	0	0	0	0	0	0	0
ENSG00000007255.10	TRAPPC6A	trafficking protein particle complex 6A	NM025960	chr19	45162928	45178237	-	protein_coding	245.046	278.551	261.206	309.256	287.576	319.303	332.83	706.077	350.761	368.229	286.899	371.087	273.069	303.556	636.812	582.821	96.74	60.0417	58.5	107.603	36.8413	62.0732	149.339	82.7365	6.26207	116.805	202.923	84.4224	98.9429	102.712	82.5593	82.7918	72.7516	99.2767	80.4093	156.054	70.1838	47.7469	138.756	148.168	45.2787
ENSG00000007264.14	MATK	megakaryocyte-associated tyrosine kinase	NM001285853	chr19	3777970	3802129	-	protein_coding	0	0	0	0	0	0	0	0	0	0	0	0	0	0	0	0	0	0	1.00862	0	0	1.17119	1.30999	0	0	0	0	0	0	0	0	0	0.508752	0	0	0	0	0	0	0	0
ENSG00000007306.14	CEACAM7	carcinoembryonic antigen-related cell adhesion molecule 7	---	chr19	41673307	41706976	-	protein_coding	0	0	0	0	0	0	0	0	0	0	0	0	0	0	0	0	0	0	0	0	0	0	0	0	0	0	0	0	0	0	0	0	0.508752	0	0	0	1.04752	0	0	0	1.25774
ENSG00000007312.12	CD79B	CD79b molecule, immunoglobulin-associated beta	NM008339	chr17	63928740	63932354	-	protein_coding	7.81186	5.78593	6.99001	8.35828	14.939	6.88153	6.23277	16.9042	4.44001	7.37799	2.81274	2.09063	5.91058	8.22893	17.3282	15.5419	7.53819	8.57738	2.01724	20.1016	3.81117	9.36955	11.7899	23.3359	11.2717	30.0124	26.7004	8.32333	8.99481	1.64339	6.17266	5.83041	6.10503	5.67296	10.3497	16.8925	8.38015	3.67284	16.2374	15.8238	3.77323
ENSG00000007314.12	SCN4A	sodium channel, voltage gated, type IV alpha subunit	NM133199	chr17	63938554	63972918	-	protein_coding	0.411151	0.826561	0	0	0	0	0	0	1.11	0	0	0	0	0	0	0	0	0	0	1.18245	0	1.17119	1.30999	0	0	3.24459	0	0	0	0	0	0	0	0.945493	0	0	0	0	0	0	1.25774
ENSG00000007341.18	ST7L	suppression of tumorigenicity 7 like	NM001253702	chr1	112523518	112620825	-	protein_coding	104.843	107.453	119.198	117.016	119.512	122.491	97.2312	101.425	98.7901	120.06	119.541	122.302	118.212	118.862	94.4388	107.683	140.713	115.795	141.207	152.536	142.284	140.543	141.479	165.473	206.648	116.805	124.958	128.417	140.319	134.758	162.804	115.442	141.942	83.2033	136.935	98.1372	164.46	163.441	106.281	110.766	143.383
ENSG00000007350.16	TKTL1	transketolase-like 1	NM031379	chrX	154295671	154330350	+	protein_coding	2.4669	0.826561	0.367895	1.67166	0	0	0	3.90098	0	0	0.703184	1.04532	0	0	0	0	1.25636	0	0	0	0	0	3.92997	0.707149	0	0	0	4.75619	0.899481	0	0	0	2.03501	0	0	0.804403	0	1.83642	0	0	0
ENSG00000007372.21	PAX6	paired box 6	AK140480	chr11	31784779	31818062	-	protein_coding	0	0	0	0	0	0	0	0	0	0	0	1.04532	0	0	0	0	0	0	0	0	0	0	0	0	0	0	0	2.37809	0	0	0	0	0.508752	0	0.796132	0	0	0	0	0	0
ENSG00000007376.7	RPUSD1	RNA pseudouridylate synthase domain containing 1	NM028009	chr16	784974	788397	-	protein_coding	952.636	855.491	826.293	969.561	807.952	832.665	770.37	1103.98	1163.28	1101.33	794.598	1064.13	790.835	966.442	1680.84	1661.87	452.291	182.984	194.664	256.591	102.902	94.8666	127.069	77.0793	7.51449	377.995	414.391	407.843	412.862	369.762	459.092	355.655	445.158	341.323	375.774	350.72	344.634	288.318	214.038	581.164	329.529
ENSG00000007384.15	RHBDF1	rhomboid 5 homolog 1 (Drosophila)	NM001291818	chr16	58059	76355	-	protein_coding	1304.58	1226.62	941.812	1058.16	1120.43	997.821	916.217	950.538	1309.8	1302.55	1042.12	1220.93	1036.72	1109.99	1329.08	1336.6	1037.76	608.994	691.914	889.2	477.667	673.436	873.764	738.971	346.919	1954.86	1984.38	1086.79	1751.29	762.532	1276.2	1574.21	1491.15	1005.06	1438.61	1768.08	1314.64	975.139	1245.85	1773.7	1275.35
ENSG00000007392.16	LUC7L	LUC7-like	NM028190	chr16	188969	229463	-	protein_coding	948.524	1127.43	893.986	1053.14	1175.2	1031.54	1616.78	1972.59	1145.52	1128.16	1110.33	1217.79	1159.66	1307.48	1579.47	1737.36	981.22	884.9	921.88	995.62	799.076	1069.3	1231.39	1477.23	1571.78	992.844	662.171	686.08	819.427	1137.22	861.086	854.738	839.95	923.746	709.353	972.524	756.309	752.933	1155.8	1080.33	739.553
ENSG00000007402.11	CACNA2D2	calcium channel, voltage-dependent, alpha 2/delta subunit 2	NM001174047	chr3	50362799	50504244	-	protein_coding	2.05575	3.30624	4.78264	1.67166	2.48984	4.12892	1.24655	10.4026	1.11	7.37799	1.40637	5.22658	1.18212	2.74298	2.59923	2.22027	2.51273	1.42956	5.0431	2.36489	2.54078	2.34239	13.0999	11.3144	8.7669	6.48918	1.06802	1.18905	5.39689	5.75186	4.62949	0	0	0	3.18453	3.21761	2.09504	3.67284	7.38062	2.87705	2.51549
ENSG00000007516.13	BAIAP3	BAI1-associated protein 3	NM001163270	chr16	1333601	1349441	+	protein_coding	6.16726	5.78593	4.41475	3.34331	2.48984	6.19337	1.24655	2.60065	4.44001	10.7316	1.40637	0	1.18212	5.48595	0.866411	3.3304	5.02546	2.85913	1.00862	3.54734	5.08156	4.68477	1.30999	4.95004	3.75724	20.2787	11.7482	5.94524	18.8891	5.75186	7.71582	17.4912	14.2451	7.56394	4.77679	21.7189	10.4752	11.0185	25.0941	12.9467	10.0619
ENSG00000007520.3	TSR3	TSR3, 20S rRNA accumulation, homolog (S. cerevisiae)	NM001163718	chr16	1349240	1351911	-	protein_coding	707.59	735.639	647.128	827.47	705.869	741.141	656.934	981.746	969.031	892.736	681.385	786.078	658.438	819.235	1485.03	1483.14	624.413	330.229	310.655	411.492	241.374	163.967	285.578	172.544	30.0579	354.471	493.424	594.524	509.106	318.817	445.203	515.408	428.369	524.748	334.375	450.466	441.006	437.068	301.129	842.975	406.251
ENSG00000007541.16	PIGQ	phosphatidylinositol glycan anchor biosynthesis class Q	NM001291025	chr16	566995	584136	+	protein_coding	1194.39	991.873	887.732	1091.59	1023.32	946.21	979.791	1557.79	1324.23	1272.37	1027.35	1102.81	896.044	1090.79	1821.2	1783.99	619.388	300.208	302.586	465.884	231.211	251.807	407.407	236.895	37.5724	659.463	773.245	410.221	703.394	377.157	632.698	611.027	557.592	451.945	585.953	666.85	450.433	350.756	420.695	841.537	476.685
ENSG00000007545.15	CRAMP1	cramped chromatin regulator homolog 1	---	chr16	1612325	1677908	+	protein_coding	232.3	235.57	242.443	244.062	225.33	204.381	245.571	279.57	195.36	209.937	252.443	297.915	204.506	229.496	227.866	219.807	212.326	117.224	189.621	178.549	128.309	189.733	166.369	147.794	151.542	154.929	139.91	154.576	203.283	211.175	192.896	197.068	217.746	221.245	206.994	197.883	197.981	152.423	211.086	306.406	173.569
ENSG00000007866.19	TEAD3	TEA domain family member 3	NM001098226	chr6	35473597	35497076	-	protein_coding	55.0942	36.3687	44.1475	30.0898	46.062	40.601	63.5742	52.013	57.7201	59.0239	42.191	40.7673	46.1025	39.316	45.9198	48.8459	12.5636	15.7252	16.1379	27.1963	11.4335	19.9103	41.9197	31.8217	17.5338	73.0032	51.2649	17.8357	62.0642	17.2556	61.7266	39.6468	44.2614	14.1824	56.5254	74.8095	49.2334	22.037	88.5674	61.8565	22.6394
ENSG00000007908.15	SELE	selectin E	NM011345	chr1	169722641	169764705	-	protein_coding	41.1151	66.1249	208.965	148.777	24.8984	35.0958	46.1225	61.1153	63.2701	48.963	279.164	228.924	37.8277	40.2303	101.37	74.379	59353.2	75319.4	71411.4	8327.97	8645.01	9221.98	437.537	651.992	602.411	12283.2	70908.9	86129.8	20747.4	330178	83298.5	33294	228676	152492	46769.6	12128	192683	108689	40525.5	123103	124738
ENSG00000007923.15	DNAJC11	DnaJ (Hsp40) homolog, subfamily C, member 11	NM172704	chr1	6634168	6701924	-	protein_coding	462.133	463.701	491.14	456.362	480.539	498.911	489.896	241.861	358.531	402.436	436.677	456.803	517.767	480.021	361.294	379.666	501.289	617.571	556.759	542.743	517.049	552.803	444.087	510.562	369.462	651.351	574.594	692.026	597.255	684.471	659.703	632.016	739.726	653.335	613.021	477.816	707.075	481.142	364.602	556.709	706.851
ENSG00000007933.12	FMO3	flavin containing monooxygenase 3	NM008030	chr1	171090877	171117819	+	protein_coding	0.411151	0	0	0	0	0	0	0	0	0	0	0	0	0	0	0	0	1.42956	0	4.72979	0	1.17119	0	0.707149	0	0	0	0	0	0	0	0	0	0	0	0.804403	0	0	0	0	0
ENSG00000007944.14	MYLIP	myosin regulatory light chain interacting protein	NM153789	chr6	16129125	16148248	+	protein_coding	116.767	122.331	150.837	140.419	129.472	129.373	155.819	172.943	102.12	102.621	152.591	133.8	159.586	131.663	113.5	106.573	141.969	132.949	146.25	133.617	110.524	122.975	148.029	135.773	127.746	239.288	131.366	116.527	250.056	109.285	145.057	148.092	127.697	115.35	192.664	222.015	123.607	152.423	180.087	139.537	139.609
ENSG00000007952.17	NOX1	NADPH oxidase 1	NM172203	chrX	100843324	100874345	-	protein_coding	6.57841	2.47968	3.31106	3.34331	12.4492	3.44076	2.49311	6.50163	8.88001	8.71944	7.73502	3.13595	4.72846	4.57163	5.19847	1.11013	0	2.85913	6.05173	7.09468	1.27039	0	0	0.707149	0	1.62229	5.34009	13.0795	1.79896	0	2.31475	1.16608	1.0175	2.83648	0	0	1.04752	3.67284	0	0	0
ENSG00000007968.6	E2F2	E2F transcription factor 2	NM177733	chr1	23506430	23531220	-	protein_coding	30.8363	25.6234	40.4685	33.4331	21.1636	29.5906	9.97243	26.0065	16.65	30.1827	39.3783	26.1329	31.9171	33.83	31.1908	48.8459	18.8455	28.5913	17.1466	44.933	33.0302	35.1358	3.92997	3.53575	3.75724	7.30032	0	8.32333	6.29637	0	6.17266	5.83041	3.56127	0	3.18453	4.82642	1.04752	9.1821	0	1.43852	3.77323
ENSG00000008018.8	PSMB1	proteasome subunit beta 1	NM011185	chr6	170535117	170553341	-	protein_coding	2805.28	3173.99	2592.93	3665.94	2913.11	3156.56	2643.94	4465.32	3927.19	3644.05	3013.85	3387.87	2874.9	3393.06	5222.73	5000.05	2843.15	3115.02	3024.85	2492.6	2954.93	2274.46	2517.8	2419.86	2172.94	1768.3	2438.28	1964.31	2013.04	2198.03	2160.43	1889.05	2260.89	2127.36	2028.54	1747.97	1912.77	1740.93	1678.35	3366.15	2130.62
ENSG00000008056.13	SYN1	synapsin I	NM001110780	chrX	47571898	47619943	-	protein_coding	1.23345	0.826561	1.10369	0	1.24492	0	6.23277	6.50163	0	3.35363	1.40637	0	3.54635	2.74298	1.73282	3.3304	2.51273	2.85913	4.03448	4.72979	0	2.34239	1.30999	0.707149	0	0.811147	6.40811	4.75619	0.899481	1.64339	0	0	3.05251	0.945493	0.796132	0.804403	4.19008	3.67284	1.47612	1.43852	5.03097
ENSG00000008083.13	JARID2	jumonji, AT rich interactive domain 2	NM001205043	chr6	15246296	15522040	+	protein_coding	148.014	148.781	108.161	73.5529	160.595	137.631	134.628	104.026	150.96	136.828	97.7426	85.7159	138.308	126.177	79.7098	124.335	46.4855	64.3303	55.4741	81.5888	77.4938	71.4428	99.5593	97.5866	66.378	223.065	138.842	168.845	242.86	99.4249	177.464	265.867	129.223	153.17	320.045	226.842	169.698	262.608	380.84	73.3647	266.641
ENSG00000008086.11	CDKL5	cyclin-dependent kinase-like 5	NM001024624	chrX	18425583	18653629	+	protein_coding	61.6726	73.5639	59.2312	51.8213	59.7561	73.6323	56.0949	54.6137	39.9601	46.2801	52.0356	50.1752	79.2017	55.7738	43.3206	31.0838	76.6382	95.7807	92.7931	82.7713	129.58	85.4971	93.0094	85.5651	131.504	158.985	139.91	179.546	150.213	418.242	155.86	166.75	170.941	260.956	210.179	160.881	148.748	203.843	152.041	76.2418	143.383
ENSG00000008118.9	CAMK1G	calcium/calmodulin-dependent protein kinase IG	NM144817	chr1	209583717	209613938	+	protein_coding	0.411151	0.826561	0	1.67166	0	0	1.24655	0	1.11	0	0	0	1.18212	0	0.866411	0	0	1.42956	1.00862	1.18245	1.27039	0	0	1.4143	2.50483	0	5.34009	2.37809	0	4.93016	0	0	1.52626	2.83648	0	0	0	1.83642	0	7.19262	3.77323
ENSG00000008128.22	CDK11A	NA	---	chr1	1702730	1724324	-	protein_coding	13.568	14.0515	10.669	11.7016	9.95935	14.4512	17.4517	14.3036	17.76	12.0731	21.0955	13.5891	14.1854	18.2865	19.9275	24.423	5.02546	8.57738	2.01724	7.09468	6.35195	7.02716	7.85995	1.4143	3.75724	4.86688	4.27207	4.75619	4.4974	2.46508	2.31475	6.99649	1.52626	2.83648	2.3884	4.82642	2.09504	0	7.38062	2.87705	7.54646
ENSG00000008130.15	NADK	NAD kinase	NM001159637	chr1	1751232	1780457	-	protein_coding	959.625	923.269	1044.82	981.262	1053.2	1081.09	883.806	853.014	984.571	944.382	1035.09	1064.13	976.427	1132.85	956.518	1061.29	923.428	774.823	842.198	963.694	736.827	652.355	846.254	705.735	336.899	1112.89	1065.88	951.238	1135.15	1051.77	1143.49	1069.3	1214.9	1335.04	1234	1061.01	1129.23	1167.96	972.765	1252.95	1184.79
ENSG00000008196.12	TFAP2B	transcription factor AP-2 beta (activating enhancer binding protein 2 beta)	NM001025305	chr6	50818723	50847613	+	protein_coding	0	0	0	0	0	0	0	0	0	0	0	0	0	0	0	0	0	0	0	0	0	0	0	0	0	0	0	0	0	0	0	0	0	0	0	0	0	0	0	0	0
ENSG00000008197.4	TFAP2D	transcription factor AP-2 delta (activating enhancer binding protein 2 delta)	NM153154	chr6	50713828	50772988	+	protein_coding	0	0	0	0	0	0	0	0	0	0	0	0	0	0	0	0	0	0	0	0	0	0	0	0	0	0	0	0	0	0	0	0	0	0	0	0	0	0	0	0	0
ENSG00000008226.19	DLEC1	deleted in lung and esophageal cancer 1	NM177117	chr3	38039205	38124025	+	protein_coding	0.411151	0	1.83948	0	0	0.688153	0	0	0	0	0.703184	1.04532	1.18212	0.914325	0.866411	1.11013	0	0	1.00862	0	3.81117	1.17119	1.30999	4.2429	0	0.811147	2.13604	0	0	3.28677	0	1.16608	1.0175	0	0	0.804403	2.09504	1.83642	2.95225	0	0
ENSG00000008256.15	CYTH3	cytohesin 3	NM001163548	chr7	6161776	6272644	-	protein_coding	166.105	157.047	234.717	175.524	199.187	165.157	138.367	106.627	124.32	164.328	214.471	203.837	151.311	155.435	101.37	109.903	81.6637	50.0347	81.6983	80.4064	94.0089	91.3531	69.4295	86.9794	51.349	108.694	134.57	131.984	110.636	317.174	113.423	107.28	154.152	166.407	130.566	119.856	152.938	112.022	82.6629	117.959	142.125
ENSG00000008277.14	ADAM22	ADAM metallopeptidase domain 22	NM001007220	chr7	87934143	88202889	+	protein_coding	22.2021	13.225	19.4985	16.7166	23.6535	20.6446	24.9311	7.80196	14.43	16.7682	15.47	9.40784	16.5496	13.7149	10.3969	15.5419	20.1018	12.8661	7.06035	18.9192	19.0559	17.5679	17.0299	19.8002	21.291	3.24459	10.6802	2.37809	13.4922	7.39524	10.0306	8.16257	4.07002	0.945493	8.75745	8.04403	3.14256	1.83642	14.7612	4.31557	3.77323
ENSG00000008282.8	SYPL1	synaptophysin-like 1	---	chr7	106090503	106112576	-	protein_coding	1731.36	1702.72	1606.6	1656.61	1213.8	1118.25	958.6	851.714	1678.32	1409.2	1435.2	1329.64	1205.76	1124.62	730.385	632.777	1552.87	1669.73	1684.4	1476.88	1612.13	1448.77	1613.91	1474.41	1752.13	824.125	961.216	1089.17	933.661	1055.05	890.406	1304.85	989.014	1051.39	932.27	1036.88	1358.63	1617.89	1545.5	671.791	864.069
ENSG00000008283.15	CYB561	cytochrome b561	NM007805	chr17	63432304	63446378	-	protein_coding	1482.61	1440.7	1412.72	1442.64	1393.06	1304.05	1285.2	1438.16	1484.07	1472.91	1400.04	1527.21	1310.97	1464.75	1702.5	1796.2	1100.58	1003.55	943.061	1081.94	935.008	867.854	915.684	783.521	631.217	1172.11	1550.76	992.855	1549.81	702.548	1195.18	1134.6	1610.2	814.069	1240.37	1026.42	1445.58	965.957	940.291	1877.27	1282.9
ENSG00000008294.20	SPAG9	sperm associated antigen 9	NM001025428	chr17	50962174	51120865	-	protein_coding	915.221	1016.67	1231.71	979.591	1120.43	1061.13	745.439	677.47	839.161	819.627	1215.1	1041.13	1182.12	993.871	502.519	471.807	1825.5	1982.8	1883.1	1683.8	1741.71	1711.11	2369.77	2373.9	2914.37	1811.29	3296.97	3602.81	1676.63	7041.09	1880.35	2228.38	6012.43	5367.56	2480.75	1788.99	5768.69	3931.78	3229.76	2704.43	3716.63
ENSG00000008300.16	CELSR3	cadherin, EGF LAG seven-pass G-type receptor 3	NM080437	chr3	48636469	48662915	-	protein_coding	6.16726	4.95937	6.99001	13.3732	13.6941	11.6986	7.47932	13.0033	11.1	6.70726	7.03184	12.5438	10.639	17.3722	12.9962	16.652	15.0764	7.14782	15.1293	23.6489	35.5709	28.1086	24.8898	31.1146	22.5435	9.73377	14.9523	3.56714	19.7886	1.64339	6.17266	10.4947	6.61378	3.78197	9.55358	11.2616	12.5702	7.34568	10.3329	11.5082	8.8042
ENSG00000008311.14	AASS	aminoadipate-semialdehyde synthase	NM013930	chr7	122075647	122144280	-	protein_coding	166.516	128.944	211.908	110.329	178.023	183.737	203.188	135.234	106.56	108.658	156.81	123.347	203.324	141.72	116.966	125.445	261.324	298.779	300.569	293.247	278.216	279.915	432.297	473.083	583.625	187.375	116.414	162.899	138.52	304.848	148.915	143.428	90.5579	179.644	156.838	234.081	80.659	143.241	245.036	47.4713	166.022
ENSG00000008323.15	PLEKHG6	pleckstrin homology domain containing, family G (with RhoGef domain) member 6	NM198604	chr12	6310436	6328506	+	protein_coding	2.4669	2.47968	1.83948	0	3.73476	3.44076	2.49311	1.30033	3.33	4.02436	2.81274	2.09063	5.91058	1.82865	3.46565	5.55067	7.53819	10.0069	6.05173	8.27713	7.62235	3.51358	5.23997	5.65719	1.25241	7.30032	17.0883	8.32333	5.39689	7.39524	5.40108	5.83041	13.7363	8.50943	8.75745	8.04403	21.9979	0	1.47612	14.3852	11.3197
ENSG00000008324.11	SS18L2	synovial sarcoma translocation gene on chromosome 18-like 2	---	chr3	42581840	42595114	+	protein_coding	245.868	290.123	238.396	310.928	245.249	250.488	211.914	291.273	357.421	327.985	291.118	290.598	236.423	298.07	393.351	346.362	231.171	220.153	234	232.942	231.211	222.527	271.168	232.652	260.502	133.839	134.57	191.437	184.394	155.3	155.088	171.414	221.816	189.099	135.342	169.729	167.603	244.244	216.99	251.742	179.857
ENSG00000008382.15	MPND	MPN domain containing	NM026530	chr19	4343527	4360086	+	protein_coding	148.425	161.179	142.008	197.255	151.88	158.963	154.573	184.646	187.59	171.706	157.513	182.93	158.403	179.208	291.114	309.728	71.6128	67.1895	56.4828	72.1293	54.6268	64.4156	45.8497	39.6004	2.50483	57.5914	59.809	49.94	66.5616	68.2006	49.3813	55.9719	46.8052	72.8029	46.9718	70.7875	40.8532	33.0556	22.1419	84.8729	45.2787
ENSG00000008394.12	MGST1	microsomal glutathione S-transferase 1	NM019946	chr12	16347142	16609259	+	protein_coding	1390.92	1341.51	1161.81	1399.18	1135.37	1058.38	1458.47	1648.81	1369.74	1342.79	1247.45	1210.48	961.06	1153.88	1319.54	1246.68	1490.05	1538.21	1622.87	1478.06	1604.5	1848.14	1983.33	2018.2	2616.29	727.599	771.109	965.506	746.569	487.264	955.219	822.088	775.338	604.17	606.652	671.677	926.007	1358.95	671.636	1015.6	934.503
ENSG00000008405.11	CRY1	cryptochrome circadian clock 1	NM007771	chr12	106991364	107093829	-	protein_coding	299.729	313.267	369.735	255.763	239.024	254.617	271.749	188.547	263.07	242.803	329.793	275.963	261.248	240.467	200.141	193.163	316.604	363.109	380.25	348.822	339.194	352.529	403.477	440.554	558.577	323.648	526.533	219.974	314.818	599.015	376.532	333.499	516.892	339.432	334.375	345.089	656.794	183.642	470.883	448.819	189.919
ENSG00000008438.4	PGLYRP1	peptidoglycan recognition protein 1	NM009402	chr19	46019153	46023065	-	protein_coding	0	0.826561	0	0	1.24492	1.37631	1.24655	0	1.11	0.670726	0	3.13595	1.18212	1.82865	0.866411	0	1.25636	1.42956	1.00862	3.54734	1.27039	1.17119	2.61998	2.8286	1.25241	7.30032	0	1.18905	0.899481	0	0	1.16608	1.52626	0.945493	1.59226	6.43523	0	1.83642	0	0	0
ENSG00000008441.16	NFIX	nuclear factor I/X (CCAAT-binding transcription factor)	NM001081981	chr19	12995608	13098796	+	protein_coding	243.401	226.478	232.142	193.912	219.106	210.575	320.364	315.979	208.68	218.657	203.923	215.335	232.877	177.379	241.729	265.322	296.502	275.906	271.319	137.164	107.983	133.516	137.549	152.744	90.1738	315.536	290.501	174.79	290.532	474.117	352.613	284.524	251.324	295.939	283.423	300.847	231.502	198.333	215.514	162.553	184.888
ENSG00000008513.14	ST3GAL1	ST3 beta-galactoside alpha-2,3-sialyltransferase 1	AK143207	chr8	133454848	133571940	-	protein_coding	1048.43	1053.04	1070.21	959.531	1076.85	1086.59	993.503	828.308	1022.31	1053.71	1013.99	975.28	1225.85	1146.56	927.927	933.623	1761.42	1775.52	1968.83	1602.22	1599.42	1496.78	1426.58	1534.51	1406.46	1089.37	2347.5	1477.99	988.53	3208.71	1486.07	1321.17	1762.32	2255	1487.97	992.634	1838.4	1046.76	710.015	1365.16	1165.93
ENSG00000008516.16	MMP25	matrix metallopeptidase 25	NM001033339	chr16	3046681	3060726	+	protein_coding	6.98956	9.91873	5.88633	11.7016	7.46951	5.50522	13.7121	23.4059	7.77001	7.37799	4.92229	12.5438	5.91058	5.48595	7.7977	13.3216	11.3073	12.8661	4.03448	10.642	2.54078	7.02716	10.4799	16.2644	8.7669	60.0249	27.7685	14.2686	28.7834	16.4339	36.2644	34.9824	25.4376	9.45493	35.8259	45.851	34.5681	1.83642	19.1896	34.5246	10.0619
ENSG00000008517.16	IL32	interleukin 32	---	chr16	3065297	3082192	+	protein_coding	5225.31	5037.89	1121.71	1484.43	1164	1368.74	2196.43	3285.92	6930.85	6121.72	1431.68	1785.4	1270.77	1455.61	3076.63	3188.31	10532.1	10431.5	9549.62	7048.57	6743.23	6466.16	3626.06	3716.07	2352.03	9744.31	11902	7903.6	9186.4	5742	9434.91	9722.79	10353.6	6785.8	9131.63	8233.07	9936.77	8618.32	7692.08	20955	9431.81
ENSG00000008710.19	PKD1	polycystic kidney disease 1 (autosomal dominant)	NM013630	chr16	2088710	2135898	-	protein_coding	698.134	686.872	802.38	703.767	765.625	706.045	537.265	551.338	651.571	620.422	742.562	835.207	699.812	722.317	769.373	739.35	535.211	207.287	213.828	476.526	175.314	220.184	322.258	176.08	50.0966	743.011	938.788	670.623	866.2	578.472	800.131	892.052	1142.15	828.251	909.182	760.965	813.922	639.074	714.444	891.885	671.635
ENSG00000008735.13	MAPK8IP2	mitogen-activated protein kinase 8 interacting protein 2	NM021921	chr22	50600685	50613981	+	protein_coding	6.98956	5.78593	8.0937	10.0299	11.2043	6.19337	3.73966	5.2013	4.44001	10.0609	6.32865	7.31721	8.27481	8.22893	9.53053	12.2115	5.02546	5.71825	3.02586	2.36489	1.27039	2.34239	0	2.12145	0	3.24459	0	2.37809	0.899481	0.821694	11.5737	9.32865	3.56127	2.83648	4.77679	3.21761	7.33263	7.34568	0	10.0697	1.25774
ENSG00000008838.19	MED24	mediator complex subunit 24	ENSMUST00000137328	chr17	40019097	40061215	-	protein_coding	2090.7	1860.59	1676.87	1733.51	1714.25	1745.84	1619.27	1685.22	1936.95	1955.17	1668.66	1640.1	1623.04	1728.99	1978.02	1954.95	3186.14	2736.18	2777.74	1742.93	1411.4	1270.74	1578.54	1480.06	830.351	1256.47	1257.06	964.317	1144.14	829.089	1513.84	1098.45	1232.71	1053.28	1318.39	1059.4	1061.14	989.831	1064.29	1216.99	1100.52
ENSG00000008853.16	RHOBTB2	Rho-related BTB domain containing 2	NM153514	chr8	22987417	23020199	+	protein_coding	263.136	255.407	296.524	279.167	347.332	356.463	272.995	284.771	241.98	233.413	286.899	278.054	381.823	347.444	333.568	354.133	144.482	175.836	200.716	193.921	163.88	183.877	132.309	132.237	57.6111	220.632	319.337	256.834	237.463	234.183	291.658	289.188	284.901	294.994	294.569	224.429	244.072	227.716	152.041	276.197	279.219
ENSG00000008869.11	HEATR5B	HEAT repeat containing 5B	NM001081179	chr2	36968383	37084342	-	protein_coding	331.387	332.277	418.297	262.45	399.619	350.958	186.983	100.125	260.85	245.486	332.606	305.232	420.833	311.785	164.618	142.097	608.08	670.465	656.612	696.461	752.071	599.651	733.595	722.707	908	464.787	273.413	639.707	460.534	760.067	480.696	446.609	398.353	742.212	534.204	394.158	362.442	749.26	528.452	116.52	555.922
ENSG00000008952.16	SEC62	SEC62 homolog, preprotein translocation factor	NM027016	chr3	169966635	169998373	+	protein_coding	1153.28	1177.85	1483.35	1521.21	1064.41	975.801	1665.4	1820.46	1369.74	1364.93	1455.59	1493.76	1289.69	1382.46	1056.16	1237.8	1361.9	1655.43	1406.02	1313.7	1519.39	1659.58	1351.91	1441.17	1917.45	1172.92	1131.03	1341.25	1164.83	2236.65	1624.95	1295.52	1492.17	1359.62	1505.49	1179.26	1552.42	1605.03	1406.75	1219.87	1492.94
ENSG00000008988.9	RPS20	ribosomal protein S20	NM026147	chr8	56067295	56074581	-	protein_coding	11429.6	11995.9	10549	15165.3	12438	13269.6	19183.2	31044	16170.5	15269.1	12595.4	14745.2	12039.8	15132.1	30173.6	29620.6	8677.71	9969.77	9854.23	9081.19	9917.94	9898.92	10005.7	9994.14	9866.52	6852.57	8049.65	6329.3	5601.07	7685.3	5865.57	5544.72	6072.98	6953.15	5837.24	5835.14	6214.93	6170.37	5841.02	14263	6555.36
ENSG00000009307.15	CSDE1	cold shock domain containing E1, RNA binding	NM001161854	chr1	114716913	114758676	-	protein_coding	5967.03	6033.07	6987.81	5820.71	6187.25	6397.07	6848.56	6318.29	5476.75	5471.78	6342.72	5710.56	6265.21	5741.96	5007.86	4968.96	7496.73	8608.83	8650.94	6943.33	7861.18	6960.4	8213.65	8110.29	9651.11	6977.49	6532	7021.32	6219.01	11336.1	8051.46	7332.32	8293.17	9314.99	8361.77	6530.15	8039.71	7973.74	8242.67	6031.73	8087.29
ENSG00000009335.17	UBE3C	ubiquitin protein ligase E3C	NM133907	chr7	157138913	157269372	+	protein_coding	1556.62	1558.07	1619.84	1539.6	1488.92	1571.74	1538.25	1230.11	1332	1401.15	1582.16	1497.94	1588.76	1484.86	1140.2	1063.51	1871.98	1919.9	2068.68	1845.8	1872.56	1793.1	2061.93	1974.36	1790.95	1722.07	1842.33	2287.73	1715.31	2798.69	1958.28	2014.99	2532.57	2515.01	2205.28	1595.94	2404.06	2179.83	1666.54	1838.43	2252.62
ENSG00000009413.15	REV3L	REV3 like, DNA directed polymerase zeta catalytic subunit	NM011264	chr6	111299028	111483715	-	protein_coding	298.084	309.96	274.45	195.584	277.617	275.949	145.847	135.234	263.07	219.327	267.913	240.423	300.257	213.038	143.824	115.454	414.6	421.721	431.69	338.18	410.336	361.899	535.786	483.69	583.625	639.995	545.757	713.428	874.296	786.361	666.647	769.614	442.106	856.616	931.474	739.247	606.514	852.099	890.102	136.66	591.139
ENSG00000009694.13	TENM1	teneurin transmembrane protein 1	NM011855	chrX	124375903	124963817	-	protein_coding	0	0	0	0	0	0	0	0	0	0	0	0	0	0	0	0	0	0	0	0	1.27039	0	0	0	0	0	0	0	0	0	0	0	0	0	0	0	0	0	0	0	0
ENSG00000009709.11	PAX7	paired box 7	NM011039	chr1	18631006	18748866	+	protein_coding	0	0	0	0	0	0	0	0	0	0	0	0	0	0	0	0	0	0	0	0	0	0	0	0	0	0	0	0	0	0	0	0	1.0175	0	0	0	0	0	0	0	0
ENSG00000009724.16	MASP2	mannan-binding lectin serine peptidase 2	NM001003893	chr1	11026523	11047233	-	protein_coding	6.98956	3.30624	6.62212	1.67166	8.71443	4.81707	7.47932	0	3.33	6.70726	7.03184	3.13595	18.9138	3.6573	1.73282	4.44054	15.0764	7.14782	7.06035	5.91224	11.4335	16.3967	13.0999	9.90009	23.7959	10.5449	9.61216	7.13428	5.39689	13.1471	8.48741	5.83041	7.63128	14.1824	5.57292	16.0881	2.09504	5.50926	4.42837	1.43852	10.0619
ENSG00000009765.14	IYD	iodotyrosine deiodinase	NM027391	chr6	150368892	150405969	+	protein_coding	0	0	0	0	0	0	0	0	0	0	0	0	0	0	0	1.11013	0	0	0	0	0	0	0	0	0	0	0	0	0	0	0	0	0	0	0	0	0	0	0	0	0
ENSG00000009780.15	FAM76A	family with sequence similarity 76, member A	NM001163792	chr1	27725979	27763122	+	protein_coding	103.61	103.32	116.255	137.076	84.6545	77.0731	82.2725	61.1153	99.9001	83.17	109.697	113.939	115.847	83.2036	95.3053	85.4804	79.1509	98.6399	70.6035	83.9537	87.657	110.092	48.4697	77.7864	90.1738	70.5698	82.2374	120.094	80.9533	109.285	74.8435	78.1275	79.8741	93.6038	78.817	97.3328	95.3242	108.349	35.427	79.1188	119.486
ENSG00000009790.14	TRAF3IP3	TRAF3 interacting protein 3	NM153137	chr1	209756032	209782320	+	protein_coding	0	0.826561	0	0	0	0	0	0	0	0	0	0	1.18212	0.914325	0	1.11013	0	2.85913	1.00862	0	0	1.17119	0	0	1.25241	0.811147	0	0	0	0.821694	0	0	1.52626	0	0	0	1.04752	0	1.47612	0	1.25774
ENSG00000009830.11	POMT2	protein-O-mannosyltransferase 2	NM153415	chr14	77274956	77320884	-	protein_coding	579.311	571.98	445.521	511.527	512.907	507.857	489.896	494.124	582.751	576.824	473.243	518.477	487.032	458.077	591.759	589.481	658.335	680.472	600.129	614.872	576.757	612.534	576.396	557.234	532.276	575.103	577.798	493.455	569.371	349.22	691.338	660.002	649.677	421.69	566.846	500.339	553.09	431.559	447.265	604.18	608.748
ENSG00000009844.15	VTA1	vesicle (multivesicular body) trafficking 1	NM025418	chr6	142147162	142224689	+	protein_coding	601.513	630.666	686.493	680.364	580.132	561.533	401.39	379.695	525.031	568.776	637.788	601.057	566.233	494.65	388.152	353.023	575.415	656.17	639.466	515.547	666.955	578.569	626.176	599.663	672.547	424.23	532.941	791.906	561.276	818.407	587.174	696.151	645.098	745.994	617.798	601.694	761.546	1032.07	676.065	535.131	723.202
ENSG00000009950.15	MLXIPL	MLX interacting protein-like	NM021455	chr7	73593194	73624543	-	protein_coding	0	0	0	0	0	0	0	0	0	0	0	0	0	0	0	0	0	0	0	0	0	0	0	0	0	0	0	0	0	0	0	0	0	0	0	0	0	0	0	0	0
ENSG00000009954.10	BAZ1B	bromodomain adjacent to zinc finger domain 1B	NM011714	chr7	73440398	73522278	-	protein_coding	1184.11	1154.71	1311.18	1089.92	1318.37	1325.38	1254.03	1101.38	950.161	1038.95	1253.07	1124.76	1290.87	1146.56	900.201	912.531	1336.77	1512.48	1542.18	1572.65	1779.82	1582.28	1199.95	1303.98	1477.85	1786.96	1029.57	1645.64	1639.75	2099.43	2115.68	1707.14	2212.05	1859.78	2222	1379.55	1869.82	1649.11	1338.84	1209.8	2027.48
ENSG00000010017.12	RANBP9	RAN binding protein 9	NM019930	chr6	13621498	13711564	-	protein_coding	547.241	510.815	662.212	521.557	500.457	481.707	559.702	392.699	421.801	473.533	594.19	509.069	489.396	409.618	244.328	229.798	613.106	699.056	666.698	593.588	600.895	641.814	539.716	540.262	614.935	830.615	890.727	1093.92	843.713	1619.56	947.503	893.219	1054.64	1183.76	823.996	818.882	1133.42	1335.08	1073.14	671.791	1370.94
ENSG00000010030.13	ETV7	ets variant 7	---	chr6	36354091	36387800	-	protein_coding	19.3241	22.3171	4.41475	10.0299	9.95935	4.12892	11.219	6.50163	21.09	17.4389	10.5478	14.6344	1.18212	5.48595	12.1298	16.652	231.171	228.73	249.129	65.0346	49.5452	51.5325	23.5798	27.5788	10.0193	106.26	122.822	112.96	85.4507	117.502	124.996	106.113	148.047	171.134	109.07	90.0932	118.37	115.695	61.9972	221.533	152.187
ENSG00000010072.15	SPRTN	SprT-like N-terminal domain	NM001111141	chr1	231337104	231355023	+	protein_coding	185.018	189.282	197.56	170.509	124.492	138.319	124.655	111.828	154.29	157.621	172.28	160.979	132.397	115.205	82.3091	98.802	177.147	213.005	196.681	175.002	151.177	147.57	193.879	159.816	151.542	212.521	208.264	228.297	185.293	306.492	189.038	215.725	265.06	192.88	261.131	210.754	317.398	238.735	216.99	168.307	208.785
ENSG00000010165.19	METTL13	methyltransferase like 13	NM144877	chr1	171781664	171814023	+	protein_coding	634.405	596.777	629.837	683.707	677.236	690.217	582.14	628.058	683.761	685.482	647.632	699.316	633.614	659.228	768.507	731.579	574.158	600.417	581.974	522.642	585.65	527.037	382.517	398.832	394.511	442.886	428.275	648.031	564.874	612.162	692.109	636.681	664.43	707.228	681.489	490.686	483.954	673.966	338.032	668.914	720.687
ENSG00000010219.13	DYRK4	dual specificity tyrosine-(Y)-phosphorylation regulated kinase 4	NM207210	chr12	4562204	4615302	+	protein_coding	394.705	434.771	368.631	519.885	430.742	447.299	696.823	1044.16	540.571	510.423	416.285	499.661	435.018	496.479	763.308	798.187	334.193	374.546	368.147	321.626	392.551	438.026	446.707	480.154	394.511	506.967	425.071	356.714	429.052	326.212	372.674	403.464	346.969	380.088	423.542	426.334	295.4	347.084	519.595	634.389	403.735
ENSG00000010244.18	ZNF207	zinc finger protein 207	---	chr17	32350117	32381886	+	protein_coding	2529.4	2278	2562.39	2582.71	2158.69	2156.67	1801.27	1735.94	2372.07	2502.48	2582.79	2510.85	2209.37	2211.75	1825.53	1777.33	2120.74	2367.36	2134.24	1702.72	1720.11	1814.18	1410.86	1558.56	1722.07	1723.69	2609.17	3030.88	1688.33	3686.94	2031.58	1792.27	2870.89	2844.99	1591.47	1768.88	2998	3195.37	1808.25	2831.02	2585.92
ENSG00000010256.10	UQCRC1	ubiquinol-cytochrome c reductase core protein I	NM025407	chr3	48599002	48610976	-	protein_coding	2832.42	2460.67	2341.65	2786.65	2523.45	2572.32	2210.14	3259.92	3256.74	3310.7	2472.39	2867.3	2327.59	2663.43	4395.31	4126.37	1834.29	1852.71	1680.36	1845.8	1688.35	1582.28	1911.28	1813.84	835.36	1763.43	2157.4	1609.97	1736	1161.05	1554.74	1477.43	1562.38	1689.6	1475.23	1683.62	1479.1	1441.59	1672.45	2435.42	1430.05
ENSG00000010270.13	STARD3NL	STARD3 N-terminal like	NM024270	chr7	38178222	38230671	+	protein_coding	1032.4	1077.84	1090.07	1113.32	1099.26	1123.75	1012.2	867.318	1175.49	1044.99	1179.94	1087.13	1105.28	1158.45	947.854	934.733	1503.87	1571.09	1625.9	1431.94	1640.07	1591.65	1484.22	1699.99	1872.36	989.599	1157.73	1237.8	1109.06	1615.45	1325.58	1212.72	1304.95	1439.04	1132.9	1071.47	1500.05	1399.35	1343.27	1560.8	1409.93
ENSG00000010278.12	CD9	CD9 molecule	NM007657	chr12	6199715	6238271	+	protein_coding	7580.79	7749.01	7378.51	7993.86	7401.04	7994.27	9942.51	8855.22	7898.77	7176.77	7905.19	7905.72	7578.54	8579.11	7893.87	8288.26	10834.9	11072	10946.6	11982.9	11734.6	12442.8	14284.1	15363.5	15934.5	11777	13396.1	11898.8	12391.3	14724.8	15972.5	8851.73	11807.1	9942.8	11223.1	9800.04	11750	14393.9	10192.6	17879.4	14088
ENSG00000010282.14	HHATL	hedgehog acyltransferase-like	NM029095	chr3	42692663	42702827	-	protein_coding	0	0	0	0	0	0	0	0	0	0	0	0	0	0	0	0	0	0	0	0	0	0	0	0	0	0	0	0	0	0	0	0	0	0	0	0	0	0	0	0	0
ENSG00000010292.12	NCAPD2	non-SMC condensin I complex subunit D2	NM146171	chr12	6493356	6531955	+	protein_coding	1353.1	1086.93	1227.3	1183.53	1408	1422.41	958.6	778.895	962.371	1109.38	1089.23	1119.53	1255.41	1109.08	940.056	1070.17	1081.73	1230.85	1260.78	1453.23	1591.8	1604.53	1283.79	1382.48	1311.28	781.135	513.717	629.006	735.775	454.397	684.394	776.61	643.572	605.115	844.696	777.858	567.755	696.003	916.673	470.397	700.563
ENSG00000010295.19	IFFO1	intermediate filament family orphan 1	NM001039669	chr12	6538375	6556083	-	protein_coding	697.723	738.945	666.627	628.543	734.502	620.026	572.168	595.549	744.811	740.482	710.919	753.673	740.004	838.436	787.568	989.13	546.518	403.137	433.707	546.291	379.847	475.504	362.868	357.11	200.386	934.441	788.197	980.964	1217.9	286.771	574.829	699.649	586.083	572.969	645.663	896.105	559.375	618.874	692.302	727.893	1040.15
ENSG00000010310.8	GIPR	gastric inhibitory polypeptide receptor	NM001080815	chr19	45668244	45683724	+	protein_coding	0	0.826561	0.367895	0	0	0.688153	0	0	1.11	0.670726	0	0	0	0	0	0	0	0	0	2.36489	1.27039	3.51358	5.23997	4.2429	3.75724	8.92262	2.13604	3.56714	4.4974	0.821694	0.771582	1.16608	2.03501	0	1.59226	10.4572	0	0	4.42837	2.87705	1.25774
ENSG00000010318.20	PHF7	PHD finger protein 7	NM027949	chr3	52410657	52423641	+	protein_coding	39.4705	52.0733	42.308	30.0898	46.062	41.9773	57.3415	35.1088	57.7201	46.9508	36.5656	40.7673	35.4635	49.3736	63.248	52.1763	36.4346	32.88	56.4828	66.217	62.2492	70.2716	49.7797	72.1292	97.6883	60.0249	26.7004	38.0495	37.7782	15.6122	37.8075	34.9824	24.4201	29.3103	54.9331	43.4378	38.7582	49.5834	38.3792	30.209	45.2787
ENSG00000010319.6	SEMA3G	sema domain, immunoglobulin domain (Ig), short basic domain, secreted, (semaphorin) 3G	NM001025379	chr3	52433053	52445085	-	protein_coding	390.593	427.332	657.797	586.751	383.435	401.193	299.173	175.544	342.99	380.302	675.76	684.682	396.009	460.82	290.248	246.45	64.0746	40.0278	31.2672	240.037	165.151	182.706	260.688	235.481	162.814	21.0898	33.1086	24.97	39.5772	13.9688	6.17266	44.3111	68.1728	27.4193	14.3304	30.5673	33.5206	38.5648	17.7135	34.5246	32.7013
ENSG00000010322.15	NISCH	nischarin	NM022656	chr3	52455118	52493071	+	protein_coding	2975.09	3049.18	2579.68	2460.68	3213.14	2867.53	3267.22	3246.91	2841.6	2990.1	2707.96	3026.19	2941.1	3177.28	3755.03	3887.69	1854.39	1346.65	1386.85	2342.43	1585.45	1716.97	2251.87	2095.28	1271.2	2315.01	1547.56	1027.34	2016.64	948.235	1371.87	1541.56	1192.52	1135.54	1528.57	2280.48	1027.62	1122.05	1833.35	1188.22	1349.56
ENSG00000010327.10	STAB1	stabilin 1	NM138672	chr3	52495338	52524495	+	protein_coding	14034.2	12076.9	10215	10322.5	10534.5	10885.9	8611.19	8682.28	12629.6	12216.6	10687	11072	10870.7	11223.3	13452.8	13362.7	14281.1	8375.81	9224.85	13568.6	7171.36	8137.45	10073.8	6548.91	1608.1	12794.2	13081.1	10104.5	15927.1	3647.5	12687.1	13763.3	13819.7	8076.4	11974.6	12053.2	9740.88	9237.2	10129.2	10331.5	10416.6
ENSG00000010361.13	FUZ	fuzzy planar cell polarity protein	ENSMUST00000071207	chr19	49806869	49817376	-	protein_coding	119.234	123.984	103.379	125.374	156.86	136.254	147.093	170.343	116.55	136.828	124.464	117.075	124.122	137.149	192.343	200.934	101.766	70.0486	84.7242	95.7782	82.5754	84.3259	113.969	86.9794	53.8538	67.3252	71.5572	38.0495	53.0694	40.263	47.0665	43.145	40.7002	27.4193	58.9137	65.9611	42.9483	36.7284	35.427	69.0492	40.2478
ENSG00000010379.15	SLC6A13	solute carrier family 6 (neurotransmitter transporter), member 13	NM144512	chr12	220621	262873	-	protein_coding	1.23345	2.47968	0	1.67166	1.24492	0	0	0	1.11	1.34145	0	0	0	0	1.73282	0	0	1.42956	0	0	1.27039	1.17119	0	0	0	0.811147	0	1.18905	0	0.821694	0	0	0	0	0.796132	0	0	0	0	0	3.77323
ENSG00000010404.17	IDS	iduronate 2-sulfatase	NM010498	chrX	149476990	149521096	-	protein_coding	568.21	585.205	547.061	471.407	481.784	477.578	509.84	426.507	501.721	479.569	528.091	479.8	514.22	480.021	342.233	327.49	349.269	374.546	378.233	430.411	409.066	440.369	556.746	488.64	531.024	940.931	987.917	1032.09	961.545	730.486	814.019	839.579	773.303	730.866	709.353	883.235	1034.95	1173.47	1197.14	716.385	944.565
ENSG00000010438.16	PRSS3	protease, serine, 3	NM011645	chr9	33750466	33799231	+	protein_coding	342.488	293.429	254.584	302.57	276.372	312.421	359.007	492.824	372.961	382.985	260.178	311.504	286.072	282.526	589.16	560.618	212.326	265.899	245.095	281.422	307.435	283.429	206.979	184.566	132.756	428.286	562.845	443.515	382.279	195.563	310.948	320.672	346.969	401.834	327.21	374.048	410.627	407.685	255.369	650.213	383.612
ENSG00000010539.11	ZNF200	zinc finger protein 200	---	chr16	3222325	3236221	-	protein_coding	108.133	99.1873	150.101	172.181	124.492	130.061	164.545	127.432	143.19	122.072	165.951	195.474	180.864	129.834	126.496	128.776	192.224	218.723	193.655	143.076	167.692	148.742	138.859	144.258	164.066	122.483	184.767	195.004	155.61	250.617	213.728	179.577	264.042	185.317	202.217	148.815	279.688	178.133	121.042	201.393	189.919
ENSG00000010610.9	CD4	CD4 molecule	NM013488	chr12	6786858	6820808	+	protein_coding	1.23345	0.826561	1.83948	1.67166	3.73476	0.688153	0	0	1.11	0	0.703184	1.04532	0	0.914325	1.73282	0	0	0	1.00862	0	2.54078	2.34239	0	0.707149	2.50483	5.67803	1.06802	2.37809	0	1.64339	2.31475	0	0.508752	0.945493	0.796132	2.41321	1.04752	3.67284	1.47612	2.87705	1.25774
ENSG00000010626.14	LRRC23	leucine rich repeat containing 23	NM013588	chr12	6873569	6914243	+	protein_coding	56.7388	63.6452	52.6091	71.8812	74.6951	83.9546	130.888	153.438	69.9301	78.475	65.3961	62.719	74.4733	74.9747	123.03	127.665	52.7673	52.8938	39.3362	72.1293	73.6827	79.6411	73.3595	101.122	120.232	130.595	166.611	83.2333	126.827	127.363	116.509	90.9544	84.4529	121.023	131.362	114.225	60.7561	62.4383	154.993	162.553	128.29
ENSG00000010671.15	BTK	Bruton agammaglobulinemia tyrosine kinase	NM013482	chrX	101349447	101390796	-	protein_coding	0.411151	0	1.10369	1.67166	2.48984	3.44076	7.47932	1.30033	0	0.670726	0	2.09063	2.36423	4.57163	1.73282	2.22027	0	0	2.01724	2.36489	2.54078	5.85597	5.23997	2.12145	5.00966	12.1672	18.1563	51.129	88.1491	4.93016	30.8633	9.32865	15.2626	4.72746	35.0298	4.82642	14.6653	22.037	22.1419	11.5082	49.052
ENSG00000010704.18	HFE	hemochromatosis	NM010424	chr6	26087281	26098343	+	protein_coding	86.3416	81.003	80.5691	70.2096	93.3689	83.9546	48.6156	39.0098	77.7001	61.0361	75.9439	66.9002	87.4765	92.3468	54.5839	41.075	71.6128	82.9147	73.6293	104.055	120.687	155.769	136.239	135.066	154.047	172.774	147.386	171.223	169.102	46.8365	94.1331	141.096	115.996	81.3124	108.274	194.666	116.275	141.404	172.706	80.5573	166.022
ENSG00000010803.16	SCMH1	sex comb on midleg homolog 1 (Drosophila)	NM001159630	chr1	41027200	41242154	-	protein_coding	447.743	402.535	380.404	325.973	419.538	417.021	531.032	347.187	398.491	442.679	372.687	385.722	371.184	404.132	402.015	476.248	473.649	498.918	500.276	410.309	419.229	457.937	530.546	492.176	412.044	545.902	521.193	300.829	480.323	298.275	482.239	459.436	426.334	282.702	468.125	431.965	444.148	354.429	431.028	432.996	352.168
ENSG00000010810.17	FYN	FYN proto-oncogene, Src family tyrosine kinase	NM001122892	chr6	111660332	111873452	-	protein_coding	1665.98	1778.76	1487.77	1355.71	1898.5	1961.92	2188.95	1846.46	1681.65	1782.79	1495.67	1562.75	1956.4	1842.37	1816	1851.7	1689.81	1861.29	1766.1	1842.25	1948.78	1943.01	1955.82	2082.55	2048.95	1688	1730.19	1873.94	1783.67	3890.72	1333.29	2123.43	2955.85	4442.87	2538.86	1629.72	2710.98	2705.05	2845.97	3059.74	2819.86
ENSG00000010818.9	HIVEP2	human immunodeficiency virus type I enhancer binding protein 2	NM010437	chr6	142751467	142956698	-	protein_coding	74.0071	76.0436	60.7028	36.7764	98.3486	87.3954	95.9846	111.828	57.7201	59.0239	59.7706	36.5861	96.9335	64.0028	68.4465	68.8283	265.093	347.384	316.707	105.238	129.58	107.75	141.479	129.408	189.115	428.286	1189.77	407.843	353.496	1697.62	541.651	461.768	599.31	942.656	682.285	294.412	1116.66	567.454	394.125	463.205	557.18
ENSG00000010932.16	FMO1	flavin containing monooxygenase 1	NM010231	chr1	171248471	171285978	+	protein_coding	2.05575	2.47968	1.10369	1.67166	0	0	0	0	3.33	0	0	0	0	0	0	0	0	0	0	0	0	0	0	0	0	0	0	4.75619	0	0	0	0	0.508752	0	0.796132	0	0	0	0	0	0
ENSG00000011007.12	ELOA	NA	---	chr1	23743155	23762059	+	protein_coding	613.848	581.072	626.894	538.273	717.073	781.742	684.358	570.843	561.661	572.129	608.254	567.607	797.928	732.374	586.561	513.992	972.426	1190.83	1098.39	995.62	993.446	953.351	941.884	908.687	871.68	974.999	1123.55	1449.45	1197.21	2508.63	1435.14	1119.44	1487.08	1867.35	1429.85	912.193	1312.54	1261.62	1136.62	1245.76	1526.9
ENSG00000011009.10	LYPLA2	lysophospholipase II	NM011942	chr1	23790970	23795539	+	protein_coding	3043.34	2706.16	2216.2	2591.07	2641.72	2736.78	2495.6	3445.86	3640.81	3477.71	2406.3	2845.35	2472.99	2900.24	4080.8	3858.83	1784.04	1395.25	1392.91	1493.43	1077.29	1032.99	1340.12	934.851	299.327	1697.73	2723.45	1781.19	1846.63	1827.45	2066.3	1775.94	2347.38	2013.9	1851.01	1504.23	2004.95	1612.38	1291.61	3948.75	2345.69
ENSG00000011021.21	CLCN6	chloride channel, voltage-sensitive 6	NM011929	chr1	11806096	11843144	+	protein_coding	279.582	313.267	344.35	299.226	397.129	370.914	329.09	378.395	246.42	286.4	285.493	272.827	399.555	354.758	297.179	266.432	360.577	363.109	385.293	467.067	387.469	495.415	572.466	690.885	528.519	518.323	281.957	374.55	389.475	496.303	475.295	439.613	417.686	570.132	468.125	396.571	343.586	387.485	475.312	267.565	511.901
ENSG00000011028.13	MRC2	mannose receptor, C type 2	NM008626	chr17	62627401	62693597	+	protein_coding	1910.21	1691.14	1870.38	1808.73	2137.53	1917.19	2147.81	2679.97	1785.99	1809.62	1736.86	1731.04	1782.63	1907.28	2343.64	2456.73	1404.62	890.618	953.147	1483.97	948.982	1002.54	2016.08	1416.42	281.793	3998.14	4823.17	3043.96	5546.2	3013.97	3721.34	3134.43	3785.63	2867.68	4143.87	3972.95	2801.07	2506.71	5281.57	4039.38	3519.16
ENSG00000011052.21	NME1-NME2	NA	---	chr17	51153590	51171744	+	protein_coding	0	0	0	0	0	0	0	0	0	0	0	0	0	0	0	0	0	0	0	0	0	0	0	0	0	0	0	0	0	0	0	0	0	0	0	0	0	0	0	0	0
ENSG00000011083.8	SLC6A7	solute carrier family 6 (neurotransmitter transporter), member 7	NM201353	chr5	150189957	150222788	+	protein_coding	0	0	0	0	0	0	0	0	0	0	0	0	0	0	0	0	0	0	1.00862	0	0	0	0	0	0	0	2.13604	1.18905	0	0	1.54316	0	0.508752	0	0.796132	0	0	0	0	0	0
ENSG00000011105.12	TSPAN9	tetraspanin 9	NM175414	chr12	3077355	3286564	+	protein_coding	2265.44	2063.1	2523.4	2601.1	2316.79	2385.14	1914.71	1980.4	2486.4	2222.12	2608.81	2719.91	2342.95	2507.99	2725.73	2646.56	1629.5	1425.27	1461.49	1722.83	1328.83	1414.8	1767.18	1525.32	821.584	2290.68	2508.77	1392.37	1983.36	1181.6	1449.8	2079.12	2017.2	1482.53	2084.27	2258.76	1805.92	1177.15	1716.73	2341.92	1446.4
ENSG00000011114.14	BTBD7	BTB (POZ) domain containing 7	NM172806	chr14	93237550	93333092	-	protein_coding	457.611	458.741	560.673	444.661	446.926	462.439	401.39	288.672	348.541	372.924	442.303	359.589	509.492	401.389	289.381	258.661	403.293	451.742	457.914	430.411	496.723	439.197	394.307	464.597	579.868	621.339	605.566	909.621	659.32	978.637	759.237	774.278	714.288	874.581	929.086	696.613	869.441	1000.85	738.062	388.401	773.512
ENSG00000011132.11	APBA3	amyloid beta (A4) precursor protein-binding, family A, member 3	NM018758	chr19	3750819	3761699	-	protein_coding	400.05	380.218	279.601	292.54	322.434	338.571	355.268	369.293	421.801	419.204	272.132	311.504	296.711	353.844	516.381	556.177	442.24	234.448	240.052	300.342	141.013	158.111	271.168	159.816	38.8248	439.642	610.906	313.909	487.519	487.264	472.98	462.934	542.839	529.476	479.271	412.659	429.483	367.284	497.454	668.914	432.664
ENSG00000011143.16	MKS1	Meckel syndrome, type 1	NM001039684	chr17	58205437	58219605	-	protein_coding	191.185	202.507	192.041	193.912	227.82	233.284	264.269	295.174	240.87	227.376	203.22	239.377	230.513	261.497	268.588	309.728	172.122	152.963	136.164	221.118	190.559	204.959	224.009	231.945	197.881	171.152	147.386	108.203	137.621	93.6731	128.083	153.923	110.399	126.696	136.139	149.619	112.085	106.512	118.09	140.975	137.094
ENSG00000011198.7	ABHD5	abhydrolase domain containing 5	NM026179	chr3	43690113	43734371	+	protein_coding	243.812	265.326	309.032	280.838	291.311	319.991	275.488	180.745	257.52	240.12	278.461	304.187	293.165	287.098	259.923	264.212	360.577	344.525	343.94	445.783	494.182	414.602	514.827	497.126	632.469	318.781	407.983	468.485	345.401	582.581	297.059	310.178	506.717	517.184	313.676	275.91	471.384	493.997	320.319	435.873	449.014
ENSG00000011201.11	ANOS1	anosmin 1	---	chrX	8528874	8732186	-	protein_coding	0	0.826561	0	0	0	0	0	0	0	0	0.703184	0	0	0	0	0	0	0	0	0	1.27039	0	0	0	0	1.62229	1.06802	0	0	1.64339	0	1.16608	0.508752	1.89099	0	4.02202	1.04752	0	0	0	1.25774
ENSG00000011243.17	AKAP8L	A kinase (PRKA) anchor protein 8-like	NM017476	chr19	15380048	15419141	-	protein_coding	511.882	531.479	509.167	501.497	578.887	522.308	861.368	866.017	491.731	547.983	491.526	567.607	498.853	575.11	692.263	773.764	486.213	521.791	503.302	523.824	453.53	457.937	677.265	725.535	597.402	846.026	584.206	424.49	708.791	438.784	591.804	563.217	597.784	458.564	583.565	752.117	568.803	444.414	901.911	608.496	657.799
ENSG00000011258.15	MBTD1	mbt domain containing 1	XM006531893	chr17	51177425	51260163	-	protein_coding	188.307	204.987	207.125	155.464	151.88	139.695	112.19	68.9173	147.63	134.816	200.407	156.797	171.407	150.864	79.7098	63.2777	157.046	171.548	147.259	156.083	123.228	138.201	179.469	188.102	263.007	168.719	107.87	159.332	159.208	319.639	213.728	195.902	169.923	206.117	245.209	217.189	168.651	202.006	256.845	56.1024	135.836
ENSG00000011260.13	UTP18	UTP18 small subunit (SSU) processome component	NM001013375	chr17	51260528	51297936	+	protein_coding	517.227	548.836	461.709	518.213	504.192	540.888	464.964	429.108	576.091	515.118	550.593	557.153	537.863	497.393	499.919	542.856	567.877	619.001	582.983	551.02	597.084	584.425	500.417	513.39	502.218	433.964	475.268	491.077	501.011	630.239	603.377	501.415	657.817	560.677	566.846	403.81	631.654	543.581	463.503	720.701	530.767
ENSG00000011275.18	RNF216	ring finger protein 216	NM080561	chr7	5620047	5781739	-	protein_coding	1035.69	986.087	905.391	894.336	1055.69	1047.37	1064.56	824.407	1003.44	939.687	938.047	974.234	1081.64	1133.76	1082.15	1074.61	964.888	867.745	910.785	830.078	771.127	806.952	1028.34	1054.36	928.039	1179.41	997.529	1042.79	1208	1566.97	1204.44	1239.54	1213.37	1328.42	1379.7	1096.4	971.05	1019.21	1242.9	995.459	1233.85
ENSG00000011295.15	TTC19	tetratricopeptide repeat domain 19	NM028360	chr17	15999380	16045015	+	protein_coding	705.946	784.406	721.811	799.052	702.134	706.045	602.085	691.774	790.321	817.615	777.018	833.117	717.544	779.005	782.369	690.504	669.642	649.022	643.5	600.683	673.307	703.887	704.775	705.028	811.565	482.633	573.526	555.285	488.418	294.166	401.223	560.885	401.406	439.654	453.795	527.689	467.194	596.837	481.216	353.877	404.993
ENSG00000011304.19	PTBP1	polypyrimidine tract binding protein 1	NM001077363	chr19	797075	812327	+	protein_coding	5129.1	4992.43	5142.81	5142.01	4825.3	4932.68	5285.39	5705.83	4905.1	5080.08	5065.03	5130.41	4806.48	5165.02	5480.05	5556.22	4375.92	3412.37	3584.64	3831.13	2902.84	2898.7	3151.84	2622.11	1162.24	4091.43	4452.57	4326.94	3560.15	4417.43	4336.29	4321.5	5110.42	4241.48	4032.41	3746.11	4077.99	4142.97	2961.1	4399.01	5329.06
ENSG00000011332.19	DPF1	D4, zinc and double PHD fingers family 1	NM013874	chr19	38211006	38229714	-	protein_coding	34.1255	26.4499	26.8564	21.7315	27.3882	25.4617	17.4517	26.0065	23.31	34.207	23.2051	31.3595	35.4635	46.6306	41.5877	54.3966	20.1018	14.2956	16.1379	28.3787	13.9743	12.8831	9.16994	8.48579	2.50483	15.4118	10.6802	29.7262	37.7782	17.2556	23.9191	17.4912	12.7188	16.0734	20.6994	24.9365	25.1405	29.3827	11.809	34.5246	22.6394
ENSG00000011347.9	SYT7	synaptotagmin VII	AB026804	chr11	61515313	61581148	-	protein_coding	7.81186	8.26561	7.35791	5.01497	18.6738	8.25783	7.47932	7.80196	8.88001	6.03653	9.14139	12.5438	11.8212	7.3146	12.9962	15.5419	0	0	2.01724	0	0	0	3.92997	1.4143	3.75724	3.24459	3.20405	1.18905	0.899481	1.64339	0.771582	4.66433	1.0175	0	0.796132	4.82642	1.04752	0	0	0	0
ENSG00000011376.9	LARS2	leucyl-tRNA synthetase 2, mitochondrial	NM153168	chr3	45388506	45549421	+	protein_coding	509.416	451.302	472.01	449.676	551.499	544.329	362.747	390.098	397.381	479.569	419.098	413.945	518.949	491.907	421.942	422.961	544.006	631.867	575.923	491.898	550.079	542.262	379.897	397.418	333.142	375.561	368.466	526.748	455.137	496.303	535.478	537.564	506.208	628.753	532.612	377.265	460.908	554.599	339.508	372.578	588.624
ENSG00000011405.13	PIK3C2A	phosphatidylinositol-4-phosphate 3-kinase, catalytic subunit type 2 alpha	NM011083	chr11	17077730	17207983	-	protein_coding	628.649	557.929	810.474	412.899	553.989	472.073	445.02	279.57	447.331	356.826	615.989	329.275	612.336	330.986	188.878	144.317	1226.21	1426.7	1553.28	1558.47	1675.65	1490.93	2253.18	2213.38	2979.49	1080.45	886.455	1589.76	993.027	1769.11	1174.35	1340.99	1081.61	1726.47	1390.84	1286.24	1537.76	2301.04	2029.67	240.234	1211.21
ENSG00000011422.11	PLAUR	plasminogen activator, urokinase receptor	BC010309	chr19	43646095	43670547	-	protein_coding	2657.68	2603.67	1486.67	1731.84	1512.58	1836.68	1974.54	1904.98	2990.34	2585.65	1878.91	1935.93	1693.97	1750.02	2545.52	2436.75	3461.28	3440.96	3333.49	2755.1	2511.56	2694.92	2774.56	2762.83	1665.71	2870.65	5646.61	2857.28	2580.61	1477.41	2426.63	2694.81	3807.5	2438.43	2846.17	2349.66	3675.74	2912.56	2442.98	5833.21	3195.92
ENSG00000011426.10	ANLN	anillin actin binding protein	NM028390	chr7	36389806	36453791	+	protein_coding	807.5	714.149	865.658	600.125	653.582	743.893	507.347	284.771	566.101	544.63	729.202	590.603	763.647	574.196	264.255	286.415	1590.56	1991.38	2189.72	1791.41	1919.56	2002.74	1020.48	1126.49	1361.37	575.914	321.473	568.365	489.318	202.958	558.626	601.698	492.472	453.836	425.134	511.6	641.082	747.423	404.458	214.34	459.076
ENSG00000011451.17	WIZ	widely interspaced zinc finger motifs	NM011717	chr19	15419980	15449951	-	protein_coding	1418.47	1283.65	1448.77	1203.59	1507.6	1569.68	1487.14	1031.16	1154.4	1410.54	1294.56	1433.13	1522.56	1502.24	1271.03	1254.45	979.964	567.537	637.448	817.071	456.07	440.369	686.435	405.197	155.299	1357.86	1464.25	1387.62	1385.2	1640.1	1266.94	1301.35	1507.43	1650.83	1355.81	1265.33	1406.82	1274.48	1228.13	1196.85	1519.35
ENSG00000011454.16	RABGAP1	NA	NM001033960	chr9	122940833	123104866	+	protein_coding	637.695	618.268	783.617	603.468	855.259	798.257	721.754	587.747	533.911	534.569	760.845	786.078	858.216	747.004	557.969	558.398	600.542	733.366	702	668.083	724.123	679.292	910.444	845.043	1099.62	908.485	619.45	753.856	862.602	1488.09	1127.28	937.53	894.895	1141.21	1141.65	873.582	861.061	870.463	981.622	513.553	947.08
ENSG00000011465.16	DCN	decorin	NM001190451	chr12	91140484	91183123	-	protein_coding	7.81186	0.826561	8.0937	5.01497	2.48984	1.37631	1.24655	6.50163	3.33	7.37799	1.40637	4.18126	2.36423	2.74298	2.59923	3.3304	7.53819	2.85913	9.07759	4.72979	6.35195	10.5407	5.23997	7.77864	2.50483	26.7679	21.3604	13.0795	70.1595	5.75186	57.0971	41.9789	52.4015	6.61845	62.0983	21.7189	38.7582	25.7099	59.0449	38.8401	36.4745
ENSG00000011478.11	QPCTL	glutaminyl-peptide cyclotransferase-like	NM026111	chr19	45692483	45703989	+	protein_coding	370.447	340.543	303.882	364.421	344.842	368.85	405.13	542.236	385.171	370.241	358.624	424.398	368.82	424.247	538.908	550.627	188.455	198.709	162.388	283.787	229.941	244.779	480.767	391.054	174.086	337.437	307.589	212.839	266.246	120.789	200.611	205.23	217.237	214.627	253.17	309.695	175.983	145.077	391.173	302.09	199.981
ENSG00000011485.14	PPP5C	protein phosphatase 5, catalytic subunit	NM011155	chr19	46346994	46392981	+	protein_coding	1598.96	1588.65	1452.08	1317.27	1757.83	1695.61	1877.31	1431.66	1651.68	1556.08	1507.63	1629.65	1548.57	1661.33	1736.29	1891.67	1125.7	1023.57	1102.42	1253.39	1097.62	1161.82	1085.98	917.88	542.295	902.807	890.727	908.432	950.751	853.74	991.483	778.943	850.634	852.834	889.279	716.723	772.022	721.713	668.684	1146.5	978.524
ENSG00000011523.13	CEP68	centrosomal protein 68kDa	NM172260	chr2	65056366	65087004	+	protein_coding	824.357	766.222	856.093	768.962	698.399	678.519	734.22	655.364	835.831	814.261	734.827	705.588	711.634	669.286	768.507	795.966	729.948	723.359	711.078	584.129	547.538	614.876	885.554	753.821	531.024	652.973	322.541	412.599	670.113	218.571	457.548	778.943	403.949	401.834	661.585	682.938	369.774	481.142	658.351	346.684	465.365
ENSG00000011566.14	MAP4K3	mitogen-activated protein kinase kinase kinase kinase 3	NM001290345	chr2	39249266	39437312	-	protein_coding	237.645	219.039	311.24	250.748	158.105	155.523	124.655	92.3232	169.83	147.56	265.803	179.794	189.138	122.52	63.248	49.9561	204.787	238.737	248.121	235.307	237.563	231.896	254.138	221.338	353.181	283.901	249.916	370.983	246.458	542.318	229.932	317.174	396.318	325.249	265.908	299.238	543.662	514.198	435.456	133.783	279.219
ENSG00000011590.13	ZBTB32	zinc finger and BTB domain containing 32	NM021397	chr19	35704527	35717038	+	protein_coding	1.23345	1.65312	2.57527	3.34331	0	3.44076	0	2.60065	0	2.6829	0	0	1.18212	2.74298	0.866411	1.11013	0	4.28869	0	1.18245	2.54078	0	0	2.12145	1.25241	1.62229	6.40811	4.75619	2.69844	2.46508	3.85791	3.49824	10.175	2.83648	2.3884	1.60881	9.42767	0	1.47612	2.87705	2.51549
ENSG00000011600.11	TYROBP	TYRO protein tyrosine kinase binding protein	NM011662	chr19	35904401	35908295	-	protein_coding	0	0	0.735791	0	0	0	0	0	0	0	0	0	0	0	0	0	0	0	0	0	0	0	0	0	0	0	0	0	0	0	0	0	0	0	0	0	0	0	0	0	0
ENSG00000011638.10	TMEM159	transmembrane protein 159	NM145586	chr16	21158377	21180616	+	protein_coding	483.102	547.183	395.856	437.974	479.294	498.911	527.292	672.269	578.311	498.349	418.394	508.024	458.661	500.136	578.763	559.508	350.526	355.961	354.026	318.078	327.761	371.268	446.707	387.518	384.491	225.499	236.032	180.735	258.151	117.502	189.038	236.715	146.521	261.901	208.587	257.409	183.316	218.534	271.607	189.885	144.64
ENSG00000011677.12	GABRA3	gamma-aminobutyric acid (GABA) A receptor, alpha 3	NM008067	chrX	152166234	152451358	-	protein_coding	0	0	0	0	0	0	0	0	0	0	0	0	0	0	0	0	0	0	0	0	0	0	0	0	0	0	0	0	0	0	0	0	0	0	0	0	0	0	0	0	0
ENSG00000012048.20	BRCA1	breast cancer 1, early onset	NM009764	chr17	43044295	43170245	-	protein_coding	178.439	144.648	166.289	147.106	184.248	200.252	115.929	104.026	130.98	150.913	146.965	124.393	180.864	143.549	110.901	114.344	247.504	270.187	338.897	373.653	327.761	393.521	137.549	132.237	157.804	150.873	104.666	199.76	178.097	61.627	193.667	204.064	185.695	138.042	191.072	144.793	192.744	253.426	97.4241	79.1188	134.578
ENSG00000012061.15	ERCC1	excision repair cross-complementation group 1	NM007948	chr19	45407333	45478828	-	protein_coding	1122.44	1121.64	949.538	1190.22	1186.41	1266.2	1642.96	2167.64	1373.07	1301.88	1118.77	1279.47	1061.54	1175.82	2215.41	2200.29	968.657	842.013	827.069	929.403	715.23	769.474	1106.94	866.965	462.141	902.807	1484.54	857.303	829.321	822.515	826.365	663.5	939.665	771.522	723.684	829.34	822.302	550.926	648.018	1409.75	828.853
ENSG00000012124.16	CD22	CD22 molecule	NM001043317	chr19	35319261	35347355	+	protein_coding	0.411151	0	0.735791	0	0	0	1.24655	0	0	0.670726	0	2.09063	1.18212	0.914325	0	0	0	0	0	0	0	0	0	0.707149	0	0	0	2.37809	0.899481	1.64339	0	0	1.0175	1.89099	0	0	0	0	0	0	0
ENSG00000012171.19	SEMA3B	sema domain, immunoglobulin domain (Ig), short basic domain, secreted, (semaphorin) 3B	NM001042779	chr3	50267558	50277546	+	protein_coding	23.0244	12.3984	16.5553	16.7166	28.6331	19.2683	37.3966	71.5179	25.53	18.1096	12.6573	18.8157	17.7317	27.4298	33.79	37.7446	6.28182	4.28869	3.02586	16.5543	10.1631	14.0543	32.7498	30.4074	21.291	36.5016	117.482	28.5371	38.6777	10.682	26.2338	38.4807	32.0514	27.4193	25.4762	28.9585	48.1859	23.8735	19.1896	64.7336	30.1858
ENSG00000012174.11	MBTPS2	membrane bound transcription factor peptidase, site 2	---	chrX	21839636	21885424	+	protein_coding	316.175	308.307	406.157	324.301	270.147	237.413	231.859	113.128	244.2	253.534	364.249	275.963	316.807	235.896	147.29	99.9121	356.807	398.848	395.379	443.418	492.912	464.964	459.807	418.632	518.5	269.301	275.549	472.052	329.21	329.499	372.674	376.644	347.478	398.052	383.735	353.937	405.39	519.707	355.746	171.184	369.776
ENSG00000012211.12	PRICKLE3	prickle homolog 3	NM001290624	chrX	49175264	49186528	-	protein_coding	95.3869	100.84	84.616	103.643	83.4096	110.104	115.929	102.726	103.23	101.28	84.3821	68.9909	95.7514	97.8328	65.8473	88.8108	174.635	108.647	135.155	112.332	81.305	84.3259	103.489	82.0293	30.0579	193.053	102.53	195.004	199.685	173.377	226.845	206.396	238.605	234.482	193.46	164.098	165.508	238.735	174.183	155.361	235.198
ENSG00000012223.12	LTF	lactotransferrin	NM008522	chr3	46435645	46485234	-	protein_coding	0.411151	0	0	0	0	0	0	0	0	0	0.703184	1.04532	0	0.914325	2.59923	0	0	0	0	1.18245	0	0	0	0	2.50483	0	1.06802	0	0.899481	0	0	2.33216	0	0.945493	0.796132	0.804403	0	0	0	0	0
ENSG00000012232.8	EXTL3	exostosin-like glycosyltransferase 3	NM018788	chr8	28600469	28755599	+	protein_coding	2522.82	2382.15	2091.85	2094.59	1879.83	2117.45	1684.09	1824.36	2752.8	2483.03	2126.43	2216.07	2102.98	2122.15	2391.3	2457.84	1566.69	1595.39	1696.5	1747.66	1661.67	1640.84	1836.61	1814.54	1563.01	1922.42	1900	1659.91	2042.72	1023.01	1638.07	2164.25	1671.76	1757.67	2259.42	1875.06	1533.57	1630.74	1588.31	1647.11	1591.04
ENSG00000012504.13	NR1H4	nuclear receptor subfamily 1, group H, member 4	NM001163504	chr12	100473708	100564413	+	protein_coding	0	0.826561	0	0	0	0	0	0	0	0	0	0	0	0.914325	0	0	0	0	0	0	0	0	0	0	0	0	0	0	0	0	0	0	0	0	0	0	0	0	0	0	0
ENSG00000012660.13	ELOVL5	ELOVL fatty acid elongase 5	NM134255	chr6	53267398	53349179	-	protein_coding	1775.35	1942.42	2072.36	2017.69	1533.74	1466.45	2024.4	1313.33	1605.06	1493.04	2047.67	1777.04	1691.61	1521.44	1075.22	1012.44	2128.28	2431.69	2372.28	2065.73	2055.49	2321.3	2393.35	2424.81	2925.64	2112.23	2876.17	2959.54	1962.67	3843.88	2486.81	2566.55	3246.86	2327.8	2296.84	2334.38	3788.88	3261.48	3088.05	2029.76	2627.42
ENSG00000012779.10	ALOX5	arachidonate 5-lipoxygenase	NM009662	chr10	45374176	45446119	+	protein_coding	0	0	0.735791	1.67166	0	0	0	0	0	0.670726	0	1.04532	0	0	0	0	1.25636	0	1.00862	1.18245	0	0	1.30999	4.2429	0	1.62229	2.13604	0	3.59792	1.64339	0.771582	1.16608	2.03501	0	0	0.804403	2.09504	0	0	0	2.51549
ENSG00000012817.15	KDM5D	lysine (K)-specific demethylase 5D	NM011419	chrY	19703865	19744939	-	protein_coding	50.5715	71.9108	40.8364	35.1048	43.5722	71.5679	36.15	7.80196	39.9601	38.9021	49.2229	44.9486	79.2017	72.2317	37.2557	56.6169	614.362	687.62	682.836	704.738	677.118	658.211	841.014	836.558	683.818	837.104	514.785	619.494	819.427	511.094	714.485	781.275	645.098	691.155	734.83	817.274	599.181	615.201	836.962	418.61	714.398
ENSG00000012822.15	CALCOCO1	calcium binding and coiled-coil domain 1	NM026192	chr12	53708517	53727745	-	protein_coding	934.956	971.209	1104.05	951.172	1375.64	1145.77	1399.88	994.75	789.211	877.98	1058.99	1118.49	1224.67	1125.53	964.316	999.121	972.426	954.948	1024.76	1212.01	1101.43	1345.7	1679.41	1943.25	1873.61	2176.31	1422.6	848.98	1551.6	1411.67	1172.81	1093.78	997.154	1044.77	1261.87	1894.37	944.862	842.917	1831.87	1070.26	1082.92
ENSG00000012963.14	UBR7	ubiquitin protein ligase E3 component n-recognin 7 (putative)	NM025666	chr14	93207056	93229215	+	protein_coding	400.872	390.963	484.518	491.467	491.743	500.287	406.376	334.184	398.491	385.668	499.964	474.573	554.412	458.077	356.095	384.107	420.882	480.333	478.086	535.648	674.578	604.336	318.328	347.917	375.724	304.991	667.511	531.504	336.406	733.773	417.426	293.853	777.882	564.459	374.978	254.191	805.542	572.963	255.369	985.389	521.963
ENSG00000012983.11	MAP4K5	mitogen-activated protein kinase kinase kinase kinase 5	NM201519	chr14	50418501	50561126	-	protein_coding	809.967	858.797	796.862	683.707	540.295	535.383	578.401	453.814	654.901	611.031	708.106	531.02	634.796	440.705	296.313	293.075	883.224	950.66	946.086	783.962	842.269	858.485	1285.1	1318.83	1654.44	915.785	1162	1370.97	987.63	1271.16	905.066	1389.97	1255.09	1234.81	1115.38	1241.19	1794.4	1889.68	1765.44	624.319	984.813
ENSG00000013016.15	EHD3	EH domain containing 3	NM020578	chr2	31234337	31269447	+	protein_coding	68.251	54.553	112.208	85.2545	225.33	196.124	125.902	102.726	63.2701	73.7799	84.3821	104.532	150.129	167.321	120.431	130.996	31.4091	15.7252	16.1379	50.8452	58.438	42.163	36.6798	29.7003	15.029	25.9567	28.8365	20.2138	38.6777	23.0074	21.6043	18.6573	11.7013	12.2914	24.6801	22.5233	15.7128	9.1821	36.9031	14.3852	13.8352
ENSG00000013275.7	PSMC4	proteasome 26S subunit, ATPase 4	NM011874	chr19	39971005	39981441	+	protein_coding	1901.16	1800.25	1664.73	1914.05	1904.73	2058.95	2210.14	2681.27	2168.94	2220.1	1923.21	2106.31	1920.94	2157.81	3105.22	2880.8	2280.3	2561.78	2439.85	2083.47	2049.14	2095.26	1506.49	1427.03	1004.44	1460.88	1886.12	1770.49	1718.01	1954.81	1966.76	1534.56	2098.09	2020.52	1530.96	1385.99	1948.39	1955.79	1380.18	3210.79	2101.69
ENSG00000013288.8	MAN2B2	mannosidase, alpha, class 2B, member 2	NM008550	chr4	6575175	6623362	+	protein_coding	1384.34	1455.57	1416.03	1285.5	1563.62	1562.79	1553.21	1670.92	1303.14	1344.81	1383.87	1470.76	1572.21	1526.92	1553.48	1474.26	1634.53	1305.19	1322.3	1460.32	1072.21	1177.05	1370.25	1060.72	650.003	1769.92	1831.65	1638.51	2066.11	1478.23	1513.07	1775.94	1789.28	1803.05	1915.49	1649.03	1362.82	1581.16	1932.25	1404	1910.51
ENSG00000013293.5	SLC7A14	solute carrier family 7, member 14	NM172861	chr3	170459584	170586074	-	protein_coding	2.05575	2.47968	1.83948	5.01497	4.97967	0	0	3.90098	1.11	3.35363	5.62547	2.09063	7.09269	2.74298	2.59923	1.11013	17.5891	32.88	40.3448	16.5543	15.2447	17.5679	17.0299	38.1861	33.8152	15.4118	20.2923	46.3728	25.1855	42.7281	50.9244	18.6573	15.2626	33.0922	11.1458	30.5673	16.7603	20.2006	13.2851	7.19262	26.4126
ENSG00000013297.10	CLDN11	claudin 11	NM008770	chr3	170418865	170860380	+	protein_coding	5118.41	4870.92	5192.84	4907.98	3915.27	3899.07	4710.73	4932.14	4769.68	4478.44	4716.96	4184.4	4261.53	4139.15	4377.11	3967.62	5693.84	4741.86	4247.3	3261.19	2933.33	2711.31	3771.46	3349.77	2741.54	7809.72	8138.3	9974.92	6272.98	5331.15	9715.77	8189.39	5921.37	6450.15	4393.85	9439.67	6820.4	8642.2	5252.05	4525.6	5478.73
ENSG00000013306.15	SLC25A39	solute carrier family 25, member 39	NM026542	chr17	44319625	44324870	-	protein_coding	2363.7	2140.79	2069.41	2372.08	2152.46	2277.79	2596.57	3298.93	2677.32	2648.03	2174.95	2516.08	2049.79	2270.27	3852.93	3713.4	1825.5	1465.3	1502.85	1703.91	1375.83	1218.04	1603.43	1141.34	293.065	1530.63	2283.42	1454.2	1686.53	1914.55	1699.02	1294.35	1824.39	1764.29	1473.64	1408.51	1561.85	1199.18	1223.71	2808	1651.42
ENSG00000013364.18	MVP	major vault protein	NM080638	chr16	29820394	29848039	+	protein_coding	4985.2	5294.95	3827.22	4695.68	4831.53	4915.48	4526.24	5821.56	5920.75	5583.79	4608.67	4865.95	4194.15	4752.66	7263.13	6849.53	5931.3	4274.39	4458.1	5051.41	3656.18	3549.89	4245.68	3007.51	698.847	5308.96	6581.13	5870.33	6425.89	2539.03	4798.47	5961.01	5401.42	6702.6	5769.57	6047.5	4404.82	4445.97	4651.27	7027.19	5503.88
ENSG00000013374.15	NUB1	negative regulator of ubiquitin-like proteins 1	NM016736	chr7	151341699	151378449	+	protein_coding	710.057	701.75	705.256	735.529	688.44	766.602	954.86	885.522	713.731	730.421	722.873	687.818	698.63	681.172	719.988	758.222	1572.97	1612.55	1771.14	878.558	921.033	897.134	863.284	896.665	930.544	1041.51	870.435	826.388	902.179	3208.71	1550.11	886.222	1101.96	1630.03	1253.11	931.499	955.337	940.247	1048.05	989.705	1426.28
ENSG00000013375.15	PGM3	phosphoglucomutase 3	NM001163746	chr6	83161150	83193936	-	protein_coding	583.423	678.607	604.084	514.87	601.296	637.918	494.882	439.51	558.331	581.52	594.19	537.292	682.081	597.054	466.129	467.367	1031.48	1147.94	1210.35	969.607	1040.45	942.811	1205.19	1226.2	1316.29	944.986	1154.53	1180.72	1051.49	2000.82	1162	1040.14	1145.2	1416.35	941.028	1051.36	1330.35	1375.48	1777.25	804.135	1079.14
ENSG00000013392.7	RWDD2A	RWD domain containing 2A	NM001145968	chr6	83193379	83198932	+	protein_coding	152.948	167.792	175.118	170.509	200.432	196.812	221.887	202.851	163.17	164.999	207.439	208.018	196.231	216.695	180.214	204.265	227.402	254.462	242.069	222.3	238.833	240.095	238.418	316.096	328.133	178.452	151.659	155.765	175.399	299.918	163.575	138.764	167.379	160.734	158.43	172.947	192.744	202.006	236.18	202.832	173.569
ENSG00000013441.15	CLK1	CDC like kinase 1	NM001042634	chr2	200853009	200864744	-	protein_coding	402.516	378.565	699.369	804.067	1337.04	1174.68	436.294	496.725	356.311	356.156	583.643	688.863	775.468	768.947	378.622	356.353	873.173	824.858	837.155	1185.99	994.716	1243.81	1066.33	1155.48	1599.33	751.122	719.844	879.895	781.649	1594.91	746.892	735.798	651.203	994.658	761.898	955.631	757.356	1081.65	958.004	572.533	880.42
ENSG00000013503.9	POLR3B	polymerase (RNA) III (DNA directed) polypeptide B	NM027423	chr12	106357658	106510198	+	protein_coding	189.129	187.629	229.567	240.718	231.555	201.629	142.107	169.042	167.61	193.169	214.471	244.604	229.33	199.323	182.813	192.053	256.298	251.603	271.319	228.212	243.915	194.418	142.789	166.887	171.581	162.229	107.87	240.188	202.383	301.562	230.703	176.078	202.483	212.736	196.645	156.054	142.463	229.553	81.1868	125.152	257.837
ENSG00000013523.9	ANGEL1	angel homolog 1 (Drosophila)	NM144524	chr14	76786178	76826246	-	protein_coding	339.199	296.735	274.082	245.733	339.863	338.571	463.718	434.309	290.82	315.912	274.945	274.918	330.992	303.556	308.442	330.82	361.833	431.728	392.354	386.66	331.572	413.431	728.355	795.543	842.875	1202.93	793.537	315.098	1163.03	320.461	798.588	1038.98	527.067	466.128	1414.73	1151.91	658.89	479.306	2751.49	480.467	622.583
ENSG00000013561.17	RNF14	ring finger protein 14	NM001164621	chr5	141958328	141990291	+	protein_coding	607.269	577.766	576.124	616.841	561.458	536.759	368.98	373.194	634.921	576.824	638.491	586.422	609.972	570.539	455.732	412.97	761.357	800.555	805.888	657.441	824.484	633.616	631.416	646.334	673.799	557.258	630.131	1123.65	682.706	809.368	651.216	733.465	798.741	919.019	700.596	621.804	829.635	1081.65	693.778	588.356	852.75
ENSG00000013563.13	DNASE1L1	deoxyribonuclease I-like 1	NM001172154	chrX	154401238	154412112	-	protein_coding	418.551	364.513	394.384	391.168	379.7	361.968	362.747	282.171	368.521	384.326	307.291	301.051	347.542	330.986	298.046	317.498	342.987	308.786	320.741	384.295	334.113	337.304	647.136	499.247	234.201	644.862	632.267	516.047	521.699	221.036	316.349	397.634	357.653	469.91	323.229	616.977	422.15	337.901	466.455	352.438	339.591
ENSG00000013573.16	DDX11	DEAD/H (Asp-Glu-Ala-Asp/His) box helicase 11	NM001003919	chr12	31073845	31104791	+	protein_coding	428.419	460.394	355.755	422.929	399.619	419.085	461.225	544.837	435.121	476.886	383.235	433.806	459.843	507.45	557.103	617.235	432.189	408.855	421.604	507.27	406.525	534.064	328.808	374.789	240.464	201.164	170.883	129.606	188.891	80.526	187.495	193.57	136.346	129.532	148.877	218.798	142.463	130.386	129.899	163.992	144.64
ENSG00000013583.8	HEBP1	heme binding protein 1	NM013546	chr12	12974864	13000273	-	protein_coding	807.911	867.062	815.624	1028.07	842.81	921.437	1444.76	1902.38	929.071	950.419	912.733	1021.27	833.391	896.953	1428.71	1303.3	721.153	756.239	757.474	756.766	758.423	846.773	965.464	925.658	835.36	996.9	1139.58	689.647	870.698	572.721	877.289	1022.65	849.616	870.799	1203.75	1001.48	720.693	701.513	1130.71	1603.95	880.42
ENSG00000013588.7	GPRC5A	G protein-coupled receptor, class C, group 5, member A	NM181444	chr12	12890782	12917937	+	protein_coding	532.44	519.907	511.375	558.333	651.092	692.97	939.901	843.912	511.711	480.24	555.515	460.984	612.336	634.542	959.117	864.795	630.695	791.978	724.19	690.549	683.47	769.474	886.864	938.387	866.671	423.419	592.75	190.248	290.532	97.7816	254.622	190.071	130.241	132.369	107.478	425.529	177.031	102.84	92.9958	187.008	115.712
ENSG00000013619.13	MAMLD1	mastermind-like domain containing 1	NM001081354	chrX	150361422	150514178	+	protein_coding	92.0977	100.014	103.379	112.001	84.6545	138.319	93.4915	70.2176	75.4801	81.1579	99.1489	104.532	112.301	86.8609	96.1717	73.2689	20.1018	25.7321	23.1983	40.2032	41.9229	56.2173	66.8096	52.329	46.3393	64.0806	57.673	39.2386	63.8632	67.3789	45.5234	78.1275	135.837	41.6017	76.4286	69.9831	125.702	69.784	51.6643	80.5573	52.8252
ENSG00000013725.14	CD6	CD6 molecule	NM001037801	chr11	60971680	61020377	+	protein_coding	1.23345	0	0.735791	0	2.48984	0.688153	0	0	1.11	3.35363	0	1.04532	0	0	0	2.22027	0	1.42956	0	1.18245	0	0	7.85995	2.8286	0	0.811147	0	0	0	0	0	0	0	0	0	0	2.09504	0	0	0	0
ENSG00000013810.18	TACC3	transforming, acidic coiled-coil containing protein 3	NM001040435	chr4	1721490	1745176	+	protein_coding	1782.34	1383.66	1421.92	1664.97	1569.84	1520.13	1328.83	1916.68	1577.31	1757.97	1505.52	1501.07	1344.07	1516.87	2312.45	2349.04	1267.67	1002.12	1028.79	1382.28	1053.15	1151.28	755.865	681.692	286.803	605.927	484.88	511.29	638.632	117.502	481.467	549.224	459.403	336.595	409.212	559.06	570.898	420.54	346.889	637.266	425.117
ENSG00000014123.9	UFL1	UFM1-specific ligase 1	NM026194	chr6	96521595	96555276	+	protein_coding	277.527	256.234	405.789	217.315	225.33	261.498	233.105	219.755	216.45	177.072	275.648	195.474	283.708	205.723	95.3053	75.4891	478.675	468.897	546.673	612.508	640.277	621.904	865.904	900.908	1198.56	511.023	264.868	570.743	409.264	764.175	371.903	459.436	388.687	674.136	510.32	600.085	441.006	909.028	1241.42	116.52	552.149
ENSG00000014138.8	POLA2	polymerase (DNA directed), alpha 2, accessory subunit	NM001164057	chr11	65261762	65305589	+	protein_coding	524.628	469.487	471.274	553.318	509.172	566.35	521.059	664.467	539.461	568.776	484.494	551.927	466.936	544.938	721.721	732.689	846.789	936.364	955.164	838.355	835.917	860.827	535.786	579.155	608.673	464.787	369.534	420.923	430.851	443.715	600.291	447.775	331.706	383.87	464.145	381.287	326.826	479.306	419.219	476.151	491.777
ENSG00000014164.6	ZC3H3	zinc finger CCCH-type containing 3	NM172121	chr8	143437655	143541453	-	protein_coding	383.192	363.687	356.859	361.078	419.538	409.451	398.897	387.497	336.33	378.96	340.341	374.223	348.724	414.189	540.641	516.213	371.884	225.871	282.414	331.085	184.207	169.823	225.318	142.137	21.291	359.338	382.35	374.55	419.158	398.521	411.253	396.468	463.982	493.547	378.163	353.937	322.636	381.976	361.65	427.242	474.169
ENSG00000014216.15	CAPN1	calpain 1, (mu/I) large subunit	NM001110504	chr11	65180566	65212006	+	protein_coding	4676.84	4548.56	3800.73	3998.6	4537.73	4757.2	4472.63	4675.97	5062.72	5041.85	3835.16	4424.82	4274.53	4737.12	5440.2	5481.84	4352.05	3512.44	3742.99	4359.68	3168.35	3096.63	3751.81	2907.09	915.515	3665.57	3854.48	3338.85	3758.03	1815.94	3079.39	3328	3099.83	3417.01	3163.03	3405.04	2580.04	2894.2	2658.5	3768.93	3553.12
ENSG00000014257.15	ACPP	acid phosphatase, prostate	NM019807	chr3	132317367	132368298	+	protein_coding	0	0	0	0	0	0	0	0	0	0	0	0	0	0	0	0	0	0	0	0	0	0	0	0	0	0.811147	0	0	0	0	0.771582	0	0	0.945493	0.796132	0	0	0	0	0	0
ENSG00000014641.17	MDH1	malate dehydrogenase 1	NM008618	chr2	63588609	63607197	+	protein_coding	1563.19	1525.83	1300.14	1563	1461.53	1532.52	1013.45	1084.47	1789.32	1603.71	1391.6	1530.34	1449.27	1621.1	1711.16	1633.01	1777.76	1942.78	1959.75	1752.39	2116.47	1803.64	1788.14	1907.18	1878.62	1491.7	1709.9	1716.98	1717.11	1175.02	1591	1569.55	1467.75	1438.09	1443.39	1598.35	1509.47	1772.15	1681.3	1950.64	1369.68
ENSG00000014824.13	SLC30A9	solute carrier family 30 (zinc transporter), member 9	NM178651	chr4	41990472	42090457	+	protein_coding	599.869	595.95	673.249	613.498	571.418	465.191	362.747	403.101	532.801	518.471	551.296	435.897	509.492	406.875	316.24	271.983	603.055	626.149	621.31	733.117	816.861	646.499	728.355	765.843	880.447	717.865	779.653	946.482	700.696	884.964	692.881	731.133	624.748	810.287	761.898	813.252	961.623	1223.06	1214.85	379.77	733.264
ENSG00000014914.20	MTMR11	myotubularin related protein 11	NM181409	chr1	149928651	149936869	-	protein_coding	196.941	200.028	145.319	98.6277	126.982	112.857	155.819	106.627	188.7	169.694	124.464	140.072	88.6587	96.9185	85.7747	114.344	376.909	350.243	425.638	352.369	353.169	399.377	445.397	548.041	581.12	540.224	378.078	288.939	251.855	188.168	244.592	338.164	293.55	245.828	267.5	535.733	280.735	345.247	436.933	320.791	362.23
ENSG00000014919.12	COX15	cytochrome c oxidase assembly homolog 15 (yeast)	NM144874	chr10	99711844	99732100	-	protein_coding	465.422	448.823	449.568	458.034	586.357	586.306	459.978	547.437	460.651	517.13	446.522	497.57	492.942	513.851	548.438	548.406	324.142	410.285	448.836	485.986	561.513	496.586	548.886	550.869	561.082	524.001	430.411	577.877	494.715	466.722	466.807	467.599	386.143	498.275	455.387	526.884	358.252	534.398	484.168	471.836	500.582
ENSG00000015133.18	CCDC88C	coiled-coil domain containing 88C	NM026681	chr14	91271323	91417844	-	protein_coding	518.872	481.885	244.651	197.255	436.966	383.301	466.211	306.877	408.481	413.167	185.641	176.658	388.916	373.045	392.484	314.168	262.58	260.181	217.862	293.247	226.13	200.274	355.008	274.374	196.629	199.542	105.734	142.686	210.479	86.2778	156.631	264.701	64.6115	154.115	370.201	193.057	58.6611	194.661	395.601	63.2951	267.899
ENSG00000015153.14	YAF2	YY1 associated factor 2	NM024189	chr12	42157104	42238349	-	protein_coding	136.502	144.648	138.697	100.299	83.4096	79.1376	119.669	133.934	128.76	112.682	86.4916	73.1721	85.1123	80.4606	64.1144	66.6081	115.586	97.2103	98.8448	87.5011	100.361	122.975	111.349	125.873	142.775	134.65	160.203	129.606	117.832	232.539	147.372	149.258	151.608	150.333	172.761	156.859	217.884	214.861	273.083	165.43	162.249
ENSG00000015171.19	ZMYND11	zinc finger, MYND-type containing 11	NM001199141	chr10	134465	254637	+	protein_coding	716.224	648.85	906.127	595.11	624.949	550.522	448.759	263.966	557.221	503.715	822.022	640.779	653.71	525.737	259.923	218.696	711.102	820.569	699.983	788.692	744.449	836.232	753.245	746.042	938.058	750.311	743.34	903.676	758.262	1449.47	797.816	900.215	989.523	1071.24	965.708	822.905	1215.12	1100.02	925.529	422.926	845.203
ENSG00000015285.10	WAS	Wiskott-Aldrich syndrome	NM009515	chrX	48676596	48691427	+	protein_coding	2.4669	3.30624	1.47158	3.34331	4.97967	3.44076	6.23277	9.10228	2.22	2.6829	1.40637	4.18126	3.54635	3.6573	6.06488	5.55067	2.51273	2.85913	4.03448	3.54734	5.08156	0	7.85995	4.2429	0	5.67803	2.13604	0	4.4974	2.46508	3.08633	0	1.0175	0	4.77679	1.60881	1.04752	0	2.95225	2.87705	1.25774
ENSG00000015413.9	DPEP1	dipeptidase 1 (renal)	NM007876	chr16	89613308	89638456	+	protein_coding	41.5262	40.5015	19.4985	20.0599	16.1839	22.709	14.9586	26.0065	43.2901	46.9508	26.721	22.997	15.3675	21.0295	35.5229	25.5331	5.02546	2.85913	4.03448	2.36489	8.89274	3.51358	34.0598	16.2644	1.25241	8.92262	22.4284	8.32333	2.69844	13.1471	0	1.16608	10.175	8.50943	5.57292	15.2837	3.14256	1.83642	2.95225	8.63114	3.77323
ENSG00000015475.18	BID	BH3 interacting domain death agonist	NM007544	chr22	17734138	17774770	-	protein_coding	843.681	881.114	750.875	839.171	663.542	757.656	851.396	886.822	1033.41	908.163	870.542	943.92	767.193	855.808	1062.22	1092.37	966.144	729.077	799.836	718.928	619.951	558.659	526.616	498.54	407.035	801.413	1033.84	857.303	747.469	1171.74	965.25	778.943	983.927	969.13	755.529	696.613	959.527	964.121	712.968	1601.08	916.894
ENSG00000015479.18	MATR3	matrin 3	NM010771	chr5	139293648	139331677	+	protein_coding	6.16726	7.43905	9.56528	3.34331	2.48984	2.75261	2.49311	13.0033	2.22	0.670726	6.32865	5.22658	5.91058	5.48595	3.46565	1.11013	8.79455	4.28869	12.1035	3.54734	10.1631	11.7119	15.7199	9.90009	23.7959	4.86688	5.34009	7.13428	10.7938	6.57355	8.48741	11.6608	7.12253	3.78197	3.18453	12.066	5.2376	20.2006	28.0463	0	2.51549
ENSG00000015520.14	NPC1L1	NPC1-like 1	NM207242	chr7	44512535	44541315	-	protein_coding	0	0	0	0	0	0.688153	0	0	1.11	0	0	0	0	0	0	0	0	0	0	0	0	0	0	0	0	0	0	0	0	0	0	0	0	0	0	0	0	0	0	0	1.25774
ENSG00000015532.9	XYLT2	xylosyltransferase II	NM145828	chr17	50346092	50363138	+	protein_coding	847.381	833.173	584.954	625.199	807.952	836.794	870.094	899.826	854.701	873.285	607.551	624.054	710.451	772.605	1069.15	1003.56	680.949	461.749	487.164	646.799	386.199	507.127	628.796	485.812	160.309	886.584	743.34	546.962	893.185	262.12	726.831	650.674	459.912	518.13	858.23	793.142	360.347	488.488	993.431	545.201	672.892
ENSG00000015568.12	RGPD5	NA	---	chr2	109792758	109857695	+	protein_coding	0.822301	0	2.20737	0	0	1.37631	0	0	1.11	0	0	0	3.54635	0.914325	0	0	0	0	0	0	0	0	0	0	0	0	0	0	0	0	0	0	0.508752	0	0	0	0	0	0	0	0
ENSG00000015592.16	STMN4	stathmin-like 4	NM019675	chr8	27235323	27258420	-	protein_coding	0	0	0	0	0	0.688153	0	0	0	0	0	0	0	0	0	0	0	0	0	0	0	0	1.30999	0.707149	0	0	1.06802	0	0	0	0	0	0	0	0	0	0	0	0	0	0
ENSG00000015676.17	NUDCD3	NudC domain containing 3	NM173748	chr7	44379121	44490880	-	protein_coding	2019.16	1883.73	1645.23	1812.08	1817.58	1824.98	1968.31	2253.47	2210.01	2020.23	1756.55	1841.85	1890.2	2005.11	2468.41	2375.69	1061.63	1142.22	1214.38	1314.88	1305.96	1335.16	1442.3	1429.86	1095.86	1482.78	1496.29	1241.37	1418.48	1050.95	1296.26	1409.79	1138.08	1383.26	1533.35	1423.79	993.048	1026.56	1154.33	1537.78	1280.38
ENSG00000016082.14	ISL1	ISL LIM homeobox 1	NM021459	chr5	51383391	51394738	+	protein_coding	19.7352	32.2359	36.4217	38.4481	24.8984	11.6986	18.6983	24.7062	27.75	24.1461	33.7528	43.9033	18.9138	24.6868	15.5954	7.77094	12.5636	10.0069	17.1466	21.284	12.7039	21.0815	14.4099	22.6288	22.5435	0	0	0	0.899481	0	0	0	0.508752	0	0	0	0	0	0	0	1.25774
ENSG00000016391.10	CHDH	choline dehydrogenase	NM001136240	chr3	53812335	53846390	-	protein_coding	0.822301	0	1.10369	0	0	0	0	0	1.11	0.670726	0	4.18126	0	0	0.866411	1.11013	0	2.85913	0	1.18245	0	1.17119	0	0.707149	0	0	0	0	0	0	0	0	0	0	0	0	0	0	0	0	1.25774
ENSG00000016402.13	IL20RA	interleukin 20 receptor, alpha	NM172786	chr6	136999971	137045180	-	protein_coding	0.411151	0	0.367895	0	0	0	0	0	0	0	0	0	0	0	0	0	0	0	0	0	0	0	0	0	0	0	0	0	0	0	0	0	0	0	0	0	0	0	0	0	0
ENSG00000016490.15	CLCA1	chloride channel accessory 1	NM009899	chr1	86468368	86500289	+	protein_coding	0	0	0	0	0	0	0	0	0	0	0	1.04532	0	0	0	0	0	0	0	0	0	0	0	0	0	0	0	0	0	0	0	0	0	0	0	0	0	0	0	0	0
ENSG00000016602.9	CLCA4	chloride channel accessory 4	NM139148	chr1	86547078	86580754	+	protein_coding	0	0	0.367895	0	0	0	0	0	0	0.670726	0	0	0	0	0.866411	0	1.25636	0	0	0	1.27039	0	0	0	0	2.43344	0	0	0	0.821694	0	0	0	0	0	0	0	0	0	0	0
ENSG00000016864.18	GLT8D1	glycosyltransferase 8 domain containing 1	NM001165930	chr3	52694488	52706032	-	protein_coding	1409.84	1522.53	1222.88	1374.1	1588.52	1638.49	1378.69	1434.26	1622.82	1564.13	1420.43	1526.16	1502.47	1715.27	1875.78	1700.73	1709.91	1815.55	1681.37	1761.85	2011.03	1975.8	2606.88	2889.41	3420.34	1529.01	1505.91	1214.02	1551.6	1166.81	1264.62	1254.7	1123.32	1172.41	1373.33	1529.17	1301.02	1439.75	2372.13	1542.1	1245.17
ENSG00000017260.19	ATP2C1	ATPase, Ca++ transporting, type 2C, member 1	NM001253831	chr3	130850595	131016712	+	protein_coding	1236.74	1307.62	1239.07	999.65	1221.27	1179.49	552.223	395.299	1056.72	959.138	1108.92	964.827	1314.51	1071.59	545.839	477.358	2495.14	2699.02	2738.41	2263.2	2315.92	2162.02	2187.69	2240.96	2807.91	1330.28	1390.56	2175.96	1747.69	1959.74	1647.33	1889.05	1724.16	2387.37	1718.05	1621.68	1866.68	2701.37	2090.19	789.75	1899.19
ENSG00000017427.15	IGF1	insulin-like growth factor 1 (somatomedin C)	NM184052	chr12	102395867	102480645	-	protein_coding	0.822301	1.65312	0.367895	0	0	0	0	0	1.11	0.670726	0	1.04532	1.18212	1.82865	0.866411	0	2.51273	4.28869	2.01724	1.18245	0	0	0	0	0	2.43344	0	2.37809	1.79896	4.10847	0	1.16608	0	3.78197	0	0	1.04752	3.67284	2.95225	0	3.77323
ENSG00000017483.14	SLC38A5	solute carrier family 38, member 5	NM172479	chrX	48458537	48470256	-	protein_coding	7.40071	7.43905	4.41475	3.34331	8.71443	6.88153	1.24655	2.60065	5.55001	2.6829	4.92229	0	7.09269	0.914325	9.53053	6.66081	148.251	160.111	192.647	165.543	138.473	176.85	115.279	135.066	101.446	0.811147	3.20405	0	0.899481	0.821694	2.31475	1.16608	0.508752	0	1.59226	4.02202	1.04752	1.83642	1.47612	1.43852	1.25774
ENSG00000017797.12	RALBP1	ralA binding protein 1	NM001198949	chr18	9475009	9538116	+	protein_coding	971.138	1035.68	1220.31	982.934	1146.57	1220.78	1265.25	821.806	854.701	967.858	1065.32	944.966	1123.01	982.899	787.568	878.116	1086.76	1230.85	1207.32	1245.12	1280.55	1118.49	1549.72	1450.36	1455.31	1468.99	1227.15	1105.81	1267.37	1993.43	1385.76	1206.89	1428.58	1473.08	1643.22	1295.09	1365.96	1234.07	1501.22	994.02	1360.88
ENSG00000018189.12	RUFY3	RUN and FYVE domain containing 3	NM001289775	chr4	70704204	70807315	+	protein_coding	223.666	214.079	256.055	265.793	244.004	244.294	270.502	269.168	192.03	203.23	260.881	208.018	264.794	208.466	239.13	271.983	270.118	273.047	274.345	340.545	345.546	405.233	446.707	453.99	624.955	304.18	208.264	248.511	245.558	303.205	205.241	306.679	285.41	287.43	285.015	353.133	340.444	325.046	355.746	247.426	270.415
ENSG00000018236.14	CNTN1	contactin 1	NM001159647	chr12	40692442	41072418	+	protein_coding	0	0	0.367895	0	0	0	0	0	0	0	0	0	0	0	0	0	0	0	0	0	0	0	0	0	0	0.811147	2.13604	3.56714	0	0.821694	0	0	0	0	0	4.82642	0	0	0	0	0
ENSG00000018280.16	SLC11A1	solute carrier family 11 (proton-coupled divalent metal ion transporter), member 1	NM013612	chr2	218382029	218396894	+	protein_coding	1.23345	0.826561	3.31106	5.01497	3.73476	4.12892	3.73966	1.30033	4.44001	2.01218	3.51592	7.31721	3.54635	1.82865	6.06488	6.66081	1.25636	0	0	1.18245	1.27039	1.17119	6.54996	1.4143	0	3.24459	0	1.18905	0.899481	0.821694	1.54316	0	0.508752	0	1.59226	4.82642	3.14256	3.67284	7.38062	1.43852	2.51549
ENSG00000018408.14	WWTR1	WW domain containing transcription regulator 1	NM001168281	chr3	149517235	149736714	-	protein_coding	3589.34	3305.42	5317.19	4356.34	3338.87	3515.08	3051.56	3080.47	3021.42	2772.11	4406.15	3825.86	4007.37	3297.06	2094.12	1944.96	2119.49	2488.87	2397.49	2708.99	3062.91	2808.52	3335.24	3181.46	3594.43	3120.48	2315.46	3262.75	3640.2	4436.32	3296.97	3704.64	2443.54	4419.23	4783.16	3142	2583.18	5246.65	8227.91	1773.7	4638.56
ENSG00000018510.13	AGPS	alkylglycerone phosphate synthase	NM172666	chr2	177392644	177559299	+	protein_coding	901.242	1016.67	1103.32	897.679	783.054	770.043	598.346	559.14	799.201	785.42	1018.91	886.428	860.58	692.144	551.038	532.865	1021.42	1013.56	1158.91	1047.65	1284.37	1219.21	1121.35	1147.7	1406.46	816.014	705.96	1292.49	771.755	845.523	854.913	931.699	902.018	822.579	885.298	834.166	1033.9	1224.89	749.871	523.623	866.585
ENSG00000018607.6	ZNF806	NA	---	chr2	132309309	132318736	+	unprocessed_pseudogene	0	0	0	0	0	0	0	0	0	0	0	0	0	0	0	0	0	0	0	1.18245	0	0	0	0	0	1.62229	0	0	0	0	0	0	0	0	0	0	0	0	0	0	0
ENSG00000018610.13	CXorf56	chromosome X open reading frame 56	---	chrX	119538149	119565408	-	protein_coding	263.959	297.562	288.062	387.824	247.739	298.658	256.79	287.372	247.53	294.449	334.012	351.226	320.353	286.184	324.038	347.472	198.506	215.864	237.026	218.753	217.237	200.274	178.159	201.538	207.901	204.409	246.712	265.158	227.569	358.258	285.485	214.559	303.725	249.61	210.179	189.839	271.307	222.207	175.659	330.861	241.487
ENSG00000018625.14	ATP1A2	ATPase, Na+/K+ transporting, alpha 2 polypeptide	NM178405	chr1	160115759	160143591	+	protein_coding	0	0	0	0	0	0	0	0	0	0	0	0	0	0	0	0	0	0	0	0	0	0	0	0	0	0	0	0	0	0	0	0	0	0	0	0	0	0	0	0	0
ENSG00000018699.11	TTC27	tetratricopeptide repeat domain 27	NM152817	chr2	32628032	32821051	+	protein_coding	372.091	425.679	330.738	364.421	378.455	379.172	306.652	322.481	392.941	425.911	356.514	366.906	375.913	412.361	477.393	491.79	758.844	787.689	845.224	549.838	593.273	593.795	387.757	449.04	526.014	347.171	387.691	633.762	384.078	709.943	608.007	506.079	619.151	713.847	445.038	304.869	603.371	622.547	369.031	663.16	660.315
ENSG00000018869.16	ZNF582	zinc finger protein 582	---	chr19	56375846	56393545	-	protein_coding	20.1464	15.7047	26.4885	30.0898	18.6738	28.9024	21.1914	41.6104	38.8501	26.829	30.2369	29.2688	30.735	35.6587	42.4542	37.7446	31.4091	32.88	35.3017	17.7367	16.5151	22.2527	28.8198	19.8002	35.0676	38.9351	44.8568	39.2386	46.773	63.2704	33.9496	40.8129	48.3315	38.7652	35.8259	34.5893	47.1384	38.5648	25.0941	31.6475	35.2168
ENSG00000019102.11	VSIG2	V-set and immunoglobulin domain containing 2	NM020518	chr11	124747472	124752238	-	protein_coding	32.0697	29.7562	33.4785	38.4481	77.185	61.9337	44.8759	49.4124	37.7401	44.9386	26.0178	39.722	55.5594	60.3455	54.5839	59.9473	35.1782	30.0208	37.319	47.2979	44.4637	77.2987	86.4594	92.6366	83.9118	86.7927	80.1013	38.0495	88.1491	22.1857	46.2949	86.29	47.8227	62.4025	63.6905	70.7875	37.7107	42.2377	48.7121	76.2418	62.8871
ENSG00000019144.18	PHLDB1	pleckstrin homology-like domain, family B, member 1	NM153537	chr11	118606440	118658038	+	protein_coding	1278.27	1278.69	1676.87	1255.41	1578.56	1544.9	1109.43	574.744	974.581	1184.5	1687.64	1618.15	1697.52	1479.38	856.014	896.989	1878.26	1553.94	1484.69	1941.58	1455.87	1506.15	1232.7	1241.75	707.614	1831.57	4602.09	1978.57	2018.44	1820.87	2076.33	2108.28	5247.78	2446.93	2311.17	1706.14	4528.42	1950.28	1427.41	3239.56	2507.94
ENSG00000019169.10	MARCO	macrophage receptor with collagenous structure	NM010766	chr2	118942166	118994660	+	protein_coding	0	0	0	0	0	0	0	0	0	0	0	0	0	0	0	0	0	0	0	0	0	0	0	0	0	0	0	0	0	0	0	0	0	0	0	0	0	0	1.47612	0	0
ENSG00000019186.9	CYP24A1	cytochrome P450, family 24, subfamily A, polypeptide 1	NM009996	chr20	54153449	54173973	-	protein_coding	0	0	0	0	0	0	0	0	0	0	0	0	0	0	0	0	0	0	0	0	0	0	0	0	0	0	0	0	0	0	0	0	0	0	0	0	0	0	0	0	0
ENSG00000019485.13	PRDM11	PR domain containing 11	NM001177536	chr11	45095806	45235110	+	protein_coding	145.958	142.168	175.486	137.076	170.554	164.469	184.49	141.736	153.18	127.438	152.591	190.247	184.41	151.778	180.214	193.163	154.533	121.513	152.302	157.265	135.932	145.228	158.509	138.601	80.1545	72.1921	115.346	105.825	110.636	235.826	124.225	120.106	170.941	181.535	135.342	78.0271	85.8966	108.349	72.33	145.291	139.609
ENSG00000019505.7	SYT13	synaptotagmin XIII	NM030725	chr11	45240301	45286319	-	protein_coding	0	0	0	0	0	0	0	0	0	0	0	0	0	0	0	0	0	0	0	0	0	0	0	0	0	0	0	0	0	0	0	0	0.508752	0	0	0	0	0	0	0	0
ENSG00000019549.9	SNAI2	snail family zinc finger 2	NM011415	chr8	48917768	48921740	-	protein_coding	41.9374	35.5421	38.9969	33.4331	23.6535	26.1498	19.9449	9.10228	35.5201	35.5485	35.1592	26.1329	30.735	25.6011	17.3282	18.8723	0	4.28869	2.01724	2.36489	1.27039	1.17119	0	2.12145	0	36.5016	402.643	42.8057	48.572	59.1619	27.777	53.6398	59.524	34.9832	46.9718	33.7849	97.4193	31.2192	22.1419	66.1721	38.99
ENSG00000019582.14	CD74	CD74 molecule, major histocompatibility complex, class II invariant chain	NM001042605	chr5	150401637	150412929	-	protein_coding	46.46	37.1952	9.56528	16.7166	17.4289	11.6986	37.3966	27.3069	54.3901	51.6459	11.9541	14.6344	8.27481	21.9438	25.1259	39.9648	1593.07	1649.72	1444.35	1120.96	929.926	1045.88	715.255	678.156	369.462	73.8144	77.9653	27.3481	39.5772	16.4339	78.7014	113.11	135.328	17.9644	121.808	54.6994	99.5143	80.8025	106.281	143.852	134.578
ENSG00000019991.15	HGF	hepatocyte growth factor (hepapoietin A; scatter factor)	NM001289458	chr7	81699006	81770438	-	protein_coding	4.11151	0.826561	8.4616	5.01497	3.73476	5.50522	1.24655	7.80196	4.44001	0.670726	3.51592	4.18126	1.18212	1.82865	0.866411	2.22027	27.64	28.5913	30.2586	76.8591	60.9788	59.7309	110.039	108.194	150.29	1.62229	1.06802	5.94524	6.29637	46.0148	3.08633	2.33216	1.52626	20.8008	9.55358	1.60881	8.38015	16.5278	25.0941	1.43852	11.3197
ENSG00000019995.6	ZRANB1	zinc finger, RAN-binding domain containing 1	NM207302	chr10	124942123	124988189	+	protein_coding	143.903	122.331	186.155	125.374	168.064	164.469	133.381	28.6072	88.8001	89.2066	156.107	128.574	183.228	126.177	77.1106	55.5067	262.58	250.174	260.224	260.138	208.344	201.445	290.818	268.01	314.356	295.258	280.889	190.248	304.924	444.536	370.36	340.496	350.53	360.233	431.503	217.993	363.489	310.355	400.029	152.484	279.219
ENSG00000020129.15	NCDN	neurochondrin	NM011986	chr1	35557473	35567274	+	protein_coding	525.039	483.538	520.204	521.557	526.601	534.695	422.582	352.388	479.521	519.142	482.384	510.114	481.121	519.337	465.263	502.891	355.551	223.012	208.785	336.997	181.666	216.671	281.648	188.809	70.1352	359.338	540.417	457.783	438.047	548.07	341.811	403.464	577.434	599.442	401.25	313.717	422.15	337.901	296.701	558.147	398.704
ENSG00000020181.17	ADGRA2	adhesion G protein-coupled receptor A2	---	chr8	37784191	37844896	+	protein_coding	1200.56	924.922	2280.22	1330.64	2238.36	1830.49	1800.02	755.49	688.201	878.651	1452.78	1285.74	1647.87	1426.35	1041.43	1053.52	162.071	77.1964	107.922	192.739	100.361	122.975	186.019	135.773	53.8538	2383.96	2028.17	1130.78	1652.35	1640.1	909.696	1331.67	1183.87	1264.12	1608.98	2106.73	981.525	699.676	1256.18	614.25	1067.82
ENSG00000020219.9	CCT8L1P	NA	---	chr7	152445477	152447150	+	processed_pseudogene	0	0	0	0	1.24492	0	0	0	0	0	0	0	0	0	0	0	0	0	0	0	0	0	0	0	0	0	0	0	0	0	0	0	0	0	0	0	0	0	0	0	0
ENSG00000020256.19	ZFP64	ZFP64 zinc finger protein	NM009564	chr20	52051663	52204308	-	protein_coding	426.774	381.871	312.711	287.525	470.579	463.127	486.156	426.507	422.911	399.082	284.789	277.009	410.194	411.446	378.622	412.97	355.551	304.497	355.035	399.667	337.924	299.825	394.307	302.66	222.93	422.608	295.841	466.107	410.163	273.624	491.498	452.44	332.215	418.853	515.893	381.287	277.593	486.651	454.646	327.983	500.582
ENSG00000020426.10	MNAT1	MNAT CDK-activating kinase assembly factor 1	NM008612	chr14	60734742	60969953	+	protein_coding	235.178	256.234	269.299	310.928	263.923	265.627	287.954	261.366	300.81	285.729	299.556	344.954	217.509	282.526	253.859	274.203	302.784	334.518	330.828	286.152	346.817	302.168	292.128	362.06	334.395	232.799	240.304	204.516	214.976	410.847	242.277	253.04	272.691	288.375	271.481	260.627	270.26	244.244	258.322	266.127	289.281
ENSG00000020577.13	SAMD4A	sterile alpha motif domain containing 4A	---	chr14	54567097	54793315	+	protein_coding	439.109	414.934	809.002	631.886	408.333	414.268	484.909	474.619	395.161	368.899	905.701	806.984	470.482	390.417	423.675	454.045	1841.83	1998.53	1962.78	837.172	820.672	813.979	661.546	745.335	746.439	1190.76	2784.32	1510.09	1078.48	2845.53	1944.39	1048.31	3845.66	1868.29	1127.32	1131.8	4393.3	1195.51	1174.99	2444.05	1177.25
ENSG00000020633.18	RUNX3	runt-related transcription factor 3	NM019732	chr1	24899511	24965121	-	protein_coding	0	0	0	0	0	0	0	0	1.11	0	0	1.04532	0	0.914325	0.866411	0	1.25636	1.42956	1.00862	2.36489	0	0	2.61998	0	0	1.62229	4.27207	0	0	5.75186	2.31475	0	20.3501	2.83648	0.796132	0	24.0929	0	1.47612	40.2787	0
ENSG00000020922.12	MRE11	NA	---	chr11	94415578	94493908	-	protein_coding	264.781	285.164	247.962	232.36	224.085	223.65	220.64	156.039	224.22	241.461	272.835	232.06	238.787	224.924	195.809	170.961	336.706	374.546	393.362	389.025	433.203	450.909	365.488	441.968	447.112	313.914	195.447	256.834	317.517	265.407	262.338	240.213	253.867	206.117	277.054	303.26	262.927	264.445	296.701	174.061	228.909
ENSG00000021300.13	PLEKHB1	pleckstrin homology domain containing, family B (evectins) member 1	NM001163182	chr11	73646178	73662819	+	protein_coding	11.5122	13.225	18.7627	16.7166	27.3882	17.892	23.6845	42.9108	14.43	7.37799	14.0637	11.4985	15.3675	23.7725	26.8588	19.9824	2.51273	2.85913	4.03448	3.54734	10.1631	4.68477	0	12.7287	7.51449	11.3561	22.4284	8.32333	7.19585	9.03863	3.08633	2.33216	3.05251	3.78197	4.77679	20.1101	10.4752	1.83642	2.95225	10.0697	3.77323
ENSG00000021355.12	SERPINB1	serpin peptidase inhibitor, clade B (ovalbumin), member 1	---	chr6	2832332	2842006	-	protein_coding	519.694	598.43	435.22	516.542	496.723	564.973	843.917	825.707	630.481	591.58	476.055	476.664	484.667	503.793	582.228	615.014	746.28	803.415	724.19	766.226	863.866	810.466	1351.91	1417.83	1447.79	1462.5	1292.3	1053.5	1322.24	232.539	905.838	1884.39	1078.55	1062.73	2239.52	1525.95	1254.93	1672.98	3284.37	1700.34	1623.75
ENSG00000021461.16	CYP3A43	cytochrome P450, family 3, subfamily A, polypeptide 43	---	chr7	99828013	99866102	+	protein_coding	0	0	0	0	0	0	0	0	0	0.670726	0	0	0	0	0	0	0	0	0	0	0	0	0	0	0	0	0	0	0	0	0	0	0.508752	0	0	0	0	0	0	0	0
ENSG00000021488.12	SLC7A9	solute carrier family 7 (amino acid transporter light chain, bo,+ system), member 9	NM001199015	chr19	32830509	32869766	-	protein_coding	0.822301	0	1.10369	0	0	0	1.24655	0	0	0.670726	0.703184	0	0	0	0.866411	0	0	0	1.00862	0	0	0	0	0	0	0	0	1.18905	0	0.821694	1.54316	1.16608	0	0.945493	0.796132	2.41321	2.09504	0	0	0	0
ENSG00000021574.11	SPAST	spastin	NM001162870	chr2	32063611	32157637	+	protein_coding	467.889	502.549	420.505	404.541	260.188	241.542	226.873	282.171	386.281	354.143	355.811	293.734	330.992	221.267	179.347	115.454	258.811	263.04	263.25	322.808	321.409	293.969	281.648	301.246	420.811	237.666	171.951	356.714	234.765	419.886	206.784	313.676	181.625	362.124	281.034	282.346	295.4	617.037	411.838	97.8196	327.013
ENSG00000021645.18	NRXN3	neurexin 3	ENSMUST00000057634	chr14	78170373	79868290	+	protein_coding	37.4147	45.4608	39.7327	30.0898	26.1433	34.4076	43.6294	65.0163	39.9601	36.8899	33.0496	36.5861	33.0992	28.3441	21.6603	29.9736	70.3564	72.9077	56.4828	63.8521	69.8715	66.758	79.9095	60.1077	62.6207	71.3809	30.9725	57.0743	37.7782	18.899	40.1223	50.1415	48.8402	29.3103	32.6414	55.5038	57.6135	60.6019	70.8539	17.2623	28.9281
ENSG00000021762.19	OSBPL5	oxysterol binding protein-like 5	NM001199227	chr11	3087116	3166739	-	protein_coding	499.959	481.885	472.01	463.049	627.439	554.651	477.43	452.514	493.951	484.935	434.568	470.392	554.412	548.595	578.763	521.763	515.109	313.074	331.836	503.722	315.057	291.627	487.317	303.367	97.6883	848.46	774.313	348.391	778.051	436.319	662.789	606.362	462.456	448.163	725.276	784.293	421.103	304.846	817.772	481.906	381.096
ENSG00000021776.10	AQR	aquarius intron-binding spliceosomal factor	NM001290788	chr15	34851782	34969839	-	protein_coding	602.336	683.566	702.68	618.513	605.03	721.872	644.468	455.114	527.251	543.959	685.604	567.607	685.627	590.654	424.542	431.842	908.351	1072.17	1059.05	865.551	1059.51	938.126	855.424	872.622	1047.02	811.147	830.918	1089.17	849.11	1318	1091.79	951.523	1161.99	1092.99	957.746	807.621	1094.66	1298.35	878.293	607.057	1013.74
ENSG00000021826.14	CPS1	carbamoyl-phosphate synthase 1	NM001080809	chr2	210477682	210679107	+	protein_coding	3.2892	6.61249	5.51843	0	4.97967	7.56968	2.49311	2.60065	6.66001	2.6829	7.73502	7.31721	8.27481	7.3146	2.59923	4.44054	8.79455	11.4365	5.0431	15.3718	11.4335	10.5407	26.1998	16.9716	15.029	37.3128	22.4284	15.4576	23.3865	23.0074	16.2032	22.1556	16.2801	14.1824	28.6607	41.0246	24.0929	16.5278	36.9031	5.7541	16.3507
ENSG00000021852.12	C8B	complement component 8, beta polypeptide	NM133882	chr1	56929210	56966140	-	protein_coding	0	0	0	0	0	0	0	0	0	0	0	0	0	0	0	0	0	0	0	0	0	0	0	0	0	0	0	0	0	0	0	0	0	0	0	0	0	0	0	0	0
ENSG00000022267.16	FHL1	four and a half LIM domains 1	NM001077361	chrX	136146702	136211359	+	protein_coding	867.939	883.594	894.722	894.336	877.668	869.137	764.137	656.665	777.001	863.224	846.633	820.573	853.487	832.95	596.957	585.041	248.76	250.174	250.138	334.633	379.847	331.448	669.406	638.556	622.45	506.967	444.295	335.311	392.174	436.319	207.556	263.534	294.568	362.124	362.24	461.727	298.543	308.519	563.879	296.336	301.858
ENSG00000022277.12	RTFDC1	replication termination factor 2 domain containing 1	NM025542	chr20	56468585	56519449	+	protein_coding	992.106	1115.03	1028.64	1098.28	1183.92	1189.82	1113.17	1330.23	1113.33	1239.5	1054.78	1168.66	1124.19	1260.85	1517.95	1488.69	894.531	1122.21	1050.98	964.877	1095.08	1034.16	1092.53	995.666	845.38	713.809	927.04	917.945	817.628	1000.82	858.771	787.105	787.04	936.038	839.919	763.379	801.352	916.374	803.011	1091.84	842.688
ENSG00000022355.16	GABRA1	gamma-aminobutyric acid (GABA) A receptor, alpha 1	NM010250	chr5	161847063	161899981	+	protein_coding	0	0	0	0	0	0	0	0	0	0	0	0	0	0	0.866411	0	0	0	0	0	0	0	0	0	0	0	0	0	0	0	0	0	0	0	0	0	0	0	0	0	0
ENSG00000022556.15	NLRP2	NLR family, pyrin domain containing 2	NM177690	chr19	54953130	55001142	+	protein_coding	9.45646	9.91873	6.99001	11.7016	22.4085	11.0104	9.97243	11.7029	11.1	9.39017	9.84457	4.18126	4.72846	12.8006	14.729	16.652	13.82	8.57738	9.07759	7.09468	3.81117	3.51358	5.23997	3.53575	2.50483	0	0	0	0	1.64339	0	2.33216	1.0175	0	0	0.804403	1.04752	0	1.47612	0	2.51549
ENSG00000022567.9	SLC45A4	solute carrier family 45, member 4	NM001033219	chr8	141207166	141308305	-	protein_coding	94.1535	72.7374	41.5722	66.8662	52.2866	68.1271	56.0949	53.3134	85.4701	97.2553	45.707	52.2658	67.3806	70.403	77.1106	57.727	32.6655	10.0069	16.1379	37.8383	22.867	19.9103	32.7498	12.0215	12.5241	72.1921	87.5775	124.85	107.038	92.8514	53.2392	54.8058	98.6979	123.86	88.3706	69.9831	70.1838	106.512	100.376	89.1885	115.712
ENSG00000022840.15	RNF10	ring finger protein 10	NM016698	chr12	120533480	120577594	+	protein_coding	2480.88	2466.46	2445.03	2433.93	2883.23	2804.91	2986.74	2856.82	2566.32	2699	2429.5	2631.06	2679.86	2743.89	3330.49	3150.56	2168.48	2321.61	2323.86	2142.59	2249.86	2274.46	2503.39	2575.44	2727.76	2113.04	2299.44	2130.77	2089.49	2407.56	2045.47	2164.25	2194.25	2541.48	2205.28	1937.81	2098.18	2093.52	1973.58	2661.27	1989.75
ENSG00000022976.15	ZNF839	zinc finger protein 839	---	chr14	102317377	102342702	+	protein_coding	83.0524	101.667	77.2581	91.9411	79.6748	105.287	61.0811	42.9108	93.2401	94.5724	91.4139	94.0784	107.573	107.89	71.0457	58.8371	82.92	95.7807	98.8448	125.339	123.228	114.777	134.929	113.144	93.9311	124.917	98.2577	114.149	100.742	87.9212	98.7626	79.2936	68.1728	92.6583	86.7784	109.399	64.9462	123.04	87.0913	64.7336	110.681
ENSG00000023041.11	ZDHHC6	zinc finger, DHHC-type containing 6	NM001033573	chr10	112424428	112446917	-	protein_coding	607.269	705.883	575.756	596.781	700.889	703.292	720.508	829.608	610.501	625.787	646.226	649.141	771.921	727.803	690.53	676.072	804.073	926.357	895.655	811.159	791.453	883.08	596.046	746.042	995.669	549.147	498.764	550.529	571.17	747.741	803.217	632.016	660.869	699.665	634.517	511.6	654.699	707.022	522.548	673.229	695.532
ENSG00000023171.16	GRAMD1B	GRAM domain containing 1B	NM172768	chr11	123358428	123627774	+	protein_coding	79.7632	94.2279	47.4585	33.4331	80.9197	86.7072	94.7381	80.6202	78.8101	67.7433	43.5974	38.6767	73.2912	71.3174	145.557	115.454	76.6382	91.492	89.7673	63.8521	63.5195	67.9292	95.6294	101.829	98.9407	132.217	67.2851	40.4276	98.9429	15.6122	54.7824	100.283	37.1389	41.6017	96.3319	98.9416	46.0908	93.6575	149.088	53.2254	77.9801
ENSG00000023191.16	RNH1	ribonuclease/angiogenin inhibitor 1	NM001172100	chr11	494512	507300	-	protein_coding	3484.5	3252.52	2684.9	3296.51	3205.67	3268.04	3211.12	4409.41	4023.76	3904.3	2970.95	3454.77	2960.02	3533.87	5500.85	5258.71	3805.53	1749.79	1960.76	2703.07	1326.29	1276.6	2090.75	1230.44	165.319	2435.87	3227.55	1967.87	2541.03	1652.43	2763.04	2545.56	2852.07	2368.46	3152.68	2462.28	2295.11	1886	2462.17	4340.03	2409.84
ENSG00000023228.13	NDUFS1	NADH dehydrogenase (ubiquinone) Fe-S protein 1, 75kDa (NADH-coenzyme Q reductase)	NM001160038	chr2	206114817	206159603	-	protein_coding	1105.17	1118.34	1156.66	1048.13	1088.06	1072.14	896.272	602.051	1068.93	998.04	1096.26	1072.49	1071	968.27	810.961	783.755	1394.56	1599.68	1576.47	1448.5	1565.12	1473.36	1630.94	1699.28	2079.01	1306.76	1205.79	1306.76	1148.64	1769.93	1366.47	1264.03	1374.65	1604.5	1496.73	1231.54	1396.34	1582.99	1498.27	1229.94	1518.1
ENSG00000023287.12	RB1CC1	RB1-inducible coiled-coil 1	NM009826	chr8	52622456	52745843	-	protein_coding	422.252	428.985	593.783	379.466	364.761	359.216	310.392	195.049	327.45	309.875	478.868	366.906	435.018	256.011	157.687	135.436	443.497	500.347	487.164	435.14	500.534	471.991	745.385	647.042	757.711	671.63	572.458	915.566	743.871	1516.02	748.435	983.007	766.181	1125.14	985.611	936.325	907.152	1026.56	1152.85	217.217	696.79
ENSG00000023318.7	ERP44	endoplasmic reticulum protein 44	NM029572	chr9	99979179	100099040	-	protein_coding	1522.08	1680.4	1401.68	1741.87	1817.58	1746.53	2124.13	2347.09	1612.83	1570.84	1726.32	1733.13	1711.7	1875.28	2135.7	1950.51	2355.68	2355.92	2314.78	1981.78	1859.85	2181.93	2242.71	2267.83	2577.47	1747.21	2111.47	1727.69	1983.36	2265.41	2242.99	1736.3	2021.78	1790.76	1912.31	1842.89	1866.68	2593.03	2971.44	2082.98	2270.23
ENSG00000023330.14	ALAS1	5'-aminolevulinate synthase 1	NM001291835	chr3	52198086	52214327	+	protein_coding	969.904	1022.46	842.849	865.918	890.117	874.642	890.039	724.282	1018.98	1031.58	909.92	860.295	877.13	915.239	856.014	903.649	1250.08	1370.95	1389.88	1099.68	1170.03	1137.23	911.754	924.951	840.37	1849.42	1750.48	1820.43	1624.46	1929.34	1752.26	1575.38	1679.9	1843.71	1559.62	1608	1556.61	1841.93	1551.41	1944.88	2106.72
ENSG00000023445.13	BIRC3	baculoviral IAP repeat containing 3	NM007464	chr11	102317450	102339403	+	protein_coding	34.9478	28.9296	11.4048	6.68662	16.1839	7.56968	48.6156	50.7127	38.8501	35.5485	11.2509	11.4985	11.8212	7.3146	29.458	39.9648	2083.05	2267.29	2487.26	692.914	860.055	747.221	292.128	310.439	354.433	620.528	3251.05	3078.44	826.623	8117.51	1536.22	1205.73	4232.82	3977.69	1076.37	852.667	6336.44	2758.3	873.865	3071.25	1866.49
ENSG00000023516.8	AKAP11	A kinase (PRKA) anchor protein 11	NM001164503	chr13	42272153	42323267	+	protein_coding	304.663	260.367	346.558	203.942	166.819	197.5	158.312	135.234	258.63	184.45	221.503	140.072	222.238	135.32	108.301	87.7006	330.424	345.954	386.302	410.309	416.688	349.016	526.616	451.161	616.188	480.199	223.216	684.891	432.65	626.131	457.548	574.878	356.127	716.683	643.274	466.554	446.243	896.173	944.719	112.205	498.066
ENSG00000023572.8	GLRX2	glutaredoxin 2	NM001038592	chr1	193096468	193106114	-	protein_coding	138.147	155.393	118.83	187.225	112.043	90.148	82.2725	133.934	164.28	169.694	136.418	135.891	104.026	132.577	155.954	136.547	121.867	135.809	131.121	126.522	113.065	125.318	95.6294	70.0078	73.8924	101.393	170.883	171.223	118.731	129.006	121.91	148.092	163.818	163.57	116.235	108.594	178.078	168.951	104.805	197.078	77.9801
ENSG00000023608.4	SNAPC1	small nuclear RNA activating complex polypeptide 1	NM178392	chr14	61762357	61796428	+	protein_coding	180.906	170.272	164.817	224.002	150.635	169.974	199.449	248.362	204.24	175.73	196.891	208.018	179.682	220.352	246.061	239.789	141.969	162.97	132.129	143.076	137.202	167.481	108.729	173.959	195.377	157.363	97.1896	151.009	149.314	174.199	190.581	129.435	124.644	185.317	191.072	162.489	133.035	196.497	162.374	225.848	177.342
ENSG00000023697.12	DERA	deoxyribose-phosphate aldolase (putative)	NM172733	chr12	15911172	16037282	+	protein_coding	551.353	574.46	509.535	543.288	546.519	503.04	499.868	412.203	574.981	525.179	482.384	502.797	543.773	540.366	432.339	385.217	576.671	671.895	679.81	701.191	851.162	758.933	736.215	746.75	950.582	345.549	397.303	326.988	311.22	391.948	426.685	368.482	361.214	295.939	398.862	364.395	392.82	435.232	376.411	440.188	354.683
ENSG00000023734.10	STRAP	serine/threonine kinase receptor associated protein	NM011499	chr12	15882391	15903478	+	protein_coding	2316.83	2488.77	2325.47	2691.37	2198.53	2334.9	1761.38	1647.51	2334.33	2513.88	2352.85	2277.74	2279.12	2273.93	2398.23	2313.52	1972.49	1929.91	1989	2018.44	2287.97	1837.6	2317.37	2434.71	2323.23	1769.11	2315.46	2074.89	1819.65	2591.62	1808.59	1855.24	2104.2	2235.14	1778.56	1871.85	2104.47	2466.31	2493.17	1881.59	1748.26
ENSG00000023839.10	ABCC2	ATP binding cassette subfamily C member 2	NM013806	chr10	99782732	99852192	+	protein_coding	20.9687	16.5312	19.8664	16.7166	23.6535	21.3327	22.438	7.80196	12.21	12.7438	18.986	14.6344	27.1887	18.2865	11.2633	14.4317	36.4346	25.7321	27.2328	44.933	26.6782	42.163	52.3997	27.5788	25.0483	46.2354	35.2446	65.3976	43.1751	20.5423	37.036	41.9789	38.1564	33.0922	33.4375	43.4378	46.0908	51.4198	33.9508	43.1557	41.5055
ENSG00000023892.10	DEF6	DEF6 guanine nucleotide exchange factor	NM027185	chr6	35297852	35321771	+	protein_coding	11.1011	12.3984	8.0937	6.68662	21.1636	14.4512	12.4655	16.9042	14.43	10.0609	6.32865	12.5438	15.3675	16.4579	13.8626	15.5419	2.51273	1.42956	8.06897	17.7367	15.2447	8.19835	10.4799	4.2429	5.00966	8.92262	7.47613	8.32333	0.899481	5.75186	7.71582	2.33216	4.07002	1.89099	0.796132	9.65284	0	5.50926	5.90449	4.31557	5.03097
ENSG00000023902.13	PLEKHO1	pleckstrin homology domain containing, family O member 1	NM023320	chr1	150149183	150164720	+	protein_coding	1801.66	1879.6	1581.58	1950.82	1412.98	1533.2	1975.79	2709.88	2334.33	2228.82	2087.75	2394.82	1459.91	1759.16	3245.58	3290.44	2253.92	2097.17	2065.66	1366.91	1443.16	1446.42	1403	1289.13	865.418	2826.04	4931.04	2342.42	3332.58	1424	3134.94	3519.23	3331.82	2198.27	3705.99	2577.31	3449.48	2376.33	3300.61	7171.04	2837.47
ENSG00000023909.9	GCLM	glutamate-cysteine ligase, modifier subunit	NM008129	chr1	93885205	93909456	-	protein_coding	376.203	386.831	483.415	407.884	273.882	300.723	249.311	254.864	349.651	314.571	412.769	355.407	290.8	282.526	217.469	207.595	642.002	676.183	718.138	603.048	689.822	698.031	801.715	829.486	985.65	588.082	1095.79	1487.5	814.03	1001.64	682.85	867.565	1490.14	1025.86	709.353	686.96	1840.49	1759.29	944.719	867.43	958.4
ENSG00000024048.10	UBR2	ubiquitin protein ligase E3 component n-recognin 2	NM001177374	chr6	42564062	42693504	+	protein_coding	369.213	381.871	390.337	322.63	450.661	456.245	381.445	327.682	293.04	314.571	348.779	316.731	409.012	371.216	282.45	293.075	547.775	691.909	599.121	598.318	628.843	638.3	672.026	633.606	751.449	553.202	289.433	640.897	582.864	844.701	648.901	576.044	489.928	743.157	638.498	563.082	486.049	787.825	689.35	257.496	662.83
ENSG00000024422.11	EHD2	EH domain containing 2	NM153068	chr19	47713343	47743134	+	protein_coding	5492.56	5250.31	5577.66	5852.47	5999.26	6125.94	8491.52	8435.22	5481.19	5915.8	5410.3	6195.59	5678.88	5895.57	8407.66	8090.66	3081.86	2071.44	2189.72	2905.27	2322.27	2253.38	2981.54	2535.84	1282.47	5696.69	5890.12	4414.93	4902.17	4129.83	4013	5328.99	5030.03	5069.73	5681.99	5118.42	4421.58	4100.73	4118.38	5833.21	5229.69
ENSG00000024526.16	DEPDC1	DEP domain containing 1	---	chr1	68474152	68497221	-	protein_coding	246.69	201.681	221.473	262.45	165.574	160.34	82.2725	102.726	225.33	219.327	222.909	185.021	160.768	147.206	135.16	99.9121	201.018	220.153	210.802	191.556	190.559	186.22	138.859	158.401	171.581	42.9908	50.1968	89.1786	59.3657	16.4339	43.9802	106.113	50.3665	56.7296	42.195	92.5064	123.607	119.367	78.2345	33.0861	51.5675
ENSG00000024862.17	CCDC28A	coiled-coil domain containing 28A	NM144820	chr6	138773509	138793319	+	protein_coding	206.809	227.304	224.784	297.555	241.514	238.101	219.393	344.586	245.31	219.998	231.347	267.601	210.417	254.182	263.389	289.745	129.406	125.802	148.267	164.36	184.207	161.625	230.558	236.895	275.531	162.229	159.135	179.546	158.309	198.85	114.194	167.916	104.294	150.333	147.284	209.949	109.99	176.296	280.463	184.131	137.094
ENSG00000025039.14	RRAGD	Ras-related GTP binding D	NM027491	chr6	89364636	89412270	-	protein_coding	5.75611	3.30624	5.15054	13.3732	3.73476	0.688153	4.98621	5.2013	5.55001	4.02436	2.81274	5.22658	3.54635	0	2.59923	2.22027	1.25636	4.28869	1.00862	2.36489	5.08156	4.68477	0	2.8286	1.25241	4.05574	12.8162	8.32333	5.39689	4.10847	7.71582	12.8269	17.2976	1.89099	18.311	8.04403	21.9979	7.34568	22.1419	10.0697	12.5774
ENSG00000025156.12	HSF2	heat shock transcription factor 2	NM008297	chr6	122399546	122433119	+	protein_coding	161.582	152.914	189.466	193.912	148.145	149.329	114.683	148.237	150.96	154.267	184.937	163.069	153.675	129.834	104.836	111.013	135.687	165.829	193.655	188.009	232.482	187.391	212.219	229.824	269.269	166.285	91.8495	161.71	168.203	186.524	188.266	180.743	146.521	116.296	187.091	197.079	149.795	196.497	286.368	87.75	139.609
ENSG00000025293.16	PHF20	PHD finger protein 20	NM172674	chr20	35771974	35950381	+	protein_coding	604.803	611.655	523.515	488.124	532.825	573.231	574.661	555.239	583.861	558.044	475.352	432.761	575.69	513.851	504.251	470.697	849.302	970.673	974.328	850.179	886.733	905.332	801.715	825.243	920.525	1064.23	756.157	1154.57	1079.38	1997.54	1390.39	1216.22	1216.43	1862.62	1519.02	1017.57	1157.51	1414.04	1048.05	909.147	1550.8
ENSG00000025423.11	HSD17B6	hydroxysteroid (17-beta) dehydrogenase 6	NM013786	chr12	56752161	56787790	+	protein_coding	0.822301	1.65312	0.735791	0	0	2.06446	2.49311	2.60065	2.22	2.01218	0.703184	0	0	0.914325	0.866411	2.22027	2.51273	0	1.00862	3.54734	0	2.34239	5.23997	2.8286	1.25241	4.05574	4.27207	0	2.69844	0	0	2.33216	0	0.945493	0	1.60881	1.04752	0	2.95225	0	2.51549
ENSG00000025434.18	NR1H3	nuclear receptor subfamily 1, group H, member 3	NM001177730	chr11	47248300	47269032	+	protein_coding	86.3416	88.442	72.4754	95.2844	124.492	131.437	201.942	254.864	93.2401	91.8895	77.3502	93.0331	91.0229	125.263	256.458	233.128	54.0237	58.6121	51.4397	87.5011	83.8458	73.7852	108.729	104.658	71.3876	36.5016	33.1086	17.8357	16.1907	20.5423	23.1475	11.6608	16.7888	14.1824	21.4956	34.5893	30.3781	20.2006	42.8076	28.7705	18.8661
ENSG00000025708.13	TYMP	thymidine phosphorylase	---	chr22	50525752	50530056	-	protein_coding	62.0837	50.4202	33.4785	45.1347	41.0823	27.5261	94.7381	119.63	61.0501	68.4141	30.9401	34.4954	40.1919	36.573	95.3053	115.454	1124.45	659.029	607.19	452.877	242.645	268.203	317.018	211.438	61.3683	355.282	461.384	156.954	273.442	14.7905	432.086	267.033	242.675	41.6017	226.898	323.37	185.411	139.568	270.131	405.664	221.363
ENSG00000025770.18	NCAPH2	non-SMC condensin II complex subunit H2	NM001115132	chr22	50508216	50523472	+	protein_coding	577.667	552.143	538.967	585.08	558.969	602.822	466.211	707.377	644.911	664.019	599.816	682.591	575.69	644.599	939.19	941.394	506.315	405.996	432.698	485.986	405.255	422.801	255.448	221.338	58.8635	313.914	462.452	297.262	361.591	227.609	333.324	291.52	397.844	312.958	289.792	378.874	325.778	227.716	209.61	507.799	289.281
ENSG00000025772.7	TOMM34	translocase of outer mitochondrial membrane 34	NM025996	chr20	44942130	44960486	-	protein_coding	1122.44	1074.53	917.531	1121.68	1053.2	1167.8	1316.36	1336.74	1213.23	1259.62	1005.55	1150.89	1040.26	1087.13	1368.06	1318.84	1023.94	1127.93	1126.63	1090.22	1059.51	1202.82	1017.86	1069.92	859.156	812.769	987.917	972.641	690.801	1170.09	825.593	693.819	962.05	1099.61	697.411	691.787	1027.62	1116.54	720.348	1310.5	1133.23
ENSG00000025796.13	SEC63	SEC63 homolog, protein translocation regulator	NM153055	chr6	107867756	107958189	-	protein_coding	1423.81	1464.67	1666.57	1574.7	1492.66	1407.27	1394.89	1010.35	1302.03	1281.76	1553.33	1317.1	1524.93	1265.43	930.526	793.746	1503.87	1785.52	1562.35	1480.42	1661.67	1622.1	1840.54	1988.5	2499.82	1331.9	1078.7	1187.86	1117.16	2386.2	1457.52	1480.92	1389.91	1418.24	1454.53	1348.98	1531.47	1860.29	1913.06	1009.84	1505.52
ENSG00000025800.13	KPNA6	karyopherin alpha 6 (importin alpha 7)	NM008468	chr1	32108038	32176568	+	protein_coding	872.05	857.144	893.25	743.887	937.424	990.94	954.86	608.553	737.041	794.14	902.888	875.975	1044.99	869.523	727.786	747.12	935.991	1045.01	987.44	1189.54	1149.7	1181.73	1272	1308.93	1457.81	1007.44	898.203	1076.09	1022.71	1235.01	1189.78	1052.97	1234.23	1182.81	1054.87	922.651	1041.23	1004.52	1124.81	1008.41	1072.85
ENSG00000026025.15	VIM	vimentin	NM011701	chr10	17228259	17237593	+	protein_coding	32184	35914.9	29908.4	39972.6	32252.1	32287.4	40889.4	46342.3	39950.1	39574.9	36576.8	41553.4	33468.1	35510.6	46816.5	46128.3	24368.4	27268.9	24833.3	23121.6	25781.3	24870.3	25070.6	25608.7	29608.3	23682.3	30281.5	25838	25029	17028.8	17139.2	20658.3	21259.2	22771.2	19624.6	25358.8	23010.9	29103.6	25875	31847.5	20751.5
ENSG00000026036.21	RTEL1-TNFRSF6B	RTEL1-TNFRSF6B readthrough (NMD candidate)	---	chr20	63659300	63698684	+	protein_coding	35.7701	41.328	41.5722	35.1048	29.878	24.0853	14.9586	3.90098	22.2	26.1583	36.5656	37.6314	30.735	38.4017	16.4618	19.9824	40.2037	12.8661	18.1552	31.9261	13.9743	16.3967	24.8898	14.143	8.7669	45.4242	29.9045	35.6714	52.1699	19.7206	31.6349	34.9824	23.4026	21.7463	37.4182	37.0025	15.7128	16.5278	8.85674	7.19262	28.9281
ENSG00000026103.21	FAS	Fas cell surface death receptor	NM007987	chr10	88990582	89015785	+	protein_coding	215.443	211.6	188.362	225.674	139.431	116.986	76.0398	40.3101	210.9	180.425	210.955	175.613	184.41	102.404	85.7747	45.5155	456.06	530.368	514.397	240.037	282.027	268.203	212.219	210.73	275.531	212.521	241.372	350.769	257.252	307.313	169.748	326.503	235.552	245.828	222.121	216.384	293.305	251.59	218.466	133.783	169.795
ENSG00000026297.15	RNASET2	ribonuclease T2	---	chr6	166929504	166957191	-	protein_coding	60.028	51.2468	37.8932	76.8962	43.5722	44.0418	52.3552	114.429	85.4701	65.7312	45.0038	57.4924	49.6488	57.6025	101.37	84.3702	35.1782	24.3026	24.2069	37.8383	31.7598	50.3613	48.4697	34.6503	21.291	100.582	139.91	77.2881	113.335	25.4725	39.3507	69.9649	54.4365	46.3291	54.9331	114.225	75.4214	66.1111	94.4719	117.959	56.5984
ENSG00000026508.17	CD44	CD44 molecule (Indian blood group)	NM001039150	chr11	35138870	35232402	+	protein_coding	2457.45	2771.46	2122.02	2340.32	1549.92	1921.32	3045.33	2586.35	2456.43	2417.3	2489.27	2149.17	2065.16	1943.86	2127.04	2059.3	10062.2	11372.2	11664.7	8306.69	8380.77	9377.74	8326.3	10216.9	12950	10518.1	11029.4	9536.16	6170.44	9458.52	8581.54	5828.08	6912.93	6433.13	4871.53	9966.56	8494.33	7310.79	5252.05	5165.74	5243.53
ENSG00000026559.13	KCNG1	potassium channel, voltage gated modifier subfamily G, member 1	NM001081134	chr20	51003656	51023129	-	protein_coding	91.6866	73.5639	38.9969	51.8213	52.2866	59.8693	56.0949	91.0228	124.32	84.5115	53.442	70.0362	60.2879	61.2598	88.374	66.6081	6.28182	0	2.01724	13.0069	3.81117	4.68477	3.92997	4.95004	2.50483	234.422	273.413	130.795	196.087	43.5498	133.484	199.4	219.781	75.6394	202.217	218.798	246.167	145.077	147.612	248.865	100.619
ENSG00000026652.13	AGPAT4	1-acylglycerol-3-phosphate O-acyltransferase 4	NM026644	chr6	161129979	161274061	-	protein_coding	337.555	343.849	260.838	285.853	388.415	364.721	590.866	709.978	450.661	409.143	299.556	298.96	328.628	364.816	523.312	518.433	327.911	355.961	336.879	398.485	302.353	400.548	419.197	427.825	335.647	463.165	432.547	382.873	436.248	340.181	338.725	432.616	345.952	416.962	472.106	471.38	328.921	341.574	398.553	401.348	357.199
ENSG00000026751.16	SLAMF7	SLAM family member 7	NM144539	chr1	160739057	160754821	+	protein_coding	0	0	0.367895	0	0	0	0	0	0	0	0	0	0	0	0	0	0	0	0	0	0	0	0	0	0	0	0	0	0	0	0	2.33216	1.0175	0	0	0	0	0	0	0	0
ENSG00000026950.16	BTN3A1	butyrophilin, subfamily 3, member A1	---	chr6	26402237	26415216	+	protein_coding	246.69	254.581	202.343	162.151	261.433	243.606	231.859	218.455	175.38	231.401	154.7	183.976	197.413	217.609	214.004	193.163	957.35	1097.9	1012.66	726.022	882.922	794.069	669.406	812.514	991.912	1205.36	836.258	617.116	1023.61	1354.15	1165.09	923.537	670.027	813.124	966.504	1025.61	555.185	804.352	1275.37	556.709	890.482
ENSG00000027001.9	MIPEP	mitochondrial intermediate peptidase	NM027436	chr13	23730189	23889419	-	protein_coding	317.819	334.757	238.764	257.435	240.269	284.895	220.64	250.963	325.23	305.18	253.849	254.012	255.337	294.413	294.58	264.212	283.938	270.187	303.595	284.97	243.915	258.834	265.928	278.617	334.395	279.035	271.277	361.47	322.014	230.074	333.324	317.174	281.849	311.067	356.667	275.91	294.353	437.068	292.272	343.807	309.405
ENSG00000027075.14	PRKCH	protein kinase C, eta	NM008856	chr14	61187559	61550976	+	protein_coding	1246.61	1272.08	1379.24	1313.92	1561.13	1473.34	1340.04	1244.41	1172.16	1253.59	1319.17	1339.05	1529.66	1410.8	1254.56	1181.18	858.097	910.632	868.423	1058.29	1175.11	1030.65	1527.45	1359.85	1668.22	1597.96	1471.73	1318.65	1359.12	677.897	1229.13	1510.08	997.663	1222.52	1542.11	1578.24	1073.71	1502.19	1913.06	923.532	1237.62
ENSG00000027644.4	INSRR	insulin receptor-related receptor	NM011832	chr1	156840063	156859018	-	protein_coding	1.6446	0	0.367895	1.67166	0	0	0	0	0	0	0	0	0	0	0.866411	0	0	0	0	0	0	0	0	0	0	0	2.13604	0	0	0	0	0	2.54376	0	0.796132	0	0	0	0	2.87705	0
ENSG00000027697.13	IFNGR1	interferon gamma receptor 1	NM010511	chr6	137197484	137219449	-	protein_coding	992.929	1094.37	725.858	722.155	741.972	670.949	705.549	895.925	1017.87	924.931	784.05	689.909	677.352	640.028	665.404	650.539	2046.62	2168.65	2221.99	1456.77	1556.23	1548.32	1727.88	1831.52	2244.33	1025.29	1131.03	1338.87	1262.87	2376.34	1334.84	1433.11	1763.84	1604.5	1408.36	1171.21	1642.51	1854.78	1783.16	1399.68	1500.49
ENSG00000027847.13	B4GALT7	xylosylprotein beta 1,4-galactosyltransferase, polypeptide 7	NM146045	chr5	177600100	177610347	+	protein_coding	1006.09	946.412	839.905	977.919	926.22	1048.06	951.12	1358.84	1146.63	1053.04	843.117	962.736	864.126	1064.27	1461.64	1281.1	697.282	494.629	506.328	671.63	459.881	502.442	864.594	595.42	144.028	904.429	1050.93	631.384	945.355	622.844	865.715	720.638	730.568	630.644	851.861	934.717	613.846	718.041	1185.33	1053	699.305
ENSG00000027869.11	SH2D2A	SH2 domain containing 2A	NM001025571	chr1	156806243	156816862	-	protein_coding	13.568	14.0515	6.25422	8.35828	11.2043	8.94599	18.6983	28.6072	8.88001	14.756	6.32865	11.4985	5.91058	7.3146	20.7939	17.7622	69.1	40.0278	59.5086	43.7505	45.7341	31.6222	31.4398	26.8717	8.7669	26.7679	35.2446	16.6467	29.6829	7.39524	16.9748	34.9824	28.4901	14.1824	13.5342	22.5233	54.471	23.8735	2.95225	37.4016	36.4745
ENSG00000028116.16	VRK2	vaccinia related kinase 2	NM001252447	chr2	57907651	58159920	+	protein_coding	198.997	183.497	220.737	188.897	221.596	216.768	175.764	88.4222	153.18	152.926	195.485	167.251	218.691	168.236	124.763	97.6918	419.626	441.735	485.147	331.085	425.581	364.241	467.667	463.89	439.597	304.18	293.705	353.147	292.331	348.398	368.045	312.51	287.445	384.815	340.744	294.412	356.156	538.071	329.176	162.553	388.643
ENSG00000028137.18	TNFRSF1B	tumor necrosis factor receptor superfamily, member 1B	NM011610	chr1	12167003	12209228	+	protein_coding	1561.55	1307.62	1527.5	1504.49	2189.81	1986.01	1640.46	1925.78	1459.65	1566.82	1414.81	1535.57	1925.67	2110.26	2293.39	2241.36	1515.18	1406.69	1317.26	873.828	752.071	777.672	785.995	778.571	340.657	339.059	409.051	145.064	274.342	152.835	380.39	354.489	208.588	253.392	398.066	374.048	282.83	255.262	491.549	317.914	241.487
ENSG00000028203.17	VEZT	vezatin, adherens junctions transmembrane protein	NM172538	chr12	95217746	95302790	+	protein_coding	1316.5	1379.53	1356.06	1113.32	1314.63	1272.39	1145.58	683.972	1164.39	1085.23	1228.46	1057.86	1387.8	1200.51	700.06	710.486	1638.3	2007.11	1927.47	1709.82	1932.26	1889.13	1421.34	1522.49	1934.98	1696.11	1182.3	1819.24	1758.49	2426.46	1855.66	1691.98	1432.14	2116.96	1804.83	1544.45	1545.09	2245.94	1591.26	981.073	2411.09
ENSG00000028277.21	POU2F2	POU class 2 homeobox 2	XM006539658	chr19	42086110	42196585	-	protein_coding	105.255	109.933	47.8264	53.493	61.001	72.256	189.476	202.851	183.15	215.974	45.707	52.2658	78.0196	100.576	95.3053	150.978	515.109	401.707	376.216	184.462	160.069	187.391	111.349	122.337	68.8828	530.49	530.805	265.158	335.506	309.779	556.311	384.807	362.74	369.688	458.572	435.182	366.632	323.21	261.274	343.807	363.488
ENSG00000028310.17	BRD9	bromodomain containing 9	NM001024508	chr5	850291	892824	-	protein_coding	888.085	855.491	834.755	867.59	868.953	836.106	1050.84	1135.18	971.251	934.321	900.779	1053.68	828.663	895.124	1111.61	1148.99	810.355	852.02	792.776	766.226	636.466	575.056	641.896	618.048	434.588	784.379	795.673	845.413	684.505	980.281	751.521	718.306	881.159	890.654	659.993	628.239	772.022	756.605	645.066	1001.21	769.739
ENSG00000028528.14	SNX1	sorting nexin 1	NM019727	chr15	64094123	64146090	+	protein_coding	1597.73	1552.28	1521.62	1479.42	1634.58	1705.93	1584.37	1308.13	1427.46	1639.93	1445.75	1528.25	1597.04	1677.79	1450.37	1484.25	1952.39	2098.6	1897.22	2005.43	2087.25	1851.66	1528.76	1637.76	1697.02	1750.46	1458.91	1505.33	1673.03	1964.67	1711.37	1601.03	1630.04	1868.29	1702.93	1529.17	1637.27	1687.67	1507.12	1749.25	1803.6
ENSG00000028839.9	TBPL1	TBP-like 1	NM011603	chr6	133952170	133990432	+	protein_coding	298.495	303.348	279.968	357.734	292.556	265.627	205.681	289.973	321.9	307.193	312.214	338.682	247.062	266.983	278.984	219.807	207.3	241.596	227.948	222.3	205.803	242.437	216.149	203.659	214.163	220.632	309.725	340.068	270.744	459.327	296.288	272.863	407.002	359.287	254.762	251.778	435.768	319.537	295.225	323.668	325.755
ENSG00000029153.14	ARNTL2	aryl hydrocarbon receptor nuclear translocator-like 2	NM001289679	chr12	27332854	27425289	+	protein_coding	488.036	485.191	448.832	407.884	359.782	406.01	427.568	390.098	452.881	442.679	429.645	386.767	379.459	372.13	387.286	354.133	1231.24	1449.58	1532.1	937.68	1081.1	1000.2	863.284	900.201	1001.93	960.398	1246.38	1711.04	824.824	1702.55	1189.01	1121.77	1141.64	1669.74	983.223	1110.88	1571.28	1494.85	1163.19	838.66	1038.9
ENSG00000029363.16	BCLAF1	BCL2-associated transcription factor 1	NM001025392	chr6	136256627	136289851	-	protein_coding	1339.94	1429.12	1694.53	1501.15	1023.32	975.112	895.025	763.291	1240.98	1170.42	1508.33	1336.96	1238.86	915.239	726.053	605.023	1521.46	1625.41	1614.8	1232.11	1435.54	1206.33	1429.2	1299.03	1656.94	1095.05	1147.05	1657.53	984.932	2622.02	1224.5	1254.7	1484.03	1583.7	1312.03	1165.58	1594.32	1538.92	1238.47	703.438	1319.37
ENSG00000029364.11	SLC39A9	solute carrier family 39, member 9	NM026244	chr14	69398015	69462388	+	protein_coding	825.179	900.125	816.36	911.053	845.3	888.405	533.525	540.936	902.431	807.554	907.81	944.966	957.514	896.039	845.618	789.306	731.204	806.274	797.819	625.514	745.719	612.534	941.884	935.558	953.087	977.432	1139.58	1039.23	988.53	1382.09	870.345	1009.83	1138.08	1164.85	986.407	992.634	1030.76	1101.85	1307.85	868.869	1050.22
ENSG00000029534.19	ANK1	ankyrin 1, erythrocytic	NM001110783	chr8	41653220	41896762	-	protein_coding	19.7352	18.1843	17.659	18.3882	14.939	17.2038	16.2052	9.10228	27.75	26.829	19.6891	15.6797	11.8212	11.8862	15.5954	12.2115	41.46	35.7391	35.3017	24.8314	20.3263	16.3967	37.9897	36.0646	12.5241	157.363	150.591	55.8852	59.3657	23.8291	56.3255	109.612	93.6104	30.2558	82.0016	115.834	84.849	66.1111	106.281	87.75	70.4336
ENSG00000029559.6	IBSP	integrin-binding sialoprotein	NM008318	chr4	87799581	87812435	+	protein_coding	0	0	0	0	0	0	0	0	0	0	0	0	0	0	0	0	0	0	0	0	0	0	0	0	0	0	0	0	0	0	0	0	0	0	0	0	0	0	1.47612	0	0
ENSG00000029639.10	TFB1M	transcription factor B1, mitochondrial	NM146074	chr6	155257509	155314493	-	protein_coding	157.06	189.282	141.64	168.837	180.513	213.327	236.845	327.682	159.84	160.974	138.527	168.296	180.864	181.951	227	236.459	190.967	214.434	203.741	232.942	261.701	265.861	289.508	342.26	318.113	141.14	106.802	143.875	153.811	145.44	131.169	134.099	69.1903	171.134	136.935	119.856	60.7561	202.006	138.756	89.1885	176.084
ENSG00000029725.16	RABEP1	rabaptin, RAB GTPase binding effector protein 1	ENSMUST00000081362	chr17	5282265	5385812	+	protein_coding	646.329	689.352	747.932	762.275	741.972	758.344	568.428	477.22	652.681	641.885	796.004	703.498	709.269	747.004	633.347	586.151	811.611	880.611	847.242	841.902	909.6	850.286	750.625	828.072	973.126	853.327	780.721	1177.16	881.491	1617.91	1078.67	896.717	1236.78	1255.61	1127.32	813.252	1208.84	1256.11	736.586	821.397	1124.42
ENSG00000029993.14	HMGB3	high mobility group box 3	NM001293623	chrX	150980509	150990775	+	protein_coding	1173.83	1149.75	1288	1519.54	1104.24	1140.96	1210.4	1471.97	1272.06	1342.79	1344.49	1435.22	1068.63	1117.31	1270.16	1457.61	775.177	842.013	854.302	804.064	970.579	851.457	660.236	781.4	804.05	475.332	586.342	410.221	520.799	567.79	466.036	473.429	755.497	557.841	507.932	453.683	729.073	528.889	371.983	1073.14	486.746
ENSG00000030066.13	NUP160	nucleoporin 160kDa	NM021512	chr11	47778087	47848555	-	protein_coding	520.928	481.058	542.646	384.481	514.151	531.254	291.694	169.042	400.711	410.484	472.54	395.129	497.671	427.904	223.534	219.807	820.406	962.096	954.155	934.133	951.523	837.403	868.524	851.408	1103.38	485.877	349.242	632.573	473.127	866.887	635.784	545.726	597.275	891.6	576.399	414.268	561.47	651.929	560.927	358.192	651.511
ENSG00000030110.12	BAK1	BCL2-antagonist/killer 1	NM007523	chr6	33572547	33580293	-	protein_coding	567.388	584.379	427.862	543.288	489.253	601.446	701.81	600.751	588.301	645.909	524.575	561.335	539.045	620.827	691.396	774.874	591.748	573.255	506.328	438.688	429.392	469.648	395.617	362.06	157.804	529.679	552.165	620.683	529.794	608.875	628.84	550.391	572.346	610.788	568.438	459.314	458.813	471.96	425.124	832.905	714.398
ENSG00000030304.13	MUSK	muscle, skeletal, receptor tyrosine kinase	NM001037127	chr9	110668771	110801620	+	protein_coding	0	0	0.735791	0	0	0	0	0	3.33	0.670726	0	0	0	0.914325	0	0	0	1.42956	0	0	2.54078	0	0	0	0	0	0	0	0	0	0	0	0.508752	0	0	1.60881	0	0	0	0	0
ENSG00000030419.16	IKZF2	IKAROS family zinc finger 2	AF044257	chr2	212999691	213152427	-	protein_coding	3.2892	3.30624	4.41475	0	2.48984	2.06446	2.49311	5.2013	6.66001	5.36581	2.81274	0	5.91058	0.914325	0	0	3.76909	2.85913	6.05173	8.27713	2.54078	5.85597	5.23997	5.65719	6.26207	4.05574	3.20405	11.8905	4.4974	3.28677	2.31475	4.66433	1.0175	2.83648	3.98066	8.04403	5.2376	3.67284	4.42837	0	3.77323
ENSG00000030582.17	GRN	granulin	NM008175	chr17	44345086	44353102	+	protein_coding	16116.7	15336	12746.5	14008.5	14961.4	14864.8	15609.3	15020.1	17541.4	16016.9	14423	15769.6	14102.6	15543.5	20261.9	19387.4	18096.7	11931.1	12430.2	14138.5	9056.62	9565.13	13910.8	9686.53	2459.74	23606.8	28418.9	17119.9	25783.6	15926.1	20043.4	18854.4	23012.9	15613.9	22111	20937.8	16430.3	18277.9	21669.5	29035.2	24722.2
ENSG00000031003.10	FAM13B	family with sequence similarity 13, member B	ENSMUST00000040506	chr5	137937960	138051961	-	protein_coding	227.777	209.946	267.828	213.972	173.044	157.587	69.807	52.013	183.15	180.425	279.164	182.93	243.516	192.923	103.969	79.9297	224.889	207.287	229.966	118.245	141.013	137.03	116.589	148.501	220.425	153.307	197.583	384.062	130.425	584.224	189.809	192.403	275.235	274.193	136.935	165.707	300.638	231.389	146.136	105.012	176.084
ENSG00000031081.10	ARHGAP31	Rho GTPase activating protein 31	NM020260	chr3	119294373	119420714	+	protein_coding	1148.75	1124.95	1482.99	1163.47	1278.53	1293.04	1115.67	759.391	852.481	980.602	1400.04	1298.28	1387.8	1094.45	866.411	898.099	2238.84	2454.56	2443.89	1641.24	1652.78	1517.87	1592.95	1600.28	1535.46	2656.51	5538.74	3099.85	2312.57	4399.35	2572.46	3169.41	11244.4	3928.52	3507.76	2183.15	10280.4	2960.31	2524.17	5686.49	3270.13
ENSG00000031691.6	CENPQ	centromere protein Q	NM031863	chr6	49463378	49493107	+	protein_coding	94.9758	76.8702	101.171	93.6127	61.001	44.0418	47.369	16.9042	74.3701	59.6946	78.7566	67.9455	40.1919	31.0871	32.0572	26.6432	43.9727	72.9077	56.4828	61.4872	78.7642	62.0732	31.4398	33.9432	33.8152	25.1456	28.8365	68.9647	41.3761	46.0148	38.5791	50.1415	40.1914	36.8742	33.4375	52.2862	75.4214	75.2933	67.9017	20.1393	41.5055
ENSG00000031698.12	SARS	seryl-tRNA synthetase	NM001204979	chr1	109213918	109238169	+	protein_coding	2501.44	2597.88	2392.42	2733.16	2883.23	2968.69	3676.09	4280.67	2749.47	2745.95	2603.19	2782.63	2715.32	2997.16	4403.97	4240.71	2358.2	2604.66	2411.61	2193.44	2362.93	2203.01	2261.04	2289.04	1977.56	2329.61	2469.26	2099.86	1973.46	3019.72	3121.05	2364.81	2629.74	2758	3373.21	2018.25	2457.48	2065.97	1670.97	3917.1	2533.09
ENSG00000031823.14	RANBP3	RAN binding protein 3	NM001252466	chr19	5916139	5978142	-	protein_coding	1109.28	1049.73	1019.44	1200.25	1182.67	1145.09	1317.61	1299.03	1152.18	1157	1090.64	1275.29	1060.36	1145.65	1516.22	1619.69	889.506	749.091	750.414	800.517	580.569	655.868	584.256	530.362	276.784	984.733	903.543	802.607	909.375	894.003	946.732	883.89	905.579	860.398	923.513	806.012	758.404	793.334	769.06	1077.45	903.059
ENSG00000032219.18	ARID4A	AT rich interactive domain 4A (RBP1-like)	NM001081195	chr14	58298385	58373887	+	protein_coding	155.415	154.567	261.574	152.121	215.371	167.221	169.531	174.244	135.42	135.487	215.877	137.982	180.864	164.579	83.1755	67.7182	272.631	301.638	293.509	263.686	313.787	323.249	302.608	335.189	478.422	317.159	132.434	323.421	308.522	553	325.608	346.326	363.758	403.725	448.222	353.133	338.349	413.195	391.173	115.082	427.633
ENSG00000032389.12	EIPR1	NA	---	chr2	3188925	3377882	-	protein_coding	568.21	554.622	454.719	491.467	502.947	507.169	519.813	513.629	646.021	594.263	486.603	475.619	426.744	499.221	722.587	676.072	433.446	418.862	440.767	428.046	410.336	377.124	368.108	313.267	167.824	346.36	418.663	404.276	356.194	218.571	417.426	389.471	382.582	356.451	414.785	337.045	371.869	385.648	270.131	543.762	372.292
ENSG00000032444.15	PNPLA6	patatin-like phospholipase domain containing 6	NM001122818	chr19	7534004	7561764	+	protein_coding	3642.79	3336	2580.05	3249.7	3101.09	3142.11	3045.33	4320.98	4176.94	3793.63	3037.05	3304.24	2899.73	3197.39	5505.18	5333.09	2274.02	1292.33	1267.84	1780.77	919.763	874.881	1611.29	1064.97	261.755	2258.23	2580.33	1535.06	2497.86	1228.43	1961.36	2588.7	2281.75	2131.14	2508.61	2378.62	1726.31	1836.42	2751.49	2615.24	1889.13
ENSG00000032742.17	IFT88	intraflagellar transport 88	NM009376	chr13	20567069	20691437	+	protein_coding	163.638	176.057	146.055	167.166	168.064	145.888	134.628	165.141	156.51	161.645	134.308	134.846	170.225	156.35	152.488	169.851	184.686	213.005	206.767	172.637	232.482	215.5	111.349	148.501	230.444	180.075	162.339	184.302	199.685	160.23	214.5	248.375	210.623	223.136	256.354	165.707	293.305	271.79	231.751	198.516	148.414
ENSG00000033011.11	ALG1	ALG1, chitobiosyldiphosphodolichol beta-mannosyltransferase	NM145362	chr16	5033960	5087379	+	protein_coding	500.781	470.313	487.094	514.87	500.457	487.212	362.747	408.302	558.331	543.959	526.685	534.156	465.753	581.511	644.61	673.852	492.495	403.137	389.328	352.369	276.945	258.834	213.529	193.759	135.261	307.425	315.065	307.963	384.078	235.826	386.563	333.499	385.125	299.721	256.354	226.842	278.64	293.827	153.517	379.77	384.869
ENSG00000033030.13	ZCCHC8	zinc finger, CCHC domain containing 8	NM027494	chr12	122471600	122501073	-	protein_coding	210.098	203.334	238.028	170.509	253.963	254.617	236.845	166.442	179.82	177.072	247.521	224.743	250.608	203.894	142.958	137.657	330.424	393.13	392.354	357.099	363.332	385.323	307.848	335.896	399.52	265.245	294.773	374.55	258.151	560.395	416.655	321.839	331.198	343.214	355.075	270.279	436.815	332.392	271.607	254.619	367.261
ENSG00000033050.7	ABCF2	ATP binding cassette subfamily F member 2	NM001190443	chr7	151207837	151227230	-	protein_coding	1513.03	1485.33	1495.13	1442.64	1394.31	1644	1271.48	1141.69	1431.9	1531.27	1478.09	1508.39	1501.29	1472.06	1541.35	1447.62	1894.6	2152.92	2127.18	1617.59	1811.58	1740.39	1422.65	1485.01	1278.72	1297.84	1425.8	1473.23	1430.17	1990.96	1843.31	1436.61	1907.82	1870.18	1640.83	1108.47	1617.37	1447.1	897.483	1832.68	1607.4
ENSG00000033100.16	CHPF2	chondroitin polymerizing factor 2	NM133913	chr7	151232489	151238827	+	protein_coding	2768.69	2758.23	2701.09	2885.28	2392.73	2672.1	2374.68	2015.51	2824.95	2889.49	2704.45	2950.93	2821.71	3020.93	3110.42	3057.31	2319.25	1887.02	2087.85	1862.35	1369.48	1308.22	1323.09	962.43	412.044	3219.44	4086.24	3262.75	3681.58	2722.27	3132.62	3291.85	3731.7	3102.16	3307.13	3058.34	2846.11	2679.34	2273.23	3711.39	3163.22
ENSG00000033122.18	LRRC7	leucine rich repeat containing 7	NM001081358	chr1	69568398	70151945	+	protein_coding	6.98956	6.61249	5.51843	6.68662	0	6.19337	22.438	3.90098	7.77001	7.37799	7.03184	5.22658	7.09269	5.48595	2.59923	2.22027	2.51273	2.85913	11.0948	4.72979	7.62235	11.7119	9.16994	9.90009	18.7862	4.05574	6.40811	3.56714	7.19585	4.93016	7.71582	3.49824	3.05251	1.89099	3.98066	8.84844	0	1.83642	10.3329	2.87705	7.54646
ENSG00000033170.16	FUT8	fucosyltransferase 8 (alpha (1,6) fucosyltransferase)	NM001252614	chr14	65410592	65744121	+	protein_coding	967.437	941.453	903.551	860.903	1124.16	1116.18	810.26	589.048	851.371	798.164	954.22	903.153	1059.18	1021.3	652.408	596.142	920.915	1012.13	984.414	1332.62	1372.02	1282.46	1175.06	1347.12	1702.03	778.701	645.083	611.17	724.082	257.19	570.199	614.525	540.804	383.87	620.187	699.831	599.181	637.238	677.541	375.455	503.097
ENSG00000033178.12	UBA6	ubiquitin-like modifier activating enzyme 6	NM172712	chr4	67612652	67701179	-	protein_coding	649.207	594.297	576.86	463.049	606.275	493.406	359.007	479.82	503.941	521.825	552.703	402.447	567.415	448.019	280.717	275.313	806.586	884.9	867.414	856.092	838.458	723.797	1122.66	1114.47	1243.65	828.992	1153.46	1059.44	1183.72	869.352	946.732	1377.14	1109.59	1166.74	1105.83	1288.65	1531.47	1707.87	2450.36	464.643	811.244
ENSG00000033327.12	GAB2	GRB2-associated binding protein 2	NM001162477	chr11	78215297	78418348	-	protein_coding	543.13	501.722	591.576	458.034	587.602	645.487	741.699	572.144	431.791	458.777	503.48	532.066	608.789	510.193	474.793	489.569	864.379	1017.85	976.345	747.307	805.428	858.485	1033.58	1114.47	919.272	538.602	274.481	354.336	413.761	408.382	475.295	529.401	247.762	566.35	565.254	462.532	268.165	407.685	426.6	165.43	529.51
ENSG00000033627.16	ATP6V0A1	ATPase, H+ transporting, lysosomal V0 subunit a1	NM001243049	chr17	42458844	42522611	+	protein_coding	528.328	526.519	350.237	432.959	552.744	574.608	704.303	871.219	582.751	568.105	422.613	481.891	524.859	565.967	745.114	793.746	458.573	483.192	523.474	651.528	550.079	666.409	844.944	915.051	944.32	1237	961.216	724.13	1021.81	488.908	949.046	813.925	753.971	667.518	1001.53	946.783	692.41	864.954	1076.09	858.799	1099.27
ENSG00000033800.13	PIAS1	protein inhibitor of activated STAT 1	NM019663	chr15	68054179	68198603	+	protein_coding	235.589	242.182	270.035	217.315	288.821	269.068	228.119	209.353	194.25	195.852	207.439	199.655	257.701	200.237	155.954	170.961	277.656	371.686	320.741	326.355	339.194	326.763	332.738	319.631	380.734	412.063	280.889	355.525	368.787	668.859	476.066	445.443	452.281	429.254	512.709	385.309	543.662	534.398	491.549	316.475	469.138
ENSG00000033867.16	SLC4A7	solute carrier family 4, sodium bicarbonate cotransporter, member 7	NM001033270	chr3	27372721	27484420	-	protein_coding	368.802	292.603	347.661	225.674	169.309	179.608	189.476	275.669	217.56	195.852	239.083	163.069	226.966	144.463	79.7098	76.5993	569.133	597.557	554.741	625.514	669.496	621.904	973.324	918.587	1531.7	914.163	624.791	1175.97	820.327	1120.79	871.117	1573.04	696.482	2151.94	1584.3	1093.99	1385.87	2747.29	4354.56	235.918	1604.88
ENSG00000034053.14	APBA2	amyloid beta (A4) precursor protein-binding, family A, member 2	NM001291166	chr15	28884483	29118315	+	protein_coding	615.081	567.021	569.134	513.198	515.396	560.156	558.456	680.071	649.351	631.824	529.497	521.613	516.584	570.539	644.61	646.098	419.626	280.194	281.405	297.977	241.374	215.5	310.468	227.702	83.9118	312.292	374.874	242.566	331.009	177.486	324.836	313.676	370.88	281.757	343.929	305.673	292.258	187.315	268.654	356.754	262.868
ENSG00000034152.18	MAP2K3	mitogen-activated protein kinase kinase 3	NM008928	chr17	21284672	21315240	+	protein_coding	758.573	750.517	698.266	827.47	628.684	646.864	737.96	897.225	872.461	827.676	844.524	950.192	599.333	625.398	1008.5	996.901	894.531	811.992	801.854	403.214	325.22	357.214	370.728	345.089	140.27	785.19	3264.93	1123.65	862.602	961.382	952.904	980.675	1993.29	1548.72	861.415	746.486	2060.47	791.497	708.539	3029.53	887.966
ENSG00000034239.10	EFCAB1	EF-hand calcium binding domain 1	NM025769	chr8	48710789	48735311	-	protein_coding	0	0	0.367895	0	0	0	0	0	0	0	0	0	0	0	0	0	1.25636	2.85913	0	0	0	0	0	0	0	0	1.06802	0	0	0	0	0	0	0	0	2.41321	2.09504	0	0	0	0
ENSG00000034510.5	TMSB10	thymosin beta 10	NM001039392	chr2	84905625	84906675	+	protein_coding	38676.1	34437	26356.4	35648.1	32310.6	33736.7	43729.1	85218.2	53411.1	47983.1	31407.7	36375.9	28888.5	36421.2	79583.4	76697	25966.5	28106.6	25251.8	23619.4	25966.8	23474.2	22326.2	23484.4	16514.3	27614.7	33906.4	25512.2	27687.8	16416.6	24618.9	23591	26186	24670.7	24388.7	24112	25876.9	15104.6	20033.9	61650.8	24239.2
ENSG00000034533.11	ASTE1	asteroid homolog 1 (Drosophila)	NM001164828	chr3	131013875	131027649	-	protein_coding	46.8712	66.9514	89.3986	83.5828	84.6545	79.1376	43.6294	61.1153	68.8201	59.6946	80.8661	87.8065	75.6554	75.889	70.1793	62.1675	116.842	94.3512	109.94	63.8521	88.9274	80.8123	85.1494	85.5651	93.9311	98.1488	98.2577	128.417	85.4507	145.44	106.478	92.1205	132.276	112.514	105.089	74.8095	135.13	161.605	100.376	117.959	120.743
ENSG00000034677.12	RNF19A	ring finger protein 19A, RBR E3 ubiquitin protein ligase	NM013923	chr8	100257060	100336218	-	protein_coding	571.91	695.964	523.147	481.437	377.21	328.249	220.64	200.25	511.711	540.605	504.183	492.344	435.018	316.356	222.668	190.943	689.744	706.204	720.155	506.087	528.483	471.991	607.836	598.248	723.895	307.425	918.495	562.419	405.666	506.985	321.75	543.394	612.538	550.277	383.735	424.725	1021.33	637.238	571.26	281.951	343.364
ENSG00000034693.14	PEX3	peroxisomal biogenesis factor 3	NM001164195	chr6	143450807	143490010	+	protein_coding	136.091	142.995	157.827	148.777	151.88	163.78	109.697	74.1186	136.53	119.389	130.792	129.619	165.496	141.72	95.3053	92.1412	241.222	280.194	253.164	203.381	232.482	220.184	184.709	171.837	236.706	162.229	185.835	193.815	149.314	184.881	150.459	170.248	170.941	209.899	188.683	142.379	199.029	242.408	191.896	139.537	181.115
ENSG00000034713.7	GABARAPL2	GABA(A) receptor-associated protein like 2	AK049819	chr16	75566351	75577881	+	protein_coding	754.05	843.919	750.507	937.799	794.258	866.384	977.298	1349.74	955.711	910.175	827.647	959.6	792.017	895.124	1186.98	1079.05	1059.12	1125.07	1146.8	866.734	840.999	987.316	1152.79	1086.89	1214.84	1061.79	1337.16	952.427	1152.24	1082.99	1163.55	1068.13	1197.6	1103.39	1105.83	1044.12	1160.65	1083.49	1453.98	1916.11	1025.06
ENSG00000034971.16	MYOC	myocilin, trabecular meshwork inducible glucocorticoid response	NM010865	chr1	171635417	171652683	-	protein_coding	0	0	0	0	0	0	0	0	0	0	0	0	0	0	0	0	0	0	0	0	0	0	0	0	0	0.811147	1.06802	1.18905	0	0.821694	0	0	0	0	1.59226	0	1.04752	0	0	2.87705	0
ENSG00000035115.21	SH3YL1	SH3 and SYLF domain containing 1	NM001289480	chr2	217730	266398	-	protein_coding	116.767	139.689	117.359	115.344	145.655	121.803	154.573	92.3232	115.44	121.401	115.322	118.121	134.761	125.263	97.0381	98.802	123.124	111.506	100.862	151.353	113.065	121.804	216.149	198.709	259.25	321.214	250.984	184.302	240.161	259.655	199.068	188.905	134.819	202.335	165.595	296.02	201.124	203.843	290.796	123.713	123.259
ENSG00000035141.7	FAM136A	family with sequence similarity 136, member A	XM006506475	chr2	70295975	70302090	-	protein_coding	545.186	629.839	476.425	546.632	566.438	569.79	638.235	642.361	516.151	624.446	491.526	521.613	548.502	592.483	765.908	761.552	605.568	736.225	695.948	684.637	696.174	664.067	550.196	594.713	661.275	371.505	373.806	488.698	381.38	337.716	455.234	391.803	364.267	388.597	357.463	414.268	416.913	405.849	271.607	483.344	438.952
ENSG00000035403.17	VCL	vinculin	NM009502	chr10	73995193	74121363	+	protein_coding	3090.62	3188.05	4043.54	2943.79	3709.86	3788.97	2544.22	1328.93	2404.26	2427.36	4165.66	3594.84	4345.46	3351.92	1587.27	1479.81	5334.52	5884.08	5747.12	7189.28	7112.92	7242.66	4730.38	5254.83	5153.69	4965.03	9126.21	8732.36	4368.78	7061.64	4830.11	5858.39	9075.12	9467.22	5558.59	4832.05	9307.21	7993.94	4313.23	3980.4	6999.34
ENSG00000035499.12	DEPDC1B	DEP domain containing 1B	NM178683	chr5	60596912	60700190	-	protein_coding	149.659	126.464	98.9639	100.299	107.063	102.535	67.3139	39.0098	111	110.67	85.0852	73.1721	75.6554	92.3468	55.4503	62.1675	111.816	128.661	139.19	122.974	149.906	145.228	83.8394	105.365	113.97	60.0249	49.1288	55.8852	48.572	12.3254	40.8939	46.6433	32.5601	33.0922	41.3988	61.939	53.4235	78.9661	51.6643	15.8238	47.7942
ENSG00000035664.11	DAPK2	death-associated protein kinase 2	NM010019	chr15	63907036	64072033	-	protein_coding	49.7492	60.3389	34.5822	26.7465	43.5722	28.9024	41.1363	68.9173	67.7101	59.6946	30.2369	38.6767	34.2813	42.059	79.7098	91.031	79.1509	75.7669	67.5776	48.4803	53.3564	43.3341	26.1998	31.1146	12.5241	2.43344	1.06802	2.37809	2.69844	30.4027	2.31475	1.16608	4.57877	17.9644	4.77679	2.41321	7.33263	7.34568	1.47612	4.31557	3.77323
ENSG00000035681.7	NSMAF	neutral sphingomyelinase activation associated factor	NM010945	chr8	58583504	58659844	-	protein_coding	515.583	484.365	491.876	412.899	434.477	480.331	433.801	283.471	461.761	489.63	483.79	451.576	479.939	426.99	380.355	384.107	579.184	611.853	618.285	539.196	586.921	571.542	654.996	730.485	889.214	560.503	557.505	778.826	514.503	390.305	608.779	542.228	508.752	500.166	555.7	467.358	590.801	657.439	557.975	431.557	642.707
ENSG00000035687.9	ADSS	adenylosuccinate synthase	NM007422	chr1	244408494	244452134	-	protein_coding	1529.89	1401.85	1875.53	1489.45	2047.89	1897.93	1342.54	1172.89	1292.04	1203.28	1700.3	1420.58	1911.48	1797.56	923.595	861.464	1182.24	1103.62	1204.29	1233.29	1396.16	1127.86	1560.2	1456.73	1689.51	1065.85	995.393	1329.35	1117.16	2242.4	1185.92	1231.38	1227.62	1963.79	1302.47	1154.32	1273.78	1401.19	1053.95	726.455	1311.83
ENSG00000035720.7	STAP1	signal transducing adaptor family member 1	NM019992	chr4	67558728	67607337	+	protein_coding	0	0	0	0	0	0	0	0	0	0	0	0	0	0	0	0	0	0	0	0	0	0	0	0	1.25241	0	0	0	0	0	0	1.16608	0	0	0	0	0	0	0	0	2.51549
ENSG00000035862.12	TIMP2	TIMP metallopeptidase inhibitor 2	NM011594	chr17	78852977	78925387	-	protein_coding	5444.87	5715.67	5977.57	5673.6	5503.79	5408.88	6050.77	5441.87	5110.45	5267.88	5763.29	5635.3	5632.78	5760.25	4732.34	4540.45	2666	2801.94	2844.31	3210.34	3089.59	3655.29	4451.35	4522.93	4679.02	4344.5	4008.27	3150.98	3543.96	5082.18	2408.11	3092.45	2648.56	3934.19	2917.03	4028.45	2723.55	2848.29	3210.57	2655.52	2676.48
ENSG00000035928.15	RFC1	replication factor C subunit 1	NM011258	chr4	39287456	39366375	-	protein_coding	726.914	659.596	776.627	705.439	764.38	790.688	645.715	661.866	630.481	644.568	691.23	640.779	715.18	676.601	634.213	616.125	866.891	943.512	924.905	890.383	1030.29	888.936	985.113	987.888	1059.54	983.921	592.75	815.687	840.115	1364.83	979.138	837.247	759.058	990.876	1062.04	1007.92	752.119	986.158	1093.81	527.938	1007.45
ENSG00000036054.12	TBC1D23	TBC1 domain family, member 23	NM026254	chr3	100261000	100325251	+	protein_coding	302.607	374.432	397.327	307.585	239.024	248.423	163.299	169.042	296.37	238.778	324.168	292.688	277.797	229.496	138.626	133.216	394.498	387.412	476.069	399.667	421.77	381.809	543.646	516.219	588.635	422.608	536.145	633.762	406.565	737.881	370.36	550.391	524.524	609.843	435.484	549.407	724.883	785.988	872.389	245.988	387.385
ENSG00000036257.12	CUL3	cullin 3	NM016716	chr2	224470150	224585397	-	protein_coding	676.343	705.883	837.33	651.946	781.809	816.837	708.042	416.104	513.931	624.446	755.923	646.005	792.017	700.373	416.744	452.935	1010.12	1236.57	1175.04	1021.63	1162.41	1016.6	1028.34	1060.72	1227.37	983.11	1186.57	1009.5	998.424	1420.71	1208.3	1119.44	1486.57	1337.87	1255.5	1036.07	1567.09	1278.15	1208.95	950.864	1035.12
ENSG00000036448.9	MYOM2	myomesin 2	NM008664	chr8	2045040	2165552	+	protein_coding	10.6899	17.3578	11.4048	13.3732	13.6941	17.2038	26.1776	23.4059	15.54	16.7682	18.986	19.861	11.8212	20.1152	25.9923	27.7534	2.51273	7.14782	11.0948	17.7367	16.5151	17.5679	17.0299	8.48579	12.5241	12.1672	18.1563	15.4576	13.4922	13.9688	10.8022	4.66433	8.14004	13.2369	9.55358	12.8705	8.38015	9.1821	4.42837	12.9467	11.3197
ENSG00000036473.6	OTC	ornithine carbamoyltransferase	ENSMUST00000115528	chrX	38352545	38421450	+	protein_coding	1.23345	0.826561	0.735791	0	1.24492	1.37631	0	1.30033	0	2.01218	0	1.04532	1.18212	0	2.59923	0	0	4.28869	1.00862	4.72979	1.27039	4.68477	1.30999	2.12145	1.25241	0	0	0	0	0	0	0	0	0	0	0	0	0	0	0	0
ENSG00000036530.8	CYP46A1	cytochrome P450, family 46, subfamily A, polypeptide 1	NM010010	chr14	99684304	99727301	+	protein_coding	0.411151	1.65312	1.10369	1.67166	2.48984	4.12892	1.24655	0	2.22	3.35363	2.81274	4.18126	2.36423	3.6573	2.59923	2.22027	0	0	0	1.18245	0	1.17119	1.30999	0	0	2.43344	0	1.18905	0	0.821694	0	4.66433	0	0.945493	0	0	1.04752	0	0	0	0
ENSG00000036549.12	ZZZ3	zinc finger, ZZ-type containing 3	NM001080755	chr1	77562416	77683419	-	protein_coding	380.725	358.727	465.756	402.869	413.313	399.129	299.173	230.158	324.12	292.437	450.038	340.773	448.022	367.559	241.729	226.467	502.546	563.248	534.569	497.81	471.315	461.45	559.366	632.899	751.449	502.1	570.322	599.28	474.926	1046.02	619.581	632.016	667.992	671.3	653.624	431.16	785.639	628.056	528.452	316.475	553.407
ENSG00000036565.14	SLC18A1	solute carrier family 18 (vesicular monoamine transporter), member 1	NM153054	chr8	20144855	20183206	-	protein_coding	0	0	0	0	0	0	0	0	0	0	0	1.04532	0	0	0	0	5.02546	2.85913	2.01724	1.18245	2.54078	0	0	0	0	0	0	0	0	0	0	0	0	0	0	0	0	0	0	0	0
ENSG00000036672.15	USP2	ubiquitin specific peptidase 2	NM016808	chr11	119355215	119381726	-	protein_coding	8.63416	9.91873	6.99001	10.0299	11.2043	13.0749	17.4517	23.4059	4.44001	7.37799	9.14139	4.18126	3.54635	4.57163	13.8626	25.5331	0	2.85913	2.01724	3.54734	2.54078	1.17119	2.61998	0.707149	0	3.24459	0	2.37809	1.79896	1.64339	0.771582	4.66433	1.0175	0.945493	0	2.41321	0	1.83642	0	1.43852	0
ENSG00000036828.15	CASR	calcium-sensing receptor	NM013803	chr3	122183683	122291629	+	protein_coding	0	0	0	0	0	0	0	0	0	0	0	0	0	0	0	0	0	0	0	0	0	0	0	0	0	0	0	0	0	0	0	1.16608	0	0	0	0	0	0	0	0	0
ENSG00000037042.8	TUBG2	tubulin, gamma 2	NM134028	chr17	42659305	42667006	+	protein_coding	235.178	238.05	210.068	208.957	303.76	252.552	538.511	487.622	197.58	256.217	225.019	271.782	235.241	272.469	347.431	365.234	185.942	185.843	187.603	327.538	204.533	308.024	406.097	403.782	345.666	437.208	211.468	173.601	281.538	204.602	213.728	209.895	177.046	196.662	232.47	366.003	165.508	141.404	391.173	222.971	242.744
ENSG00000037241.7	RPL26L1	ribosomal protein L26-like 1	---	chr5	172958729	172969771	+	protein_coding	417.729	438.077	383.347	466.392	413.313	481.019	548.484	687.873	545.011	525.179	420.504	496.525	397.191	531.223	632.48	613.904	363.089	437.446	389.328	449.33	466.233	411.089	400.857	440.554	301.832	290.391	347.106	349.58	304.025	345.111	301.689	256.538	314.409	358.342	296.161	270.279	298.543	314.028	270.131	539.447	345.879
ENSG00000037280.15	FLT4	fms-related tyrosine kinase 4	NM008029	chr5	180601506	180649624	-	protein_coding	515.583	513.294	694.955	606.811	618.725	617.273	900.012	639.76	445.111	484.935	706.7	789.214	699.812	684.829	980.778	1034.65	187.198	114.365	146.25	241.219	151.177	174.508	355.008	304.074	106.455	728.41	856.55	373.361	575.668	516.024	525.448	1520.57	1927.15	922.801	1757.06	761.77	1371.2	830.062	1427.41	1801.03	1065.31
ENSG00000037474.14	NSUN2	NOP2/Sun RNA methyltransferase family, member 2	NM145354	chr5	6599239	6633291	-	protein_coding	1135.6	1090.23	1147.83	1148.43	1054.45	1083.15	976.051	634.559	1025.64	1012.8	1132.13	1058.91	1159.66	1109.08	851.682	890.328	1747.6	1897.03	1817.53	1619.95	1685.81	1509.67	1409.55	1552.9	1717.06	1228.08	1697.08	1675.37	1266.47	2396.06	1666.62	1407.46	2096.57	1761.45	1360.59	1142.25	2108.66	1691.34	1062.81	1789.52	1653.93
ENSG00000037637.10	FBXO42	F-box protein 42	NM172518	chr1	16246839	16352454	-	protein_coding	440.342	417.413	585.69	544.96	558.969	483.771	524.799	608.553	402.931	434.631	578.72	591.649	511.856	480.935	505.118	550.627	320.373	421.721	359.069	333.45	303.623	332.619	386.447	391.761	323.123	390.973	223.216	321.043	377.782	371.406	385.02	355.655	363.758	385.761	371.794	332.219	342.539	352.593	296.701	394.156	379.838
ENSG00000037749.11	MFAP3	microfibrillar associated protein 3	NM145426	chr5	154038906	154220478	+	protein_coding	242.168	197.548	284.751	168.837	257.698	249.799	89.7518	59.815	144.3	122.072	240.489	170.386	251.791	181.951	82.3091	65.4979	405.806	456.031	506.328	429.228	420.499	411.089	451.947	444.09	573.606	373.128	322.541	627.817	419.158	746.098	390.421	560.885	520.454	643.88	568.438	497.121	586.611	609.692	568.308	123.713	459.076
ENSG00000037757.13	MRI1	methylthioribose-1-phosphate isomerase 1	ENSMUST00000005122	chr19	13764532	13774282	+	protein_coding	188.307	198.375	200.871	138.747	216.616	189.93	181.997	126.132	155.4	170.364	170.17	159.933	215.145	177.379	122.164	112.124	251.273	118.654	130.112	224.665	139.743	144.057	199.119	165.473	57.6111	197.109	122.822	187.869	206.881	111.75	157.403	212.227	194.343	156.006	153.653	202.71	152.938	152.423	200.753	90.627	199.981
ENSG00000037897.16	METTL1	methyltransferase like 1	NM010792	chr12	57768471	57772793	-	protein_coding	183.373	183.497	189.466	235.704	163.084	194.747	211.914	193.749	213.12	200.547	209.549	226.834	204.506	221.267	287.649	290.855	219.864	278.765	215.845	189.192	176.584	158.111	112.659	117.387	101.446	118.427	173.019	136.74	160.108	295.81	206.784	125.937	253.359	193.826	145.692	99.746	188.553	154.259	88.5674	300.652	173.569
ENSG00000037965.5	HOXC8	homeobox C8	NM010466	chr12	54009106	54012362	+	protein_coding	6.57841	6.61249	9.19739	10.0299	7.46951	6.19337	31.1638	22.1055	11.1	8.71944	16.1732	20.9063	11.8212	12.8006	6.06488	11.1013	3.76909	0	1.00862	2.36489	0	1.17119	3.92997	3.53575	0	0.811147	0	0	2.69844	0	3.85791	0	1.0175	0.945493	1.59226	0.804403	0	1.83642	0	0	1.25774
ENSG00000038002.8	AGA	aspartylglucosaminidase	NM001005847	chr4	177430770	177442503	-	protein_coding	286.161	266.153	242.811	239.047	230.31	194.059	173.271	153.438	284.16	278.351	232.051	233.105	212.781	209.38	209.672	182.062	265.093	325.94	321.75	281.422	271.864	309.195	258.068	257.402	275.531	229.555	231.76	255.645	255.453	142.153	216.043	211.061	208.08	144.66	201.421	208.34	214.741	246.08	209.61	235.918	231.425
ENSG00000038210.12	PI4K2B	phosphatidylinositol 4-kinase type 2 beta	NM025951	chr4	25233975	25279092	+	protein_coding	171.45	162.006	173.279	182.211	83.4096	73.6323	154.573	201.551	174.27	147.56	146.262	133.8	82.7481	91.4325	98.7709	77.7094	138.2	148.675	128.095	106.42	104.172	179.193	85.1494	101.122	88.9214	93.2819	111.074	200.949	113.335	167.626	111.879	157.421	83.4354	166.407	98.7203	161.685	203.219	354.429	205.181	161.115	140.867
ENSG00000038219.12	BOD1L1	biorientation of chromosomes in cell division 1-like 1	---	chr4	13568738	13627723	-	protein_coding	314.119	251.275	435.956	277.495	287.576	292.465	248.064	136.534	194.25	181.096	365.656	244.604	335.721	216.695	116.099	102.132	554.057	666.176	673.759	603.048	616.14	529.379	605.216	685.935	944.32	1140.47	614.11	995.233	853.607	1945.77	1115.71	958.519	1119.25	1312.34	1455.33	850.254	984.668	1055.94	1269.47	261.811	1030.09
ENSG00000038274.16	MAT2B	methionine adenosyltransferase II, beta	NM001199274	chr5	163503114	163519336	+	protein_coding	1487.95	1353.08	1555.83	1434.28	1103	1088.66	878.82	706.077	1387.5	1226.09	1387.38	1119.53	1095.82	966.442	603.022	588.371	1257.62	1309.48	1278.93	1230.93	1445.7	1253.18	1224.84	1115.88	1307.52	909.296	684.6	1131.97	922.868	1531.64	1039.32	1085.62	834.354	1446.6	1077.17	1007.92	865.251	1445.26	1293.08	584.041	1150.83
ENSG00000038295.7	TLL1	tolloid like 1	NM009390	chr4	165873258	166103895	+	protein_coding	149.248	128.944	118.094	91.9411	138.186	134.19	59.8346	35.1088	101.01	97.2553	83.6789	68.9909	124.122	108.805	38.1221	27.7534	70.3564	110.076	113.974	238.854	298.542	248.293	206.979	211.438	318.113	553.202	390.895	1910.8	828.422	1941.66	597.205	897.883	731.586	3024.63	1107.42	574.344	493.381	2405.71	1514.5	307.844	2812.31
ENSG00000038358.14	EDC4	enhancer of mRNA decapping 4	NM181594	chr16	67873023	67884503	+	protein_coding	841.625	837.306	828.501	685.379	927.464	971.672	669.399	326.382	644.911	746.518	748.188	745.31	975.245	797.291	617.751	588.371	1069.17	852.02	852.285	988.526	696.174	695.689	710.015	644.213	278.036	959.587	866.163	1083.22	1050.59	1193.92	1026.98	1173.08	1132.99	1325.58	1098.66	915.411	930.197	1072.47	878.293	808.45	1207.43
ENSG00000038382.18	TRIO	trio Rho guanine nucleotide exchange factor	NM001081302	chr5	14143702	14532128	+	protein_coding	1212.89	1172.89	1662.52	1252.07	1229.98	1279.28	931.175	583.846	983.461	926.943	1452.07	1193.75	1412.63	1078.9	599.557	611.684	2860.74	2979.21	2802.96	2367.26	2326.09	2199.5	1866.74	1825.86	1871.11	3431.15	3318.33	5743.1	3364.06	7164.35	4432.74	3613.69	5752.97	6104.1	4529.19	2989.97	4632.13	4748.98	2704.26	2359.18	4725.34
ENSG00000038427.15	VCAN	versican	NM001081249	chr5	83471465	83582303	+	protein_coding	6.16726	6.61249	12.1406	6.68662	4.97967	14.4512	4.98621	0	7.77001	2.6829	15.47	11.4985	16.5496	10.9719	2.59923	0	1.25636	0	1.00862	1.18245	3.81117	3.51358	6.54996	7.77864	16.2814	68.1364	37.3806	32.1043	72.858	190.633	125.768	19.8234	15.7713	56.7296	44.5834	61.1346	45.0433	31.2192	19.1896	0	15.0929
ENSG00000038532.14	CLEC16A	C-type lectin domain family 16, member A	NM001204229	chr16	10944488	11182189	+	protein_coding	468.712	445.516	346.19	312.6	417.048	430.095	513.58	425.207	444.001	467.496	338.935	308.368	439.747	399.56	526.778	517.323	420.882	365.968	342.931	345.275	255.349	331.448	328.808	313.267	235.454	564.558	590.614	501.778	534.292	549.713	590.261	529.401	501.63	622.134	697.411	473.794	443.101	510.525	587.497	470.397	545.86
ENSG00000038945.14	MSR1	macrophage scavenger receptor 1	NM001113326	chr8	16107878	16567490	-	protein_coding	8.22301	6.61249	4.41475	3.34331	0	6.19337	7.47932	2.60065	11.1	2.6829	4.2191	4.18126	4.72846	4.57163	6.06488	4.44054	5.02546	2.85913	4.03448	2.36489	6.35195	5.85597	7.85995	7.07149	7.51449	8.11147	5.34009	5.94524	2.69844	0	0	3.49824	3.56127	0.945493	0.796132	1.60881	2.09504	0	1.47612	2.87705	5.03097
ENSG00000039068.18	CDH1	cadherin 1, type 1	NM009864	chr16	68737225	68835548	+	protein_coding	0	0	0	0	0	0	0	0	0	0	0	0	0	0	0	0	0	0	1.00862	0	0	0	0	0	0	0	0	0	0	0	0	0	2.03501	0	0	0	0	0	0	0	0
ENSG00000039123.15	SKIV2L2	superkiller viralicidic activity 2-like 2 (S. cerevisiae)	NM028151	chr5	55307760	55425581	+	protein_coding	585.478	638.105	700.473	580.065	614.99	684.024	363.994	222.356	481.741	497.679	669.431	517.431	648.981	564.139	330.103	331.93	869.404	960.666	986.431	925.856	978.201	713.257	1040.13	948.994	1057.04	743.822	671.783	916.756	828.422	978.637	999.971	882.724	985.453	845.27	952.174	821.296	1042.28	912.701	1006.72	434.434	855.265
ENSG00000039139.9	DNAH5	dynein, axonemal, heavy chain 5	NM133365	chr5	13690331	13944543	-	protein_coding	13.1568	10.7453	9.19739	10.0299	8.71443	7.56968	4.98621	9.10228	12.21	14.0852	13.3605	11.4985	15.3675	5.48595	12.1298	15.5419	13.82	18.5843	21.181	8.27713	11.4335	8.19835	9.16994	4.95004	7.51449	55.158	61.945	82.0443	44.0746	69.844	67.8993	52.4737	59.524	62.4025	46.1756	64.3523	72.2788	36.7284	20.6657	38.8401	59.1139
ENSG00000039319.16	ZFYVE16	zinc finger, FYVE domain containing 16	NM173392	chr5	80408013	80479350	+	protein_coding	356.468	391.79	517.261	394.511	418.293	383.989	315.378	300.375	285.27	274.998	434.568	309.414	375.913	278.869	196.675	207.595	574.158	619.001	643.5	572.304	605.976	605.507	783.375	766.55	1028.23	504.534	434.683	716.996	547.784	990.141	552.453	669.331	740.234	782.868	662.382	614.564	968.955	914.538	816.296	253.18	521.963
ENSG00000039523.19	RIPOR1	NA	---	chr16	67518418	67546788	+	protein_coding	1398.32	1429.12	1045.19	1161.8	1427.92	1306.11	1159.29	1455.07	1582.86	1639.25	1152.52	1341.14	1276.68	1421.78	1973.69	2048.2	1599.35	1186.54	1288.01	1375.19	927.385	973.262	907.824	755.943	274.279	1645.01	4406.64	2355.5	1839.44	1544.78	1678.19	2056.97	3657.93	2536.76	1793.68	1788.99	3525.95	2023.74	1146.95	4669.45	2193.5
ENSG00000039537.13	C6	complement component 6	NM016704	chr5	41142234	41261438	-	protein_coding	0	0	0	0	0	0	0	0	0	0	0	0	0	0	0	0	0	1.42956	0	0	0	0	0	0	0	0	0	0	0	0	0	0	0	0.945493	0	0	1.04752	0	0	0	0
ENSG00000039560.13	RAI14	retinoic acid induced 14	XM006520190	chr5	34656237	34832627	+	protein_coding	4237.32	4629.57	3528.12	3047.43	4070.88	4230.76	3499.08	3313.23	3823.96	3913.69	3224.1	2969.74	4463.67	3694.79	2939.73	2957.4	6595.91	7721.07	7305.44	6587.41	7289.5	6520.03	6607.6	7150.69	8145.7	5838.64	5163.87	5693.16	5386.09	11198.9	8069.98	6096.27	5895.42	11754.4	7821.99	5305.84	6341.68	9679.77	8025.68	4160.21	8338.83
ENSG00000039600.10	SOX30	SRY box 30	NM173384	chr5	157625679	157671480	-	protein_coding	2.05575	1.65312	4.41475	0	1.24492	2.06446	3.73966	0	2.22	1.34145	2.10955	3.13595	1.18212	2.74298	0	1.11013	0	1.42956	0	0	0	1.17119	2.61998	0	0	5.67803	1.06802	1.18905	1.79896	0.821694	3.08633	0	0	0.945493	3.98066	3.21761	0	0	0	0	7.54646
ENSG00000039650.11	PNKP	polynucleotide kinase 3'-phosphatase	NM001290764	chr19	49859882	49878351	-	protein_coding	720.336	727.374	581.643	680.364	713.338	691.594	823.972	1146.89	861.361	894.749	677.166	780.851	692.72	756.147	1291.82	1337.71	738.742	427.439	497.25	634.974	367.143	436.855	465.047	381.861	157.804	816.014	781.789	621.872	740.273	374.692	660.475	627.352	563.697	624.025	621.779	751.313	499.667	426.05	510.739	786.873	752.13
ENSG00000039987.6	BEST2	bestrophin 2	NM001130194	chr19	12751702	12758458	+	protein_coding	0	0.826561	0	0	0	0	0	0	1.11	0	0	0	0	0.914325	0	0	1.25636	0	0	0	0	0	0	0	0	0	0	0	0	0	0	0	0	0	0	0	0	0	0	0	0
ENSG00000040199.18	PHLPP2	PH domain and leucine rich repeat protein phosphatase 2	NM001122594	chr16	71637835	71724701	-	protein_coding	115.944	118.198	192.409	132.061	125.737	121.803	71.0535	42.9108	88.8001	91.8895	187.75	160.979	112.301	97.8328	65.8473	58.8371	195.993	237.307	245.095	172.637	194.37	169.823	123.139	181.737	219.173	169.53	352.446	268.725	174.499	529.992	202.155	229.718	557.592	401.834	223.713	189.035	564.613	220.37	200.753	225.848	228.909
ENSG00000040275.16	SPDL1	spindle apparatus coiled-coil protein 1	NM027411	chr5	169583634	169604778	+	protein_coding	506.538	482.712	520.572	613.498	449.416	498.911	362.747	354.989	396.271	488.289	569.579	515.341	459.843	465.391	393.351	344.142	582.953	713.352	682.836	673.995	716.5	591.453	457.187	466.011	542.295	540.224	667.511	549.34	653.923	652.425	666.647	523.571	843.002	361.178	472.902	540.559	1123.99	830.062	491.549	792.627	488.004
ENSG00000040341.17	STAU2	staufen double-stranded RNA binding protein 2	XM006495530	chr8	73420369	73747708	-	protein_coding	459.255	433.118	395.488	337.675	380.945	344.076	377.706	297.775	386.281	372.253	336.122	311.504	381.823	303.556	248.66	260.882	380.678	527.509	446.819	514.364	492.912	487.216	579.016	591.884	665.032	514.267	492.356	386.44	502.81	344.29	401.994	545.726	421.247	395.216	601.876	564.691	562.518	664.784	798.583	320.791	406.251
ENSG00000040487.12	PQLC2	PQ loop repeat containing 2	NM145384	chr1	19312326	19329300	+	protein_coding	394.705	353.768	332.945	377.794	364.761	369.538	269.256	431.708	471.751	427.923	365.656	411.854	322.718	395.903	544.973	541.746	428.42	303.067	293.509	296.794	233.752	230.725	222.699	185.98	88.9214	311.48	349.242	318.665	335.506	269.516	354.156	327.669	401.914	317.686	320.045	219.602	291.21	343.411	157.945	486.221	404.993
ENSG00000040531.14	CTNS	cystinosin, lysosomal cystine transporter	NM031251	chr17	3636468	3661542	+	protein_coding	567.799	614.961	589.369	635.229	633.664	562.221	543.497	626.757	667.111	643.226	625.834	647.051	596.968	711.345	808.362	850.363	682.206	644.733	576.931	500.175	424.311	459.108	451.947	437.018	388.248	725.166	736.932	929.835	778.951	1213.64	983.768	724.137	960.015	1006.95	875.745	648.349	804.495	896.173	445.789	1027.11	1030.09
ENSG00000040608.13	RTN4R	reticulon 4 receptor	NM022982	chr22	20241415	20283246	-	protein_coding	16.8572	17.3578	19.8664	16.7166	18.6738	19.9564	33.6569	28.6072	17.76	26.829	17.5796	20.9063	17.7317	17.3722	25.1259	39.9648	0	0	0	5.91224	0	0	3.92997	0.707149	0	2.43344	2.13604	1.18905	2.69844	0.821694	3.08633	2.33216	1.52626	2.83648	1.59226	3.21761	3.14256	9.1821	2.95225	2.87705	1.25774
ENSG00000040633.12	PHF23	PHD finger protein 23	NM001291125	chr17	7235028	7239722	-	protein_coding	947.702	999.312	1105.16	1233.68	1154.04	1248.31	1182.98	1310.73	1165.5	1177.12	1324.8	1506.3	1249.5	1408.06	1531.82	1513.11	1022.68	1123.64	1064.1	934.133	1084.91	994.343	691.675	704.321	524.762	996.089	1302.98	1185.48	1104.56	1506.99	1412	1042.48	2084.36	1497.66	1271.42	853.472	1752.5	1151.44	665.732	3415.06	1558.34
ENSG00000040731.10	CDH10	cadherin 10, type 2 (T2-cadherin)	ENSMUST00000176409	chr5	24487100	24644978	-	protein_coding	0.411151	0	0	0	0	0	0	0	0	0	0	0	0	0	0	0	1.25636	1.42956	0	3.54734	0	2.34239	2.61998	2.12145	0	0.811147	6.40811	9.51238	5.39689	0.821694	0.771582	1.16608	1.0175	0	3.98066	2.41321	1.04752	3.67284	4.42837	1.43852	0
ENSG00000040933.15	INPP4A	inositol polyphosphate-4-phosphatase type I A	NM001290797	chr2	98444854	98594390	+	protein_coding	475.701	403.362	559.569	426.272	460.62	450.74	372.719	291.273	418.471	386.338	461.992	451.576	502.399	384.931	312.775	316.388	337.962	381.693	364.112	406.762	390.01	364.241	475.527	508.44	434.588	542.657	467.792	442.326	548.683	418.242	471.437	570.214	496.033	556.895	677.508	540.559	522.712	651.929	715.92	338.053	543.345
ENSG00000041353.9	RAB27B	RAB27B, member RAS oncogene family	NM001082553	chr18	54717860	54895516	+	protein_coding	1.6446	4.95937	2.94316	5.01497	3.73476	0.688153	0	0	4.44001	2.6829	1.40637	2.09063	0	0	0.866411	1.11013	1.25636	7.14782	9.07759	15.3718	7.62235	16.3967	2.61998	6.36434	7.51449	2.43344	3.20405	22.5919	1.79896	1.64339	0.771582	1.16608	3.05251	4.72746	0	12.066	5.2376	16.5278	0	0	13.8352
ENSG00000041357.15	PSMA4	proteasome subunit alpha 4	NM011966	chr15	78540405	78552419	+	protein_coding	2642.46	2602.84	2421.49	3126	2796.09	2844.82	2080.5	3386.05	3166.83	3124.24	2686.87	2902.84	2577.01	2984.36	3831.27	3564.64	3272.83	3555.32	3337.53	2435.84	2949.85	2466.53	1755.39	1968	2095.29	1951.62	2105.06	2204.49	2297.27	2972.89	2858.71	2348.49	2677.56	2790.15	2667.04	1871.04	2679.55	2690.36	1811.2	4068.15	2714.21
ENSG00000041515.15	MYO16	myosin XVI	NM001081397	chr13	108596152	109208007	+	protein_coding	0.411151	0	0	0	0	0.688153	0	0	0	0	0.703184	0	1.18212	0	2.59923	2.22027	0	0	1.00862	1.18245	0	3.51358	1.30999	0	0	0.811147	0	0	0	0	0	1.16608	0	0	0	0.804403	0	0	0	0	1.25774
ENSG00000041802.10	LSG1	large 60S subunit nuclear export GTPase 1	NM178069	chr3	194640788	194672477	-	protein_coding	884.796	852.184	987.431	906.038	901.321	943.457	862.615	758.09	819.181	894.078	1001.33	1019.18	982.338	986.557	1017.17	964.707	1125.7	1235.14	1183.11	969.607	1003.61	1084.52	643.206	785.643	866.671	766.534	815.966	1084.41	889.587	1419.07	1231.45	915.374	1284.6	1100.55	952.174	668.459	1150.18	947.593	442.837	1199.73	1114.36
ENSG00000041880.14	PARP3	poly(ADP-ribose) polymerase family member 3	NM145619	chr3	51942345	51948867	+	protein_coding	183.373	167.792	153.78	138.747	195.452	151.394	205.681	172.943	159.84	176.401	149.075	181.885	167.86	184.694	177.614	193.163	314.091	280.194	261.233	336.997	269.323	286.942	341.908	323.167	185.357	350.416	289.433	195.004	247.357	169.269	224.53	194.736	214.693	184.371	273.869	291.998	179.126	165.278	245.036	227.287	217.59
ENSG00000041982.15	TNC	tenascin C	ENSMUST00000107372	chr9	115019578	115118257	-	protein_coding	9.45646	16.5312	6.25422	16.7166	6.22459	11.6986	14.9586	0	11.1	8.71944	12.6573	9.40784	4.72846	15.5435	14.729	11.1013	10.0509	18.5843	11.0948	11.8245	7.62235	3.51358	2.61998	7.07149	5.00966	1000.96	1826.31	2253.24	1029.01	1186.53	1603.35	1227.88	2492.38	1007.9	1159.96	872.778	2046.85	1882.33	1005.24	949.426	1744.49
ENSG00000041988.15	THAP3	THAP domain containing, apoptosis associated protein 3	NM001145929	chr1	6624866	6635586	+	protein_coding	197.352	206.64	214.115	272.48	268.902	219.521	312.885	390.098	285.27	219.327	228.535	248.785	218.691	250.525	417.61	387.437	223.633	213.005	202.733	235.307	163.88	195.589	153.269	142.844	51.349	187.375	133.502	219.974	200.584	181.594	201.383	167.916	192.308	224.082	170.372	181.795	160.27	159.769	171.23	261.811	240.229
ENSG00000042062.11	RIPOR3	NA	---	chr20	50586108	50691528	-	protein_coding	0.822301	1.65312	0.367895	1.67166	3.73476	0.688153	4.98621	3.90098	1.11	2.6829	0.703184	1.04532	1.18212	0.914325	0	2.22027	164.584	132.949	133.138	53.2101	17.7855	40.9918	14.4099	18.3859	11.2717	658.651	520.125	133.173	1073.08	32.0461	728.374	399.966	234.026	28.3648	447.426	756.943	196.934	156.096	504.834	231.602	211.301
ENSG00000042088.13	TDP1	tyrosyl-DNA phosphodiesterase 1	NM028354	chr14	89954939	90044768	+	protein_coding	410.739	381.045	382.243	386.153	357.292	403.258	463.718	487.622	361.861	407.131	342.451	356.453	335.721	352.929	402.881	376.336	415.857	467.467	462.957	463.519	509.427	523.523	567.226	608.856	722.643	244.966	233.896	184.302	261.749	198.85	307.861	270.531	216.22	202.335	287.404	261.431	257.69	266.281	311.462	258.934	249.033
ENSG00000042286.14	AIFM2	apoptosis-inducing factor, mitochondrion-associated, 2	NM001039194	chr10	70098223	70132934	-	protein_coding	195.708	181.843	148.998	143.762	200.432	196.812	223.133	184.646	223.11	228.718	163.139	176.658	182.046	212.123	257.324	228.688	283.938	268.758	309.647	334.633	316.327	244.779	189.949	212.852	76.3973	111.938	161.271	185.491	225.77	44.3715	176.692	172.58	146.012	96.4402	113.847	126.291	123.607	187.315	81.1868	181.254	221.363
ENSG00000042304.11	C2orf83	chromosome 2 open reading frame 83	---	chr2	227610090	227648606	-	protein_coding	0	0	0	0	0	0	0	0	0	0	0	0	0	0	0	0	0	0	0	0	0	0	0	0	0	0	0	0	0	0	0	0	0	0	0	0	0	0	0	0	0
ENSG00000042317.16	SPATA7	spermatogenesis associated 7	NM001289572	chr14	88384924	88470350	+	protein_coding	150.481	200.028	160.402	218.987	155.615	160.34	173.271	202.851	170.94	177.072	177.906	199.655	151.311	142.635	189.744	184.282	133.175	125.802	170.457	122.974	148.636	130.002	193.879	186.687	210.406	117.616	90.7815	122.472	116.933	99.4249	97.2194	97.9509	65.1203	83.2033	118.624	160.076	58.6611	115.695	171.23	43.1557	89.2997
ENSG00000042429.11	MED17	mediator complex subunit 17	NM144933	chr11	93784227	93814963	+	protein_coding	62.0837	57.0327	48.9301	86.9261	46.062	46.1062	49.8621	41.6104	52.1701	54.9995	66.0993	71.0815	69.7448	61.2598	53.7175	42.1851	47.7418	77.1964	42.3621	29.5612	59.7084	43.3341	35.3698	53.7433	52.6014	32.4459	46.9928	46.3728	46.773	44.3715	37.8075	30.3181	38.6652	45.3836	27.0685	30.5673	34.5681	42.2377	39.8553	50.3483	35.2168
ENSG00000042445.13	RETSAT	retinol saturase (all-trans-retinol 13,14-reductase)	NM026159	chr2	85342088	85354620	-	protein_coding	997.451	1035.68	946.227	914.396	1095.53	1108.61	1053.34	832.209	1065.6	975.906	980.238	886.428	1072.18	1091.7	1010.24	1102.36	984.99	1056.45	1039.89	1184.81	1100.16	1236.78	1321.78	1392.38	1295	977.432	793.537	725.319	925.566	474.939	756.151	780.109	606.941	593.769	764.286	901.736	593.943	602.346	687.874	650.213	661.573
ENSG00000042493.15	CAPG	capping protein (actin filament), gelsolin-like	NM001042534	chr2	85394748	85418432	-	protein_coding	1703.4	1722.55	1395.43	1750.22	1503.86	1719.69	1770.11	2444.61	2050.17	2051.75	1579.35	1784.35	1418.54	1633.9	2613.96	2576.62	1331.75	1043.58	1092.34	1325.52	1153.51	1070.47	1385.97	1150.53	395.763	513.456	594.886	419.734	358.893	218.571	252.307	236.715	223.851	288.375	222.121	485.86	300.638	213.025	225.847	369.701	230.167
ENSG00000042753.11	AP2S1	adaptor-related protein complex 2 sigma 1 subunit	NM198613	chr19	46838136	46850992	-	protein_coding	3385	3210.36	2850.45	3808.03	3312.73	3308.64	3586.33	7199.91	4521.04	4427.46	2939.31	3611.57	2912.73	3599.7	6993.67	6479.85	2630.83	2225.83	2240.15	2286.85	1915.75	1795.44	1957.13	1737.47	1222.36	1550.1	2168.08	1508.9	1781.87	1265.41	1668.16	1466.93	1671.25	1839.93	1576.34	1550.09	1448.72	1395.68	1415.6	3367.58	1570.92
ENSG00000042781.12	USH2A	Usher syndrome 2A (autosomal recessive, mild)	NM021408	chr1	215622894	216423396	-	protein_coding	0	1.65312	1.10369	3.34331	0	0	0	5.2013	0	0	0	1.04532	1.18212	0.914325	0.866411	0	1.25636	1.42956	0	3.54734	1.27039	0	0	2.8286	2.50483	1.62229	0	0	0	0	0	1.16608	0	0	0	0	0	0	0	0	0
ENSG00000042813.7	ZPBP	zona pellucida binding protein	NM001185153	chr7	49850421	50121329	-	protein_coding	0	0	0	0	0	0	0	0	0	0	0	0	0	0	0	0	0	0	0	0	0	0	0	0	0	0	0	0	0	0	0	0	0	0	0	0	0	0	0	0	0
ENSG00000042832.11	TG	thyroglobulin	NM009375	chr8	132866958	133134903	+	protein_coding	4.93381	7.43905	4.04685	1.67166	9.95935	10.3223	9.97243	6.50163	4.44001	4.02436	2.10955	2.09063	9.45692	8.22893	13.8626	8.88108	6.28182	1.42956	11.0948	7.09468	6.35195	2.34239	1.30999	3.53575	0	10.5449	8.54414	14.2686	21.5875	6.57355	6.94424	12.8269	11.7013	16.0734	9.55358	9.65284	10.4752	11.0185	1.47612	4.31557	7.54646
ENSG00000042980.12	ADAM28	ADAM metallopeptidase domain 28	NM010082	chr8	24294040	24359018	+	protein_coding	0.411151	0	0.367895	0	0	0	0	0	0	0.670726	0.703184	1.04532	0	0	0	1.11013	8.79455	10.0069	8.06897	14.1894	7.62235	5.85597	2.61998	4.2429	2.50483	5.67803	8.54414	0	3.59792	0	0.771582	6.99649	9.15754	1.89099	2.3884	4.82642	4.19008	3.67284	8.85674	4.31557	0
ENSG00000043039.6	BARX2	BARX homeobox 2	NM013800	chr11	129375940	129452279	+	protein_coding	0	0	0.367895	0	0	0	0	0	0	0	0	0	0	0	0	0	1.25636	0	0	0	0	0	0	0	0	0	0	0	0	0	0	0	0	1.89099	0	0	0	0	0	0	0
ENSG00000043093.13	DCUN1D1	DCN1, defective in cullin neddylation 1, domain containing 1	NM001205361	chr3	182938074	182985953	-	protein_coding	285.75	310.787	330.002	275.823	200.432	167.221	243.078	282.171	260.85	241.461	265.803	232.06	255.337	191.094	158.553	119.895	247.504	293.06	282.414	199.834	223.589	242.437	332.738	264.474	300.579	247.4	368.466	438.758	276.141	460.97	304.775	445.443	410.563	336.595	279.442	370.83	607.561	611.528	535.833	286.266	301.858
ENSG00000043143.20	JADE2	jade family PHD finger 2	NM199299	chr5	134524312	134583230	+	protein_coding	384.015	379.391	300.571	299.226	358.537	443.859	395.157	449.913	379.621	417.192	256.662	265.51	379.459	341.043	441.87	440.723	654.566	583.262	546.673	405.579	270.593	341.988	318.328	254.574	162.814	803.847	618.382	531.504	837.417	209.532	932.072	957.353	507.226	463.291	933.863	709.484	596.038	635.402	453.17	614.25	910.606
ENSG00000043355.11	ZIC2	Zic family member 2	NM009574	chr13	99981772	99986773	+	protein_coding	0	0	0	0	0	0	0	0	0	0	0	0	0	0	0	0	0	0	0	0	0	0	0	0	0	0	0	0	0	0	0	1.16608	0	0	0	0	0	0	0	0	0
ENSG00000043462.11	LCP2	lymphocyte cytosolic protein 2	NM010696	chr5	170246237	170298227	-	protein_coding	3.70036	4.1328	1.47158	0	0	2.75261	3.73966	0	2.22	2.6829	2.10955	1.04532	3.54635	4.57163	1.73282	1.11013	15.0764	8.57738	14.1207	8.27713	3.81117	5.85597	11.7899	7.77864	11.2717	127.35	319.337	83.2333	123.229	35.3328	80.2446	124.771	179.081	75.6394	168.78	108.594	221.027	97.3303	262.75	178.377	122.001
ENSG00000043514.15	TRIT1	tRNA isopentenyltransferase 1	NM025873	chr1	39841022	39883511	-	protein_coding	263.136	281.857	249.801	299.226	232.8	227.779	281.721	284.771	269.73	264.266	304.479	296.87	238.787	244.125	237.397	256.441	252.529	227.301	316.707	229.395	246.456	282.258	271.168	274.374	271.774	232.799	247.78	215.218	206.881	222.679	233.018	186.573	255.394	196.662	235.655	224.429	294.353	198.333	216.99	303.529	194.95
ENSG00000043591.5	ADRB1	adrenoceptor beta 1	NM007419	chr10	114044056	114046908	+	protein_coding	1.23345	0.826561	3.31106	5.01497	3.73476	4.12892	6.23277	10.4026	1.11	1.34145	1.40637	2.09063	7.09269	2.74298	2.59923	0	0	0	0	2.36489	0	4.68477	2.61998	2.8286	5.00966	0	1.06802	0	0	0	1.54316	0	0	0	0	0	0	0	0	0	0
ENSG00000044012.3	GUCA2B	guanylate cyclase activator 2B (uroguanylin)	NM008191	chr1	42153421	42155824	+	protein_coding	0	0	0	0	0	0	0	0	0	0	0	0	0	0	0	0	0	0	0	0	0	0	0	0	0	0	0	0	0	0	0	0	0	0	0	0	0	0	0	0	0
ENSG00000044090.8	CUL7	cullin 7	NM025611	chr6	43037617	43053945	-	protein_coding	1083.79	1051.39	896.929	825.798	1269.82	1330.89	1348.77	1280.82	1008.99	980.602	877.573	977.37	1261.32	1258.11	1452.97	1317.73	1105.6	989.258	956.173	1201.37	1067.13	1051.73	1620.46	1609.47	814.069	1227.27	1141.71	674.19	983.133	926.049	885.777	963.183	882.176	1092.04	1122.55	1260.5	709.17	828.226	1786.11	867.43	988.586
ENSG00000044115.20	CTNNA1	catenin (cadherin-associated protein), alpha 1	NM009818	chr5	138610967	138935034	+	protein_coding	8367.74	8413.56	8351.6	7646.16	9054.29	9250.15	8186.12	7224.61	7355.98	7658.35	8598.53	8067.75	9114.11	8478.54	7330.71	7019.38	9001.85	9916.88	9760.42	8708.72	9220.5	8475.92	8414.07	8207.17	7727.4	9596.68	10262.6	10551.6	9801.64	12609.7	9771.32	9980.49	12188.7	13200	11124.3	8806.61	11227.3	11687	10050.9	11135.6	11723.4
ENSG00000044446.11	PHKA2	phosphorylase kinase, alpha 2 (liver)	NM001177878	chrX	18892300	18984598	-	protein_coding	203.52	194.242	250.905	222.33	251.474	278.702	241.831	222.356	179.82	209.267	253.146	282.235	242.334	266.069	253.859	267.542	146.995	125.802	123.052	184.462	185.477	188.562	271.168	248.209	217.92	163.041	129.23	65.3976	130.425	101.89	90.2751	99.1169	80.8916	61.457	89.9629	143.988	71.2313	71.6204	70.8539	74.8032	89.2997
ENSG00000044459.14	CNTLN	centlein, centrosomal protein	NM177385	chr9	17134982	17503923	+	protein_coding	142.258	128.117	128.763	95.2844	139.431	124.556	104.71	114.429	138.75	121.401	105.478	113.939	150.129	103.319	92.706	64.3878	179.66	202.998	167.431	229.395	199.451	196.76	201.739	183.152	252.988	179.264	228.556	212.839	207.78	227.609	178.236	218.057	161.274	201.39	215.752	226.037	225.217	306.682	261.274	97.8196	191.177
ENSG00000044524.10	EPHA3	EPH receptor A3	NM010140	chr3	89107524	89482134	+	protein_coding	0	0	0	0	0	0	0	0	0	0	0	0	0	0	0	0	0	0	0	0	0	0	0	0	0	0	0	0	0	0	0	0	0	0	0	0	0	0	0	0	0
ENSG00000044574.7	HSPA5	heat shock 70kDa protein 5 (glucose-regulated protein, 78kDa)	NM001163434	chr9	125234853	125241330	-	protein_coding	21886.8	21527.8	21626	23567	34519.1	36992.3	27659.8	28150.8	22260	20411.5	24827.3	23744.4	34967	37731.5	33648.8	34000.1	33230.8	36300.9	33292.6	39420.4	39796.3	40743.5	48815.5	54221.4	62496.7	27365.7	24103	21932	21628	39812.7	39202.6	21558.5	22920.8	31279.7	23415.8	24939.7	19144.5	25307.7	46106.7	28098.7	28295.4
ENSG00000046604.12	DSG2	desmoglein 2	NM007883	chr18	31498043	31549008	+	protein_coding	0	0	0	0	0	0	0	0	0	0	0	0	0	0	0	0	0	0	0	3.54734	0	0	0	1.4143	0	0	4.27207	0	0.899481	0	0	0	0.508752	0	0	1.60881	0	1.83642	0	0	1.25774
ENSG00000046647.13	GEMIN8	gem nuclear organelle associated protein 8	NM146238	chrX	14008279	14029893	-	protein_coding	266.426	295.909	214.115	267.465	281.352	288.336	250.557	338.085	346.321	327.985	239.786	250.876	263.612	292.584	394.217	374.115	321.629	290.201	317.716	301.524	260.43	283.429	322.258	269.424	265.512	226.31	250.984	204.516	193.388	181.594	210.642	230.884	148.556	263.792	195.848	222.82	171.793	249.753	222.895	204.27	179.857
ENSG00000046651.14	OFD1	oral-facial-digital syndrome 1	NM177429	chrX	13734745	13769353	+	protein_coding	191.185	208.293	157.459	142.091	199.187	153.458	279.228	243.161	164.28	167.682	162.435	145.299	191.503	176.465	142.958	154.309	265.093	224.441	258.207	211.658	222.318	213.157	268.548	339.432	355.686	199.542	217.876	184.302	196.087	336.894	169.748	170.248	185.695	233.537	192.664	164.098	212.646	159.769	194.848	168.307	181.115
ENSG00000046653.14	GPM6B	glycoprotein M6B	NM001177955	chrX	13771031	13938638	-	protein_coding	3.2892	3.30624	2.94316	3.34331	1.24492	0.688153	1.24655	0	3.33	1.34145	2.10955	3.13595	1.18212	3.6573	2.59923	1.11013	8.79455	2.85913	11.0948	8.27713	2.54078	8.19835	3.92997	4.2429	7.51449	2.43344	2.13604	7.13428	0.899481	7.39524	4.62949	5.83041	1.52626	8.50943	6.36905	2.41321	4.19008	0	1.47612	5.7541	1.25774
ENSG00000046774.9	MAGEC2	MAGE family member C2	---	chrX	142202345	142205290	-	protein_coding	0	0	0	0	0	0	0	0	0	0	0	0	0	0	0	0	0	0	0	0	0	0	0	0	0	0	0	0	0	0	0	0	0	0	0	0	0	0	0	0	0
ENSG00000046889.18	PREX2	phosphatidylinositol-3,4,5-trisphosphate-dependent Rac exchange factor 2	NM029525	chr8	67952118	68237030	+	protein_coding	528.328	511.641	621.008	518.213	580.132	586.994	644.468	470.718	506.161	440.667	532.31	406.628	612.336	481.849	341.366	288.635	552.8	591.839	597.104	1041.74	1206.87	980.289	1304.75	1324.49	1837.29	216.576	215.74	285.371	273.442	275.267	256.165	223.888	178.063	277.029	292.18	213.971	200.076	310.355	457.598	103.574	284.25
ENSG00000047056.14	WDR37	WD repeat domain 37	NM001039388	chr10	1049538	1132297	+	protein_coding	472.823	477.752	514.686	458.034	394.639	417.709	371.473	299.075	421.801	434.631	498.557	457.848	472.846	402.303	311.908	313.058	454.804	446.024	475.06	406.762	311.246	374.782	534.476	496.419	443.355	468.032	736.932	593.335	456.037	547.248	348.755	490.92	569.294	598.497	461.756	509.992	546.805	484.815	549.118	371.139	421.344
ENSG00000047188.15	YTHDC2	YTH domain containing 2	NM001163013	chr5	113513683	113595285	+	protein_coding	497.081	457.088	607.395	446.332	486.763	417.709	340.309	301.676	401.821	354.814	523.872	399.311	517.767	316.356	239.13	224.247	579.184	701.916	668.716	748.489	865.136	819.835	751.935	800.493	1158.48	552.391	417.595	707.483	653.023	559.573	670.505	588.871	677.149	629.698	651.236	645.131	638.987	813.534	795.631	307.844	700.563
ENSG00000047230.14	CTPS2	CTP synthase 2	NM001168568	chrX	16588003	16712936	-	protein_coding	319.464	366.166	286.223	314.271	373.476	388.806	466.211	457.715	347.431	364.875	315.026	338.682	348.724	321.842	370.824	361.904	278.913	274.476	284.431	322.808	359.521	340.817	392.997	448.333	493.451	320.403	240.304	172.412	257.252	168.447	266.968	260.036	200.448	191.935	317.657	266.257	181.221	214.861	329.176	243.111	259.095
ENSG00000047249.17	ATP6V1H	ATPase, H+ transporting, lysosomal 50/57kDa, V1 subunit H	NM133826	chr8	53715557	53843558	-	protein_coding	718.28	836.48	700.841	890.993	680.971	750.087	605.825	801.001	839.161	811.579	761.548	813.256	745.915	805.52	907.999	814.839	820.406	700.486	783.698	792.239	738.097	719.113	613.076	577.034	586.13	541.846	625.859	783.582	655.722	655.712	643.5	648.341	632.379	802.723	654.42	553.429	589.753	938.411	497.454	704.877	681.697
ENSG00000047315.15	POLR2B	polymerase (RNA) II (DNA directed) polypeptide B, 140kDa	NM153798	chr4	56977722	57031168	+	protein_coding	1782.34	1583.69	1728.74	1288.85	1730.44	1653.63	1226.61	735.985	1425.24	1501.09	1588.49	1423.72	1647.87	1483.95	968.648	1015.77	2638.36	3132.17	3058.14	2532.8	2691.96	2455.99	2242.71	2414.91	2726.51	2106.55	1939.52	2843.01	2203.73	3427.28	2857.17	2227.22	2437.43	3010.45	2327.09	2070.53	2428.15	2712.39	1783.16	1842.75	2509.2
ENSG00000047346.12	FAM214A	family with sequence similarity 214, member A	NM001113283	chr15	52581317	52709817	-	protein_coding	370.447	378.565	437.428	387.824	374.721	342.012	152.08	146.937	329.67	301.827	413.472	332.41	370.002	280.698	171.549	142.097	183.429	202.998	206.767	216.388	240.104	219.013	301.298	280.738	304.337	188.186	209.332	287.749	221.272	225.966	104.164	220.389	121.083	214.627	189.479	249.365	144.558	260.772	255.369	41.7172	166.022
ENSG00000047365.11	ARAP2	ArfGAP with RhoGAP domain, ankyrin repeat and PH domain 2	NM178407	chr4	35948221	36244509	-	protein_coding	0.411151	0	0.367895	0	0	0	0	0	0	0	0.703184	2.09063	0	0	0	0	0	1.42956	0	0	0	0	0	0	0	9.73377	16.0203	3.56714	2.69844	4.93016	4.62949	4.66433	45.2789	15.1279	7.96132	4.02202	65.9937	16.5278	8.85674	20.1393	1.25774
ENSG00000047410.13	TPR	translocated promoter region, nuclear basket protein	NM133780	chr1	186311652	186375693	-	protein_coding	1655.29	1554.76	1865.6	1539.6	1902.24	2005.28	1866.09	1049.36	1327.56	1338.1	1845.15	1565.88	1983.59	1601.9	1249.37	1306.63	3068.04	3469.55	3227.59	3645.48	3989.03	3864.94	3057.52	3350.47	4395.97	3384.92	2050.59	4072.49	3295.7	7089.57	4566.22	2958.35	3780.03	4995.98	3955.98	2861.26	3216.93	4973.03	3879.25	2002.43	5022.17
ENSG00000047457.13	CP	ceruloplasmin (ferroxidase)	NM001276248	chr3	149162410	149222055	-	protein_coding	1.23345	0.826561	0	0	0	1.37631	1.24655	0	0	0.670726	0.703184	0	0	0	0.866411	0	0	1.42956	0	0	2.54078	0	0	0	1.25241	0.811147	1.06802	0	0	1.64339	0	0	1.0175	1.89099	0	0	0	1.83642	0	0	0
ENSG00000047578.12	KIAA0556	KIAA0556	---	chr16	27550133	27780369	+	protein_coding	347.011	304.174	291.741	275.823	382.19	353.022	339.063	270.468	304.14	309.875	287.602	332.41	329.81	336.472	306.71	345.252	413.344	351.673	364.112	394.937	369.684	353.7	417.887	458.94	227.939	520.756	477.404	398.331	497.413	479.869	479.924	465.267	415.651	528.53	473.698	432.769	346.729	363.611	371.983	316.475	449.014
ENSG00000047579.19	DTNBP1	dystrobrevin binding protein 1	NM025772	chr6	15522801	15663058	-	protein_coding	399.227	378.565	290.27	344.361	378.455	367.474	476.183	544.837	420.691	425.24	322.058	340.773	316.807	373.045	570.965	570.609	388.217	470.326	399.414	338.18	321.409	305.681	279.028	276.495	227.939	316.347	333.222	334.122	335.506	366.475	389.649	327.669	284.901	400.889	366.221	226.037	279.688	345.247	230.275	496.291	386.127
ENSG00000047597.5	XK	X-linked Kx blood group	NM023500	chrX	37685759	37732130	+	protein_coding	0.411151	0.826561	0	1.67166	0	0.688153	2.49311	0	0	0.670726	0	0	1.18212	0	0	0	0	0	1.00862	0	1.27039	1.17119	0	0	0	0	1.06802	0	0.899481	0.821694	0	0	0	0	0	4.02202	0	1.83642	0	0	1.25774
ENSG00000047617.14	ANO2	anoctamin 2, calcium activated chloride channel	NM153589	chr12	5531869	5946232	-	protein_coding	169.394	190.109	123.981	101.971	149.39	118.362	311.638	289.973	182.04	172.377	136.418	113.939	131.215	134.406	304.977	281.974	75.3819	65.7599	68.5862	107.603	102.902	93.6955	72.0495	101.829	98.9407	25.1456	24.5644	2.37809	26.0849	30.4027	44.7518	27.986	29.5076	3.78197	23.884	22.5233	16.7603	5.50926	4.42837	17.2623	5.03097
ENSG00000047621.11	C12orf4	chromosome 12 open reading frame 4	---	chr12	4487728	4538508	-	protein_coding	245.046	252.928	240.972	254.092	236.535	321.367	144.6	169.042	234.21	258.23	253.146	262.374	293.165	260.583	225.267	216.476	337.962	391.7	343.94	361.829	376.036	366.583	233.178	274.374	345.666	249.022	327.882	623.061	423.656	462.614	409.71	396.468	442.614	471.801	343.133	317.739	493.381	661.111	296.701	359.631	443.983
ENSG00000047634.14	SCML1	sex comb on midleg-like 1 (Drosophila)	---	chrX	17737449	17754988	+	protein_coding	83.8747	75.217	93.0776	88.5978	62.2459	56.4285	72.3001	45.5114	64.3801	68.4141	67.5057	52.2658	68.5627	51.2022	23.3931	31.0838	99.2528	112.935	102.879	111.15	106.713	126.489	193.879	159.109	186.61	202.787	151.659	179.546	171.801	151.192	157.403	197.068	164.327	157.897	165.595	201.905	258.737	220.37	336.556	63.2951	174.826
ENSG00000047644.18	WWC3	WWC family member 3	---	chrX	10015562	10144478	+	protein_coding	775.019	751.344	942.916	722.155	868.953	751.463	868.848	426.507	687.091	694.872	845.93	723.359	820.388	688.487	544.973	578.38	830.457	807.703	810.931	886.835	759.694	764.789	805.645	751.7	668.789	1163.18	1227.15	1146.24	1282.66	1698.44	1370.33	1148.59	1541.52	1221.58	1394.03	1098.81	1380.63	987.994	909.292	899.078	1109.33
ENSG00000047648.21	ARHGAP6	Rho GTPase activating protein 6	NM001287530	chrX	11137543	11665701	-	protein_coding	12.3345	18.1843	10.669	3.34331	12.4492	15.8275	14.9586	5.2013	6.66001	12.0731	6.32865	8.36253	14.1854	11.8862	6.93129	7.77094	3.76909	5.71825	10.0862	26.0138	17.7855	12.8831	17.0299	21.2145	23.7959	122.483	83.3054	300.829	98.0434	635.169	94.1331	187.739	119.048	770.576	209.383	106.986	123.607	407.685	259.798	56.1024	408.766
ENSG00000047662.4	FAM184B	family with sequence similarity 184, member B	NM021416	chr4	17629306	17781512	-	protein_coding	1.23345	0.826561	2.94316	3.34331	2.48984	2.06446	3.73966	2.60065	1.11	3.35363	1.40637	2.09063	2.36423	0.914325	3.46565	2.22027	1.25636	1.42956	4.03448	4.72979	5.08156	1.17119	2.61998	0	3.75724	4.05574	3.20405	0	1.79896	1.64339	3.08633	2.33216	0	0	0.796132	0	1.04752	0	1.47612	2.87705	2.51549
ENSG00000047849.21	MAP4	microtubule associated protein 4	ENSMUST00000163190	chr3	47850690	48089272	-	protein_coding	5022.62	5175.92	4881.97	4936.4	5336.97	5958.71	6549.39	5686.33	4815.19	4881.54	5171.21	5334.25	5511.02	5228.11	6038.02	6169.02	6466.51	6461.63	6648.83	7003.63	6680.99	6768.33	7381.8	7581.35	7124.99	7665.34	6214.8	6514.79	6325.15	7386.21	6750.57	6884.55	7005.52	7431.57	7675.51	6530.15	6227.5	6805.78	6644.03	5443.37	7444.58
ENSG00000047932.13	GOPC	golgi-associated PDZ and coiled-coil motif containing	NM001199272	chr6	117560269	117602542	-	protein_coding	352.767	400.055	529.402	476.422	352.312	297.97	226.873	297.775	351.871	323.961	569.579	532.066	411.376	329.157	216.603	172.071	287.707	288.772	275.354	305.071	337.924	350.187	327.498	293.467	414.549	266.056	297.977	582.633	310.321	585.046	277.77	441.945	373.933	513.402	300.938	416.681	582.421	635.402	500.406	212.902	384.869
ENSG00000047936.10	ROS1	ROS proto-oncogene 1 , receptor tyrosine kinase	NM011282	chr6	117288300	117425855	-	protein_coding	0	0	0	0	0	0	0	0	0	0	0	0	0	0	0	0	1.25636	0	0	0	0	0	0	0	0	0	0	0	0	0	0	0	0	0	0	0	0	0	0	0	0
ENSG00000048028.11	USP28	ubiquitin specific peptidase 28	NM175482	chr11	113797874	113875570	-	protein_coding	306.307	331.451	280.336	207.285	273.882	341.324	290.447	230.158	279.72	281.034	257.365	189.202	310.896	236.81	178.481	185.392	530.186	596.128	598.112	572.304	642.818	611.363	622.246	668.963	770.235	450.187	260.596	334.122	384.078	359.08	385.02	418.623	291.006	342.268	452.999	449.661	260.832	492.161	535.833	113.643	393.673
ENSG00000048052.21	HDAC9	histone deacetylase 9	NM024124	chr7	18086949	19002416	+	protein_coding	31.2474	42.9812	17.2911	5.01497	6.22459	9.63414	7.47932	9.10228	36.6301	29.5119	14.0637	10.4532	9.45692	9.14325	6.06488	2.22027	94.2273	104.358	132.129	55.575	86.3866	78.4699	72.0495	84.8579	132.756	70.5698	153.795	355.525	93.546	156.944	64.8129	92.1205	186.203	109.677	75.6325	92.5064	280.735	203.843	94.4719	73.3647	111.939
ENSG00000048140.17	TSPAN17	tetraspanin 17	NM028841	chr5	176647387	176659054	+	protein_coding	1527.84	1521.7	1352.38	1568.01	1432.9	1438.24	1446	1539.59	1714.95	1611.75	1473.87	1544.98	1394.9	1544.3	1971.09	1981.59	1108.11	1004.98	1070.15	1185.99	1025.21	1028.31	1084.67	968.794	438.345	1098.29	1283.76	911.999	1253.88	755.958	1074.81	1034.31	1049.05	1066.52	1092.29	1180.86	893.534	806.189	850.247	1286.04	973.493
ENSG00000048162.20	NOP16	NOP16 nucleolar protein	NM178605	chr5	176383938	176388975	-	protein_coding	355.645	361.207	316.39	404.541	343.598	419.773	431.307	631.959	446.221	462.801	396.596	449.486	367.638	464.477	707.858	683.843	356.807	388.841	391.345	338.18	343.006	297.483	254.138	238.309	239.211	162.229	350.31	250.889	228.468	423.172	306.318	211.061	518.927	294.994	175.149	149.619	530.045	218.534	122.518	827.151	267.899
ENSG00000048342.15	CC2D2A	coiled-coil and C2 domain containing 2A	NM172274	chr4	15469865	15601557	+	protein_coding	206.809	181.017	236.189	192.24	217.861	222.961	210.668	154.739	184.26	200.547	187.75	208.018	224.602	201.152	163.752	173.181	302.784	367.398	343.94	303.889	309.975	277.573	210.909	239.724	237.959	247.4	240.304	386.44	311.22	172.556	278.541	288.022	314.409	197.608	306.511	242.125	263.975	279.136	169.754	201.393	349.652
ENSG00000048392.11	RRM2B	ribonucleotide reductase M2 B (TP53 inducible)	NM199476	chr8	102204502	102239118	-	protein_coding	655.374	700.924	738.366	578.393	524.111	527.813	589.62	570.843	559.441	526.52	650.445	527.885	617.064	458.991	389.019	275.313	837.995	960.666	1013.66	869.099	1016.31	1013.08	1509.11	1395.91	1699.53	1152.64	1160.94	1615.92	1217.9	1788.83	1002.29	1375.98	958.489	1611.12	1327.95	1548.48	1489.57	1693.18	2375.08	546.639	1053.99
ENSG00000048405.9	ZNF800	zinc finger protein 800	---	chr7	127346790	127431924	-	protein_coding	165.283	194.242	142.376	125.374	163.084	147.953	152.08	211.953	183.15	156.95	130.792	122.302	189.138	138.977	127.362	128.776	189.711	210.146	253.164	195.104	182.936	180.364	221.389	263.06	242.968	193.053	280.889	346.013	195.187	333.608	215.271	286.856	219.272	323.358	275.462	248.561	279.688	370.957	307.034	113.643	196.208
ENSG00000048462.10	TNFRSF17	tumor necrosis factor receptor superfamily, member 17	NM011608	chr16	11965107	11968068	+	protein_coding	0	0	0	0	0	0	0	0	0	0	0	0	0	0	0	0	0	0	0	0	0	0	0	0	0	0	0	0	0	0	0	0	0	0	0	0	0	0	0	0	0
ENSG00000048471.13	SNX29	sorting nexin 29	NM028964	chr16	11976737	12574289	+	protein_coding	252.035	230.61	249.433	168.837	273.882	280.078	180.75	161.24	222	238.778	248.224	224.743	316.807	243.21	183.679	158.749	211.069	267.328	269.302	325.173	346.817	241.266	260.688	251.745	257.997	678.119	598.09	665.867	697.098	313.065	521.59	670.497	715.306	383.87	758.714	531.711	655.747	466.451	454.646	479.028	532.025
ENSG00000048540.14	LMO3	LIM domain only 3 (rhombotin-like 2)	NM207222	chr12	16548373	16610594	-	protein_coding	0	0	1.10369	1.67166	2.48984	0	1.24655	2.60065	1.11	2.01218	1.40637	0	1.18212	0.914325	0	0	0	0	0	1.18245	0	1.17119	0	0	0	0	0	0	0	0	0	0	1.0175	0.945493	0	0	0	0	0	0	0
ENSG00000048544.5	MRPS10	mitochondrial ribosomal protein S10	NM001146211	chr6	42206801	42217865	-	protein_coding	632.761	636.452	593.048	610.155	586.357	562.909	523.552	637.16	661.561	659.994	609.66	604.193	565.051	574.196	651.541	607.244	513.853	624.719	605.173	567.575	593.273	611.363	605.216	598.248	593.644	469.654	534.009	661.11	518.101	657.355	574.057	576.044	585.574	593.769	594.71	529.297	643.177	740.078	532.881	576.848	496.808
ENSG00000048545.13	GUCA1A	guanylate cyclase activator 1A (retina)	NM008189	chr6	42155406	42180056	+	protein_coding	0.411151	0	0	1.67166	0	0	1.24655	1.30033	1.11	0.670726	0.703184	0	0	0	0	0	0	0	0	0	0	0	1.30999	0	0	0	0	0	0	0	0	0	0.508752	0	0	0	0	0	0	0	0
ENSG00000048649.13	RSF1	remodeling and spacing factor 1	NM001081267	chr11	77659996	77821017	-	protein_coding	423.074	417.413	517.997	404.541	417.048	433.536	346.542	228.857	333	307.863	478.165	368.997	420.833	337.386	231.332	218.696	790.253	856.308	862.371	905.754	1030.29	932.27	1000.83	936.266	1231.12	887.395	605.566	834.711	813.131	1511.09	972.194	938.696	1105.01	1231.03	1279.38	918.628	1021.33	1245.09	1148.42	466.082	1138.26
ENSG00000048707.13	VPS13D	vacuolar protein sorting 13 homolog D (S. cerevisiae)	NM001276465	chr1	12230067	12512047	+	protein_coding	430.886	393.443	463.18	367.764	492.988	580.801	483.663	352.388	356.311	319.936	465.508	403.492	540.227	427.904	390.752	368.565	678.437	759.098	677.793	670.447	785.102	789.384	1068.95	992.13	1316.29	781.135	568.186	708.672	686.304	1145.44	908.924	710.144	752.445	955.893	1154.39	654.784	653.652	765.787	1062.81	325.106	730.749
ENSG00000048740.18	CELF2	CUGBP, Elav-like family member 2	NM001110231	chr10	10798397	11336675	+	protein_coding	281.638	314.093	343.614	290.868	181.758	196.124	305.406	172.943	219.78	215.974	305.182	259.238	234.059	207.552	160.286	124.335	316.604	345.954	419.586	307.436	316.327	324.421	217.459	236.895	271.774	347.982	374.874	487.509	333.707	465.079	302.46	377.81	282.357	340.377	322.433	411.854	388.63	303.009	160.897	184.131	309.405
ENSG00000048828.16	FAM120A	family with sequence similarity 120A	NM001033268	chr9	93451722	93566107	+	protein_coding	1955.84	1813.47	1886.2	1496.13	1450.33	1542.15	1448.5	1622.81	1571.76	1429.99	1639.12	1409.09	1559.21	1248.97	1228.57	1115.69	1703.63	1642.57	1733.82	1871.81	1798.87	1721.65	2143.15	1912.13	1594.32	1889.97	1663.97	2374.53	1780.07	2145.44	1871.86	2164.25	2006.52	2161.4	2143.98	2033.53	2309.78	2424.08	2580.26	1018.48	1934.41
ENSG00000048991.16	R3HDM1	R3H domain containing 1	NM181750	chr2	135531455	135725270	+	protein_coding	367.98	386.831	397.695	294.211	344.842	364.721	383.938	166.442	331.89	315.912	327.684	250.876	386.552	245.039	189.744	160.969	350.526	497.488	448.836	500.175	473.856	501.271	582.946	574.205	636.226	616.472	415.459	479.186	541.488	544.783	561.712	542.228	440.071	473.692	630.536	582.388	522.712	653.766	664.256	228.725	506.87
ENSG00000049089.13	COL9A2	collagen, type IX, alpha 2	NM007741	chr1	40300487	40317816	-	protein_coding	18.5018	11.5719	20.97	18.3882	31.123	19.9564	42.3828	24.7062	16.65	10.7316	11.9541	15.6797	16.5496	15.5435	22.5267	31.0838	28.8964	11.4365	12.1035	35.4734	15.2447	19.9103	32.7498	48.0861	18.7862	39.7462	38.4486	34.4824	21.5875	5.75186	7.71582	22.1556	17.8063	7.56394	10.3497	39.4158	18.8553	29.3827	22.1419	33.0861	8.8042
ENSG00000049130.14	KITLG	KIT ligand	---	chr12	88492793	88580851	-	protein_coding	197.352	278.551	241.339	173.852	65.9807	100.47	87.2587	92.3232	163.17	124.755	281.274	167.251	158.403	88.6895	61.5152	56.6169	788.997	914.92	884.561	419.769	424.311	426.314	217.459	251.745	271.774	856.571	2894.33	3379.27	957.048	4073.14	777.755	2222.55	2205.44	5345.82	1444.98	1421.38	4305.3	3757.32	1560.26	801.258	1531.93
ENSG00000049167.13	ERCC8	excision repair cross-complementation group 8	NM028042	chr5	60873831	60945073	-	protein_coding	106.488	109.933	111.84	106.986	113.288	88.0836	82.2725	62.4157	101.01	109.999	110.4	116.03	73.2912	87.7752	77.977	76.5993	103.022	117.224	107.922	75.6766	109.254	80.8123	120.519	113.851	120.232	94.0931	177.291	137.929	117.832	130.649	104.164	114.276	127.697	132.369	132.954	113.421	124.655	121.204	112.185	80.5573	91.8152
ENSG00000049192.14	ADAMTS6	ADAM metallopeptidase with thrombospondin type 1 motif 6	NM001081020	chr5	65148736	65481920	-	protein_coding	193.241	251.275	208.597	140.419	192.962	210.575	203.188	130.033	176.49	154.267	221.503	186.066	294.347	231.324	98.7709	157.639	390.729	387.412	370.164	542.743	557.702	626.588	565.916	644.213	891.719	665.952	407.983	1197.37	584.663	668.037	544.737	495.585	330.18	538.931	339.948	695.809	364.537	1070.63	431.028	166.869	879.162
ENSG00000049239.12	H6PD	hexose-6-phosphate dehydrogenase (glucose 1-dehydrogenase)	NM001291004	chr1	9234775	9271337	+	protein_coding	2169.64	2075.49	2152.19	2138.05	2264.51	2425.74	2110.41	2071.42	2104.56	2096.69	2054.7	1979.83	2250.75	2210.84	2269.13	2184.74	1294.06	1182.25	1242.62	1374	1161.14	1201.64	1292.96	1156.9	870.428	1493.32	1440.76	1436.37	1354.62	1115.86	1252.28	1531.07	1429.09	1599.77	1769.8	1369.09	1288.45	1303.86	1536.64	930.725	1398.61
ENSG00000049245.12	VAMP3	vesicle associated membrane protein 3	NM009498	chr1	7771269	7781432	+	protein_coding	2336.98	2477.2	2184.56	2368.74	2177.36	2162.18	1861.1	1998.6	2420.91	2434.74	2292.38	2248.47	2201.1	2204.44	2386.96	2229.15	2524.04	2644.69	2742.44	2348.34	2576.35	2267.43	2585.92	2345.61	2476.02	2092.76	2713.83	2752.64	2353.94	2852.1	2469.06	2594.53	2587.51	2901.72	2565.14	2280.48	3204.36	3711.41	3076.24	2924.52	2525.55
ENSG00000049246.14	PER3	period circadian clock 3	NM001289877	chr1	7784320	7845177	+	protein_coding	43.1708	49.5937	38.629	26.7465	28.6331	19.9564	26.1776	53.3134	28.86	30.8534	21.0955	26.1329	23.6423	27.4298	21.6603	13.3216	13.82	27.1617	26.2241	48.4803	48.2749	44.5053	39.2997	55.8648	56.3586	151.685	112.142	65.3976	93.546	98.6032	91.8183	89.7883	87.5054	107.786	113.847	144.793	99.5143	99.1667	94.4719	63.2951	101.877
ENSG00000049247.13	UTS2	urotensin 2	NM011910	chr1	7843083	7853512	-	protein_coding	0	0	0	0	0	0.688153	0	0	0	0	0	0	0	0	0	0	0	0	0	0	0	0	0	0	0	0.811147	0	0	0	0	0	0	0	0	0	0	0	0	0	0	0
ENSG00000049249.8	TNFRSF9	tumor necrosis factor receptor superfamily, member 9	NM001077508	chr1	7915894	7943165	-	protein_coding	10.2788	16.5312	1.83948	5.01497	11.2043	4.81707	8.72587	3.90098	11.1	10.7316	2.10955	5.22658	3.54635	2.74298	4.33206	2.22027	1116.91	1298.04	1196.22	284.97	280.756	288.114	53.7096	58.6934	76.3973	368.261	485.948	590.957	279.739	431.389	615.723	494.419	706.657	637.262	398.066	362.786	684.03	618.874	190.42	581.164	613.778
ENSG00000049283.17	EPN3	epsin 3	NM027984	chr17	50532543	50543750	+	protein_coding	2.05575	0	1.83948	3.34331	1.24492	1.37631	3.73966	1.30033	2.22	2.6829	2.81274	3.13595	1.18212	0	0	5.55067	3.76909	0	4.03448	4.72979	2.54078	7.02716	6.54996	12.0215	6.26207	15.4118	16.0203	3.56714	8.09533	4.10847	3.08633	5.83041	0.508752	1.89099	7.16519	24.9365	2.09504	0	2.95225	1.43852	7.54646
ENSG00000049323.15	LTBP1	latent transforming growth factor beta binding protein 1	NM019919	chr2	32946972	33399509	+	protein_coding	6668.04	6605.87	7056.24	5895.93	7118.45	7571.74	5877.5	3664.32	5248.09	4793.68	6738.61	5701.15	7771.23	6560.28	3762.82	3693.42	3550.49	4029.94	3186.23	4594.99	4988.82	4365.04	6065.26	5940.76	6883.27	5222.98	4042.45	4728.84	4111.53	3974.53	2628.01	2887.22	2751.84	4652.77	2939.32	4709.78	2639.75	3066.82	4593.7	1519.08	2887.78
ENSG00000049449.8	RCN1	reticulocalbin 1, EF-hand calcium binding domain	NM009037	chr11	31812391	32105755	+	protein_coding	9930.11	10728.8	9332.77	11601.3	9173.81	8939.1	14543.5	21171.9	11890.3	11113.3	10715.8	10926.7	9299.7	9728.42	15326.8	15414.2	10155.2	12238.5	11147.3	8669.7	9522.85	10963.5	9775.15	11465	14042.1	12962.1	13867.1	12620.5	15024	13538.2	12447.9	11350.6	10339.4	11089.7	12075.7	12986.3	10157.8	11145.2	12702	13523.6	12335.9
ENSG00000049540.16	ELN	elastin	NM007925	chr7	74027789	74069907	+	protein_coding	6.57841	8.26561	27.2243	21.7315	32.3679	41.2892	72.3001	23.4059	9.99001	6.70726	33.0496	48.0845	43.7383	59.4311	79.7098	65.4979	8.79455	10.0069	6.05173	9.45958	1.27039	4.68477	18.3399	14.8501	6.26207	4.86688	2.13604	0	3.59792	95.3165	33.9496	1.16608	5.08752	23.6373	8.75745	8.04403	5.2376	0	5.90449	11.5082	10.0619
ENSG00000049541.10	RFC2	replication factor C subunit 2	NM020022	chr7	74231499	74254458	-	protein_coding	426.774	410.801	417.193	437.974	430.742	447.299	468.704	565.642	461.761	462.801	431.052	446.35	403.101	472.706	590.893	621.675	606.824	669.036	691.914	574.669	621.221	579.741	255.448	267.302	219.173	232.799	275.549	240.188	242.86	376.336	422.056	302.015	317.461	337.541	239.636	230.864	273.402	291.991	123.994	490.537	295.57
ENSG00000049618.22	ARID1B	AT rich interactive domain 1B (SWI1-like)	NM001085355	chr6	156777374	157210779	+	protein_coding	643.04	533.132	743.149	476.422	623.704	664.067	504.854	418.705	469.531	482.923	600.519	503.842	654.892	560.481	336.168	284.194	542.749	666.176	585	608.96	594.543	593.795	631.416	598.248	452.122	764.912	569.254	762.179	805.935	911.258	850.284	927.035	831.81	732.757	1025.42	719.941	740.596	686.821	872.389	340.93	719.429
ENSG00000049656.13	CLPTM1L	CLPTM1-like	NM146047	chr5	1317744	1345099	-	protein_coding	2220.62	2330.9	2259.25	2495.78	2265.75	2440.19	2198.92	2863.32	2621.82	2420.65	2511.77	2571.48	2442.25	2661.6	3175.4	2989.59	2431.06	2115.75	2163.49	2252.56	1965.29	1622.1	2068.48	1741	1063.3	1658.8	2033.51	1797.84	1889.81	1550.54	1992.23	1688.49	2015.17	1866.4	1620.92	1515.5	1774.5	1621.56	1672.45	2605.17	1704.24
ENSG00000049759.17	NEDD4L	neural precursor cell expressed, developmentally down-regulated 4-like, E3 ubiquitin protein ligase	NM001114386	chr18	58044367	58401540	+	protein_coding	193.241	185.15	209.7	225.674	245.249	238.101	248.064	227.557	205.35	192.498	215.174	241.468	211.599	201.152	200.141	195.384	208.556	245.885	206.767	167.907	127.039	155.769	119.209	136.48	139.018	248.211	268.073	185.491	174.499	881.677	348.755	239.047	342.39	439.654	334.375	191.448	268.165	179.969	278.987	330.861	304.374
ENSG00000049768.14	FOXP3	forkhead box P3	NM001199347	chrX	49250436	49264826	-	protein_coding	0.411151	1.65312	0	0	3.73476	0	0	2.60065	0	2.01218	2.10955	1.04532	2.36423	2.74298	0	1.11013	1.25636	0	0	0	0	1.17119	0	0	0	0	0	4.75619	1.79896	2.46508	2.31475	0	0.508752	0.945493	1.59226	0	1.04752	5.50926	0	2.87705	0
ENSG00000049769.12	PPP1R3F	protein phosphatase 1, regulatory subunit 3F	NM001290574	chrX	49269843	49301461	+	protein_coding	46.8712	47.114	39.3648	20.0599	54.7764	77.7613	53.6018	92.3232	44.4001	65.7312	35.8624	37.6314	53.1952	67.6601	92.706	85.4804	41.46	11.4365	10.0862	23.6489	25.4078	18.7391	32.7498	24.7502	17.5338	43.8019	74.7613	42.8057	62.0642	29.581	61.7266	53.6398	51.8927	47.2746	54.137	63.5479	52.376	49.5834	51.6643	77.6803	49.052
ENSG00000049860.13	HEXB	hexosaminidase B (beta polypeptide)	NM010422	chr5	74640023	74722647	+	protein_coding	3086.92	3369.89	2872.9	3276.45	3042.58	3024.43	2809.73	3198.8	3540.91	3246.31	3338.01	3263.48	3217.72	3319	3740.3	3533.56	3535.41	3848.38	3902.35	3520.14	3748.92	4249.09	3898.53	4274.01	4787.98	4344.5	5356.11	5153.33	4910.27	2624.49	3627.98	4279.52	3910.78	3494.54	3695.64	5026.72	4453	4976.7	5380.47	4800.35	4072.57
ENSG00000049883.14	PTCD2	pentatricopeptide repeat domain 2	NM026873	chr5	72320367	72368395	+	protein_coding	130.335	143.822	129.867	150.449	126.982	136.254	137.121	88.4222	109.89	122.743	125.87	141.118	156.039	118.862	98.7709	98.802	133.175	130.09	148.267	198.651	166.421	208.472	180.779	158.401	216.668	118.427	75.8293	172.412	98.9429	126.541	114.966	127.103	110.908	116.296	104.293	148.815	109.99	185.478	134.327	67.6106	138.352
ENSG00000050030.13	NEXMIF	NA	---	chrX	74732849	74925485	-	protein_coding	0	0	0	0	0	0	0	0	0	0	0	0	0	0	0	0	0	0	0	0	0	0	0	0	0	0	0	0	0	0	0	0	0	0	0	0	0	0	0	0	0
ENSG00000050130.17	JKAMP	JNK1/MAPK8-associated membrane protein	NM001205067	chr14	59484443	59505410	+	protein_coding	712.113	743.905	677.296	645.259	607.52	624.155	360.254	299.075	692.641	657.982	743.265	644.96	667.895	667.457	436.671	368.565	826.688	830.576	840.181	734.3	760.964	754.248	678.575	678.156	832.856	519.134	683.531	771.692	703.394	499.59	621.895	743.96	720.902	633.48	626.556	634.674	759.451	993.504	752.823	456.012	571.015
ENSG00000050165.17	DKK3	dickkopf WNT signaling pathway inhibitor 3	NM015814	chr11	11963106	12009769	-	protein_coding	2709.89	3078.11	2672.76	2542.59	2774.92	3268.04	2958.07	2535.64	2973.69	2729.86	3057.44	2895.53	3218.9	3060.25	3412.79	3075.07	3885.93	3849.81	3660.29	4074.71	4018.25	3611.96	5097.18	4988.23	4383.45	15170.9	16536.1	12940.4	15033.9	9540.69	12760.4	10266.2	11054.2	10238.7	10782	14262.9	10457.4	9325.34	11473.9	10437.9	9762.6
ENSG00000050327.14	ARHGEF5	NA	NM133674	chr7	144355288	144380632	+	protein_coding	8.63416	6.61249	7.35791	8.35828	4.97967	6.88153	9.97243	10.4026	6.66001	9.39017	7.73502	6.2719	4.72846	9.14325	8.66411	7.77094	20.1018	8.57738	7.06035	13.0069	10.1631	19.9103	15.7199	17.6787	18.7862	4.05574	3.20405	7.13428	3.59792	2.46508	3.08633	2.33216	3.56127	0	4.77679	4.82642	0	1.83642	0	1.43852	3.77323
ENSG00000050344.8	NFE2L3	nuclear factor, erythroid 2-like 3	NM010903	chr7	26152240	26187125	+	protein_coding	1375.71	1609.31	1052.18	1002.99	887.627	990.252	1095.72	968.743	1436.34	1354.2	1192.6	1024.41	1060.36	981.071	795.366	805.958	3281.62	3756.89	3779.3	2675.88	3107.38	3121.23	2343.57	2593.82	3287.59	3208.09	3312.99	2952.4	3096.01	3128.19	2743.75	3091.28	2894.8	2633.2	2747.45	3588.44	2916.29	3167.83	3275.52	1903.17	2782.13
ENSG00000050393.11	MCUR1	mitochondrial calcium uniporter regulator 1	NM001081059	chr6	13786557	13814568	-	protein_coding	263.136	261.193	246.122	305.913	244.004	260.122	226.873	312.078	288.6	288.412	225.019	283.281	263.612	277.955	324.904	275.313	258.811	318.793	316.707	232.942	289.649	263.518	224.009	210.023	286.803	248.211	280.889	316.287	249.156	336.073	302.46	311.344	308.813	405.616	298.549	265.453	287.02	415.031	268.654	279.074	294.312
ENSG00000050405.13	LIMA1	LIM domain and actin binding 1	NM001113545	chr12	50175788	50283546	-	protein_coding	1029.93	1172.89	1261.15	1026.4	1440.37	1380.43	1080.76	708.678	935.731	841.761	1256.59	1058.91	1519.02	1259.03	773.705	689.393	1213.65	1449.58	1392.91	1824.52	1939.89	1921.93	1814.34	1753.02	2177.95	952.287	1696.01	1608.78	799.639	1262.12	949.046	1115.94	1556.27	1769.02	1148.82	912.193	1603.75	1671.14	944.719	969.565	1412.45
ENSG00000050426.15	LETMD1	LETM1 domain containing 1	AF287293	chr12	51047962	51060424	+	protein_coding	370.036	368.646	355.387	429.616	395.884	416.332	406.376	395.299	384.061	390.363	421.91	452.622	385.37	418.761	549.305	538.415	397.011	408.855	427.655	482.438	464.963	486.045	837.084	833.022	955.592	556.447	432.547	296.073	414.661	228.431	326.379	431.45	296.094	294.994	358.259	548.603	356.156	297.5	684.921	338.053	226.394
ENSG00000050438.16	SLC4A8	solute carrier family 4, sodium bicarbonate cotransporter, member 8	NM021530	chr12	51391317	51515763	+	protein_coding	126.634	111.586	135.018	100.299	128.227	130.749	88.5053	84.5212	101.01	102.621	133.605	101.396	127.668	105.147	79.7098	71.0486	116.842	135.809	149.276	143.076	158.799	141.714	174.229	168.302	249.23	220.632	200.787	281.804	131.324	90.3863	108.793	191.237	206.553	205.172	154.45	200.296	261.88	236.898	134.327	129.467	148.414
ENSG00000050555.17	LAMC3	laminin, gamma 3	NM011836	chr9	131009082	131094473	+	protein_coding	1.6446	0.826561	1.10369	1.67166	2.48984	3.44076	0	1.30033	1.11	2.01218	1.40637	2.09063	1.18212	1.82865	0.866411	0	1.25636	0	2.01724	4.72979	5.08156	2.34239	0	2.12145	0	0	1.06802	2.37809	0.899481	0	0	2.33216	0	0	0	0.804403	1.04752	0	0	0	0
ENSG00000050628.20	PTGER3	prostaglandin E receptor 3 (subtype EP3)	NM011196	chr1	70852353	71047808	-	protein_coding	0	1.65312	0.367895	0	0	0	0	0	1.11	0.670726	0	0	0	0	0	0	0	0	0	0	0	0	0	0	0	0	1.06802	1.18905	0	0	0	0	1.0175	0.945493	0.796132	1.60881	1.04752	0	0	0	0
ENSG00000050730.15	TNIP3	TNFAIP3 interacting protein 3	NM001001495	chr4	121131408	121227466	-	protein_coding	7.81186	4.95937	2.20737	5.01497	0	3.44076	2.49311	1.30033	2.22	6.70726	3.51592	2.09063	2.36423	3.6573	6.06488	7.77094	379.422	486.052	455.897	106.42	106.713	121.804	41.9197	52.329	58.8635	424.23	796.741	653.976	452.439	903.863	824.05	510.744	858.774	671.3	579.584	382.896	847.443	629.892	358.698	671.791	604.974
ENSG00000050748.17	MAPK9	mitogen-activated protein kinase 9	NM001163671	chr5	180233143	180292099	-	protein_coding	474.468	502.549	563.616	493.139	515.396	549.146	448.759	426.507	472.861	480.24	586.455	537.292	546.137	506.536	389.019	367.455	438.471	531.798	518.431	626.697	672.037	619.561	497.797	506.319	488.442	491.555	641.879	688.458	491.117	797.043	536.25	508.412	649.168	749.776	550.127	576.757	711.265	842.917	671.636	575.41	617.552
ENSG00000050767.15	COL23A1	collagen, type XXIII, alpha 1	NM153393	chr5	178237618	178590555	-	protein_coding	0.822301	0	0	0	0	1.37631	0	0	0	0	0.703184	0	0	0	0	0	0	0	0	0	0	0	0	1.4143	0	0.811147	0	0	0	4.10847	1.54316	0	0.508752	0	0	0	0	0	0	0	0
ENSG00000050820.16	BCAR1	breast cancer anti-estrogen resistance 1	NM001198839	chr16	75228187	75268053	-	protein_coding	6112.16	5298.26	4555.65	4585.35	6117.53	6003.44	4857.82	4726.69	5964.04	6237.75	4379.43	4561.76	5584.31	5989.74	7497.06	7419.03	2552.93	979.251	1139.74	2185.16	886.733	1059.93	1650.59	1011.93	204.144	3165.91	5505.63	3035.64	3078.02	2778.15	2705.17	3149.59	3599.93	4615.89	2840.6	3164.52	3104.85	2222.07	1738.87	4151.58	2696.6
ENSG00000051009.10	FAM160A2	family with sequence similarity 160, member A2	NM001242363	chr11	6211335	6234711	-	protein_coding	401.283	454.608	395.856	359.406	430.742	445.923	489.896	470.718	424.021	429.265	396.596	425.444	461.025	498.307	565.767	548.406	468.624	363.109	452.871	484.803	358.25	435.684	564.606	536.726	363.2	477.766	331.086	387.629	369.687	625.309	372.674	420.955	398.353	459.509	352.686	456.097	314.256	339.738	383.792	381.209	432.664
ENSG00000051108.14	HERPUD1	homocysteine-inducible, endoplasmic reticulum stress-inducible, ubiquitin-like domain member 1	NM022331	chr16	56932048	56944863	+	protein_coding	1128.61	1053.87	1646.7	1628.19	2342.94	2229.61	1647.94	1219.71	1145.52	1138.89	1597.63	1570.06	2331.13	2409.25	1436.51	1434.29	1315.41	1399.54	1259.77	1363.36	1405.05	1317.59	1831.37	1996.99	2220.53	1082.07	963.352	1200.94	911.174	3447.83	1498.41	956.187	1054.64	1361.51	1073.98	933.108	751.071	1134.91	1682.78	844.414	1214.98
ENSG00000051128.18	HOMER3	homer scaffolding protein 3	NM001146153	chr19	18929201	18941261	-	protein_coding	1796.32	1650.64	1468.64	1723.48	1193.88	1147.15	1793.79	2470.62	2109	2032.3	1444.34	1661.01	1084	1322.11	3266.37	3091.72	589.235	484.622	445.81	392.572	334.113	302.168	430.987	447.625	192.872	1934.59	1703.49	724.13	1507.53	724.734	1352.58	1478.59	1093.82	696.828	1378.9	1641.79	923.912	741.914	991.955	1845.63	901.802
ENSG00000051180.16	RAD51	RAD51 recombinase	NM011234	chr15	40694774	40732339	+	protein_coding	182.551	177.711	158.931	157.136	168.064	207.134	150.833	192.448	200.91	194.511	168.061	194.429	152.493	185.608	241.729	222.027	164.584	145.815	197.69	231.76	268.052	202.616	89.0794	111.022	115.222	74.6255	68.3531	77.2881	89.9481	28.7593	127.311	101.449	83.9441	57.675	85.9822	89.2888	116.275	99.1667	70.8539	116.52	52.8252
ENSG00000051341.13	POLQ	polymerase (DNA directed), theta	NM001159369	chr3	121431427	121546641	-	protein_coding	64.1395	61.9921	73.2112	51.8213	70.9604	81.8902	39.8897	33.8085	63.2701	53.6581	59.0674	50.1752	73.2912	59.4311	45.9198	47.7358	108.047	145.815	124.06	152.536	167.692	187.391	64.1896	74.9578	118.979	61.6472	23.4964	68.9647	62.9637	9.86032	60.955	59.4702	49.349	30.2558	54.137	58.7214	63.8987	67.9476	45.7598	37.4016	40.2478
ENSG00000051382.8	PIK3CB	phosphatidylinositol-4,5-bisphosphate 3-kinase, catalytic subunit beta	NM029094	chr3	138652699	138834938	-	protein_coding	235.589	256.234	197.928	172.181	227.82	233.284	127.148	136.534	217.56	209.267	193.376	152.616	245.88	204.809	171.549	169.851	432.189	477.474	496.241	502.54	571.676	430.999	476.837	569.962	711.371	386.917	397.303	582.633	393.073	462.614	429	506.079	372.407	657.117	484.048	477.011	401.2	839.244	715.92	205.709	594.912
ENSG00000051523.10	CYBA	cytochrome b-245, alpha polypeptide	NM007806	chr16	88643283	88651152	-	protein_coding	914.399	900.951	639.77	852.545	776.829	942.081	1082.01	1663.12	1415.25	1100.66	902.888	973.189	820.388	1139.25	2188.56	2017.11	570.389	294.49	262.241	430.411	235.022	285.771	306.538	215.681	38.8248	607.549	725.184	381.684	577.467	171.734	334.867	284.524	311.865	284.593	266.704	554.234	315.303	240.571	295.225	667.475	259.095
ENSG00000051596.9	THOC3	NA	NM028597	chr5	175917873	176034680	-	protein_coding	252.858	210.773	206.757	227.345	209.146	220.209	186.983	247.062	261.96	216.645	217.284	245.649	184.41	256.925	256.458	247.56	134.431	142.956	121.035	170.272	144.825	126.489	138.859	132.237	111.465	189.808	211.468	139.119	167.303	136.401	199.068	150.425	182.642	173.971	173.557	195.47	181.221	124.877	140.232	243.111	184.888
ENSG00000051620.10	HEBP2	heme binding protein 2	NM019487	chr6	138403531	138422197	+	protein_coding	1572.24	1585.34	1582.32	1955.84	1685.62	1738.96	1601.82	2137.74	1914.75	1910.23	1590.6	1795.85	1615.95	1827.74	1867.98	1698.51	1576.74	1711.19	1556.3	1632.96	1809.04	1435.88	1727.88	1541.59	1535.46	1097.48	1500.57	1611.16	1512.93	1603.95	1261.54	1350.32	1619.87	2128.3	1545.29	1178.45	1501.09	2150.45	1908.63	2216.77	2146.97
ENSG00000051825.14	MPHOSPH9	M-phase phosphoprotein 9	NM001081323	chr12	123152320	123244014	-	protein_coding	180.495	142.168	178.797	138.747	168.064	193.371	162.052	123.531	118.77	113.353	176.499	121.257	210.417	142.635	101.37	113.234	243.735	267.328	293.509	335.815	344.276	347.844	360.248	388.225	505.975	194.675	154.863	178.357	199.685	159.409	204.469	166.75	133.293	157.897	214.956	214.776	161.318	207.516	227.323	71.9262	213.816
ENSG00000052126.14	PLEKHA5	pleckstrin homology domain containing, family A member 5	NM144920	chr12	19129752	19376400	+	protein_coding	178.851	194.242	216.69	142.091	225.33	214.016	186.983	88.4222	120.99	132.804	203.923	142.163	222.238	173.722	71.0457	97.6918	131.918	132.949	146.25	192.739	232.482	182.706	208.289	212.145	285.55	258.756	166.611	197.382	221.272	116.681	139.656	234.382	139.398	117.241	231.674	249.365	167.603	172.624	258.322	77.6803	194.95
ENSG00000052344.15	PRSS8	protease, serine, 8	NM133351	chr16	31131433	31135762	-	protein_coding	0	0	0	0	0	0	0	0	0	0	0	0	0	0	0	0	0	0	0	0	0	0	0	1.4143	1.25241	0	0	0	1.79896	0	0	0	0	0	0	0	0	0	0	0	1.25774
ENSG00000052723.11	SIKE1	suppressor of IKBKE 1	NM025679	chr1	114769479	114780685	-	protein_coding	306.307	327.318	336.992	269.137	281.352	297.282	320.364	300.375	303.03	294.449	279.867	250.876	284.89	284.355	272.92	229.798	341.731	334.518	324.776	327.538	351.898	356.043	429.677	379.739	534.781	234.422	220.012	380.495	298.628	443.715	312.491	361.485	189.765	354.56	253.17	330.61	240.929	486.651	442.837	208.586	284.25
ENSG00000052749.13	RRP12	ribosomal RNA processing 12 homolog	NM199447	chr10	97356358	97426076	-	protein_coding	582.189	533.958	520.572	531.587	489.253	567.726	584.634	660.566	570.541	620.422	631.459	652.277	546.137	630.884	959.984	839.262	508.828	458.89	464.974	399.667	332.842	325.592	309.158	287.103	115.222	354.471	853.346	575.499	406.565	639.278	491.498	412.793	844.02	589.987	372.59	310.5	689.268	503.179	267.178	808.45	490.52
ENSG00000052795.12	FNIP2	folliculin interacting protein 2	NM001162999	chr4	158769138	158908049	+	protein_coding	134.857	100.84	355.387	205.614	139.431	131.437	88.5053	104.026	103.23	79.1457	206.033	178.749	157.221	94.1755	43.3206	53.2865	226.146	208.716	199.707	175.002	166.421	155.769	209.599	173.252	226.687	214.954	280.889	409.032	271.643	537.388	275.455	327.669	598.293	393.325	385.328	292.803	671.46	516.034	408.886	182.693	309.405
ENSG00000052802.12	MSMO1	methylsterol monooxygenase 1	NM025436	chr4	165327623	165343160	+	protein_coding	568.21	536.438	824.086	877.619	872.688	752.839	836.437	1128.68	525.031	507.069	689.12	699.316	695.084	638.199	572.698	575.05	575.415	476.045	536.586	820.618	854.973	865.512	1837.92	1535.93	1679.49	391.784	931.312	1078.47	452.439	326.212	520.818	1034.31	1386.35	843.379	498.378	852.667	1558.71	1614.21	1654.73	909.147	438.952
ENSG00000052841.14	TTC17	tetratricopeptide repeat domain 17	NM183106	chr11	43358932	43494933	+	protein_coding	909.465	935.667	785.457	633.558	812.932	831.289	1191.71	863.417	782.551	808.896	722.873	653.322	874.765	744.261	635.08	612.794	1434.77	1694.03	1550.25	1212.01	1242.44	1425.34	1796	2053.56	2834.21	1381.38	1313.66	999.989	1162.13	1368.12	1491.47	1241.88	1415.35	1065.57	1646.4	1302.33	1339.78	1105.53	1186.8	952.303	1101.78
ENSG00000052850.5	ALX4	ALX homeobox 4	NM007442	chr11	44260444	44310166	-	protein_coding	0.411151	0	0.735791	0	0	0	0	0	0	0	0	0	0	0	0	0	0	1.42956	1.00862	1.18245	1.27039	0	0	0	2.50483	0	0	0	0	1.64339	0	0	0	0	0	0	0	0	0	0	1.25774
ENSG00000053108.16	FSTL4	follistatin-like 4	NM177059	chr5	133196455	133612564	-	protein_coding	3.70036	4.1328	2.57527	3.34331	6.22459	6.19337	11.219	1.30033	1.11	8.71944	4.2191	1.04532	5.91058	6.40028	10.3969	9.99121	1.25636	0	0	0	0	0	1.30999	0	0	0	1.06802	1.18905	0.899481	0	2.31475	0	0.508752	0	0.796132	1.60881	0	0	1.47612	0	0
ENSG00000053254.15	FOXN3	forkhead box N3	XM006516236	chr14	89124871	89619149	-	protein_coding	345.778	287.643	595.623	367.764	398.374	368.85	423.828	451.213	304.14	283.717	470.43	357.498	391.28	358.415	252.992	280.864	285.195	280.194	289.474	328.72	353.169	359.556	310.468	297.003	371.967	448.564	315.065	387.629	478.524	491.373	380.39	478.093	428.878	464.237	630.536	411.05	439.958	453.596	591.926	233.041	475.427
ENSG00000053328.8	METTL24	NA	NM177793	chr6	110245928	110358272	-	protein_coding	0	0	0	0	0	0	0	0	0	0	0	0	0	0	0	0	1.25636	0	0	0	0	0	0	0	0	0	0	0	0	0	0	0	0	0	0	0	0	0	0	0	0
ENSG00000053371.12	AKR7A2	aldo-keto reductase family 7, member A2	---	chr1	19303965	19312146	-	protein_coding	900.009	832.347	776.259	939.471	852.769	941.393	892.532	1271.72	1103.34	1008.1	862.103	962.736	793.199	906.096	1521.42	1377.68	399.524	446.024	387.31	521.459	461.152	368.926	492.557	359.232	181.6	462.354	593.818	451.838	513.604	390.305	371.903	369.648	378.512	448.163	359.055	457.705	351.966	299.337	442.837	655.967	371.034
ENSG00000053372.4	MRTO4	MRT4 homolog, ribosome maturation factor	NM001290810	chr1	19251539	19260128	+	protein_coding	944.413	980.301	924.521	1111.65	800.483	876.707	861.368	1269.12	1021.2	1012.13	1049.85	1113.26	907.865	990.214	1476.37	1463.16	907.095	1027.86	977.354	924.674	894.355	887.764	521.377	511.976	470.908	421.796	730.524	676.568	598.155	637.634	827.908	599.366	933.56	636.317	663.178	425.529	886.201	519.707	335.08	1252.95	671.635
ENSG00000053438.8	NNAT	neuronatin	NM001291128	chr20	37521215	37523693	+	protein_coding	90.8643	65.2983	105.218	108.658	108.308	66.7508	39.8897	105.326	86.5801	122.072	69.6152	78.3987	57.9237	76.8033	79.7098	132.106	56.5364	45.746	44.3793	68.5819	82.5754	67.9292	81.2195	55.1576	50.0966	44.6131	37.3806	21.4029	27.8839	65.7355	30.8633	19.8234	25.4376	26.4738	7.96132	47.4598	30.3781	22.037	11.809	18.7008	32.7013
ENSG00000053501.12	USE1	unconventional SNARE in the ER 1 homolog (S. cerevisiae)	NM001145780	chr19	17215346	17219829	+	protein_coding	244.223	255.407	189.466	255.763	275.127	273.885	271.749	416.104	296.37	300.485	237.676	254.012	264.794	341.043	574.431	496.23	228.658	201.568	203.741	253.044	176.584	229.554	195.189	196.587	78.9021	150.062	230.692	123.661	181.695	108.464	165.119	150.425	167.888	194.771	183.11	152.837	145.605	145.077	203.705	312.16	114.455
ENSG00000053524.12	MCF2L2	MCF.2 cell line derived transforming sequence-like 2	---	chr3	183178043	183428778	-	protein_coding	13.9791	12.3984	23.9132	13.3732	4.97967	10.3223	8.72587	13.0033	9.99001	7.37799	17.5796	15.6797	2.36423	9.14325	6.06488	4.44054	37.6909	48.6052	44.3793	34.291	25.4078	33.9646	52.3997	33.9432	25.0483	39.7462	38.4486	45.1838	46.773	25.4725	12.3453	43.145	124.136	34.9832	51.7486	45.0466	125.702	40.4013	56.0927	76.2418	54.0829
ENSG00000053702.14	NRIP2	nuclear receptor interacting protein 2	NM001162858	chr12	2825348	2835544	-	protein_coding	17.2683	10.7453	11.4048	11.7016	12.4492	8.94599	9.97243	19.5049	13.32	16.0974	20.3923	15.6797	17.7317	11.8862	13.8626	13.3216	18.8455	7.14782	13.1121	11.8245	12.7039	23.4239	22.2699	26.8717	21.291	15.4118	12.8162	11.8905	17.0901	12.3254	14.6601	12.8269	17.8063	17.9644	10.3497	16.0881	17.8078	16.5278	5.90449	14.3852	11.3197
ENSG00000053747.15	LAMA3	laminin, alpha 3	NM010680	chr18	23689443	23955066	+	protein_coding	228.189	219.039	243.179	175.524	267.658	262.186	329.09	213.253	160.95	186.462	236.27	179.794	235.241	234.067	232.198	203.155	301.527	344.525	387.31	293.247	266.782	367.755	503.037	514.098	632.469	722.732	522.261	531.504	497.413	400.987	410.482	356.821	376.985	484.092	466.533	658.806	386.535	312.192	439.885	210.025	349.652
ENSG00000053770.11	AP5M1	adaptor-related protein complex 5, mu 1 subunit	NM144535	chr14	57268909	57298742	+	protein_coding	446.51	437.251	422.712	379.466	374.721	317.927	250.557	258.765	391.831	364.204	368.468	312.549	352.27	280.698	214.004	178.732	389.473	450.312	472.035	464.702	487.83	426.314	372.038	334.482	422.064	432.341	363.126	594.524	527.995	434.676	414.34	651.84	509.261	568.241	553.312	516.427	701.838	852.099	683.445	231.602	435.179
ENSG00000053900.10	ANAPC4	anaphase promoting complex subunit 4	NM024213	chr4	25377213	25418498	+	protein_coding	323.987	349.635	255.687	225.674	316.209	297.282	250.557	345.887	348.541	358.168	282.68	261.329	309.714	323.671	344.832	326.38	409.575	461.749	427.655	391.39	407.795	434.513	360.248	323.874	402.025	244.966	291.569	349.58	328.311	230.896	308.633	314.842	214.185	346.996	274.665	313.717	284.925	411.358	329.176	243.111	240.229
ENSG00000053918.15	KCNQ1	potassium channel, voltage gated KQT-like subfamily Q, member 1	NM008434	chr11	2444684	2849109	+	protein_coding	2.4669	1.65312	2.57527	1.67166	0	2.06446	0	0	4.44001	3.35363	1.40637	2.09063	0	2.74298	1.73282	7.77094	0	0	0	2.36489	0	0	3.92997	2.12145	0	0	0	0	0	1.64339	0	0	0	0	0	0.804403	0	1.83642	0	0	0
ENSG00000054116.11	TRAPPC3	trafficking protein particle complex 3	NM013718	chr1	36136570	36156053	-	protein_coding	1169.72	1230.75	1037.83	1238.7	1149.06	1226.29	1613.04	2211.85	1381.95	1378.34	1130.72	1276.33	1114.73	1249.88	1897.44	1817.29	1138.27	1260.87	1289.02	1092.58	1356.78	1230.92	1223.53	1198.62	1368.89	1101.54	1234.63	983.342	1041.6	995.071	1259.99	965.516	1074.48	1004.11	1099.46	965.284	950.1	975.139	980.146	1766.51	1129.45
ENSG00000054118.13	THRAP3	thyroid hormone receptor associated protein 3	NM146153	chr1	36224416	36305357	+	protein_coding	2093.58	2007.72	2392.79	2097.93	2018.01	2036.93	2830.92	2150.74	1923.63	1776.75	2430.2	2161.71	2105.35	1961.23	1667.84	1685.18	2323.02	2849.12	2798.92	2262.02	2279.08	2349.41	2537.45	2776.98	3174.87	2832.53	2109.34	2494.62	1945.58	4701.73	2738.35	2251.7	2895.31	3113.51	2902.7	2282.09	2108.66	1931.91	2041.48	1788.09	2725.53
ENSG00000054148.17	PHPT1	phosphohistidine phosphatase 1	NM029293	chr9	136848724	136851027	+	protein_coding	1651.18	1703.54	1243.85	1730.16	1498.88	1571.05	1924.68	3298.93	2316.57	2062.48	1518.88	1714.32	1428	1653.1	3393.73	3017.35	1178.47	1103.62	1086.28	1181.26	923.574	860.827	1057.16	736.85	175.338	1198.06	1358.52	928.646	1189.11	1104.36	1173.58	990.003	1097.38	1073.13	1085.13	1052.16	905.056	909.028	1025.91	2203.82	1062.79
ENSG00000054179.11	ENTPD2	ectonucleoside triphosphate diphosphohydrolase 2	NM009849	chr9	137048098	137054045	-	protein_coding	0.411151	0	1.47158	5.01497	1.24492	1.37631	1.24655	0	2.22	0.670726	2.10955	1.04532	0	1.82865	0	0	0	0	0	2.36489	0	0	0	0	0	0.811147	1.06802	0	0	4.10847	0.771582	0	3.56127	0.945493	0	0.804403	2.09504	1.83642	0	0	3.77323
ENSG00000054219.10	LY75	lymphocyte antigen 75	NM013825	chr2	159803355	159904749	-	protein_coding	124.167	123.158	105.218	118.688	79.6748	54.3641	88.5053	72.8183	114.33	98.5967	106.181	83.6253	62.6521	43.8876	46.7862	31.0838	213.582	215.864	174.491	179.732	182.936	242.437	157.199	127.287	164.066	47.8577	50.1968	57.0743	61.1647	9.86032	37.036	58.3041	45.2789	52.0021	53.3408	54.6994	65.9937	117.531	84.139	47.4713	41.5055
ENSG00000054267.21	ARID4B	AT rich interactive domain 4B (RBP1-like)	NM194262	chr1	235131634	235328219	-	protein_coding	391.004	405.841	506.96	356.063	359.782	291.777	315.378	252.263	358.531	279.022	438.787	330.32	398.373	245.953	156.82	99.9121	658.335	693.338	731.25	603.048	571.676	585.597	546.266	566.427	642.489	785.19	660.035	820.443	667.415	1664.75	732.232	913.042	1063.8	1074.08	973.669	801.99	1339.78	1054.11	859.104	351	915.637
ENSG00000054277.13	OPN3	opsin 3	NM010098	chr1	241590102	241677376	-	protein_coding	49.7492	37.1952	33.1106	38.4481	42.3272	52.2996	31.1638	16.9042	45.5101	39.5728	30.2369	27.1782	43.7383	35.6587	25.9923	14.4317	48.9982	52.8938	42.3621	55.575	57.1676	71.4428	69.4295	78.4936	90.1738	19.4675	21.3604	13.0795	35.9792	8.21694	16.9748	45.4772	16.2801	21.7463	14.3304	23.3277	25.1405	25.7099	41.3315	8.63114	10.0619
ENSG00000054282.15	SDCCAG8	serologically defined colon cancer antigen 8	NM029756	chr1	243256034	243500092	+	protein_coding	313.297	347.156	258.998	237.375	334.883	365.409	458.732	351.088	271.95	320.607	244.708	239.377	316.807	330.071	269.454	280.864	400.78	528.938	516.414	634.974	682.2	679.292	617.006	654.113	767.73	817.636	672.851	618.305	663.817	456.04	658.931	637.847	606.433	745.048	874.949	690.982	577.183	730.895	749.871	499.168	738.295
ENSG00000054356.13	PTPRN	protein tyrosine phosphatase, receptor type, N	NM008985	chr2	219289623	219309648	-	protein_coding	0	0	1.10369	0	0	0	0	1.30033	0	0.670726	0.703184	0	1.18212	0	0	1.11013	0	0	0	0	1.27039	0	0	2.8286	0	0	2.13604	1.18905	0	0	0	1.16608	0	0	0	1.60881	1.04752	0	1.47612	0	0
ENSG00000054392.12	HHAT	hedgehog acyltransferase	XR373896	chr1	210328252	210676296	+	protein_coding	46.0489	70.2577	37.8932	33.4331	46.062	45.4181	57.3415	62.4157	47.7301	44.2679	41.4878	38.6767	52.0131	37.4873	38.1221	44.4054	21.3582	38.5982	33.2845	23.6489	44.4637	36.307	31.4398	24.7502	15.029	8.11147	9.61216	9.51238	11.6933	8.21694	9.25899	11.6608	8.14004	3.78197	11.1458	8.84844	11.5227	7.34568	4.42837	11.5082	8.8042
ENSG00000054523.17	KIF1B	kinesin family member 1B	NM008441	chr1	10210805	10381603	+	protein_coding	697.723	716.628	901.344	730.514	697.154	721.872	491.142	429.108	586.081	589.568	836.086	704.543	794.382	584.254	389.019	386.327	967.4	1053.59	1009.63	1100.86	1231.01	1014.25	1010	994.959	1239.89	904.429	858.686	1135.54	897.682	1718.98	1059.38	1241.88	1626.99	1489.15	1277.79	888.061	1674.98	1428.74	1222.23	763.856	1259
ENSG00000054598.6	FOXC1	forkhead box C1	NM008592	chr6	1609972	1613897	+	protein_coding	217.91	192.589	380.036	324.301	298.78	275.949	366.487	387.497	204.24	208.596	286.899	301.051	281.343	290.755	261.656	213.146	105.535	95.7807	80.6897	145.441	132.121	187.391	128.379	135.773	182.852	120.05	341.766	149.82	174.499	90.3863	143.514	151.591	131.767	104.004	127.381	145.597	218.931	235.062	214.038	136.66	138.352
ENSG00000054611.13	TBC1D22A	TBC1 domain family, member 22A	NM145476	chr22	46762617	47175699	+	protein_coding	760.629	718.281	647.128	747.23	814.177	764.538	993.503	1213.2	826.951	848.469	642.71	750.537	729.365	819.235	1119.4	1084.6	458.573	457.46	432.698	493.08	416.688	401.719	504.347	428.532	237.959	652.162	773.245	400.709	554.08	351.685	535.478	580.709	564.715	457.618	632.129	580.779	518.522	398.503	516.643	880.377	431.406
ENSG00000054654.16	SYNE2	spectrin repeat containing, nuclear envelope 2	NM001005510	chr14	63852983	64226433	+	protein_coding	240.112	223.998	280.336	217.315	326.169	351.646	259.283	149.538	236.43	189.815	287.602	211.154	269.522	202.98	139.492	136.547	273.887	361.68	263.25	341.727	382.388	329.105	628.796	514.098	728.905	115.183	55.5369	57.0743	94.4455	140.51	112.651	83.9579	88.5229	69.021	200.625	94.9196	91.1342	67.9476	165.326	38.8401	65.4026
ENSG00000054690.13	PLEKHH1	pleckstrin homology domain containing, family H (with MyTH4 domain) member 1	NM181073	chr14	67533301	67589612	+	protein_coding	5.75611	6.61249	5.88633	3.34331	8.71443	7.56968	2.49311	0	1.11	6.03653	6.32865	7.31721	3.54635	4.57163	6.93129	2.22027	16.3327	5.71825	7.06035	11.8245	6.35195	11.7119	2.61998	7.07149	13.7766	11.3561	4.27207	13.0795	7.19585	9.03863	6.17266	13.993	7.12253	13.2369	14.3304	11.2616	8.38015	3.67284	1.47612	7.19262	6.28871
ENSG00000054793.13	ATP9A	ATPase, class II, type 9A	NM001289445	chr20	51596514	51768634	-	protein_coding	1002.8	1042.29	1300.14	1006.34	1119.18	1107.93	1025.91	698.275	853.591	798.164	1127.2	902.108	1141.92	925.297	726.053	611.684	865.635	857.738	862.371	1213.19	1153.51	1168.85	1164.58	1091.84	1123.42	2127.64	1655.43	1965.5	1774.68	1871	1275.43	2119.94	1705.85	1926.91	2077.9	2029.51	1760.88	1851.11	1916.01	966.688	1792.28
ENSG00000054796.12	SPO11	SPO11 meiotic protein covalently bound to DSB	NM001083959	chr20	57329759	57343994	+	protein_coding	0	0	0	0	0	0	0	0	0	0	0	0	0	0	0	0	0	0	0	0	0	0	0	0	0	0	0	0	0	0	0	0	0	0	0	0	0	0	0	0	0
ENSG00000054803.3	CBLN4	cerebellin 4 precursor	NM175631	chr20	55997440	56005472	-	protein_coding	0	0	0	0	0	0	1.24655	0	0	0	0	0	0	0	0	0	0	0	0	0	0	0	0	0	0	0	0	0	0	0	0	0	0	0	0	0	0	0	0	0	0
ENSG00000054938.15	CHRDL2	chordin-like 2	NM001291320	chr11	74696429	74731385	-	protein_coding	0	0.826561	0.367895	0	2.48984	0.688153	0	0	0	0	1.40637	1.04532	1.18212	0	0	0	1.25636	0	0	2.36489	0	2.34239	0	2.8286	0	0	0	0	0	0.821694	0	0	1.0175	0	0.796132	0	0	0	0	0	0
ENSG00000054965.10	FAM168A	family with sequence similarity 168, member A	NM178764	chr11	73400487	73598189	-	protein_coding	371.68	375.259	376.357	289.197	469.334	446.611	435.047	325.082	309.69	306.522	383.938	375.268	487.032	385.845	366.492	339.701	376.909	364.539	453.879	613.69	604.706	611.363	597.356	656.235	657.518	847.649	678.191	768.125	807.734	502.055	585.631	692.653	523.506	651.444	679.1	808.425	478.716	651.929	834.01	427.242	743.326
ENSG00000054967.12	RELT	RELT tumor necrosis factor receptor	NM177073	chr11	73376264	73397474	+	protein_coding	169.805	158.7	168.864	150.449	114.533	112.169	104.71	97.5245	174.27	176.401	170.17	202.791	107.573	93.2612	121.298	105.463	335.449	208.716	234	273.145	118.146	160.453	220.079	152.037	66.378	417.741	1082.97	234.242	506.408	238.291	385.02	525.903	733.621	303.503	521.466	436.791	857.918	275.463	563.879	936.479	337.075
ENSG00000054983.16	GALC	galactosylceramidase	NM008079	chr14	87837820	87993665	-	protein_coding	448.154	435.598	423.816	396.183	387.17	413.58	271.749	231.458	395.161	380.302	428.942	390.948	406.648	383.102	281.584	214.256	364.346	328.8	313.681	321.626	317.598	340.817	299.988	333.067	443.355	462.354	495.56	577.877	486.619	492.195	341.039	494.419	419.212	486.929	426.727	502.752	449.386	567.454	608.163	280.512	464.107
ENSG00000055044.10	NOP58	NOP58 ribonucleoprotein	NM018868	chr2	202265716	202303666	+	protein_coding	758.984	831.52	896.193	962.874	743.216	853.309	882.56	962.241	783.661	776.701	1018.91	1025.45	812.113	872.266	898.469	944.724	1209.88	1227.99	1198.24	1026.36	1168.76	1035.33	860.664	839.386	934.301	552.391	980.44	727.697	536.091	1292.52	903.523	594.702	1320.21	657.117	661.585	503.556	1141.8	572.963	339.508	1462.98	772.254
ENSG00000055070.16	SZRD1	SUZ RNA binding domain containing 1	NM001025608	chr1	16352575	16398145	+	protein_coding	2063.56	1738.26	1992.52	1957.51	1861.15	1869.71	2016.92	1994.7	1960.26	2016.87	1961.18	1947.42	1820.46	1872.54	2148.7	2312.41	1732.53	1522.48	1567.4	1528.9	1319.94	1267.23	1270.69	1101.03	673.799	1516.85	1897.87	1551.71	1403.19	2479.05	1961.36	1517.07	1977.01	2147.21	1752.29	1280.61	1661.37	1160.62	1244.37	2259.92	2211.11
ENSG00000055118.14	KCNH2	potassium channel, voltage gated eag related subfamily H, member 2	NM001294162	chr7	150944961	150978315	-	protein_coding	1.23345	0.826561	0	0	4.97967	0.688153	0	0	1.11	0.670726	0.703184	1.04532	0	0	0.866411	2.22027	0	1.42956	0	2.36489	0	1.17119	0	1.4143	0	0	1.06802	0	0	0.821694	0	0	0	0	1.59226	0.804403	0	0	0	0	0
ENSG00000055130.15	CUL1	cullin 1	NM012042	chr7	148697914	148801036	+	protein_coding	1033.63	1108.42	1020.91	966.217	1079.34	1231.79	1027.16	881.621	962.371	1017.49	1093.45	1049.5	1153.74	1059.7	949.587	989.13	1236.26	1462.44	1438.29	1326.71	1388.54	1317.59	1240.56	1279.94	1432.76	1195.63	1553.97	1208.07	1204.41	1728.02	1405.82	1173.08	2087.41	1251.83	1352.63	1146.27	2192.46	1571.98	1335.89	1713.28	1220.01
ENSG00000055147.18	FAM114A2	family with sequence similarity 114, member A2	NM001168667	chr5	153990128	154038936	-	protein_coding	343.722	362.034	381.14	327.645	369.741	329.625	421.335	306.877	350.761	313.9	340.341	316.731	361.727	350.187	269.454	266.432	390.729	433.158	436.733	415.039	533.564	511.811	471.597	586.227	639.984	438.019	403.711	514.858	411.063	658.998	443.66	392.97	371.898	541.767	533.408	435.987	398.057	473.797	522.548	369.701	475.427
ENSG00000055163.19	CYFIP2	cytoplasmic FMR1 interacting protein 2	NM001252459	chr5	157266079	157395595	+	protein_coding	642.628	704.23	501.074	501.497	540.295	616.585	588.373	590.348	681.541	655.97	546.374	544.61	559.141	523.908	640.278	531.754	214.838	237.307	253.164	308.619	288.379	308.024	269.858	256.695	256.745	1153.45	1007.14	770.503	945.355	732.951	731.46	825.586	709.201	922.801	859.026	1036.07	745.834	624.383	572.736	645.897	669.119
ENSG00000055208.18	TAB2	TGF-beta activated kinase 1/MAP3K7 binding protein 2	NM138667	chr6	149218641	149411613	+	protein_coding	618.37	639.758	619.904	531.587	637.398	595.94	422.582	332.884	515.041	515.788	592.081	551.927	592.24	504.707	402.881	296.406	1193.55	1415.27	1481.66	785.145	865.136	764.789	839.704	842.215	1000.68	1214.29	1526.2	1536.25	1189.11	2691.87	1543.16	1465.76	2135.74	2088.59	1619.33	1299.92	2250.07	1985.17	1777.25	1055.88	1414.96
ENSG00000055211.12	GINM1	glycoprotein integral membrane 1	NM145418	chr6	149566294	149591748	+	protein_coding	759.395	843.092	888.836	1024.73	832.851	823.031	816.493	893.324	839.161	757.25	929.609	891.654	797.928	835.693	684.465	602.803	951.068	1007.84	986.431	910.484	959.145	975.604	1016.55	1014.76	953.087	683.797	943.06	832.333	899.481	775.679	648.129	861.734	849.107	1005.06	842.307	882.43	926.007	1092.67	1082	722.139	674.15
ENSG00000055332.16	EIF2AK2	eukaryotic translation initiation factor 2-alpha kinase 2	NM011163	chr2	37099210	37157065	-	protein_coding	519.283	602.563	589.736	499.825	458.13	417.021	421.335	336.784	503.941	498.349	601.222	434.851	508.31	373.045	252.992	233.128	1530.25	1582.53	1609.76	1093.76	1177.65	1099.75	1125.28	1076.99	1282.47	1601.2	1661.84	1644.45	1520.12	1810.19	1810.9	2063.96	1600.53	1758.62	1712.48	1941.03	1874.01	2539.77	2100.52	942.233	1923.09
ENSG00000055483.19	USP36	ubiquitin specific peptidase 36	NM001033528	chr17	78787381	78841441	-	protein_coding	541.074	576.94	558.097	459.705	506.682	489.277	554.716	529.233	487.291	494.996	540.045	578.06	633.614	533.966	560.568	506.221	589.235	584.691	625.345	564.027	433.203	501.271	436.227	482.983	324.375	609.171	1275.21	790.717	549.583	1462.61	716.8	609.861	915.754	994.658	621.779	545.385	790.877	640.911	438.409	696.246	669.119
ENSG00000055609.17	KMT2C	lysine (K)-specific methyltransferase 2C	NM001081383	chr7	152134922	152436005	-	protein_coding	224.488	201.681	329.634	192.24	263.923	265.627	198.202	113.128	187.59	146.218	293.228	190.247	260.065	152.692	96.1717	104.353	393.242	490.34	497.25	436.323	581.839	455.594	535.786	528.24	786.516	688.664	428.275	736.02	521.699	1626.13	768.496	691.486	612.029	1133.65	1043.73	519.644	735.358	864.954	721.824	188.447	803.698
ENSG00000055732.12	MCOLN3	mucolipin 3	NM134160	chr1	85018082	85048499	-	protein_coding	0	0	0	0	0	0	0	0	0	0	0	0	0	0	0	0	0	0	0	0	0	0	0	0	0	0	0	4.75619	0	0	0	0	0	0	0	0	2.09504	1.83642	0	0	0
ENSG00000055813.5	CCDC85A	coiled-coil domain containing 85A	NM001166661	chr2	56184123	56386173	+	protein_coding	69.8956	52.8999	121.038	41.7914	57.2663	59.8693	27.4242	16.9042	43.2901	30.1827	97.7426	75.2627	52.0131	48.4592	10.3969	12.2115	60.3055	47.1756	53.4569	95.7782	77.4938	53.8749	47.1597	26.8717	10.0193	16.2229	7.47613	10.7014	8.99481	11.5037	15.4316	5.83041	14.7538	17.9644	9.55358	4.82642	18.8553	11.0185	7.38062	11.5082	6.28871
ENSG00000055917.15	PUM2	pumilio RNA binding family member 2	NM001160219	chr2	20248691	20352234	-	protein_coding	732.67	655.463	918.267	825.798	674.746	672.325	430.061	524.031	630.481	681.458	795.301	647.051	734.094	600.712	461.797	384.107	739.999	823.428	926.923	785.145	797.805	706.229	835.774	772.207	909.253	865.494	649.355	1170.02	844.613	1526.71	1086.39	1124.1	1040.91	1226.3	1167.93	908.976	1216.17	1527.9	1269.47	483.344	986.07
ENSG00000055950.16	MRPL43	mitochondrial ribosomal protein L43	NM053164	chr10	100969458	100987515	-	protein_coding	742.127	693.485	632.412	780.663	739.482	730.818	820.232	1142.99	889.111	824.322	705.293	797.576	683.263	781.748	1074.35	1104.58	448.522	388.841	424.629	477.709	377.306	401.719	425.747	335.896	270.522	481.821	578.866	501.778	498.312	453.575	442.888	434.948	487.385	470.855	443.445	446.444	437.863	473.797	402.982	786.873	484.231
ENSG00000055955.15	ITIH4	inter-alpha-trypsin inhibitor heavy chain family, member 4	NM001159299	chr3	52812975	52831479	-	protein_coding	0.822301	0	0.367895	0	0	0	0	5.2013	3.33	0.670726	0	0	0	2.74298	0	1.11013	0	0	0	0	1.27039	0	1.30999	0	1.25241	0.811147	0	1.18905	0	0	0	1.16608	0	0.945493	0.796132	0.804403	0	5.50926	0	0	1.25774
ENSG00000055957.10	ITIH1	inter-alpha-trypsin inhibitor heavy chain 1	NM008406	chr3	52777592	52792068	+	protein_coding	0	0	0	0	0	0	0	0	0	0	0	0	0	0	0	0	0	0	0	0	0	0	0	0.707149	0	0	0	0	0	0	0	0	0	0	0	0.804403	0	0	0	0	0
ENSG00000056050.6	HPF1	NA	---	chr4	169729465	169757953	-	protein_coding	422.663	455.435	327.427	417.914	369.741	357.151	371.473	552.639	535.021	463.472	380.422	403.492	371.184	402.303	511.183	523.983	329.167	328.8	306.621	333.45	339.194	338.475	315.708	263.767	242.968	146.006	236.032	204.516	265.347	160.23	194.439	271.697	172.976	211.79	233.267	248.561	196.934	280.972	304.081	289.143	168.538
ENSG00000056097.15	ZFR	zinc finger RNA binding protein	NM011767	chr5	32354350	32444761	-	protein_coding	1034.87	989.393	1172.85	947.829	831.606	867.072	462.471	237.96	806.971	755.908	1011.18	782.942	950.421	728.717	347.431	294.186	1208.62	1353.8	1336.42	1201.37	1344.07	1211.01	1127.9	1134.97	1183.53	1190.76	1008.21	2353.12	1257.47	2976.17	1424.34	1555.55	1799.46	2428.02	1689.39	1205	1890.77	2543.44	1530.74	612.811	2006.1
ENSG00000056277.15	ZNF280C	zinc finger protein 280C	---	chrX	130202711	130268899	-	protein_coding	53.8607	29.7562	64.3817	45.1347	34.8577	36.4721	52.3552	22.1055	38.8501	32.8656	45.707	27.1782	50.831	12.8006	5.19847	8.88108	45.2291	40.0278	64.5517	65.0346	69.8715	56.2173	98.2493	82.0293	101.446	90.8485	45.9248	124.85	83.6517	154.478	101.849	111.944	92.0842	83.2033	83.5938	82.8535	100.562	145.077	123.994	18.7008	83.011
ENSG00000056291.17	NPFFR2	neuropeptide FF receptor 2	NM133192	chr4	72031804	72148067	+	protein_coding	0.822301	1.65312	0.735791	0	0	0.688153	0	0	0	0	0.703184	0	0	0.914325	0.866411	0	0	1.42956	0	1.18245	0	0	1.30999	0.707149	1.25241	0.811147	1.06802	1.18905	0	0	0	0	0	0	0	0	0	1.83642	0	0	0
ENSG00000056487.15	PHF21B	PHD finger protein 21B	NM001081166	chr22	44881162	45009999	-	protein_coding	1.23345	0	0	1.67166	0	0	0	0	0	0	0.703184	0	1.18212	0	0.866411	0	0	0	2.01724	0	0	0	0	0	0	0	0	0	0	0	1.54316	1.16608	0	0.945493	0	0.804403	0	0	0	0	0
ENSG00000056558.10	TRAF1	TNF receptor-associated factor 1	NM009421	chr9	120902393	120929173	-	protein_coding	66.6064	81.003	67.6928	41.7914	119.512	93.5888	160.805	135.234	61.0501	78.475	63.2865	64.8096	87.4765	106.062	155.954	190.943	5651.13	5659.64	5720.9	1291.23	1175.11	1117.32	310.468	350.039	194.124	702.453	8778.04	2737.19	925.566	6015.62	2172	1310.68	6625.99	5784.52	899.629	705.462	6550.14	2350.62	401.506	6680.51	2603.53
ENSG00000056586.15	RC3H2	ring finger and CCCH-type domains 2	NM001100591	chr9	122844556	122905341	-	protein_coding	613.848	599.257	871.912	728.842	628.684	609.703	669.399	763.291	623.821	582.861	773.502	703.498	713.998	579.682	531.977	487.349	707.333	816.281	778.655	673.995	773.668	695.689	817.435	793.421	1001.93	919.03	889.659	1577.87	1163.03	1841.42	1160.46	1259.37	1382.79	1575.19	1432.24	1015.96	1737.83	1744.6	1287.18	786.873	1259
ENSG00000056736.9	IL17RB	interleukin 17 receptor B	NM019583	chr3	53846580	53865800	+	protein_coding	15.2126	14.0515	21.7058	11.7016	14.939	21.3327	8.72587	7.80196	11.1	19.4511	19.6891	18.8157	22.4602	10.0576	4.33206	4.44054	16.3327	17.1548	13.1121	21.284	19.0559	4.68477	19.6499	18.3859	7.51449	23.5233	17.0883	40.4276	24.286	33.6894	21.6043	24.4877	22.8939	26.4738	18.311	9.65284	25.1405	45.9105	26.5702	15.8238	18.8661
ENSG00000056972.18	TRAF3IP2	TRAF3 interacting protein 2	NM134000	chr6	111556454	111606278	-	protein_coding	381.137	414.107	263.413	300.898	270.147	289.024	376.459	323.781	389.611	428.594	301.666	321.957	296.711	294.413	445.335	471.807	350.526	407.426	416.56	275.51	329.031	290.456	396.927	367.718	259.25	387.728	268.073	350.769	416.46	273.624	415.883	445.443	403.441	326.195	524.651	308.891	362.442	424.213	504.834	536.569	545.86
ENSG00000056998.19	GYG2	glycogenin 2	---	chrX	2828788	2882820	+	protein_coding	0.411151	0	0.367895	0	1.24492	0.688153	1.24655	0	0	0.670726	0	0	2.36423	1.82865	0.866411	1.11013	0	0	0	1.18245	0	0	0	0.707149	0	0	3.20405	0	0.899481	0.821694	0	0	0	0	0	1.60881	0	0	0	0	1.25774
ENSG00000057019.15	DCBLD2	discoidin, CUB and LCCL domain containing 2	NM028523	chr3	98795941	98901689	-	protein_coding	909.876	1034.85	1140.48	1018.04	474.314	616.585	685.604	629.358	874.681	788.774	1263.62	1001.41	800.292	699.459	671.469	543.966	2879.59	3209.37	2911.89	2233.64	2267.65	2253.38	1156.72	1302.57	1620.62	2122.77	2652.96	6313.84	2072.4	4299.1	2511.5	2334.5	2884.63	5247.48	1593.86	2415.62	3035.71	4324.77	980.146	1306.18	3057.57
ENSG00000057149.15	SERPINB3	serpin peptidase inhibitor, clade B (ovalbumin), member 3	---	chr18	63655197	63661963	-	protein_coding	0	0	0	0	0	0	0	0	0	0	0	0	0	0	0	0	0	0	0	0	0	0	0	0	0	0	0	0	0	0	0	0	0	0	0	0	0	0	0	0	0
ENSG00000057252.12	SOAT1	sterol O-acyltransferase 1	NM009230	chr1	179293714	179358680	+	protein_coding	592.468	607.522	647.496	595.11	446.926	456.245	363.994	300.375	579.421	488.959	620.208	545.655	527.223	462.648	324.904	323.049	1202.34	1285.18	1311.21	1026.36	969.308	945.153	833.154	755.943	986.903	840.348	903.543	1443.5	896.783	1332.79	1124.2	1194.07	1404.16	1147.83	1045.32	830.144	1511.57	1676.65	866.484	745.155	1106.81
ENSG00000057294.14	PKP2	plakophilin 2	NM026163	chr12	32790745	32896840	-	protein_coding	2.87805	3.30624	2.94316	1.67166	1.24492	6.19337	2.49311	0	5.55001	1.34145	2.10955	1.04532	7.09269	10.0576	4.33206	0	52.7673	57.1825	45.3879	57.9399	77.4938	50.3613	73.3595	72.8364	77.6497	0	0	0	0	0	0	0	0	0	0	0	0	0	0	0	1.25774
ENSG00000057468.6	MSH4	mutS homolog 4	NM001282054	chr1	75796882	75913238	+	protein_coding	1.6446	0	0.367895	0	2.48984	0.688153	1.24655	6.50163	1.11	0.670726	0.703184	1.04532	2.36423	0	0	2.22027	2.51273	0	0	1.18245	0	0	1.30999	1.4143	0	0.811147	0	1.18905	0	1.64339	0	1.16608	0.508752	0	0.796132	0	1.04752	1.83642	0	0	0
ENSG00000057593.13	F7	coagulation factor VII (serum prothrombin conversion accelerator)	NM010172	chr13	113105788	113120681	+	protein_coding	0	0	0	0	0	0	0	0	0	0	0	0	0	0	0	0	0	0	0	0	0	0	0	0	0	0	0	0	0	0	0	0	0	0	0	0	0	0	0	0	0
ENSG00000057608.16	GDI2	GDP dissociation inhibitor 2	NM008112	chr10	5765223	5842132	-	protein_coding	4576.93	4908.12	4827.16	5279.09	5237.37	5383.42	5592.04	5986.7	4827.4	5125.02	4980.65	4925.53	5203.67	5229.94	6180.11	5891.48	4879.72	5435.2	5129.85	4561.88	5114.59	4935.41	5279.26	5462.02	6367.27	4341.26	4577.52	4491.03	4056.66	8043.56	5023	4182.73	4997.98	5465.89	4489.39	4000.3	4640.51	5523.95	4828.4	5440.5	5335.34
ENSG00000057657.15	PRDM1	PR domain containing 1, with ZNF domain	NM007548	chr6	106086320	106109939	+	protein_coding	51.3938	48.7671	43.4117	33.4331	16.1839	18.5801	48.6156	19.5049	51.0601	34.8778	24.6114	21.9516	17.7317	13.7149	22.5267	21.0926	30.1527	25.7321	31.2672	20.1016	20.3263	16.3967	32.7498	23.3359	33.8152	71.3809	23.4964	63.0195	104.34	41.9064	75.6151	157.421	122.609	113.459	221.325	57.1126	128.845	152.423	364.602	74.8032	153.445
ENSG00000057663.14	ATG5	autophagy related 5	NM053069	chr6	106045423	106325791	-	protein_coding	569.444	574.46	453.983	519.885	485.518	477.578	360.254	422.606	618.271	573.471	503.48	506.978	550.866	500.136	601.29	579.49	544.006	627.578	606.181	490.716	567.865	446.225	529.236	531.776	529.771	430.719	590.614	744.344	572.07	725.556	578.687	537.564	607.45	689.264	580.38	486.664	670.412	774.97	574.212	785.434	532.025
ENSG00000057704.12	TMCC3	transmembrane and coiled-coil domain family 3	NM001168684	chr12	94567124	94650562	-	protein_coding	1154.1	1040.64	1380.71	1064.84	1541.21	1427.92	961.093	743.787	965.701	862.554	1068.14	958.555	1560.39	1219.71	800.564	756.002	697.282	843.442	909.776	1208.46	1172.57	1178.22	944.504	981.523	1089.6	710.565	308.657	1073.71	713.288	557.108	565.57	983.007	257.937	1279.25	979.242	692.591	301.685	1283.66	702.635	116.52	1036.38
ENSG00000057757.9	PITHD1	PITH (C-terminal proteasome-interacting domain of thioredoxin-like) domain containing 1	NM025411	chr1	23778405	23788232	+	protein_coding	576.433	543.877	554.419	727.17	576.397	631.724	634.496	936.235	667.111	680.116	615.989	671.093	628.885	629.97	882.007	851.473	322.886	377.405	397.397	354.734	382.388	386.494	373.348	393.175	403.277	332.57	460.316	390.008	311.22	421.529	285.485	262.368	336.285	363.069	246.801	330.61	333.111	279.136	327.699	555.27	310.662
ENSG00000057935.13	MTA3	metastasis associated 1 family member 3	XM006523511	chr2	42494569	42756947	+	protein_coding	670.175	671.167	642.346	665.319	809.197	759.032	818.986	994.75	653.791	695.543	602.629	650.187	711.634	731.46	861.213	893.658	634.464	711.922	657.621	694.096	741.908	750.735	783.375	800.493	904.243	588.082	485.948	369.794	530.694	512.737	543.194	556.221	490.437	503.948	674.324	493.099	403.295	479.306	574.212	647.336	604.974
ENSG00000058056.8	USP13	ubiquitin specific peptidase 13 (isopeptidase T-3)	NM001013024	chr3	179652755	179789401	+	protein_coding	324.809	288.47	412.043	351.048	338.618	315.862	269.256	197.65	237.54	293.778	355.108	330.32	327.446	246.868	263.389	260.882	386.96	477.474	446.819	445.783	558.972	517.667	428.367	467.426	592.392	232.799	182.631	230.675	223.971	163.517	259.252	274.029	215.202	162.625	272.277	218.798	226.264	271.79	191.896	169.746	264.126
ENSG00000058063.15	ATP11B	ATPase, class VI, type 11B	NM029570	chr3	182793500	182921635	+	protein_coding	443.631	466.18	608.499	476.422	476.804	500.975	401.39	332.884	348.541	366.216	599.816	474.573	543.773	444.362	363.026	330.82	603.055	701.916	670.733	682.272	706.337	658.211	1084.67	1025.37	1345.09	678.93	554.301	791.906	606.25	992.606	631.926	887.388	751.427	959.675	862.211	711.092	907.152	1100.02	1242.9	346.684	626.356
ENSG00000058085.14	LAMC2	laminin, gamma 2	NM008485	chr1	183186238	183244900	+	protein_coding	1661.46	2159.8	337.36	354.391	322.434	573.231	741.699	379.695	1757.13	1340.11	578.72	567.607	614.7	570.539	609.954	570.609	6867.29	8137.07	7707.88	6297.71	6233.81	6202.64	4114.68	4909.74	5096.07	47542.1	45951.5	39196.9	33814.2	8603.13	26882.7	33269.5	33373.6	16394.8	32546.7	46605.5	34801.7	34232.7	38851.6	20667.3	29162
ENSG00000058091.16	CDK14	cyclin-dependent kinase 14	NM011074	chr7	90466424	91210590	+	protein_coding	214.621	225.651	197.192	193.912	184.248	222.961	119.669	110.528	172.05	185.12	156.107	143.208	200.96	170.064	101.37	103.243	159.558	161.541	163.397	249.496	223.589	204.959	188.639	209.316	219.173	184.942	178.359	316.287	167.303	308.957	144.286	183.075	182.133	144.66	168.78	207.536	238.834	293.827	252.417	105.012	223.878
ENSG00000058262.9	SEC61A1	Sec61 translocon alpha 1 subunit	NM016906	chr3	128051641	128071683	+	protein_coding	10198.2	9727.8	8938.39	10404.4	10112.5	10284.4	8471.58	9896.78	11147.7	10401.6	10104.8	10298.5	10286.8	11292.8	14241.2	13963.3	9288.3	8717.48	8663.04	8234.56	7488.95	7869.25	8470.4	8263.75	7257.74	8478.11	9482.93	7563.53	8889.57	9207.08	8069.21	7794.09	8188.88	8948.14	7535.39	8393.14	6646.51	6682.74	8467.04	9599.27	7337.67
ENSG00000058272.16	PPP1R12A	protein phosphatase 1, regulatory subunit 12A	NM027892	chr12	79773563	79935460	-	protein_coding	526.273	484.365	664.051	459.705	496.723	450.74	354.021	344.586	436.231	437.313	506.292	409.764	471.664	426.99	241.729	207.595	513.853	588.98	630.388	679.907	686.011	651.183	715.255	722.707	826.593	636.75	409.051	795.473	579.266	1051.77	621.124	770.78	711.744	894.436	848.676	641.914	818.112	1008.19	786.774	207.147	846.461
ENSG00000058335.15	RASGRF1	Ras protein-specific guanine nucleotide-releasing factor 1	NM011245	chr15	78959947	79090773	-	protein_coding	1.6446	1.65312	1.83948	0	0	0.688153	1.24655	0	1.11	0.670726	3.51592	3.13595	3.54635	1.82865	1.73282	0	2.51273	11.4365	1.00862	1.18245	2.54078	0	0	0	0	10.5449	5.34009	2.37809	1.79896	0.821694	0	1.16608	1.52626	0	0	5.63082	6.28511	0	4.42837	0	0
ENSG00000058404.19	CAMK2B	calcium/calmodulin-dependent protein kinase II beta	XM006514478	chr7	44217150	44334577	-	protein_coding	28.3694	17.3578	25.0169	20.0599	18.6738	9.63414	37.3966	50.7127	34.4101	22.8047	35.8624	29.2688	15.3675	13.7149	23.3931	19.9824	2.51273	0	2.01724	9.45958	5.08156	5.85597	9.16994	11.3144	11.2717	7.30032	5.34009	5.94524	0	4.93016	2.31475	6.99649	3.56127	4.72746	4.77679	4.82642	2.09504	0	8.85674	4.31557	3.77323
ENSG00000058453.16	CROCC	ciliary rootlet coiled-coil, rootletin	NM001145958	chr1	16740273	16972979	+	protein_coding	598.635	580.246	449.936	461.377	563.948	509.233	504.854	695.675	640.471	642.556	492.229	519.522	472.846	625.398	848.217	950.275	292.733	87.2034	128.095	256.591	107.983	137.03	136.239	111.022	31.3104	430.719	367.398	266.347	393.073	135.579	355.699	418.623	313.391	212.736	367.017	409.441	259.785	178.133	290.796	340.93	251.549
ENSG00000058600.15	POLR3E	polymerase (RNA) III (DNA directed) polypeptide E (80kD)	NM001164096	chr16	22297375	22335103	+	protein_coding	527.917	514.121	509.535	514.87	476.804	557.404	519.813	479.82	457.321	487.618	512.621	453.667	582.783	593.397	590.026	557.287	476.162	414.573	428.664	458.789	428.122	402.89	523.997	461.061	305.589	344.738	297.977	330.555	320.215	390.305	416.655	339.33	360.705	380.088	328.006	282.346	315.303	369.121	371.983	330.861	324.498
ENSG00000058668.14	ATP2B4	ATPase, Ca++ transporting, plasma membrane 4	NM001167949	chr1	203626561	203744081	+	protein_coding	2980.43	2807	2807.41	2331.96	2090.22	2264.02	2413.33	1591.6	2562.99	2364.31	2725.54	2239.07	2327.59	1650.36	1669.57	1493.13	3084.37	3582.49	3266.92	2887.54	3102.29	2879.96	3381.09	3291.78	4462.35	4579.74	3045.99	3417.32	3230.04	3720.63	2745.29	4651.5	4147.86	4385.19	4976.62	4157.96	4562.99	3836.28	4462.32	2018.25	3490.24
ENSG00000058673.16	ZC3H11A	NA	NM001276767	chr1	203795654	203854999	+	protein_coding	0	0	0.735791	0	0	0	0	0	3.33	0.670726	2.10955	0	1.18212	0	0	0	0	0	0	1.18245	0	1.17119	0	0	0	0	1.06802	0	0.899481	0.821694	0	1.16608	0.508752	0.945493	0	0.804403	0	0	2.95225	0	1.25774
ENSG00000058729.10	RIOK2	RIO kinase 2	NM025934	chr5	97160867	97183260	-	protein_coding	296.851	323.185	323.012	329.316	286.331	362.657	275.488	266.567	325.23	282.376	367.062	370.042	356.999	341.958	304.11	308.617	381.935	411.714	398.405	359.464	423.04	367.755	369.418	386.811	389.501	274.168	268.073	417.356	355.295	529.171	405.852	348.658	407.002	355.505	393.289	367.612	419.008	420.54	355.746	376.893	368.519
ENSG00000058799.14	YIPF1	Yip1 domain family member 1	NM001205156	chr1	53851719	53889834	-	protein_coding	318.642	308.307	214.483	270.808	387.17	369.538	296.68	365.392	407.371	339.387	235.567	249.831	326.264	378.531	460.064	464.036	305.297	333.088	296.535	353.552	377.306	305.681	241.038	246.088	273.026	255.511	179.427	282.993	214.976	428.924	280.856	216.891	235.044	354.56	268.296	161.685	215.789	352.593	216.99	359.631	391.158
ENSG00000058804.11	NDC1	NDC1 transmembrane nucleoporin	NM028355	chr1	53765460	53838860	-	protein_coding	620.837	569.5	581.275	626.871	450.661	560.156	351.528	380.996	556.111	566.093	621.615	531.02	530.77	512.936	496.454	476.248	640.746	631.867	650.56	608.96	663.144	600.822	425.747	464.597	572.353	281.468	297.977	337.689	322.914	147.905	359.557	382.475	312.374	247.719	300.142	319.348	412.723	517.871	336.556	248.865	252.806
ENSG00000058866.14	DGKG	diacylglycerol kinase gamma	NM138650	chr3	186105668	186362237	-	protein_coding	1.6446	0.826561	1.10369	0	0	0	1.24655	0	1.11	4.02436	2.81274	1.04532	1.18212	0.914325	0.866411	0	5.02546	2.85913	2.01724	1.18245	2.54078	7.02716	0	0.707149	0	30.0124	20.2923	102.258	57.5668	6.57355	42.437	46.6433	36.6302	27.4193	41.3988	22.5233	50.2809	62.4383	20.6657	41.7172	84.2688
ENSG00000059122.16	FLYWCH1	FLYWCH-type zinc finger 1	NM153791	chr16	2911937	2951208	+	protein_coding	1117.51	1142.31	931.511	994.635	1282.27	1266.89	1146.83	1093.57	1165.5	1237.49	943.673	976.325	1164.38	1252.63	1304.82	1372.13	571.646	243.026	264.259	573.487	334.113	366.583	434.917	380.446	140.27	1354.62	1333.95	866.816	1256.57	423.994	868.802	1168.41	834.354	848.107	1007.11	1413.34	852.681	809.862	1182.37	947.987	997.39
ENSG00000059145.18	UNKL	unkempt family zinc finger-like	NM001197024	chr16	1363205	1414751	-	protein_coding	251.213	212.426	217.426	148.777	206.657	213.327	164.545	105.326	224.22	215.974	191.969	195.474	197.413	199.323	164.618	155.419	222.376	111.506	149.276	176.185	90.1978	98.3802	123.139	84.8579	48.8442	318.781	278.753	374.55	344.501	281.841	354.928	313.676	278.796	374.415	319.249	300.847	228.359	326.883	249.465	245.988	342.106
ENSG00000059377.16	TBXAS1	thromboxane A synthase 1 (platelet)	NM011539	chr7	139777051	140020325	+	protein_coding	59.6168	59.5124	34.9501	41.7914	34.8577	30.2787	57.3415	50.7127	71.0401	63.719	41.4878	28.2235	46.1025	37.4873	40.7213	43.2952	27.64	32.88	28.2414	35.4734	35.5709	62.0732	49.7797	43.8433	41.3297	38.9351	37.3806	49.94	44.0746	19.7206	24.6906	34.9824	42.2264	26.4738	27.8646	24.9365	38.7582	69.784	47.236	41.7172	51.5675
ENSG00000059378.12	PARP12	poly(ADP-ribose) polymerase family member 12	NM172893	chr7	140023744	140063721	-	protein_coding	1311.57	1353.91	1104.42	1196.91	973.526	1077.65	1376.2	1638.41	1441.89	1429.99	1210.88	1338	1005.98	1073.42	1612.39	1544.2	2139.59	2232.98	2270.41	1603.4	1590.53	1637.33	1442.3	1552.9	1345.09	1574.44	1757.96	1142.67	1382.5	1055.88	1695.17	1486.75	1421.96	939.82	1353.42	1242	1336.63	1496.68	1024.43	1946.32	1637.58
ENSG00000059573.8	ALDH18A1	aldehyde dehydrogenase 18 family, member A1	NM019698	chr10	95605929	95656706	-	protein_coding	1589.92	1616.75	1525.66	1372.43	1739.15	1800.21	1504.59	1188.5	1487.4	1381.03	1669.36	1438.35	1837.01	1704.3	1359.4	1329.94	1321.7	1419.56	1349.53	1485.15	1493.98	1531.92	1979.4	2197.82	2289.41	1277.56	1120.35	808.552	1086.57	1913.72	1080.99	892.052	883.703	1265.07	943.416	1149.49	742.691	762.115	1557.31	763.856	822.564
ENSG00000059588.9	TARBP1	TAR (HIV-1) RNA binding protein 1	---	chr1	234391313	234479103	-	protein_coding	481.457	543.877	336.992	334.331	344.842	379.172	456.239	353.689	439.561	434.631	380.422	362.725	360.545	359.33	308.442	348.582	506.315	504.636	501.285	515.547	531.023	589.11	717.875	822.415	1038.25	575.914	386.622	296.073	492.916	189.811	341.039	444.277	323.566	209.899	442.649	714.31	356.156	359.938	637.685	287.705	274.188
ENSG00000059691.11	GATB	glutamyl-tRNA(Gln) amidotransferase, subunit B	---	chr4	151670504	151761023	-	protein_coding	374.147	314.093	325.588	386.153	346.087	361.968	354.021	354.989	358.531	385.668	297.447	350.181	316.807	338.3	408.946	368.565	314.091	368.827	375.207	365.376	377.306	304.51	294.748	301.953	295.57	290.391	286.229	272.292	305.824	205.423	345.669	292.686	254.376	267.574	323.229	270.279	325.778	297.5	295.225	349.561	313.178
ENSG00000059728.10	MXD1	MAX dimerization protein 1	NM010751	chr2	69897688	69942945	+	protein_coding	109.777	126.464	118.462	108.658	95.8587	100.47	89.7518	85.8215	120.99	107.316	116.025	120.211	119.394	101.49	76.2442	69.9385	158.302	130.09	128.095	132.434	137.202	146.399	130.999	165.473	182.852	129.784	187.971	265.158	168.203	439.606	179.007	186.573	173.993	284.593	159.226	156.054	167.603	214.861	214.038	105.012	208.785
ENSG00000059758.7	CDK17	cyclin-dependent kinase 17	NM146239	chr12	96278261	96400560	-	protein_coding	976.071	896.819	1423.76	1109.98	805.462	798.257	582.14	561.741	730.381	656.641	1260.81	909.425	878.312	666.543	308.442	283.084	1247.57	1493.89	1462.5	1123.32	1242.44	1196.96	932.714	985.059	1274.96	1185.9	1973.7	2065.38	1137.84	2867.71	1656.59	1726.97	2030.43	2845.93	1593.86	1149.49	2648.13	2671.99	1381.65	1347.9	2050.12
ENSG00000059769.19	DNAJC25	DnaJ (Hsp40) homolog, subfamily C , member 25	NM001033165	chr9	111631352	111654351	+	protein_coding	92.92	109.933	111.104	115.344	64.7358	97.7177	109.697	149.538	103.23	87.1944	123.057	117.075	82.7481	89.6039	103.103	68.8283	80.4073	84.3442	88.7586	67.3995	94.0089	106.579	82.5294	87.6865	96.4359	77.8701	121.754	112.96	94.4455	170.091	103.392	85.124	115.487	103.059	78.817	79.6359	129.892	139.568	119.566	106.451	110.681
ENSG00000059804.15	SLC2A3	solute carrier family 2 (facilitated glucose transporter), member 3	NM011401	chr12	7919230	7936275	-	protein_coding	837.514	853.837	690.908	677.021	799.238	840.235	911.231	959.641	860.251	790.786	656.774	597.921	797.928	779.919	802.297	730.468	654.566	714.782	717.129	935.316	956.604	1052.9	1738.36	1989.21	2152.9	1797.5	890.727	1238.99	1595.68	542.318	1570.17	2102.45	1114.17	1250.89	2549.21	1698.1	1041.23	1582.99	3364.09	1146.5	1831.27
ENSG00000059915.16	PSD	pleckstrin and Sec7 domain containing	NM028627	chr10	102402617	102421539	-	protein_coding	8.22301	7.43905	7.35791	6.68662	12.4492	6.19337	13.7121	3.90098	6.66001	6.70726	4.92229	7.31721	4.72846	7.3146	10.3969	11.1013	3.76909	5.71825	6.05173	1.18245	1.27039	1.17119	3.92997	9.90009	1.25241	4.05574	4.27207	0	5.39689	15.6122	3.85791	5.83041	2.54376	19.8553	5.57292	6.43523	4.19008	7.34568	4.42837	18.7008	5.03097
ENSG00000060069.16	CTDP1	CTD phosphatase subunit 1	NM026295	chr18	79679801	79756623	+	protein_coding	608.092	590.164	601.877	598.453	553.989	584.93	494.882	616.355	637.141	651.946	651.148	707.679	635.978	642.771	789.301	794.856	423.395	218.723	229.966	271.963	168.962	174.508	212.219	141.43	61.3683	437.208	561.777	550.529	524.397	493.016	425.913	520.072	648.15	597.551	543.758	403.81	523.76	385.648	473.836	632.951	423.859
ENSG00000060138.12	YBX3	Y box binding protein 3	NM011733	chr12	10699089	10723312	-	protein_coding	4247.19	4419.62	3927.28	4500.1	4031.05	4147.5	7120.31	7528.89	4665.34	4319.48	4442.01	4401.83	3917.53	4336.64	6050.15	5999.17	3818.09	3758.32	3781.32	3425.55	3197.57	3521.78	6031.2	5720.13	4565.05	5575.01	6065.27	4326.94	4924.66	4876.75	4662.67	4968.67	4474.48	4832.41	5214.66	5292.97	4471.86	4049.31	5821.83	6279.16	4608.37
ENSG00000060140.8	STYK1	serine/threonine/tyrosine kinase 1	NM172891	chr12	10618939	10674318	-	protein_coding	214.621	270.285	225.152	229.017	316.209	307.604	231.859	231.458	260.85	221.34	250.333	248.785	342.813	286.184	246.927	218.696	443.497	461.749	437.741	507.27	509.427	556.317	542.336	587.641	682.566	266.056	212.536	262.779	230.267	177.486	298.602	298.517	126.679	245.828	238.84	264.649	122.56	238.735	218.466	86.3114	259.095
ENSG00000060237.16	WNK1	WNK lysine deficient protein kinase 1	NM001199083	chr12	752593	911452	+	protein_coding	1117.1	1022.46	1362.68	977.919	1084.32	1079.02	1004.72	574.744	788.101	786.762	1124.39	973.189	1035.53	726.888	565.767	506.221	1390.8	1553.94	1561.35	1478.06	1665.48	1342.19	1773.73	1688.67	2337.01	2534.02	1552.9	1971.44	2017.54	2737.88	2425.86	2325.17	2366.72	2203.94	3338.98	2021.47	2409.29	2319.4	2596.5	1024.23	2358.27
ENSG00000060303.5	RPS17P5	ribosomal protein S17 pseudogene 5	---	chr6	50857255	50857662	-	processed_pseudogene	0	0	0	0	1.24492	0	0	0	0	0	0	0	0	0	0	0	0	0	0	0	0	0	0	0	0	0	0	0	0	0	0	0	0	0	0	0	0	0	0	0	0
ENSG00000060339.13	CCAR1	cell division cycle and apoptosis regulator 1	NM026201	chr10	68721012	68792377	+	protein_coding	976.894	886.073	1023.49	957.859	947.383	874.642	995.996	959.641	896.881	861.212	997.818	875.975	1106.46	995.7	556.236	629.446	1383.26	1593.96	1514.95	1204.91	1365.67	1366.78	1065.02	1215.59	1521.68	986.355	818.102	1631.37	1174.72	2305.67	1703.65	1334	1607.15	1859.78	1362.18	999.873	1562.9	1696.85	1015.57	945.11	1863.97
ENSG00000060491.16	OGFR	opioid growth factor receptor	NM031373	chr20	62804835	62814000	+	protein_coding	1013.9	1033.2	835.491	982.934	1162.75	1256.57	1308.88	1621.51	1232.1	1149.62	904.294	1035.91	1034.35	1144.74	1925.17	1881.68	1344.31	646.163	668.716	724.84	378.576	425.143	497.797	316.803	128.999	1340.02	1493.09	1330.54	1393.3	2010.68	1540.08	1262.87	1618.34	1821.02	1355.81	1248.43	1153.32	991.667	829.581	2291.57	2062.7
ENSG00000060558.3	GNA15	guanine nucleotide binding protein (G protein), alpha 15 (Gq class)	NM010304	chr19	3136193	3163769	+	protein_coding	6.16726	4.1328	2.94316	3.34331	2.48984	2.06446	6.23277	7.80196	11.1	7.37799	2.81274	2.09063	4.72846	6.40028	2.59923	3.3304	7.53819	1.42956	6.05173	2.36489	2.54078	2.34239	2.61998	1.4143	1.25241	7.30032	6.40811	14.2686	5.39689	0.821694	9.25899	8.16257	9.66629	6.61845	7.16519	8.04403	6.28511	3.67284	1.47612	8.63114	11.3197
ENSG00000060566.13	CREB3L3	cAMP responsive element binding protein 3-like 3	NM145365	chr19	4153601	4173054	+	protein_coding	0	0	0	0	0	0	0	0	0	0	0	0	1.18212	0	0	0	0	0	0	0	0	0	0	0	0	0	0	0	0	0	0	0	0	0	0	0	0	0	1.47612	0	0
ENSG00000060642.10	PIGV	phosphatidylinositol glycan anchor biosynthesis class V	NM178698	chr1	26787472	26798398	+	protein_coding	115.944	133.076	118.094	115.344	178.023	153.458	157.066	178.145	116.55	136.828	135.011	123.347	158.403	144.463	142.958	145.428	203.531	200.139	220.888	241.219	223.589	229.554	225.318	207.902	231.697	103.016	103.598	164.089	104.34	92.0297	116.509	107.28	98.6979	111.568	95.5358	93.3108	78.5639	141.404	123.994	86.3114	134.578
ENSG00000060656.19	PTPRU	protein tyrosine phosphatase, receptor type, U	NM001083119	chr1	29236516	29326813	+	protein_coding	82.2301	106.626	137.225	157.136	88.3892	120.427	67.3139	52.013	84.3601	75.792	178.609	218.471	120.576	119.777	74.5114	68.8283	47.7418	50.0347	33.2845	94.5958	105.442	85.4971	89.0794	61.522	30.0579	48.6688	120.686	48.7509	58.4663	183.238	17.7464	36.1485	183.151	92.6583	42.9911	39.4158	136.177	77.1297	44.2837	197.078	113.197
ENSG00000060688.12	SNRNP40	small nuclear ribonucleoprotein, U5 40kDa subunit	---	chr1	31259568	31296782	-	protein_coding	1011.43	944.759	878.902	1036.43	1033.28	1117.56	1024.67	1055.86	1168.83	1077.86	942.266	1086.08	894.861	1025.87	1359.4	1404.32	756.331	830.576	849.259	755.584	805.428	798.754	719.185	697.249	752.701	670.008	650.423	608.792	643.129	720.625	898.894	717.14	821.635	639.153	741.199	630.652	720.693	684.985	605.211	1221.31	670.377
ENSG00000060709.14	RIMBP2	RIMS binding protein 2	NM001081388	chr12	130396137	130517917	-	protein_coding	0	0	0	0	0	0	1.24655	0	0	0	0	0	0	0	0.866411	0	0	0	0	0	0	0	0	0	0	0	0	0	0	0	0	0	0	0	0	0	0	0	0	0	0
ENSG00000060718.20	COL11A1	collagen, type XI, alpha 1	NM007729	chr1	102876467	103108496	-	protein_coding	0.411151	0	0.367895	1.67166	0	0.688153	0	2.60065	2.22	0	0	0	1.18212	0.914325	0	0	1.25636	2.85913	1.00862	0	2.54078	1.17119	0	0.707149	0	1.62229	0	2.37809	0	0	0	0	0.508752	0	0	0.804403	1.04752	0	0	0	0
ENSG00000060749.14	QSER1	glutamine and serine rich 1	NM001123327	chr11	32893178	32993316	+	protein_coding	297.262	270.285	319.333	269.137	191.717	189.93	128.395	96.2241	225.33	217.315	286.196	165.16	224.602	149.035	84.0419	72.1587	345.5	494.629	527.509	484.803	486.56	434.513	474.217	435.604	602.411	347.982	406.915	569.554	393.973	520.954	426.685	614.525	634.923	659.008	593.914	427.138	967.908	881.482	557.975	224.41	355.941
ENSG00000060762.18	MPC1	mitochondrial pyruvate carrier 1	NM018819	chr6	166364919	166383013	-	protein_coding	160.76	146.301	156.356	202.27	181.758	145.2	140.861	159.94	182.04	160.974	170.874	154.707	144.218	159.093	175.882	168.74	119.355	160.111	110.948	115.88	157.528	111.263	98.2493	134.358	151.542	142.762	129.23	140.308	131.324	189.811	128.854	122.439	92.0842	201.39	137.731	133.531	109.99	161.605	143.184	90.627	140.867
ENSG00000060971.17	ACAA1	acetyl-CoA acyltransferase 1	---	chr3	38103129	38137242	-	protein_coding	550.531	587.685	559.937	630.214	656.072	672.325	554.716	594.249	637.141	628.47	612.473	672.138	661.985	689.401	863.812	795.966	554.057	558.959	528.517	578.217	520.86	510.64	403.477	441.968	244.221	452.62	449.636	457.783	564.874	285.128	396.593	416.291	440.579	340.377	376.57	416.681	363.489	325.046	296.701	527.938	410.024
ENSG00000060982.14	BCAT1	branched chain amino-acid transaminase 1, cytosolic	NM001024468	chr12	24810022	24949459	-	protein_coding	3031	3427.75	3116.81	3256.39	1869.87	1833.93	1737.7	2061.02	2970.36	2922.35	3214.25	2695.87	2132.54	1836.88	1826.4	1553.08	1686.04	1826.98	1753.99	2128.4	2404.85	2311.94	2246.64	2201.36	2849.24	1460.06	1668.24	2494.62	1449.06	714.052	971.422	2776.44	1593.92	1532.64	1811.2	2112.36	2560.14	2997.04	2843.01	1309.06	1572.18
ENSG00000061273.17	HDAC7	histone deacetylase 7	NM001204275	chr12	47782722	47833132	-	protein_coding	3916.62	3486.43	2825.81	2975.55	3867.96	3762.82	4316.81	4893.13	3918.31	3970.03	2825.39	3227.94	3690.56	4072.4	5233.99	5636.15	2517.75	1968.51	1996.06	2277.39	1656.59	1960.58	2274.14	2116.5	1159.74	3826.18	3521.26	2329.34	3481.89	1533.28	3169.66	3083.12	2256.82	2342.93	3492.63	3476.63	1896.01	2144.94	3315.37	3009.39	3004.75
ENSG00000061337.15	LZTS1	leucine zipper, putative tumor suppressor 1	NM199364	chr8	20246165	20303963	-	protein_coding	1.23345	0	0	0	0	0	0	0	0	0	0	0	0	0	0	0	0	0	0	2.36489	0	0	0	0	0	0	0	0	0	0	0	0	0	0	0	0	0	0	0	0	0
ENSG00000061455.10	PRDM6	PR domain containing 6	NM001033281	chr5	123089121	123194266	+	protein_coding	0.411151	0	1.10369	0	1.24492	1.37631	3.73966	0	0	0.670726	0.703184	0	0	2.74298	1.73282	0	1.25636	4.28869	2.01724	0	0	0	0	0	0	0	3.20405	0	0	0.821694	0	1.16608	1.52626	0.945493	0.796132	0.804403	1.04752	1.83642	1.47612	0	0
ENSG00000061492.11	WNT8A	wingless-type MMTV integration site family, member 8A	NM009290	chr5	138083892	138092365	+	protein_coding	0	0	0	0	0	0	0	0	0	0	0	0	0	0	0	0	0	0	0	0	0	0	0	0	0	0	0	0	0	0	0	0	0	0	0	0	0	0	0	0	0
ENSG00000061656.9	SPAG4	sperm associated antigen 4	NM139151	chr20	35615892	35621049	+	protein_coding	60.8503	75.217	56.6559	48.478	87.1443	84.6428	103.464	135.234	98.7901	69.7555	73.8343	61.6736	70.9269	76.8033	119.565	103.243	60.3055	41.4573	52.4483	76.8591	66.0603	94.8666	267.238	256.695	85.1642	211.709	202.923	55.8852	90.8476	55.0535	78.7014	108.446	92.0842	65.239	113.847	220.406	83.8015	60.6019	338.032	188.447	90.5575
ENSG00000061676.14	NCKAP1	NCK-associated protein 1	NM001290745	chr2	182909115	183038858	-	protein_coding	2606.69	2412.73	2814.4	2303.54	2127.57	2155.29	1030.9	769.793	1975.8	1937.73	2436.53	2055.09	2312.22	1716.19	854.282	699.385	2753.95	2934.89	3080.33	2821.32	3187.41	2583.65	3475.41	3133.38	3579.4	2472.38	2636.94	3939.31	2936.81	2877.57	2750.69	3645.17	3790.71	3660	3411.42	3461.35	4903.44	5577.21	4518.41	1304.74	2636.23
ENSG00000061794.12	MRPS35	mitochondrial ribosomal protein S35	NM145573	chr12	27710773	27756295	+	protein_coding	586.301	596.777	633.516	753.917	565.193	588.371	554.716	840.011	690.421	668.714	688.417	661.685	562.687	563.224	662.805	617.235	595.517	583.262	642.492	565.21	625.032	633.616	500.417	512.683	551.062	354.471	493.424	583.822	485.72	585.046	453.69	473.429	607.959	504.893	421.95	388.527	722.788	771.297	435.456	645.897	416.313
ENSG00000061918.12	GUCY1B3	guanylate cyclase 1, soluble, beta 3	NM001161796	chr4	155758992	155807591	+	protein_coding	62.4949	59.5124	101.907	73.5529	77.185	79.1376	82.2725	52.013	54.3901	69.7555	82.2725	48.0845	62.6521	64.9171	64.1144	34.4142	149.507	181.555	180.543	163.178	191.829	156.94	116.589	96.1723	85.1642	80.3036	60.877	102.258	119.631	285.128	54.0108	52.4737	47.314	158.843	89.9629	70.7875	32.4731	121.204	149.088	14.3852	139.609
ENSG00000061936.9	SFSWAP	splicing factor, suppressor of white-apricot family	NM172276	chr12	131711081	131799737	+	protein_coding	613.026	670.341	697.162	677.021	708.359	701.916	897.518	877.72	590.521	649.934	651.851	701.407	723.455	749.747	772.839	801.517	636.977	521.791	573.905	664.535	543.727	628.931	581.636	498.54	470.908	778.701	671.783	453.027	644.928	884.964	672.048	632.016	777.882	679.809	693.431	650.762	739.548	488.488	661.303	771.049	725.718
ENSG00000061938.17	TNK2	tyrosine kinase, non-receptor, 2	NM001110147	chr3	195863364	195911945	-	protein_coding	1058.71	1181.98	828.869	797.38	1112.96	1014.34	995.996	1227.51	1133.31	1238.16	784.05	1026.5	1047.35	1155.71	1528.35	1573.06	398.267	184.414	263.25	506.087	288.379	356.043	407.407	304.074	63.8731	1176.16	1105.4	1027.34	1132.45	179.129	780.841	1195.23	821.126	852.834	1001.53	1279	772.022	899.846	834.01	971.004	1105.56
ENSG00000061987.15	MON2	MON2 homolog, regulator of endosome-to-Golgi trafficking	NM001163024	chr12	62466817	62600479	+	protein_coding	326.454	347.156	366.792	319.286	317.454	334.442	155.819	137.835	261.96	244.144	319.245	309.414	373.548	277.955	172.416	129.886	505.058	520.361	587.017	539.196	575.487	528.208	706.085	694.421	929.291	513.456	599.158	840.657	544.186	926.871	479.153	545.726	621.695	757.34	522.262	695.809	733.263	894.337	841.39	169.746	544.603
ENSG00000062038.13	CDH3	cadherin 3, type 1, P-cadherin (placental)	NM001037809	chr16	68636189	68722616	+	protein_coding	0	0	0	0	0	0.688153	0	0	0	0	0	0	0	0	0.866411	0	0	0	0	0	0	1.17119	0	0	0	0	0	0	0	0	0	0	0	0	0	0	0	0	0	0	0
ENSG00000062096.14	ARSF	arylsulfatase F	---	chrX	3041471	3112726	+	protein_coding	0	1.65312	0	0	0	0	0	0	0	0	0	0	0	0	0	0	0	0	0	0	0	0	0	0	0	0	0	0	0	0	0	0	0	0	0	0	0	0	0	0	0
ENSG00000062194.15	GPBP1	GC-rich promoter binding protein 1	NM001122963	chr5	57173948	57264679	+	protein_coding	756.928	798.458	746.092	687.051	790.523	717.055	742.946	622.856	722.611	751.213	695.449	696.18	812.113	734.203	657.606	587.261	777.689	907.773	1002.57	828.895	929.926	895.963	1112.18	932.73	1102.12	812.769	828.782	1021.39	853.607	1493.84	1060.93	985.339	1129.94	1197.94	988.796	966.893	1176.36	1311.2	1229.61	1008.41	1065.31
ENSG00000062282.14	DGAT2	diacylglycerol O-acyltransferase 2	NM026384	chr11	75759512	75801535	+	protein_coding	14.3903	28.1031	11.0369	8.35828	8.71443	12.3867	16.2052	31.2078	19.98	22.8047	10.5478	4.18126	5.91058	11.8862	25.1259	21.0926	50.2546	34.3095	44.3793	24.8314	30.4894	30.451	28.8198	33.9432	27.5531	20.2787	21.3604	11.8905	24.286	4.93016	23.9191	18.6573	10.6838	8.50943	14.3304	28.1541	8.38015	5.50926	4.42837	15.8238	11.3197
ENSG00000062370.16	ZNF112	zinc finger protein 112	---	chr19	44326555	44367217	-	protein_coding	60.028	69.4311	74.3149	46.8064	42.3272	69.5034	41.1363	39.0098	51.0601	50.3045	66.0993	66.9002	82.7481	53.0309	30.3244	29.9736	104.278	124.372	106.914	86.3186	88.9274	85.4971	68.1195	84.8579	122.737	98.9599	89.7135	146.253	108.837	165.982	115.737	97.9509	116.504	97.3857	101.905	69.1787	114.18	75.2933	41.3315	46.0328	83.011
ENSG00000062485.18	CS	citrate synthase	NM026444	chr12	56271699	56300392	-	protein_coding	3062.25	3056.62	2878.41	2962.17	2997.76	3236.38	3410.57	2912.73	2917.08	3149.06	2871.8	2946.75	3020.31	3094.99	3028.97	3073.96	3529.13	3957.03	3903.36	3636.02	3983.95	3881.33	3601.17	4010.95	4269.48	2831.71	2738.4	3101.04	2643.57	3839.77	3422.74	2908.21	3355.22	3496.43	2840.6	2529.04	3224.26	3175.17	2497.6	3567.54	3578.28
ENSG00000062524.15	LTK	leukocyte receptor tyrosine kinase	NM008523	chr15	41503638	41513887	-	protein_coding	15.6237	27.2765	11.4048	18.3882	11.2043	17.2038	11.219	7.80196	18.87	18.7803	16.8764	26.1329	13.0033	23.7725	17.3282	18.8723	30.1527	14.2956	16.1379	34.291	36.8413	25.7662	35.3698	31.8217	16.2814	2.43344	1.06802	0	1.79896	0.821694	0	1.16608	2.03501	3.78197	0	0.804403	2.09504	3.67284	0	1.43852	5.03097
ENSG00000062582.13	MRPS24	NA	NM026080	chr7	43866558	43869893	-	protein_coding	3.70036	4.95937	2.94316	3.34331	2.48984	3.44076	8.72587	2.60065	2.22	4.69508	2.10955	4.18126	3.54635	1.82865	6.93129	8.88108	7.53819	4.28869	8.06897	1.18245	2.54078	0	1.30999	1.4143	3.75724	0.811147	3.20405	1.18905	2.69844	5.75186	0.771582	3.49824	2.03501	2.83648	0	0.804403	3.14256	0	0	1.43852	1.25774
ENSG00000062598.17	ELMO2	engulfment and cell motility 2	NM080287	chr20	46366049	46432985	-	protein_coding	414.029	470.313	407.996	384.481	489.253	541.576	466.211	299.075	376.291	437.984	413.472	410.809	498.853	522.08	428.007	396.318	581.697	653.31	714.104	543.926	592.002	525.866	497.797	453.99	442.102	585.648	343.902	620.683	580.165	930.979	693.653	677.493	505.7	935.092	660.789	498.73	453.576	738.241	515.167	359.631	842.688
ENSG00000062650.18	WAPL	WAPL cohesin release factor	---	chr10	86435256	86521815	-	protein_coding	580.956	513.294	660.74	534.93	565.193	565.662	413.856	309.478	485.071	490.301	585.049	534.156	631.25	461.734	371.69	279.754	731.204	844.872	885.569	820.618	975.66	765.96	804.335	854.943	1043.26	785.19	806.354	925.079	807.734	1345.93	935.929	998.166	1231.18	1160.12	1090.7	871.169	1312.54	1158.78	1006.72	592.672	837.657
ENSG00000062716.12	VMP1	NA	NM029478	chr17	59707192	59842255	+	protein_coding	2177.45	2521.01	1810.41	1945.81	1656.99	1625.42	1652.93	1565.59	2272.17	2106.08	2238.23	2095.86	1851.19	1920.08	1697.3	1737.36	2831.84	2930.6	2747.48	2502.06	2625.9	3306.28	3670.6	4110.66	5250.12	2521.86	2909.28	2438.74	2537.44	2303.21	2451.32	2250.54	2571.23	2087.65	1673.47	2935.27	3063.99	2605.88	2891.73	2523.17	1997.3
ENSG00000062725.9	APPBP2	amyloid beta precursor protein (cytoplasmic tail) binding protein 2	NM025825	chr17	60443149	60526219	-	protein_coding	479.813	484.365	507.328	488.124	486.763	481.707	365.24	430.408	442.891	438.655	480.978	420.217	518.949	461.734	324.038	311.948	487.469	504.636	544.655	481.256	533.564	482.532	548.886	490.762	668.789	463.165	459.248	613.548	499.212	668.859	482.239	609.861	604.398	645.771	521.466	649.958	710.218	841.081	766.108	352.438	413.797
ENSG00000062822.12	POLD1	polymerase (DNA directed), delta 1, catalytic subunit	NM011131	chr19	50384204	50418018	+	protein_coding	622.893	578.593	534.92	585.08	545.274	523.684	496.128	494.124	608.281	566.093	498.557	573.878	501.217	528.48	683.599	756.002	590.491	255.892	336.879	496.628	270.593	245.951	297.368	150.623	27.5531	395.84	365.262	291.317	414.661	122.432	408.939	439.613	320.514	227.864	354.279	411.854	302.733	279.136	321.795	366.824	330.786
ENSG00000063015.19	SEZ6	seizure related 6 homolog (mouse)	NM001291225	chr17	28954901	29006440	-	protein_coding	0	0	1.10369	1.67166	0	0.688153	1.24655	0	1.11	0	0.703184	1.04532	2.36423	1.82865	0	0	0	1.42956	0	0	0	0	0	0.707149	2.50483	0	0	0	0	0	0	1.16608	0.508752	0.945493	0	0.804403	0	0	0	0	0
ENSG00000063046.17	EIF4B	eukaryotic translation initiation factor 4B	NM145625	chr12	53006158	53042209	+	protein_coding	5182.96	4948.62	5660.44	5158.73	5440.29	5571.97	6234.01	5053.07	4874.02	4795.69	5596.64	5595.58	5215.49	5139.42	4567.72	4559.32	3255.24	3611.08	3557.41	3122.84	3336.05	3168.08	4309.87	4307.25	4766.69	3486.31	3221.14	2233.03	2820.77	3509.45	3210.55	3435.28	3106.44	3557.89	3885.12	3314.95	2949.81	2099.03	3166.28	2897.19	2624.91
ENSG00000063127.15	SLC6A16	solute carrier family 6, member 16	XM355900	chr19	49289638	49325225	-	protein_coding	3.70036	4.1328	6.25422	6.68662	16.1839	12.3867	17.4517	14.3036	8.88001	6.03653	4.2191	3.13595	10.639	6.40028	12.9962	17.7622	1.25636	7.14782	3.02586	17.7367	12.7039	18.7391	24.8898	36.7718	35.0676	34.0682	29.9045	13.0795	37.7782	26.2942	33.178	18.6573	18.3151	17.9644	21.4956	29.7629	29.3305	11.0185	28.0463	18.7008	20.1239
ENSG00000063169.10	BICRA	NA	---	chr19	47608196	47703277	+	protein_coding	227.777	232.264	239.868	205.614	329.903	245.671	304.159	327.682	234.21	229.388	224.316	262.374	273.069	266.983	310.175	361.904	119.355	60.0417	79.6811	121.792	81.305	73.7852	70.7395	66.472	46.3393	262.001	287.297	258.023	261.749	269.516	266.968	295.019	356.127	262.847	246.801	216.384	340.444	168.951	168.278	463.205	227.651
ENSG00000063176.15	SPHK2	sphingosine kinase 2	NM020011	chr19	48619291	48630717	+	protein_coding	276.704	272.765	240.604	187.225	261.433	286.272	231.859	153.438	259.74	278.351	221.503	217.426	313.261	267.897	325.771	325.269	153.276	74.3373	76.6552	128.887	71.1419	81.9835	86.4594	45.2576	16.2814	145.195	158.067	185.491	164.605	147.083	161.261	127.103	132.276	204.226	152.857	132.727	96.3718	145.077	109.233	149.606	186.146
ENSG00000063177.12	RPL18	ribosomal protein L18	NM009077	chr19	48615328	48619536	-	protein_coding	13211.1	12277.7	12084.6	15421	14168.4	14384.5	18303.1	32003.6	16944.2	16041.1	13742.3	16180.4	12860.2	15335.1	32149.9	30585.3	8215.37	6351.55	5970.03	7268.5	5352.16	5338.3	7013.69	5541.93	2851.75	5158.08	8040.04	4994	5128.84	4170.92	4083.21	4656.16	5028	5705.1	4452.76	5371.8	4600.7	3742.63	4088.86	9665.44	4007.17
ENSG00000063180.8	CA11	carbonic anhydrase XI	---	chr19	48637942	48646312	-	protein_coding	95.3869	90.9217	100.068	113.673	109.553	84.6428	230.612	269.168	113.22	102.621	91.4139	111.849	98.1156	101.49	165.485	194.274	33.9218	31.4504	50.431	43.7505	39.3821	52.7037	96.9394	99.708	72.64	111.127	101.462	45.1838	71.9585	118.324	64.0413	48.9754	55.9627	50.1111	63.6905	88.4844	36.6632	45.9105	64.9494	106.451	60.3717
ENSG00000063241.7	ISOC2	isochorismatase domain containing 2	---	chr19	55452985	55462343	-	protein_coding	816.956	759.609	665.155	867.59	837.83	920.748	1027.16	1460.27	1051.17	973.224	767.877	884.337	769.557	934.44	1649.65	1539.76	655.822	393.13	382.267	516.729	367.143	327.934	466.357	310.439	45.0869	588.082	741.204	493.455	621.541	705.013	652.759	412.793	528.085	537.04	485.64	526.884	411.675	477.469	498.93	835.782	616.294
ENSG00000063244.12	U2AF2	U2 small nuclear RNA auxiliary factor 2	BC007487	chr19	55654146	55674715	+	protein_coding	2723.05	2411.9	2711.39	2514.17	2865.8	2918.46	2268.73	1882.87	2448.66	2714.43	2562.4	2714.69	2751.96	2878.3	2507.39	2646.56	2462.47	2102.89	2285.53	2435.84	1920.83	1914.9	1268.07	1113.76	397.015	2091.95	2493.82	2524.35	2142.56	2819.23	2643.44	2412.62	2902.94	2869.57	2438.55	1980.44	2489.95	1898.86	1391.98	2769.16	2501.65
ENSG00000063245.14	EPN1	epsin 1	NM001252454	chr19	55675226	55709858	+	protein_coding	2841.87	2613.59	2658.78	2970.53	3139.69	3077.42	3517.77	4720.18	3220.11	3251.01	2477.32	3029.33	2666.85	3158.08	5537.24	5367.5	1376.98	619.001	642.492	1067.75	602.165	495.415	923.544	636.434	131.504	1766.68	2248.18	1548.14	1934.78	1317.18	1539.31	1806.26	1778.09	1852.22	1957.69	1756.01	1530.43	1237.75	1451.03	2446.93	1679.09
ENSG00000063322.13	MED29	mediator complex subunit 29	NM026042	chr19	39391303	39400637	+	protein_coding	567.388	519.907	613.282	560.005	618.725	656.498	689.344	682.671	531.691	588.227	580.127	579.105	634.796	636.37	657.606	581.71	546.518	478.904	504.31	504.905	450.989	426.314	588.186	430.654	274.279	639.184	527.601	653.976	581.065	664.75	584.088	494.419	502.647	575.805	609.837	501.948	436.815	624.383	590.449	506.36	617.552
ENSG00000063438.16	AHRR	aryl-hydrocarbon receptor repressor	NM009644	chr5	304176	438291	+	protein_coding	268.07	248.795	519.101	458.034	327.414	324.808	205.681	157.339	233.1	209.267	457.773	509.069	349.906	311.785	173.282	158.749	126.893	105.788	126.078	166.725	124.498	161.625	172.919	146.38	117.727	328.515	692.076	609.981	643.129	924.405	502.3	459.436	967.138	770.576	683.877	316.13	1036	672.13	614.067	890.446	763.45
ENSG00000063515.2	GSC2	goosecoid homeobox 2	NM029469	chr22	19148576	19150283	-	protein_coding	0	0	0	0	0	0	0	0	0	0	0	0	0	0	0	0	0	0	0	0	0	0	0	0	0	0	0	0	0	0	0	0	0	0	0	0	3.14256	0	0	0	0
ENSG00000063587.13	ZNF275	zinc finger protein 275	---	chrX	153334155	153360110	+	protein_coding	121.289	134.729	157.091	145.434	131.961	185.113	93.4915	84.5212	116.55	126.097	143.45	119.166	139.49	164.579	124.763	96.5817	128.149	128.661	124.06	137.164	147.365	139.372	162.439	188.809	180.348	220.632	186.903	203.327	178.097	506.163	186.723	194.736	154.661	308.231	199.829	190.644	126.75	220.37	320.319	66.1721	208.785
ENSG00000063601.16	MTMR1	myotubularin related protein 1	NM016985	chrX	150692971	150765103	+	protein_coding	294.795	300.868	308.296	290.868	250.229	270.444	292.94	227.557	265.29	286.4	287.602	254.012	303.804	262.411	178.481	205.375	433.446	477.474	477.078	372.471	343.006	333.79	307.848	313.267	308.094	350.416	334.29	488.698	382.279	548.07	423.599	462.934	383.09	537.04	377.366	393.353	403.295	424.213	366.079	263.25	428.89
ENSG00000063660.8	GPC1	glypican 1	NM016696	chr2	240435671	240468078	+	protein_coding	681.277	879.461	548.164	758.932	521.621	721.872	794.055	699.576	821.401	712.982	800.223	915.697	740.004	824.721	1108.14	1011.33	213.582	91.492	115.991	229.395	101.631	97.209	301.298	137.187	22.5435	1489.27	2158.46	1573.11	1382.5	864.422	667.419	1169.58	1648.36	1674.47	1191.01	1507.45	1373.3	1219.38	1448.08	1792.4	1450.18
ENSG00000063761.15	ADCK1	aarF domain containing kinase 1	NM001277296	chr14	77800083	77935012	+	protein_coding	106.488	98.3607	71.7396	83.5828	120.757	112.169	112.19	123.531	117.66	116.706	76.647	106.622	111.119	115.205	155.954	117.674	59.0491	77.1964	53.4569	67.3995	67.3307	74.9564	41.9197	62.9363	33.8152	103.016	91.8495	98.6909	121.43	64.9138	109.565	81.6257	57.489	69.9665	84.39	69.1787	62.8511	77.1297	54.6166	96.3811	70.4336
ENSG00000063854.12	HAGH	hydroxyacylglutathione hydrolase	NM001159626	chr16	1795620	1827194	-	protein_coding	677.576	671.994	616.593	598.453	704.624	714.991	774.11	923.232	829.171	753.225	667.321	743.22	665.531	741.518	1110.74	1092.37	512.597	466.038	492.207	585.311	495.452	520.01	653.686	527.533	155.299	558.88	677.123	448.271	581.964	357.437	407.396	440.779	407.002	564.459	523.059	548.603	335.206	350.756	494.501	643.02	445.241
ENSG00000063978.15	RNF4	ring finger protein 4	NM011278	chr4	2462220	2625320	+	protein_coding	990.462	917.483	960.207	914.396	917.505	1034.29	825.218	681.371	831.391	896.09	846.633	846.706	966.97	971.928	657.606	668.301	1281.49	1310.91	1298.1	1280.59	1288.18	1236.78	1130.52	1044.46	915.515	1165.62	1160.94	1442.31	1176.52	1961.38	1325.58	1380.64	1488.1	1627.19	1436.22	1044.92	1381.68	1680.32	1213.37	1311.93	1719.33
ENSG00000064012.21	CASP8	caspase 8, apoptosis-related cysteine peptidase	NM001080126	chr2	201233443	201287711	+	protein_coding	104.021	138.862	104.114	96.9561	119.512	107.352	117.176	65.0163	101.01	89.2066	106.884	83.6253	95.7514	93.2612	67.5801	56.6169	164.584	195.85	175.5	231.76	224.859	231.896	112.659	170.423	190.367	293.635	216.808	265.158	312.12	133.114	248.45	312.51	211.641	180.589	353.482	252.583	193.791	325.046	221.419	188.447	383.612
ENSG00000064042.17	LIMCH1	LIM and calponin homology domains 1	NM001001980	chr4	41359607	41700044	+	protein_coding	326.042	299.215	643.449	506.512	607.52	547.77	547.237	396.599	277.5	275.668	572.392	434.851	660.803	567.796	386.419	380.776	94.2273	127.231	119.017	313.348	275.675	319.736	362.868	389.639	404.53	760.856	561.777	322.232	683.606	645.851	332.552	487.422	351.039	378.197	772.248	678.916	379.202	196.497	1048.05	250.303	237.713
ENSG00000064102.14	INTS13	NA	---	chr12	26905181	26938326	-	protein_coding	447.332	467.833	418.297	461.377	486.763	514.738	664.413	487.622	470.641	436.643	430.349	504.888	459.843	464.477	485.19	458.486	419.626	438.876	496.241	470.614	508.156	462.621	685.125	738.264	781.507	338.248	297.977	336.5	289.633	400.165	423.599	373.146	410.563	325.249	387.716	333.827	378.154	391.158	395.601	371.139	357.199
ENSG00000064115.10	TM7SF3	transmembrane 7 superfamily member 3	NM026281	chr12	26973195	27014434	-	protein_coding	1202.2	1193.55	1081.98	959.531	1014.61	1006.08	1000.98	761.991	1137.75	1063.77	1056.89	993.05	968.153	994.786	928.793	928.072	1615.68	1699.75	1701.54	1738.2	2002.14	2089.41	1746.22	1890.92	2499.82	999.333	872.571	847.791	1064.09	502.055	862.629	952.689	787.04	677.918	934.659	884.039	801.352	833.735	816.296	689.053	875.389
ENSG00000064195.7	DLX3	distal-less homeobox 3	NM010055	chr17	49990005	49995224	-	protein_coding	0	0	0.367895	3.34331	0	0	0	0	0	0.670726	0.703184	0	0	0	0	0	0	0	0	0	0	0	0	0	0	0	4.27207	0	0.899481	0	0	0	0.508752	0	0	0	1.04752	0	0	1.43852	0
ENSG00000064199.6	SPA17	sperm autoantigenic protein 17	NM011449	chr11	124673798	124697518	+	protein_coding	20.9687	16.5312	13.98	15.0449	11.2043	13.0749	9.97243	10.4026	11.1	12.7438	18.986	5.22658	10.639	12.8006	20.7939	16.652	15.0764	10.0069	18.1552	14.1894	16.5151	24.5951	10.4799	17.6787	13.7766	8.11147	8.54414	17.8357	12.5927	5.75186	14.6601	20.9895	9.66629	11.3459	15.1265	18.5013	19.9029	45.9105	25.0941	10.0697	17.6084
ENSG00000064201.15	TSPAN32	tetraspanin 32	NM001128080	chr11	2301997	2318200	+	protein_coding	0	0	0.367895	0	0	1.37631	1.24655	9.10228	1.11	0.670726	0.703184	3.13595	3.54635	0.914325	0	1.11013	1.25636	0	0	1.18245	0	0	1.30999	2.12145	1.25241	2.43344	3.20405	2.37809	0	0.821694	0	1.16608	0.508752	1.89099	4.77679	0	0	0	1.47612	1.43852	0
ENSG00000064205.10	WISP2	WNT1 inducible signaling pathway protein 2	NM016873	chr20	44714844	44728509	+	protein_coding	0.411151	0	0	0	0	0	0	0	0	0	0	1.04532	1.18212	0	0.866411	0	0	0	0	0	0	0	0	0	0	0	0	0	0	0	0	0	0	0	0	0	0	0	0	0	0
ENSG00000064218.4	DMRT3	doublesex and mab-3 related transcription factor 3	NM177360	chr9	976964	991731	+	protein_coding	0	0	0	0	0	0	0	0	0	0	0	0	0	0	0	0	0	0	0	0	0	0	0	0	0	0	0	0	0	0	0	0	0	0	0	0	0	0	0	0	0
ENSG00000064225.12	ST3GAL6	ST3 beta-galactoside alpha-2,3-sialyltransferase 6	NM018784	chr3	98732236	98821201	+	protein_coding	262.725	290.949	327.427	357.734	187.983	165.845	184.49	215.854	298.59	258.9	407.143	334.501	228.148	203.894	175.882	148.758	150.764	188.702	219.879	218.753	252.808	278.744	419.197	441.968	527.266	203.598	370.602	453.027	247.357	279.376	192.896	267.033	304.743	345.105	219.732	330.61	353.014	433.395	436.933	191.324	226.394
ENSG00000064270.12	ATP2C2	ATPase, Ca++ transporting, type 2C, member 2	NM026922	chr16	84368527	84464187	+	protein_coding	4.11151	2.47968	2.20737	1.67166	4.97967	4.12892	6.23277	7.80196	6.66001	3.35363	2.10955	3.13595	2.36423	3.6573	6.06488	3.3304	0	1.42956	1.00862	2.36489	2.54078	3.51358	2.61998	2.12145	2.50483	3.24459	4.27207	4.75619	4.4974	5.75186	5.40108	4.66433	2.03501	3.78197	2.3884	3.21761	4.19008	3.67284	0	4.31557	7.54646
ENSG00000064300.8	NGFR	nerve growth factor receptor	NM033217	chr17	49495293	49515017	+	protein_coding	0	0	0	0	0	0	1.24655	5.2013	0	0	0	0	0	0	2.59923	1.11013	0	0	0	0	0	4.68477	1.30999	0	0	2.43344	1.06802	0	0	2.46508	2.31475	3.49824	3.56127	3.78197	4.77679	0.804403	1.04752	0	0	7.19262	2.51549
ENSG00000064309.14	CDON	cell adhesion associated, oncogene regulated	NM021339	chr11	125955796	126063335	-	protein_coding	34.9478	19.0109	30.1674	36.7764	26.1433	28.9024	38.6432	22.1055	12.21	19.4511	29.5337	34.4954	24.8244	32.0014	25.9923	18.8723	433.446	511.784	536.586	72.1293	95.2793	94.8666	52.3997	69.3006	88.9214	22.7121	20.2923	34.4824	43.1751	120.789	54.0108	37.3146	37.6477	82.2579	59.7099	41.0246	36.6632	38.5648	44.2837	24.4549	42.7633
ENSG00000064313.11	TAF2	TAF2 RNA polymerase II, TATA box binding protein (TBP)-associated factor, 150kDa	NM001081288	chr8	119730775	119832863	-	protein_coding	414.029	375.259	464.284	305.913	423.272	429.407	276.735	214.554	295.26	299.144	389.564	324.048	459.843	353.844	157.687	154.309	601.798	703.345	668.716	579.399	619.951	583.254	630.106	639.263	785.264	605.116	452.84	711.05	533.392	890.716	608.007	607.529	648.659	766.794	636.905	601.694	714.408	822.716	628.829	270.443	641.449
ENSG00000064393.15	HIPK2	homeodomain interacting protein kinase 2	NM001136065	chr7	139561570	139777778	-	protein_coding	467.889	365.34	660.372	461.377	590.091	590.435	477.43	374.494	341.88	311.888	511.918	395.129	533.134	410.532	273.786	271.983	757.588	821.999	775.629	734.3	712.689	586.768	622.246	569.962	569.849	932.819	605.566	1858.48	1259.27	2927.69	1327.12	1407.46	1802.51	3261.95	2333.46	748.899	1840.49	2108.21	1893.87	713.508	2243.81
ENSG00000064419.13	TNPO3	transportin 3	NM177296	chr7	128954180	129055173	-	protein_coding	886.441	847.225	885.157	748.902	943.648	993.004	956.106	790.598	709.291	816.944	824.835	751.582	938.6	858.551	687.064	690.504	1054.09	1192.26	1247.66	1052.38	1105.24	1110.29	1218.29	1289.84	1471.59	1098.29	1095.79	1248.5	1066.78	1649.14	1332.52	1012.16	1348.7	1400.27	1312.82	1071.47	1309.4	1180.82	1099.71	1054.44	1291.7
ENSG00000064489.22	BORCS8-MEF2B	NA	---	chr19	19145567	19192158	-	protein_coding	0	0	0	0	0	0	0	0	0	0	0	0	0	0	0	0	0	0	0	0	0	0	0	0	0	0	0	0	0	0	0	0	0.508752	0.945493	0	0	0	0	4.42837	0	0
ENSG00000064490.13	RFXANK	regulatory factor X-associated ankyrin-containing protein	NM001025589	chr19	19192229	19201869	+	protein_coding	890.552	841.439	742.045	899.351	912.525	859.503	1018.43	1600.7	1133.31	1069.81	784.05	930.331	809.749	917.982	1683.44	1509.78	672.155	570.396	522.466	522.642	434.474	495.415	520.067	405.197	127.746	549.958	576.73	486.32	545.985	799.508	691.338	492.086	590.661	621.189	535.001	498.73	426.34	442.577	333.604	1058.75	665.346
ENSG00000064545.14	TMEM161A	transmembrane protein 161A	NM001293797	chr19	19119169	19138513	-	protein_coding	666.064	574.46	501.074	563.348	492.988	572.543	501.114	799.701	733.711	695.543	493.635	637.643	474.028	587.911	935.724	946.945	412.087	164.4	193.655	392.572	146.095	197.932	297.368	205.78	35.0676	374.75	489.152	312.719	376.883	162.695	314.806	302.015	301.69	244.883	313.676	423.921	247.215	174.46	302.605	453.135	284.25
ENSG00000064547.13	LPAR2	lysophosphatidic acid receptor 2	NM020028	chr19	19623668	19628930	-	protein_coding	36.5924	42.1546	19.1306	26.7465	61.001	50.9233	123.409	119.63	57.7201	53.6581	25.3146	45.9939	54.3773	64.0028	97.0381	89.9209	11.3073	7.14782	3.02586	30.7436	17.7855	31.6222	61.5696	59.4005	43.8345	75.4367	55.5369	34.4824	41.3761	18.0773	36.2644	40.8129	32.5601	23.6373	32.6414	62.7435	24.0929	18.3642	123.994	67.6106	32.7013
ENSG00000064601.16	CTSA	cathepsin A	NM001038492	chr20	45890144	45898820	+	protein_coding	3738.59	3503.79	3163.9	3338.3	3708.61	3672.67	4472.63	4236.46	3815.08	3850.64	3436.46	3774.64	3488.42	4009.32	4825.91	4923.45	3610.79	3420.94	3357.7	3132.3	2830.43	3306.28	3369.3	3259.25	1923.71	4630.03	4874.43	3652.75	4841.01	3030.41	3893.4	3829.41	4292.34	3049.21	3707.59	4038.91	3528.04	3729.77	4381.13	5873.49	4619.69
ENSG00000064607.16	SUGP2	SURP and G-patch domain containing 2	NM001168290	chr19	18990888	19034023	-	protein_coding	1067.35	1132.39	1003.99	957.859	1234.96	1096.92	1293.92	1176.8	1003.44	1084.56	1058.29	1088.17	1245.95	1132.85	1148	1180.07	1510.15	1420.99	1511.92	1712.18	1543.52	1789.58	1678.1	1939	1952.51	1675.83	1084.04	1161.7	1420.28	1091.21	1307.83	1304.85	1144.18	1134.59	1070	1614.44	1119.8	1116.54	1467.27	903.393	1253.97
ENSG00000064651.13	SLC12A2	solute carrier family 12 (sodium/potassium/chloride transporter), member 2	NM009194	chr5	128083766	128189688	+	protein_coding	898.775	852.184	577.964	463.049	265.168	230.531	238.092	250.963	770.341	687.494	504.886	422.308	267.158	224.924	213.137	177.622	3223.83	3432.38	3391.99	943.593	975.66	929.927	712.635	653.406	760.216	2363.68	2288.76	4852.5	2861.25	5135.59	2983.71	4510.4	3825.31	5365.67	4213.93	2768.76	3511.28	5718.61	2909.44	1665.81	4448.64
ENSG00000064652.10	SNX24	sorting nexin 24	NM029394	chr5	122843439	123029354	+	protein_coding	116.767	124.811	115.519	125.374	83.4096	97.7177	157.066	140.435	104.34	120.731	111.806	87.8065	95.7514	86.8609	105.702	123.225	124.38	134.379	110.948	133.617	143.554	165.138	179.469	153.451	184.105	111.938	122.822	112.96	99.8424	84.6345	73.3003	116.608	79.3653	88.8763	89.9629	120.66	115.227	106.512	144.66	125.152	65.4026
ENSG00000064655.18	EYA2	EYA transcriptional coactivator and phosphatase 2	NM001271962	chr20	46894624	47188844	+	protein_coding	0	0	0	0	0	0	0	0	0	0	0	0	0	0	0	0	0	0	0	0	0	0	0	0	0	0	0	0	0	0.821694	0	0	1.0175	0.945493	0	0	0	0	0	0	0
ENSG00000064666.14	CNN2	calponin 2	NM007725	chr19	1026581	1039068	+	protein_coding	2718.94	2611.93	2972.96	2751.55	3513.16	3603.17	3120.12	2451.11	2709.51	2792.9	3303.56	3373.23	3312.29	3402.2	3110.42	3147.23	1606.89	1352.37	1290.03	2367.26	2122.82	1724	1475.05	1209.93	581.12	1823.46	4163.13	2618.28	1488.64	2562.86	1618.78	1508.91	2979.76	2529.19	1475.23	1586.28	2691.08	1577.49	1028.86	3169.07	2257.65
ENSG00000064687.12	ABCA7	ATP binding cassette subfamily A member 7	NM013850	chr19	1040101	1065572	+	protein_coding	220.788	184.323	183.212	177.196	224.085	180.984	240.585	317.28	225.33	212.62	147.669	154.707	205.688	204.809	311.042	329.71	104.278	37.1686	59.5086	157.265	64.7899	115.948	205.669	161.23	61.3683	453.431	520.125	187.869	407.465	130.649	172.063	206.396	182.642	164.516	210.179	493.904	138.273	123.04	351.317	205.709	173.569
ENSG00000064692.18	SNCAIP	synuclein alpha interacting protein	NM001199151	chr5	122311354	122464219	+	protein_coding	182.14	176.057	179.901	147.106	183.003	150.705	167.038	178.145	135.42	146.218	150.481	144.254	165.496	120.691	151.622	177.622	33.9218	30.0208	33.2845	15.3718	8.89274	16.3967	5.23997	16.9716	13.7766	1.62229	0	7.13428	6.29637	23.8291	10.0306	5.83041	12.2101	17.9644	4.77679	4.02202	15.7128	5.50926	4.42837	4.31557	8.8042
ENSG00000064703.11	DDX20	DEAD (Asp-Glu-Ala-Asp) box polypeptide 20	NM017397	chr1	111755245	111768016	+	protein_coding	347.011	357.074	399.535	371.108	379.7	328.249	261.776	274.369	348.541	319.936	425.426	408.719	418.469	357.501	291.114	271.983	422.138	444.594	454.888	417.404	409.066	344.331	272.478	339.432	306.842	311.48	478.472	468.485	384.078	522.597	449.833	436.115	568.276	420.744	442.649	343.48	632.702	561.945	336.556	435.873	388.643
ENSG00000064726.9	BTBD1	BTB (POZ) domain containing 1	NM146193	chr15	83016422	83067354	-	protein_coding	996.218	996.832	1046.66	981.262	846.545	825.095	739.206	656.665	1008.99	913.529	966.878	865.522	797.928	729.631	581.362	482.908	834.226	977.821	831.104	848.997	927.385	813.979	1004.76	866.258	1033.24	835.482	1003.94	1242.55	943.556	999.18	912.782	1141.59	1029.71	1146.88	1047.71	964.479	1391.11	1509.54	1301.94	759.541	1009.97
ENSG00000064763.10	FAR2	fatty acyl-CoA reductase 2	NM178797	chr12	29149103	29340980	+	protein_coding	1075.16	1184.46	1045.56	1046.46	934.934	1019.84	851.396	611.153	1001.22	1083.22	997.115	1004.55	1095.82	1032.27	799.698	719.367	884.48	1045.01	938.017	1025.18	1124.3	1116.15	985.113	941.923	1135.94	969.321	947.332	891.786	1055.99	585.046	1014.63	1238.38	948.314	1127.97	1094.68	1090.77	1255.98	1577.49	1451.03	878.938	1009.97
ENSG00000064787.13	BCAS1	breast carcinoma amplified sequence 1	NM001164369	chr20	53936777	54070594	-	protein_coding	0	0	0	0	0	0	0	2.60065	1.11	0.670726	0.703184	1.04532	0	0	0	1.11013	0	0	1.00862	3.54734	0	1.17119	0	0	0	0	0	1.18905	0	0.821694	0	0	0.508752	0	0	0.804403	1.04752	0	0	0	0
ENSG00000064835.10	POU1F1	POU class 1 homeobox 1	NM008849	chr3	87259404	87276587	-	protein_coding	0.411151	0	0	0	0	0	0	0	0	0	0	0	0	0	0	0	0	0	0	0	0	0	0	0	0	0	0	0	0	0	0	0	0	2.83648	0	0	0	0	0	0	0
ENSG00000064886.13	CHI3L2	chitinase 3-like 2	---	chr1	111200771	111243440	+	protein_coding	0	0	0	0	0	0	0	0	0	0	0	0	0	0	0	0	23.8709	32.88	27.2328	16.5543	17.7855	15.2255	2.61998	12.0215	11.2717	3.24459	3.20405	1.18905	0.899481	2.46508	5.40108	1.16608	0	0	1.59226	0.804403	0	0	1.47612	0	2.51549
ENSG00000064932.15	SBNO2	strawberry notch homolog 2 (Drosophila)	NM183426	chr19	1107636	1174283	-	protein_coding	1098.59	1111.72	768.902	762.275	1042	1146.46	923.696	875.12	1141.08	1181.15	756.626	872.839	1010.71	1103.59	1340.34	1364.36	1665.94	806.274	896.664	1045.28	501.804	603.164	730.975	473.79	100.193	1911.06	4496.36	1867.99	2208.23	1601.48	2149.63	1868.06	2518.32	2211.51	2116.91	1982.05	2375.77	1496.68	1985.39	2690.04	1762.1
ENSG00000064933.17	PMS1	PMS1 homolog 1, mismatch repair system component	NM153556	chr2	189784085	189877629	+	protein_coding	237.234	280.204	209.333	207.285	219.106	188.554	203.188	178.145	240.87	232.071	207.439	167.251	223.42	207.552	169.817	152.088	251.273	184.414	198.698	249.496	287.108	256.491	356.318	318.924	409.539	154.929	152.727	175.979	159.208	156.122	164.347	254.206	126.679	133.314	153.653	231.668	169.698	266.281	280.463	63.2951	132.063
ENSG00000064961.18	HMG20B	high mobility group 20B	NM001163165	chr19	3572777	3579088	+	protein_coding	1412.71	1291.91	1222.15	1573.03	1391.82	1384.56	1628	2419.91	1702.74	1735.84	1267.14	1563.79	1301.51	1508.64	2470.14	2651	726.179	490.34	526.5	787.51	510.697	573.885	797.785	630.777	271.774	1027.72	1199.38	653.976	1103.66	569.434	731.46	833.748	815.53	780.977	863.803	1069.86	818.112	675.803	1049.52	1304.74	696.79
ENSG00000064989.12	CALCRL	calcitonin receptor like receptor	NM018782	chr2	187343129	187448460	-	protein_coding	3260.84	2898.75	5719.3	3620.81	3412.32	2857.9	1537	1430.36	2584.08	2320.71	4171.29	2968.7	3282.73	2675.32	1170.52	999.121	2374.53	2498.88	2719.24	3242.27	3355.1	3150.51	6408.48	5539.1	6650.32	5077.78	3650.49	4779.97	5005.61	2037.8	3368.73	8029.64	4418.51	4263.23	7261.52	6577.61	4291.69	8961.73	15068.3	1870.08	5403.26
ENSG00000064995.16	TAF11	TAF11 RNA polymerase II, TATA box binding protein (TBP)-associated factor, 28kDa	NM026836	chr6	34877778	34888089	-	protein_coding	504.893	583.552	517.997	611.826	617.48	620.026	437.54	607.252	609.391	600.3	580.127	625.099	604.061	661.971	709.591	673.852	412.087	423.151	440.767	407.944	382.388	432.17	425.747	395.296	399.52	270.923	480.608	348.391	423.656	419.886	364.958	376.644	396.827	410.344	330.395	335.436	344.634	378.303	326.223	523.623	308.147
ENSG00000064999.13	ANKS1A	ankyrin repeat and sterile alpha motif domain containing 1A	---	chr6	34889265	35091413	+	protein_coding	885.207	838.133	590.472	506.512	1033.28	907.673	871.341	871.219	779.221	810.237	487.306	469.347	879.494	797.291	834.354	792.636	474.906	373.116	416.56	691.732	569.135	539.92	885.554	736.85	518.5	483.444	405.847	428.057	466.831	389.483	361.872	431.45	264.551	493.547	543.758	508.383	244.072	398.503	479.74	192.762	495.551
ENSG00000065000.15	AP3D1	adaptor-related protein complex 3, delta 1 subunit	NM007460	chr19	2100988	2164465	-	protein_coding	3050.33	2789.64	2806.31	2688.02	3124.75	3275.61	2808.48	2366.59	2807.19	2932.41	2744.53	2915.39	3421.04	3278.77	3028.11	3111.71	2721.28	2012.83	2138.28	2529.25	1914.48	1760.3	2236.16	1910.72	994.417	3251.08	3444.36	3139.09	3228.24	4212.82	3060.87	3158.92	3489.02	4560.11	3325.44	3059.95	2819.92	3057.64	3186.95	2977.74	3539.29
ENSG00000065029.14	ZNF76	zinc finger protein 76	---	chr6	35258909	35295985	+	protein_coding	422.252	357.901	353.548	314.271	443.191	439.73	407.623	323.781	374.071	406.46	348.076	386.767	423.197	497.393	451.4	456.265	424.651	355.961	393.362	417.404	381.117	427.486	552.816	591.884	464.646	612.416	432.547	410.221	474.026	393.591	430.543	464.101	380.547	460.455	430.707	518.036	307.971	343.411	538.785	342.369	485.489
ENSG00000065054.13	SLC9A3R2	solute carrier family 9, subfamily A (NHE3, cation proton antiporter 3), member 3 regulator 2	NM023055	chr16	2025356	2039026	+	protein_coding	1689.83	1643.2	1661.42	1955.84	1872.36	1883.47	1863.6	2295.08	2002.44	1963.22	1819.14	2271.47	1742.44	1971.28	3127.75	3060.64	859.353	343.095	384.285	937.68	397.632	398.206	700.845	380.446	77.6497	1701.79	2906.08	1313.9	1351.02	479.869	939.016	1739.79	2358.58	1278.31	1608.19	1747.16	2438.62	1210.2	1297.51	4324.2	1367.17
ENSG00000065057.7	NTHL1	nth-like DNA glycosylase 1	NM008743	chr16	2039815	2047866	-	protein_coding	429.652	418.24	350.604	488.124	402.109	448.676	334.076	724.282	572.761	575.483	352.295	436.942	309.714	421.504	897.602	821.499	184.686	92.9216	105.905	214.023	106.713	100.723	178.159	96.8794	26.3007	136.273	139.91	105.825	184.394	32.8677	70.9856	131.767	88.5229	73.7484	76.4286	147.206	83.8015	112.022	110.709	178.377	55.3407
ENSG00000065060.16	UHRF1BP1	UHRF1 binding protein 1	NM001080769	chr6	34792015	34883138	+	protein_coding	186.251	185.15	302.042	217.315	232.8	220.897	169.531	132.633	143.19	162.986	246.114	205.927	215.145	144.463	144.691	149.868	351.782	348.813	401.431	275.51	349.357	309.195	353.698	328.824	397.015	219.01	159.135	205.705	195.187	582.581	361.101	316.008	231.482	341.323	440.261	188.23	255.595	222.207	227.323	139.537	309.405
ENSG00000065135.10	GNAI3	guanine nucleotide binding protein (G protein), alpha inhibiting activity polypeptide 3	NM010306	chr1	109548611	109618321	+	protein_coding	1719.43	1812.65	1626.83	1675	1526.27	1511.18	1182.98	1226.21	1674.99	1772.73	1628.57	1615.01	1625.41	1394.35	1089.95	1003.56	1716.19	1748.36	1664.22	1443.77	1648.97	1458.14	1492.08	1419.25	1578.04	1250.79	1964.09	1862.05	1485.94	2308.96	1628.81	1924.03	1993.8	2399.66	1757.06	1452.75	2241.69	2515.9	1727.06	1573.75	1792.28
ENSG00000065150.18	IPO5	importin 5	NM023579	chr13	97953658	98024297	+	protein_coding	2466.08	2425.13	2664.3	2467.36	2524.7	2530.34	2074.26	2399.1	2295.48	2348.21	2567.32	2296.56	2390.24	2275.76	2347.97	2230.26	2917.28	3092.15	3441.41	2685.34	3052.75	2751.13	2726.09	2859	3211.19	1623.92	1641.54	2173.58	1633.46	2704.19	2284.66	2268.03	2613.46	2690.87	2213.25	1651.44	2928.86	2998.88	2181.71	1776.58	2007.36
ENSG00000065154.11	OAT	ornithine aminotransferase	NM016978	chr10	124397303	124418976	-	protein_coding	1476.03	1585.34	1601.08	1549.63	1429.17	1582.06	1616.78	1278.22	1467.42	1382.37	1764.29	1607.7	1539.11	1654.93	980.778	1016.88	1686.04	1884.16	1931.51	1881.27	2072.01	1896.16	2160.18	2079.02	2403.38	1931.34	1935.25	2209.25	1800.76	2940.02	1712.14	1401.63	1814.72	2138.7	1538.13	1808.3	2001.81	2225.74	2313.09	1685.95	2046.35
ENSG00000065183.15	WDR3	WD repeat domain 3	NM175552	chr1	117929720	117966542	+	protein_coding	488.447	565.368	564.72	479.765	568.928	594.564	352.775	211.953	424.021	431.277	568.876	437.987	664.349	548.595	315.374	285.305	659.591	744.802	754.448	727.205	769.857	699.202	654.996	759.478	852.894	429.097	412.255	722.941	427.253	956.452	594.118	489.754	723.954	790.432	616.206	469.771	658.89	604.182	400.029	351	676.666
ENSG00000065243.19	PKN2	protein kinase N2	NM178654	chr1	88684222	88836255	+	protein_coding	509.827	467.833	569.87	432.959	351.067	308.292	163.299	175.544	392.941	302.497	431.755	264.465	426.744	245.953	114.366	85.4804	750.049	829.147	794.793	792.239	807.969	811.637	830.534	818.879	1077.08	617.283	529.737	951.238	692.6	1013.15	655.845	907.212	649.677	984.258	820.812	872.778	940.672	1388.33	1089.38	142.414	750.872
ENSG00000065268.10	WDR18	WD repeat domain 18	NM175450	chr19	984271	998438	+	protein_coding	1011.43	936.494	826.293	1031.41	891.362	902.856	895.025	1250.91	1201.02	1201.94	872.651	1055.77	805.021	944.498	1737.15	1756.23	536.468	284.483	236.017	361.829	186.747	176.85	285.578	182.445	36.32	655.407	797.809	642.086	709.691	350.863	724.516	640.179	735.656	608.897	721.295	599.28	584.516	493.997	444.313	1122.05	586.108
ENSG00000065308.4	TRAM2	translocation associated membrane protein 2	NM177409	chr6	52497402	52576915	-	protein_coding	2187.73	2133.35	2426.64	2208.26	2222.18	2227.55	2591.58	2031.11	1862.58	1788.83	2520.21	2444.99	2443.43	2222.72	2339.31	2341.27	1461.15	1716.91	1735.84	1939.21	1938.62	2005.08	2587.23	2803.85	3122.27	3471.71	2392.36	3312.69	4023.38	1494.66	3237.56	3481.92	1942.92	2815.68	4292.74	3163.72	2381.01	3044.79	3471.84	1670.13	3470.11
ENSG00000065320.8	NTN1	netrin 1	NM008744	chr17	9021542	9244000	+	protein_coding	9.86761	8.26561	8.0937	5.01497	7.46951	2.75261	13.7121	2.60065	11.1	8.04871	4.2191	6.2719	2.36423	7.3146	5.19847	7.77094	31.4091	25.7321	15.1293	9.45958	7.62235	9.36955	3.92997	2.12145	1.25241	23.5233	23.4964	17.8357	39.5772	67.3789	93.3615	58.3041	44.7702	46.3291	66.0789	24.1321	51.3284	49.5834	32.4747	41.7172	35.2168
ENSG00000065325.12	GLP2R	glucagon-like peptide 2 receptor	NM175681	chr17	9822206	9892102	+	protein_coding	0	0	0	0	0	0	0	0	0	0	0	0	0	0	0	0	0	0	0	0	0	0	0	0	0	0	0	0	0	0	0	0	0	0	0	0	0	0	0	0	0
ENSG00000065328.16	MCM10	minichromosome maintenance 10 replication initiation factor	NM027290	chr10	13161554	13211104	+	protein_coding	155.415	129.77	172.543	158.807	119.512	138.319	120.916	92.3232	93.2401	112.011	168.061	132.755	124.122	143.549	94.4388	75.4891	157.046	237.307	184.578	248.314	280.756	260.005	19.6499	17.6787	25.0483	61.6472	37.3806	96.3128	62.0642	15.6122	93.3615	88.6222	81.9091	24.5828	54.9331	41.0246	79.6115	64.2747	8.85674	54.6639	65.4026
ENSG00000065357.19	DGKA	diacylglycerol kinase alpha	NM016811	chr12	55927319	55954027	+	protein_coding	644.684	700.924	560.673	483.109	799.238	812.02	998.489	814.004	583.861	641.214	600.519	659.594	682.081	681.172	741.648	772.654	620.644	653.31	646.526	1008.63	974.39	1103.26	1797.31	2223.98	2429.68	1634.46	1014.62	696.782	1090.17	421.529	707.541	867.565	620.169	566.35	919.532	1451.14	687.173	747.423	1696.07	690.492	752.13
ENSG00000065361.14	ERBB3	erb-b2 receptor tyrosine kinase 3	NM010153	chr12	56079857	56103505	+	protein_coding	1.23345	1.65312	0.735791	0	1.24492	2.06446	1.24655	3.90098	1.11	0.670726	0.703184	1.04532	1.18212	0	0.866411	1.11013	1.25636	0	0	0	3.81117	1.17119	1.30999	3.53575	1.25241	0.811147	0	0	1.79896	0	0	0	0.508752	0	0	1.60881	1.04752	0	2.95225	0	0
ENSG00000065371.17	ROPN1	rhophilin associated tail protein 1	NM030744	chr3	123968521	123992178	-	protein_coding	0	0	0	0	0	0	0	0	0	0	0	0	0	0	0	0	0	0	0	0	0	0	0	0	0	0	0	0	0	0	0	0	0	0	0	0	0	0	0	0	0
ENSG00000065413.18	ANKRD44	ankyrin repeat domain 44	NM001081433	chr2	196967017	197311173	-	protein_coding	39.4705	41.328	55.9201	33.4331	38.5925	45.4181	31.1638	19.5049	29.97	25.4876	40.7847	27.1782	56.7415	37.4873	8.66411	14.4317	27.64	30.0208	33.2845	31.9261	43.1933	45.6765	35.3698	21.9216	43.8345	52.7246	29.9045	66.5867	43.1751	38.6196	41.6655	40.8129	55.454	52.0021	32.6414	53.0906	74.3739	67.9476	60.5211	23.0164	37.7323
ENSG00000065427.14	KARS	lysyl-tRNA synthetase	NM001130868	chr16	75627474	75648643	-	protein_coding	2245.7	2426.78	2290.89	2519.19	2532.16	2600.53	3069.01	3184.5	2362.08	2552.78	2306.44	2371.82	2307.49	2495.19	3265.5	3184.98	3154.73	3952.74	3628.01	2656.96	3125.16	2864.74	2747.05	2984.88	2978.24	2449.66	2558.97	2739.57	2434	3319.64	3215.18	2529.23	2963.48	2971.68	2577.08	2173.5	2864.96	2890.53	2543.36	3455.33	2946.89
ENSG00000065457.10	ADAT1	adenosine deaminase, tRNA-specific 1	XM006531075	chr16	75596981	75623300	-	protein_coding	186.251	205.814	217.794	170.509	201.677	211.263	198.202	157.339	160.95	181.767	177.202	165.16	216.327	216.695	153.355	153.199	280.169	305.927	327.802	338.18	346.817	372.439	297.368	321.046	425.821	326.892	274.481	351.958	263.548	351.685	329.466	292.686	298.638	364.96	361.444	280.737	278.64	396.667	292.272	194.201	377.323
ENSG00000065485.19	PDIA5	protein disulfide isomerase family A, member 5	NM028295	chr3	123067062	123225227	+	protein_coding	1835.79	1899.44	1687.9	1907.36	2042.91	2058.26	2814.72	2668.27	2185.59	1842.48	1950.63	2053	1997.78	2233.7	2328.91	2456.73	3039.15	3628.23	3334.5	3103.92	3259.82	3411.69	4435.63	5023.59	4873.14	3959.21	4107.6	2599.26	2854.05	2275.27	2310.12	2584.04	2811.36	2651.16	2687.74	3342.3	2498.33	2394.69	4586.32	4065.27	2808.54
ENSG00000065491.8	TBC1D22B	TBC1 domain family, member 22B	NM198647	chr6	37257772	37332970	+	protein_coding	344.133	360.381	244.283	208.957	295.046	339.259	483.663	427.807	401.821	321.278	236.27	239.377	299.075	302.642	361.294	331.93	464.855	568.966	530.535	475.344	515.779	416.945	488.627	584.105	594.897	517.512	374.874	397.142	376.883	711.587	490.726	426.786	391.23	457.618	487.233	455.292	366.632	398.503	497.454	368.262	476.685
ENSG00000065518.7	NDUFB4	NADH dehydrogenase (ubiquinone) 1 beta subcomplex, 4, 15kDa	NM026610	chr3	120596309	120602500	+	protein_coding	1085.85	1269.6	1009.51	1340.67	1314.63	1375.62	2223.85	2596.75	1375.29	1496.39	1213.7	1448.81	1219.94	1510.47	2091.52	2058.19	1162.14	1232.28	1322.3	1252.21	1283.09	1414.8	1507.8	1523.91	894.224	1046.38	1105.4	828.766	968.741	976.994	978.367	935.197	1050.06	972.912	1124.14	1013.55	1021.33	973.303	1222.23	1931.94	1154.61
ENSG00000065526.10	SPEN	spen family transcriptional repressor	NM019763	chr1	15847864	15940460	+	protein_coding	472.823	454.608	599.67	514.87	600.051	604.198	476.183	369.293	388.501	387.009	547.78	472.483	614.7	448.019	381.221	368.565	807.842	890.618	874.474	734.3	749.531	813.979	707.395	625.12	716.381	1357.05	1956.61	1444.69	1148.64	2078.89	1678.19	1238.38	2512.73	1734.98	1724.42	1062.62	2588.42	1426.9	1301.94	1205.48	1484.14
ENSG00000065534.18	MYLK	myosin light chain kinase	NM139300	chr3	123610049	123884331	-	protein_coding	178.028	157.873	154.884	112.001	98.3486	88.7717	77.2863	35.1088	115.44	127.438	106.181	89.8972	105.208	75.889	34.6565	57.727	481.188	546.093	543.647	287.335	287.108	282.258	337.978	336.603	334.395	704.887	693.144	530.315	539.689	244.043	763.095	992.335	759.058	265.683	1064.43	723.159	884.106	890.664	807.44	343.807	689.243
ENSG00000065548.17	ZC3H15	zinc finger CCCH-type containing 15	NM026934	chr2	186486156	186509363	+	protein_coding	1029.11	1046.43	1022.38	922.754	921.24	880.836	1144.34	825.707	955.711	972.553	1030.16	924.059	1055.63	913.411	598.69	626.116	987.502	1149.37	1096.37	1050.01	1163.68	1114.98	996.903	1023.24	1118.41	903.618	896.067	1130.78	891.386	1777.32	1162.77	1042.48	1121.8	1210.23	1049.3	950.805	1246.55	1291	1145.47	904.832	1129.45
ENSG00000065559.14	MAP2K4	mitogen-activated protein kinase kinase 4	NM009157	chr17	12020824	12143830	+	protein_coding	396.76	375.259	493.716	509.855	392.149	386.054	319.118	300.375	380.731	407.801	461.992	476.664	397.191	379.445	317.107	307.507	310.322	353.102	370.164	368.923	348.087	363.07	299.988	331.653	415.802	381.239	481.676	513.668	430.851	714.874	452.147	452.44	608.468	530.421	442.649	403.81	585.563	508.689	478.264	486.221	476.685
ENSG00000065600.12	TMEM206	transmembrane protein 206	NM025864	chr1	212363931	212414901	-	protein_coding	415.262	423.199	309.768	320.958	353.557	333.066	317.871	283.471	416.251	386.338	360.733	312.549	353.453	349.272	318.839	303.067	434.702	454.601	379.241	436.323	430.662	476.676	472.907	539.555	509.733	404.762	373.806	412.599	422.756	322.926	404.309	460.602	403.949	426.417	474.495	388.527	411.675	477.469	512.215	457.451	415.055
ENSG00000065609.14	SNAP91	synaptosome associated protein 91kDa	NM001277982	chr6	83552880	83709691	-	protein_coding	5.34496	4.1328	19.8664	10.0299	12.4492	8.25783	7.47932	3.90098	1.11	4.02436	13.3605	4.18126	3.54635	7.3146	6.93129	2.22027	0	0	1.00862	7.09468	2.54078	2.34239	1.30999	1.4143	5.00966	0	0	0	0	2.46508	0	0	0	0.945493	0	0	0	0	0	0	0
ENSG00000065613.13	SLK	STE20-like kinase	NM001164639	chr10	103967201	104029233	+	protein_coding	827.235	760.436	981.545	802.395	597.561	631.036	578.401	380.996	698.191	613.044	832.57	680.501	744.733	569.625	344.832	325.269	976.195	1073.6	1133.69	1001.53	1130.65	1000.2	1243.18	1200.03	1593.07	1312.44	1087.24	1337.68	1013.72	1868.53	1142.71	1420.29	1407.72	1797.38	1637.64	1270.96	1655.08	2014.55	1498.27	717.823	1494.2
ENSG00000065615.13	CYB5R4	cytochrome b5 reductase 4	NM024195	chr6	83859643	83967424	+	protein_coding	191.596	233.09	284.751	222.33	192.962	176.167	68.5604	80.6202	176.49	178.413	236.27	187.112	205.688	167.321	88.374	53.2865	218.607	158.682	184.578	166.725	163.88	172.165	158.509	164.766	151.542	186.564	243.508	399.52	197.886	377.979	184.408	271.697	260.99	407.507	221.325	209.145	267.117	583.982	317.367	92.0655	327.013
ENSG00000065618.18	COL17A1	collagen, type XVII, alpha 1	NM001290825	chr10	104031286	104086002	-	protein_coding	72.7737	63.6452	76.8902	91.9411	73.4502	82.5783	58.588	68.9173	72.1501	54.9995	82.9757	101.396	68.5627	70.403	57.1832	82.1499	57.7928	60.0417	55.4741	54.3926	41.9229	45.6765	41.9197	20.5073	12.5241	132.217	173.019	143.875	81.8528	164.339	39.3507	122.439	108.873	434.927	74.0402	142.379	106.847	77.1297	41.3315	103.574	84.2688
ENSG00000065621.14	GSTO2	glutathione S-transferase omega 2	NM026619	chr10	104268873	104304945	+	protein_coding	16.0349	18.1843	13.98	13.3732	11.2043	21.3327	7.47932	11.7029	13.32	15.4267	15.47	14.6344	24.8244	18.2865	18.1946	25.5331	8.79455	7.14782	9.07759	13.0069	12.7039	16.3967	5.23997	16.2644	18.7862	13.7895	19.2243	46.3728	13.4922	14.7905	12.3453	16.3251	14.7538	23.6373	14.3304	13.6749	10.4752	31.2192	7.38062	21.5779	23.8971
ENSG00000065665.20	SEC61A2	Sec61 translocon alpha 2 subunit	NM021305	chr10	12129637	12169961	+	protein_coding	75.6517	91.7483	90.5023	80.2395	87.1443	88.0836	57.3415	49.4124	71.0401	69.7555	87.1948	72.1268	68.5627	73.146	73.645	74.379	92.971	87.2034	88.7586	125.339	133.391	124.146	115.279	164.766	206.648	118.427	81.1694	77.2881	95.345	48.4799	114.194	100.283	74.7866	64.2935	92.3513	113.421	84.849	75.2933	60.5211	76.2418	72.9491
ENSG00000065675.14	PRKCQ	protein kinase C, theta	AB062122	chr10	6427143	6580301	-	protein_coding	19.3241	17.3578	13.6121	13.3732	23.6535	19.2683	16.2052	19.5049	18.87	24.8169	19.6891	12.5438	22.4602	16.4579	20.7939	18.8723	25.1273	22.873	24.2069	14.1894	17.7855	28.1086	11.7899	13.4358	12.5241	14.6006	7.47613	9.51238	26.0849	11.5037	15.4316	12.8269	12.2101	11.3459	11.1458	13.6749	8.38015	3.67284	1.47612	12.9467	13.8352
ENSG00000065717.14	TLE2	transducin-like enhancer of split 2	NM001252401	chr19	2997638	3047635	-	protein_coding	912.343	865.409	932.247	934.456	1064.41	980.618	1802.52	2152.04	910.201	1015.48	914.842	1166.57	893.679	1053.3	2052.53	2054.86	261.324	172.977	174.491	260.138	182.936	172.165	475.527	328.117	152.795	403.14	433.615	234.242	349.898	279.376	327.151	256.538	289.989	247.719	312.88	378.07	258.737	205.679	369.031	352.438	183.63
ENSG00000065802.11	ASB1	ankyrin repeat and SOCS box containing 1	NM001039126	chr2	238426742	238452250	+	protein_coding	277.938	282.684	197.192	229.017	282.597	311.733	289.2	322.481	296.37	268.961	202.517	219.516	325.082	281.612	326.637	311.948	257.555	233.019	300.569	352.369	350.628	310.366	303.918	338.724	266.764	241.722	358.854	372.172	284.236	363.189	258.48	272.863	263.025	537.04	324.822	253.387	253.5	299.337	292.272	302.09	360.972
ENSG00000065809.13	FAM107B	family with sequence similarity 107, member B	NM025626	chr10	14518557	14774897	-	protein_coding	2461.15	2475.55	2149.25	2129.69	2494.82	2674.16	2139.09	2010.3	2264.4	2267.05	2103.93	1861.71	2811.07	2545.48	1655.71	1707.39	2096.87	2470.29	2506.42	2493.78	2906.65	2775.73	2490.29	2472.9	2832.96	2839.01	3516.98	7418.47	3640.2	8662.3	4040.01	3392.13	3537.86	8190.8	3756.15	3008.47	3908.29	7048.18	3910.25	2554.82	6012.01
ENSG00000065833.8	ME1	malic enzyme 1, NADP(+)-dependent, cytosolic	NM001198933	chr6	83210389	83431071	-	protein_coding	414.851	418.24	385.187	361.078	307.495	357.839	286.707	341.986	444.001	366.216	356.514	354.362	294.347	288.927	295.446	291.965	448.522	567.537	577.94	383.113	524.671	407.575	657.616	695.128	717.633	1551.72	1580.67	1456.58	1273.67	824.981	1465.24	1631.35	1388.89	1454.17	1484.79	1628.11	1547.19	2009.04	2283.56	1219.87	1297.99
ENSG00000065882.15	TBC1D1	TBC1 (tre-2/USP6, BUB2, cdc16) domain family, member 1	NM001289514	chr4	37891087	38139175	+	protein_coding	1098.18	1079.49	1091.18	1063.17	1166.49	1127.88	1110.68	1071.47	1088.91	1153.65	1050.56	981.552	984.702	1048.73	1267.56	1220.04	1444.82	1531.06	1522.01	1266.4	1286.91	1130.2	1478.98	1482.18	1413.98	1456.01	1547.56	1298.44	1324.04	2299.92	1456.75	1513.57	1752.14	2180.31	1866.13	1287.05	1636.22	1799.69	2246.66	1838.43	1824.98
ENSG00000065883.14	CDK13	cyclin-dependent kinase 13	NM001081058	chr7	39950037	40097134	+	protein_coding	542.308	565.368	596.359	494.81	556.479	584.93	418.842	253.564	451.771	479.569	511.918	448.441	604.061	476.363	319.706	291.965	654.566	731.936	703.009	608.96	625.032	603.164	546.266	552.991	692.585	779.512	678.191	1005.93	902.179	1197.21	1057.84	1082.12	1026.66	1127.03	1137.67	841.406	826.493	1079.82	944.719	440.188	1030.09
ENSG00000065911.11	MTHFD2	methylenetetrahydrofolate dehydrogenase (NADP+ dependent) 2, methenyltetrahydrofolate cyclohydrolase	NM008638	chr2	74198562	74217565	+	protein_coding	410.328	418.24	420.137	361.078	352.312	350.958	265.516	287.372	360.751	379.631	401.518	333.456	375.913	304.47	286.782	286.415	403.293	503.206	440.767	441.053	484.019	491.901	634.036	577.034	637.479	349.604	503.036	413.788	295.03	752.671	631.154	593.536	511.805	417.908	664.77	440.813	750.024	319.537	485.645	414.295	276.703
ENSG00000065923.9	SLC9A7	solute carrier family 9, subfamily A (NHE7, cation proton antiporter 7), member 7	ENSMUST00000115393	chrX	46599252	46759172	-	protein_coding	214.621	216.559	212.276	242.39	200.432	203.005	256.79	288.672	234.21	213.962	225.722	228.924	211.599	168.236	230.465	225.357	257.555	255.892	273.336	378.383	388.74	423.972	704.775	708.564	775.244	201.164	184.767	134.362	159.208	148.727	96.4478	130.601	104.803	156.006	106.682	193.057	103.704	134.059	305.558	87.75	103.135
ENSG00000065970.8	FOXJ2	forkhead box J2	NM021899	chr12	8032703	8055503	+	protein_coding	252.858	225.651	316.022	230.689	305.005	309.669	238.092	193.749	182.04	229.388	234.863	238.332	275.433	289.841	227.866	222.027	231.171	283.054	240.052	290.882	315.057	352.529	344.528	300.538	324.375	389.351	126.026	426.868	373.285	476.582	361.101	366.15	382.582	522.857	473.698	404.615	319.493	433.395	493.025	198.516	461.592
ENSG00000065978.18	YBX1	Y box binding protein 1	NM011732	chr1	42682427	42702349	+	protein_coding	9710.97	8868.17	9647.69	9754.11	9412.83	9585.97	14074.8	12202.3	9617.05	10005.2	9355.86	9656.63	8672	9469.66	9691.68	9982.33	6609.73	7566.68	6859.63	6898.4	7134.51	6751.93	7028.1	7345.16	6253.3	7500.68	7314.85	7098.61	6407	11282.7	8853.91	6461.26	7838.35	9508.82	7669.14	5855.25	7070.75	5994.08	6040.3	10406.3	8752.63
ENSG00000065989.15	PDE4A	phosphodiesterase 4A, cAMP-specific	XR379108	chr19	10416773	10469631	+	protein_coding	139.38	136.383	116.623	127.046	164.329	167.221	204.435	214.554	136.53	166.34	111.806	121.257	163.132	160.007	161.153	165.41	86.6891	105.788	86.7414	151.353	134.661	201.445	127.069	106.072	58.8635	259.567	301.181	268.725	291.432	65.7355	221.444	233.216	302.708	165.461	206.994	242.93	334.159	209.352	208.133	323.668	276.703
ENSG00000066027.11	PPP2R5A	protein phosphatase 2, regulatory subunit B', alpha	NM144880	chr1	212285537	212361863	+	protein_coding	736.782	700.097	520.572	524.9	558.969	535.383	805.274	872.519	714.841	721.031	516.137	505.933	593.422	514.765	710.457	702.715	295.246	303.067	308.638	323.99	406.525	445.053	602.596	562.184	712.624	668.385	543.621	619.494	760.061	271.981	440.574	789.437	444.141	553.113	910.775	768.205	508.047	738.241	1146.95	451.697	526.994
ENSG00000066032.18	CTNNA2	catenin (cadherin-associated protein), alpha 2	NM001109764	chr2	79185231	80648861	+	protein_coding	0	0	0	0	0	0	0	0	0	0	0	0	0	0	0	0	0	0	0	0	0	0	0	0	0	0	0	0	0	1.64339	0	0	0	0	0	0	0	0	0	0	0
ENSG00000066044.14	ELAVL1	ELAV like RNA binding protein 1	NM010485	chr19	7958579	8005659	-	protein_coding	1672.15	1625.02	1534.86	1825.45	1574.82	1587.57	1755.15	2049.31	1710.51	1781.45	1525.91	1524.07	1406.72	1532.41	1658.31	1668.53	1301.59	1179.39	1163.95	1215.56	1145.89	1160.65	999.523	939.094	757.711	1132.36	1262.4	1137.92	1188.21	1304.85	1361.07	1455.27	1411.79	1302.89	1323.17	1056.18	1475.95	1349.77	1189.76	1596.76	1230.07
ENSG00000066056.13	TIE1	tyrosine kinase with immunoglobulin-like and EGF-like domains 1	NM011587	chr1	43300993	43323108	+	protein_coding	24194.2	23161.1	22750.7	23633.9	22328.9	21577.7	22911.7	23066.5	24208	24217.9	23252.9	25504.7	21573.6	23409.5	27196.7	27402.6	9579.78	7488.05	7615.09	9237.28	6865.19	7318.79	12735.7	10421.3	5079.79	13768.4	15391.2	9889.31	13157.6	7992.62	8088.5	12196	12148.5	12881.4	11679.3	13900.1	9758.69	8651.38	13006.1	12561.2	10790.2
ENSG00000066084.12	DIP2B	disco-interacting protein 2 homolog B	NM001159361	chr12	50504985	50748667	+	protein_coding	648.384	629.013	754.554	656.961	682.215	727.377	451.252	374.494	557.221	521.825	753.813	613.6	731.729	599.797	447.935	427.402	649.54	826.288	754.448	865.551	1026.48	744.879	855.424	799.786	980.64	1049.62	817.034	1491.07	1058.69	1493.02	1140.4	1127.6	1332.42	1425.8	1296.9	904.954	1207.79	1509.54	1025.91	771.049	1330.69
ENSG00000066117.14	SMARCD1	SWI/SNF related, matrix associated, actin dependent regulator of chromatin, subfamily d, member 1	NM031842	chr12	50084972	50100712	+	protein_coding	1734.23	1671.31	1757.07	1746.88	1765.29	1735.52	1795.04	1807.45	1542.9	1808.95	1648.97	1864.84	1764.9	1742.7	1913.04	1952.73	1560.4	1729.77	1667.25	1463.87	1507.95	1574.08	1252.35	1444	1378.91	1494.94	1531.54	1319.84	1434.67	1750.21	1546.25	1512.41	1642.76	1735.92	1684.61	1370.7	1567.09	1248.77	1189.76	1776.58	1598.59
ENSG00000066135.12	KDM4A	lysine (K)-specific demethylase 4A	NM001161823	chr1	43650158	43705515	+	protein_coding	608.914	592.644	678.399	458.034	685.95	726.001	607.072	405.702	489.511	497.679	669.431	561.335	722.273	666.543	467.862	500.671	579.184	711.922	658.629	683.454	730.475	609.02	597.356	654.82	633.722	805.469	481.676	701.538	736.675	1043.55	675.906	634.348	604.906	869.853	801.705	664.437	488.144	578.473	453.17	431.557	646.48
ENSG00000066136.20	NFYC	nuclear transcription factor Y subunit gamma	NM001048168	chr1	40691648	40771603	+	protein_coding	578.078	543.877	582.379	616.841	572.663	605.574	651.947	748.988	511.711	635.848	529.497	577.014	520.131	542.195	680.133	708.266	481.188	380.264	356.043	432.776	329.031	387.665	313.088	255.988	264.259	336.626	349.242	359.092	303.125	379.623	360.329	328.835	417.686	300.667	356.667	288.781	320.541	354.429	227.323	506.36	415.055
ENSG00000066185.12	ZMYND12	zinc finger, MYND-type containing 12	NM001014900	chr1	42430329	42456267	-	protein_coding	1.6446	4.1328	3.31106	1.67166	14.939	11.0104	16.2052	13.0033	2.22	6.70726	7.03184	4.18126	3.54635	10.9719	11.2633	5.55067	2.51273	8.57738	10.0862	17.7367	22.867	10.5407	3.92997	13.4358	13.7766	4.86688	1.06802	0	0.899481	0	0.771582	0	0	0	1.59226	2.41321	1.04752	0	1.47612	1.43852	0
ENSG00000066230.10	SLC9A3	solute carrier family 9, subfamily A (NHE3, cation proton antiporter 3), member 3	NM001081060	chr5	473310	524332	-	protein_coding	7.81186	9.09217	8.4616	8.35828	7.46951	5.50522	11.219	0	5.55001	4.02436	4.2191	11.4985	5.91058	10.0576	1.73282	5.55067	3.76909	0	6.05173	5.91224	5.08156	2.34239	9.16994	13.4358	1.25241	33.257	28.8365	16.6467	18.8891	11.5037	16.9748	8.16257	16.2801	29.3103	18.311	33.7849	11.5227	5.50926	33.9508	5.7541	15.0929
ENSG00000066248.14	NGEF	neuronal guanine nucleotide exchange factor	NM001111314	chr2	232878686	233013272	-	protein_coding	3.2892	0.826561	4.04685	5.01497	0	2.75261	0	5.2013	1.11	2.01218	6.32865	2.09063	3.54635	2.74298	2.59923	3.3304	1.25636	1.42956	4.03448	1.18245	2.54078	0	1.30999	0.707149	0	0	8.54414	0	4.4974	0	0.771582	0	0	0.945493	0.796132	0	2.09504	0	0	2.87705	0
ENSG00000066279.17	ASPM	abnormal spindle microtubule assembly	NM009791	chr1	197084128	197146694	-	protein_coding	437.464	369.473	410.203	444.661	356.047	321.367	104.71	113.128	309.69	322.619	399.408	312.549	364.092	261.497	174.149	183.172	432.189	394.559	473.043	461.154	463.693	468.477	523.997	462.476	450.869	167.907	92.9176	200.949	175.399	29.581	99.5341	269.365	142.959	157.897	139.323	242.125	281.783	394.83	338.032	50.3483	99.3617
ENSG00000066294.14	CD84	CD84 molecule	NM001289470	chr1	160541095	160579516	-	protein_coding	0	0	0	0	0	0	0	0	0	0	0	0	0	0	0	0	0	0	0	0	0	0	0	0	0	0	0	0	0	0	0	0	0	0	0	0	0	0	0	0	0
ENSG00000066322.14	ELOVL1	ELOVL fatty acid elongase 1	NM001039175	chr1	43363397	43368074	-	protein_coding	2658.09	2471.42	2319.95	2719.78	2665.37	2860.65	2308.62	2250.86	2963.7	2745.95	2644.67	2794.13	2760.24	3033.73	3349.55	3102.83	2853.2	3177.92	3033.93	2726.72	2736.42	2727.71	2840.06	2970.03	2417.16	2206.32	2424.4	2361.45	2085.9	2498.77	2451.32	2072.13	2493.9	2472.46	2204.49	1941.83	2131.7	2372.66	1916.01	3177.7	2749.43
ENSG00000066336.11	SPI1	Spi-1 proto-oncogene	NM011355	chr11	47354860	47378576	-	protein_coding	0	0.826561	0	0	0	0	3.73966	0	0	0	0	0	0	0	0	0	0	0	0	1.18245	0	0	1.30999	0	0	1.62229	1.06802	0	0	0.821694	0	0	0	0.945493	0	0	0	0	0	2.87705	0
ENSG00000066379.14	ZNRD1	zinc ribbon domain containing 1	NM023162	chr6	30058899	30064909	+	protein_coding	210.509	199.201	170.336	218.987	232.8	231.907	258.037	512.329	255.3	250.181	189.156	226.834	223.42	264.24	434.939	441.834	162.071	170.118	175.5	157.265	204.533	176.85	196.499	227.702	201.639	100.582	118.55	127.228	122.329	86.2778	107.25	109.612	98.6979	129.532	101.905	143.988	103.704	64.2747	123.994	221.533	80.4955
ENSG00000066382.16	MPPED2	metallophosphoesterase domain containing 2	NM001143683	chr11	30384493	30586872	-	protein_coding	0	0	0	0	0	0	0	0	0	0	0	0	0	0	0	0	0	0	0	0	0	0	0	0	0	0	0	0	0	0	0	0	0	0	0	0	0	0	0	0	0
ENSG00000066405.12	CLDN18	claudin 18	NM001194921	chr3	137998735	138033655	+	protein_coding	0.822301	0.826561	0	0	1.24492	0.688153	0	0	0	0.670726	0	1.04532	1.18212	0.914325	0.866411	1.11013	0	0	0	0	0	0	0	0.707149	2.50483	0	0	0	0.899481	0	0.771582	0	0	0	0	0	0	0	0	0	1.25774
ENSG00000066422.4	ZBTB11	zinc finger and BTB domain containing 11	NM173026	chr3	101648889	101677495	-	protein_coding	176.795	161.179	200.503	167.166	181.758	147.953	117.176	71.5179	129.87	122.072	170.17	129.619	169.043	118.862	46.7862	45.5155	341.731	337.377	409.5	333.45	416.688	359.556	361.558	396.004	458.384	296.88	225.352	482.753	285.135	656.533	413.568	468.765	511.805	438.709	398.862	351.524	645.272	618.874	515.167	115.082	423.859
ENSG00000066427.21	ATXN3	ataxin 3	NM001167914	chr14	92038652	92106621	-	protein_coding	237.645	217.386	282.176	260.778	260.188	212.639	312.885	362.791	220.89	229.388	265.1	251.921	211.599	208.466	282.45	237.569	241.222	271.617	207.776	228.212	259.16	279.915	244.968	284.981	373.219	219.01	185.835	230.675	207.78	277.732	224.53	270.531	255.902	219.354	259.539	235.69	276.545	231.389	253.893	212.902	246.518
ENSG00000066455.12	GOLGA5	golgin A5	NM001199004	chr14	92794231	92839963	+	protein_coding	583.834	648.024	612.914	523.228	629.929	714.991	694.33	421.306	538.351	513.105	611.067	563.425	666.713	633.627	544.973	541.746	761.357	913.491	835.138	819.436	978.201	936.955	1155.41	1200.03	1520.43	1189.95	1017.82	972.641	1019.11	2132.3	1155.06	915.374	985.962	1162.01	1171.11	1044.12	960.575	1261.62	1634.07	752.348	1154.61
ENSG00000066468.22	FGFR2	fibroblast growth factor receptor 2	NM010207	chr10	121478334	121598458	-	protein_coding	1.6446	0	1.47158	0	1.24492	1.37631	0	0	1.11	0.670726	1.40637	2.09063	1.18212	0	0.866411	2.22027	3.76909	0	0	0	0	0	0	0	0	0	1.06802	0	0	0.821694	0	0	0	0.945493	0	0	0	0	0	0	1.25774
ENSG00000066557.5	LRRC40	leucine rich repeat containing 40	NM001289524	chr1	70144805	70205620	-	protein_coding	284.105	308.307	332.21	255.763	252.719	227.779	142.107	154.739	206.46	193.169	262.288	221.607	264.794	185.608	81.4427	78.8195	332.937	343.095	370.164	340.545	363.332	349.016	324.878	297.71	280.541	185.753	301.181	398.331	225.77	334.429	244.592	374.312	281.849	322.413	232.47	323.37	433.673	618.874	351.317	155.361	294.312
ENSG00000066583.11	ISOC1	isochorismatase domain containing 1	NM025478	chr5	129094751	129114028	+	protein_coding	290.683	302.521	277.025	255.763	194.207	215.392	228.119	232.758	280.83	254.876	263.694	264.465	228.148	202.98	210.538	199.824	395.755	390.271	353.017	294.429	368.413	330.276	231.868	231.238	259.25	289.58	240.304	272.292	288.733	208.71	326.379	235.548	227.921	209.899	248.393	238.908	268.165	334.229	259.798	218.656	241.487
ENSG00000066629.16	EML1	echinoderm microtubule associated protein like 1	NM001043335	chr14	99737693	99942060	+	protein_coding	526.684	508.335	1421.92	1104.96	595.071	668.884	602.085	456.415	425.131	470.85	1172.91	1106.99	680.899	579.682	364.759	382.996	576.671	604.705	542.638	787.51	799.076	767.132	699.535	681.692	683.818	492.366	448.568	475.619	427.253	434.676	310.948	383.641	710.218	315.795	431.503	455.292	689.268	464.614	432.504	490.537	354.683
ENSG00000066651.18	TRMT11	tRNA methyltransferase 11 homolog	NM028604	chr6	125986430	126039276	+	protein_coding	72.7737	90.0951	75.0507	66.8662	75.94	56.4285	84.7656	49.4124	92.1301	63.719	78.7566	82.58	68.5627	62.1741	60.6488	38.8547	141.969	184.414	186.595	158.448	162.61	170.994	163.749	200.83	211.658	108.694	85.4414	63.0195	93.546	150.37	109.565	95.6187	105.312	92.6583	90.759	104.572	118.37	132.222	163.85	107.889	103.135
ENSG00000066654.13	THUMPD1	THUMP domain containing 1	NM145585	chr16	20702816	20742084	-	protein_coding	418.14	406.668	573.181	474.75	429.497	400.505	263.023	245.762	333	334.692	518.95	473.528	509.492	351.101	191.477	177.622	413.344	410.285	416.56	399.667	401.444	377.124	449.327	424.29	519.752	389.351	460.316	498.211	429.952	562.86	395.05	490.92	516.384	472.746	441.853	414.268	613.846	503.179	541.737	277.635	339.591
ENSG00000066697.14	MSANTD3	Myb/SANT-like DNA-binding domain containing 3	NM001145924	chr9	100427156	100451711	+	protein_coding	818.19	933.187	704.52	906.038	646.113	624.155	736.713	906.327	912.421	953.773	786.16	850.887	606.425	686.658	970.381	914.751	864.379	1009.27	954.155	730.752	923.574	871.368	605.216	644.213	869.176	927.952	1560.37	1373.35	1019.11	1544.78	1173.58	1094.95	1541.52	1642.32	1121.75	838.993	1588.04	1390.17	1005.24	2402.34	1457.72
ENSG00000066735.14	KIF26A	kinesin family member 26A	NM001097621	chr14	104138723	104180894	+	protein_coding	225.722	192.589	140.536	130.389	343.598	290.4	231.859	231.458	238.65	211.949	103.368	150.525	252.973	269.726	182.813	179.842	51.5109	7.14782	20.1724	36.6559	16.5151	15.2255	40.6097	18.3859	13.7766	14.6006	19.2243	3.56714	7.19585	10.682	9.25899	15.1591	17.8063	12.2914	16.7188	12.8705	14.6653	18.3642	13.2851	12.9467	5.03097
ENSG00000066739.11	ATG2B	autophagy related 2B	NM029654	chr14	96279202	96363870	-	protein_coding	301.373	295.909	355.387	255.763	351.067	324.12	208.174	144.336	301.92	256.217	321.355	262.374	385.37	256.925	173.282	139.877	348.013	461.749	458.923	415.039	360.791	363.07	356.318	357.818	469.655	415.307	370.602	661.11	433.55	800.33	485.325	506.079	481.788	851.889	574.011	430.356	567.755	705.186	479.74	198.516	559.696
ENSG00000066777.8	ARFGEF1	ADP-ribosylation factor guanine nucleotide-exchange factor 1 (brefeldin A-inhibited)	NM001102430	chr8	67173511	67343677	-	protein_coding	630.294	671.167	832.915	658.633	658.562	668.884	542.251	511.028	619.381	578.837	762.954	700.362	773.104	534.88	343.965	331.93	1093.04	1063.6	1207.32	1172.99	1218.3	1117.32	1346.67	1412.88	1601.84	1065.85	991.121	1361.46	1055.99	1700.91	1206.75	1229.05	1626.48	1474.97	1357.4	1144.67	1557.66	1720.73	1631.12	622.881	1233.85
ENSG00000066813.14	ACSM2B	acyl-CoA synthetase medium-chain family member 2B	---	chr16	20536226	20576427	-	protein_coding	7.40071	2.47968	5.51843	1.67166	9.95935	4.12892	4.98621	15.6039	3.33	4.69508	7.73502	4.18126	5.91058	2.74298	7.7977	7.77094	0	0	0	0	0	0	0	0.707149	0	0	0	0	0	0	0	0	0	0	0	0	0	0	0	0	0
ENSG00000066827.15	ZFAT	zinc finger and AT hook domain containing	NM001145888	chr8	134477788	134713049	-	protein_coding	124.167	110.759	133.546	123.703	129.472	149.329	143.354	127.432	117.66	109.999	140.637	119.166	137.125	128.92	123.03	140.987	129.406	152.963	93.8017	104.055	88.9274	106.579	130.999	84.1508	48.8442	122.483	133.502	147.442	156.51	194.741	165.89	152.757	167.379	193.826	173.557	103.768	168.651	86.3118	128.423	128.029	148.414
ENSG00000066855.15	MTFR1	mitochondrial fission regulator 1	NM001253390	chr8	65644734	65771261	+	protein_coding	319.053	298.388	326.323	294.211	288.821	270.444	261.776	230.158	297.48	292.437	305.182	266.556	273.069	242.296	205.34	209.815	260.067	310.215	281.405	335.815	344.276	358.385	440.157	485.104	572.353	279.846	259.528	315.098	271.643	345.111	264.653	335.832	289.48	368.742	297.753	345.893	345.681	431.559	510.739	257.496	249.033
ENSG00000066923.17	STAG3	stromal antigen 3	NM016964	chr7	100177563	100221488	+	protein_coding	19.7352	16.5312	29.0637	23.4032	22.4085	12.3867	7.47932	10.4026	8.88001	15.4267	33.7528	26.1329	10.639	18.2865	8.66411	8.88108	30.1527	42.8869	37.319	42.5681	27.9486	52.7037	40.6097	58.6934	77.6497	55.9692	26.7004	30.9152	31.4818	18.0773	24.6906	17.4912	19.3326	8.50943	11.942	37.807	10.4752	5.50926	36.9031	2.87705	11.3197
ENSG00000066926.10	FECH	ferrochelatase	BC006746	chr18	57548283	57586772	-	protein_coding	458.022	486.844	437.796	364.421	417.048	378.484	367.733	299.075	446.221	401.094	402.924	396.175	410.194	396.817	305.843	330.82	448.522	541.804	551.716	416.221	431.933	481.36	328.808	332.36	361.948	352.849	331.086	482.753	359.792	428.924	369.588	339.33	390.722	460.455	360.648	351.524	372.917	550.926	267.178	382.647	494.293
[truncated: 57,296 more rows]
[truncated: 123 more columns]

## Sheet: raw_counts
id	Symbol	Gene Title	geneassignment	chr	start	end	strand	type	IT4var14_HBMEC_0h_experiment_1_ReadsPerGene.out.tab	IT4var14_HBMEC_0h_experiment_2_ReadsPerGene.out.tab	IT4var14_HBMEC_0h_experiment_3_ReadsPerGene.out.tab	IT4var14_HBMEC_2h_experiment_1_ReadsPerGene.out.tab	IT4var14_HBMEC_2h_experiment_2_ReadsPerGene.out.tab	IT4var14_HBMEC_2h_experiment_3_ReadsPerGene.out.tab	IT4var14_HBMEC_6h_experiment_1_ReadsPerGene.out.tab	IT4var14_HBMEC_6h_experiment_2_ReadsPerGene.out.tab	IT4var14_HBMEC_6h_experiment_3_ReadsPerGene.out.tab	IT4var14_HBMEC_20h_experiment_1_ReadsPerGene.out.tab	IT4var14_HBMEC_20h_experiment_2_ReadsPerGene.out.tab	IT4var14_HBMEC_20h_experiment_3_ReadsPerGene.out.tab	RBC_HBMEC_0h_experiment_1_ReadsPerGene.out.tab	RBC_HBMEC_0h_experiment_2_ReadsPerGene.out.tab	RBC_HBMEC_0h_experiment_3_ReadsPerGene.out.tab	RBC_HBMEC_2h_experiment_1_ReadsPerGene.out.tab	RBC_HBMEC_2h_experiment_2_ReadsPerGene.out.tab	RBC_HBMEC_2h_experiment_3_ReadsPerGene.out.tab	RBC_HBMEC_6h_experiment_1_ReadsPerGene.out.tab	RBC_HBMEC_6h_experiment_2_ReadsPerGene.out.tab	RBC_HBMEC_6h_experiment_3_ReadsPerGene.out.tab	RBC_HBMEC_20h_experiment_1_ReadsPerGene.out.tab	RBC_HBMEC_20h_experiment_2_ReadsPerGene.out.tab	RBC_HBMEC_20h_experiment_3_ReadsPerGene.out.tab	IT4var37_HBMEC_TNF_0h_experiment_1_ReadsPerGene.out.tab	IT4var37_HBMEC_TNF_0h_experiment_2_ReadsPerGene.out.tab	IT4var37_HBMEC_TNF_0h_experiment_3_ReadsPerGene.out.tab	IT4var37_HBMEC_TNF_6h_experiment_1_ReadsPerGene.out.tab	IT4var37_HBMEC_TNF_6h_experiment_2_ReadsPerGene.out.tab	IT4var37_HBMEC_TNF_6h_experiment_3_ReadsPerGene.out.tab	IT4var37_HBMEC_TNF_20h_experiment_1_ReadsPerGene.out.tab	IT4var37_HBMEC_TNF_20h_experiment_2_ReadsPerGene.out.tab	IT4var37_HBMEC_TNF_20h_experiment_3_ReadsPerGene.out.tab	M_19_0028_S1-RBC0h-R_D708-D501_L007_ReadsPerGene.out.tab	M_19_0029_S2-RBC2h-R_D708-D502_L007_ReadsPerGene.out.tab	M_19_0030_S3-RBC6h-R_D708-D503_L007_ReadsPerGene.out.tab	M_19_0031_S4-RBC22h-R_D708-D504_L007_ReadsPerGene.out.tab	M_19_0038_S11-RBC6h-R_D709-D503_L007_ReadsPerGene.out.tab	M_19_0039_S12-RBC22h-R_D709-D504_L007_ReadsPerGene.out.tab	M_19_0044_S17-RBC0h-R_D710-D501_L008_ReadsPerGene.out.tab	M_19_0045_S18-RBC2h-R_D710-D502_L008_ReadsPerGene.out.tab
[truncated: 58,288 more rows]
[truncated: 13 more columns]

[truncated: 1 more sheets: Notes]
