# Supplementary material for: Different PfEMP1-expressing Plasmodium falciparum variants induce divergent endothelial transcriptional responses during co-culture
Source: PLoS One. 2023 Nov 30;18(11):e0295053. doi: 10.1371/journal.pone.0295053 (PMC10688957; doi:10.1371/journal.pone.0295053)
Supplement: S3 File — (XLSX) [file pone.0295053.s012.xlsx]

## Sheet: var14 no TNF 2h
id	Symbol	Gene Title	geneassignment	chr	start	end	strand	type	Var14noTNF_0h_mean	Var14noTNF_2h_mean	Var14noTNF_6h_mean	Var14noTNF_20h_mean	log2FoldChange_R2Var14noTNF_Hours_2h_vs_0h	pvalue_R2Var14noTNF_Hours_2h_vs_0h	padj_R2Var14noTNF_Hours_2h_vs_0h	log2FoldChange_R2Var14noTNF_Hours_6h_vs_0h	pvalue_R2Var14noTNF_Hours_6h_vs_0h	padj_R2Var14noTNF_Hours_6h_vs_0h	log2FoldChange_R2Var14noTNF_Hours_20h_vs_0h	pvalue_R2Var14noTNF_Hours_20h_vs_0h	padj_R2Var14noTNF_Hours_20h_vs_0h	log2FoldChange_R2Var14noTNF_Hours_6h_vs_2h	pvalue_R2Var14noTNF_Hours_6h_vs_2h	padj_R2Var14noTNF_Hours_6h_vs_2h	log2FoldChange_R2Var14noTNF_Hours_20h_vs_6h	pvalue_R2Var14noTNF_Hours_20h_vs_6h	padj_R2Var14noTNF_Hours_20h_vs_6h	RBCnoTNF_0h_mean	RBCnoTNF_2h_mean	RBCnoTNF_6h_mean	RBCnoTNF_20h_mean	log2FoldChange_R2RBCnoTNF_Hours_2h_vs_0h	pvalue_R2RBCnoTNF_Hours_2h_vs_0h	padj_R2RBCnoTNF_Hours_2h_vs_0h	log2FoldChange_R2RBCnoTNF_Hours_6h_vs_0h	pvalue_R2RBCnoTNF_Hours_6h_vs_0h	padj_R2RBCnoTNF_Hours_6h_vs_0h	log2FoldChange_R2RBCnoTNF_Hours_20h_vs_0h	pvalue_R2RBCnoTNF_Hours_20h_vs_0h	padj_R2RBCnoTNF_Hours_20h_vs_0h	log2FoldChange_R2RBCnoTNF_Hours_6h_vs_2h	pvalue_R2RBCnoTNF_Hours_6h_vs_2h	padj_R2RBCnoTNF_Hours_6h_vs_2h	log2FoldChange_R2RBCnoTNF_Hours_20h_vs_6h	pvalue_R2RBCnoTNF_Hours_20h_vs_6h	padj_R2RBCnoTNF_Hours_20h_vs_6h	log2FoldChange_R3noTNF_var14_vs_RBC_0h	pvalue_R3noTNF_var14_vs_RBC_0h	padj_R3noTNF_var14_vs_RBC_0h
ENSG00000187634.11	SAMD11	sterile alpha motif domain containing 11	---	chr1	923928	944581	+	protein_coding	0	32.3449	4.73872	3.63727	8.01465	4.75435e-06	0.000558211	5.11053	0.00486188	0.166776	4.85583	0.00890714	0.0697099	-2.90411	0.00936725	0.264213	-0.254702	0.841743	0.969904	1.54174	32.1983	5.02257	0.567937	4.51764	4.47492e-05	0.0017196	1.84743	0.122018	0.664134	-1.46735	0.40796	0.929209	-2.6702	0.0024953	0.0867618	-3.31477	0.0436253	0.166798	-3.70332	0.222809	0.993848
ENSG00000107562.16	CXCL12	chemokine (C-X-C motif) ligand 12	NM001012477	chr10	44370165	44386493	-	protein_coding	3.36186	106.448	48.3043	12.989	4.8467	2.44825e-15	1.41426e-12	3.69465	2.96826e-09	9.02444e-07	1.81454	0.00878491	0.0690246	-1.15205	0.0122335	0.316331	-1.88011	0.000826392	0.0158071	2.97878	92.1314	33.5315	5.94813	4.89074	2.02521e-13	3.37084e-11	3.43192	5.17172e-07	4.06355e-05	0.944453	0.225364	0.653532	-1.45882	0.000490332	0.0249413	-2.48747	1.92723e-05	0.0001715	0.0913261	0.948161	0.993848
ENSG00000223764.2	AL645608.1	NA	---	chr1	916865	921016	-	lincRNA	1.68762	44.5722	21.3382	2.15983	4.76648	6.5741e-08	1.18675e-05	3.72088	3.3875e-05	0.00325054	0.417186	0.728691	0.983162	-1.0456	0.101393	0.996991	-3.30369	0.00144469	0.0244446	0.950501	43.5717	19.5304	1.57994	5.5946	1.36823e-06	7.59114e-05	4.42584	0.000164764	0.00581512	0.745509	0.598847	0.994774	-1.16876	0.0520142	0.669001	-3.68032	0.000284087	0.00197019	0.734523	0.733771	0.993848
ENSG00000171246.5	NPTX1	neuronal pentraxin I	NM008730	chr17	80467148	80477843	-	protein_coding	10.8232	107.399	89.9831	4.33469	3.27971	1.6292e-12	6.03285e-10	3.0245	8.90709e-11	3.83976e-08	-1.36363	0.066411	0.311489	-0.255208	0.529384	0.996991	-4.38813	5.63494e-10	1.7132e-07	4.28854	124.221	76.25	2.46807	4.80799	4.96365e-18	1.24663e-15	4.10531	2.83899e-13	6.94416e-11	-0.834302	0.324821	0.822773	-0.702677	0.0359678	0.547774	-4.93961	7.94931e-12	2.51809e-10	1.2181	0.201642	0.981858
ENSG00000068078.17	FGFR3	fibroblast growth factor receptor 3	NM001163215	chr4	1793307	1808872	+	protein_coding	18.0453	176.329	38.973	18.7636	3.26449	1.88e-13	8.10447e-11	1.12069	0.0165676	0.392875	0.0344053	0.947235	0.983162	-2.1438	6.71942e-07	0.000155262	-1.08628	0.0329709	0.229123	18.5686	158.381	44.6311	13.8478	3.08252	6.43761e-17	1.47222e-14	1.26241	0.00139011	0.0301251	-0.459461	0.312062	0.803306	-1.8201	4.7062e-08	8.2738e-06	-1.72188	5.32123e-05	0.000434614	-0.139034	0.813192	0.993848
ENSG00000236824.2	BCYRN1	NA	---	chr2	47335315	47335514	+	scRNA	1.68093	19.3851	5.45169	295.734	3.2034	1.26488e-05	0.00133823	1.66889	0.0406868	0.678105	7.28993	1.62409e-25	3.1228e-22	-1.53451	0.01073	0.293101	5.62104	6.78856e-24	6.5358e-20	18.0821	18.6703	11.3856	16.5636	0.0535579	0.93002	0.999204	-0.645541	0.319874	0.991836	-0.139332	0.822022	0.994774	-0.699098	0.280449	0.997059	0.506209	0.440816	0.933714	-3.40731	0.000336846	0.0140266
ENSG00000215218.3	UBE2QL1	ubiquitin conjugating enzyme E2Q family-like 1	NM001145162	chr5	6448623	6494909	+	protein_coding	5.05617	46.4163	5.77415	1.4474	3.17926	1.19373e-05	0.00127698	0.235134	0.77691	0.993716	-1.81357	0.144215	0.530079	-2.94412	0.000101412	0.00979622	-2.0487	0.104098	0.490324	7.01277	98.5711	4.6711	3.92413	3.85283	5.45323e-12	7.26986e-10	-0.596576	0.425582	0.991836	-0.77867	0.300012	0.784152	-4.4494	1.22388e-11	4.19835e-09	-0.182095	0.825619	0.991665	-0.559635	0.579661	0.993848
ENSG00000227051.6	C14orf132	chromosome 14 open reading frame 132	---	chr14	96039324	96093889	+	protein_coding	47.8438	333.767	113.12	51.3564	2.77377	1.28148e-20	1.19397e-17	1.20262	9.86074e-05	0.00799483	0.0658382	0.845761	0.983162	-1.57115	6.04464e-08	2.03009e-05	-1.13678	0.000605111	0.0125466	45.3551	255.562	106.046	29.6168	2.48372	2.1334e-21	7.31833e-19	1.21102	1.06154e-05	0.000594824	-0.616927	0.0505478	0.21074	-1.27269	1.40786e-07	2.21238e-05	-1.82795	1.02152e-09	2.13797e-08	-0.0130308	0.973664	0.993848
ENSG00000133110.14	POSTN	periostin, osteoblast specific factor	NM001198765	chr13	37562583	37598844	-	protein_coding	112.684	723.37	1684.88	1287.92	2.68888	4.35311e-26	8.38206e-23	3.89857	9.8264e-54	9.46053e-50	3.51142	1.29477e-43	6.23282e-40	1.20969	6.27897e-07	0.000147444	-0.387154	0.109316	0.505017	94.58	782.97	1459.14	661.762	3.02031	8.1532e-72	3.82235e-68	3.91557	2.80372e-121	3.94329e-117	2.77825	2.27798e-60	9.1539e-57	0.895261	1.16834e-10	3.49621e-08	-1.13732	4.79924e-16	3.26871e-14	0.130316	0.622507	0.993848
ENSG00000164684.13	ZNF704	zinc finger protein 704	---	chr8	80628451	80874781	-	protein_coding	77.5235	484.928	148.165	94.111	2.65196	1.72255e-25	2.92661e-22	0.932216	0.00042086	0.0258083	0.273117	0.328611	0.855584	-1.71974	7.11778e-12	8.93839e-09	-0.659098	0.017174	0.145979	73.6977	508.714	143.105	96.8225	2.81774	4.8974e-38	5.10219e-35	0.985334	2.23909e-05	0.00113076	0.426712	0.0728795	0.283114	-1.83241	7.03829e-19	6.59933e-16	-0.558622	0.0138121	0.0622331	-0.0164776	0.95718	0.993848
ENSG00000130707.17	ASS1	argininosuccinate synthase 1	NM007494	chr9	130444929	130501274	+	protein_coding	32.324	187.644	192.698	198.976	2.60644	2.39828e-18	2.03734e-15	2.62704	1.26295e-18	1.35103e-15	2.6732	6.39814e-19	4.29762e-16	0.0205963	0.938844	0.996991	0.0461686	0.864859	0.969904	23.4484	232.522	165.631	133.998	3.29749	4.94075e-29	3.02127e-26	2.81867	5.0463e-21	2.40589e-18	2.50367	8.77382e-17	1.54249e-14	-0.478817	0.0388904	0.574855	-0.314997	0.188387	0.543891	0.323044	0.514812	0.993848
ENSG00000140465.13	CYP1A1	cytochrome P450, family 1, subfamily A, polypeptide 1	NM001136059	chr15	74719542	74725610	-	protein_coding	183.757	1084.29	1951.93	1657.01	2.56489	5.16168e-35	2.9817e-31	3.40813	3.5183e-61	5.08095e-57	3.17259	6.93929e-53	6.68092e-49	0.843232	2.34089e-05	0.0030873	-0.235536	0.236229	0.779875	166.204	770.517	1397.77	432.293	2.21518	3.06955e-55	6.16737e-52	3.07702	3.85381e-107	3.61346e-103	1.38562	1.67279e-21	5.9562e-19	0.861841	2.17622e-12	8.6218e-10	-1.6914	2.79033e-40	9.81115e-37	0.0373902	0.850066	0.993848
ENSG00000115194.10	SLC30A3	solute carrier family 30 (zinc transporter), member 3	NM011773	chr2	27253684	27275817	-	protein_coding	45.2195	246.532	356.098	324.473	2.42278	2.93336e-18	2.42069e-15	2.93933	1.39816e-26	4.48699e-23	2.81036	4.93087e-24	6.78182e-21	0.516548	0.0426911	0.681242	-0.128971	0.612705	0.969904	54.5686	233.966	329.749	444.313	2.05461	1.45394e-19	4.39764e-17	2.56087	7.35346e-30	6.89485e-27	2.98887	5.6182e-41	1.12882e-37	0.506267	0.00941848	0.227215	0.427996	0.024414	0.102011	-0.376639	0.325047	0.993848
ENSG00000107742.12	SPOCK2	sparc/osteonectin, cwcv and kazal-like domains proteoglycan (testican) 2	NM052994	chr10	72059035	72089032	-	protein_coding	10.5907	57.1401	65.0398	28.8804	2.39478	7.75223e-06	0.000861184	2.61682	9.08106e-07	0.000147353	1.43152	0.0111985	0.0829988	0.222042	0.648568	0.996991	-1.18531	0.0223192	0.175128	11.4286	63.045	54.1041	27.324	2.4502	1.00532e-07	7.08739e-06	2.2362	1.64316e-06	0.000113285	1.23422	0.0108383	0.0593712	-0.213992	0.581354	0.997059	-1.00198	0.0161808	0.07134	-0.216506	0.772993	0.993848
ENSG00000176046.8	NUPR1	nuclear protein 1, transcriptional regulator	ENSMUST00000131174	chr16	28532708	28539174	-	protein_coding	13.4809	69.5665	77.2431	68.7552	2.35667	9.74466e-09	2.14851e-06	2.51343	8.39303e-10	2.85195e-07	2.3341	2.38681e-08	1.68553e-06	0.156757	0.66571	0.996991	-0.179326	0.628888	0.969904	18.9053	116.794	113.946	159.391	2.65222	7.34487e-16	1.60158e-13	2.62738	2.3335e-15	7.13468e-13	3.10769	1.55919e-21	5.62289e-19	-0.0248424	0.923625	0.997059	0.480307	0.0601844	0.218668	-0.577846	0.354067	0.993848
ENSG00000163815.5	CLEC3B	NA	NM011606	chr3	45001548	45036071	+	protein_coding	7.46132	36.8811	50.942	96.2257	2.25999	3.27385e-06	0.000401467	2.74453	1.00375e-08	2.78763e-06	3.66141	8.5343e-15	3.52137e-12	0.484542	0.234976	0.996991	0.916879	0.0191497	0.157131	12.2292	45.0234	45.9716	66.0184	1.9412	5.28922e-05	0.00200324	1.99101	3.86108e-05	0.00179815	2.51137	1.15561e-07	2.62995e-06	0.0498173	0.904877	0.997059	0.520358	0.20382	0.575917	-0.78027	0.33991	0.993848
ENSG00000107821.14	KAZALD1	Kazal-type serine peptidase inhibitor domain 1	NM178929	chr10	101061841	101068131	+	protein_coding	19.002	94.4325	60.4094	53.6289	2.25891	7.72322e-08	1.35208e-05	1.63454	0.000134873	0.0104438	1.46266	0.000855551	0.011121	-0.624367	0.116988	0.996991	-0.171874	0.680641	0.969904	26.8091	99.0497	49.7312	57.7051	1.85194	1.11788e-07	7.82213e-06	0.854984	0.020185	0.212415	1.0722	0.00294758	0.0194493	-0.996954	0.00269441	0.0922033	0.21722	0.528279	0.991665	-0.600176	0.26672	0.993848
ENSG00000135914.5	HTR2B	5-hydroxytryptamine (serotonin) receptor 2B, G protein-coupled	NM008311	chr2	231108230	231125118	-	protein_coding	26.7159	126.231	71.0583	35.3899	2.24615	8.91532e-08	1.52368e-05	1.41449	0.000952021	0.0492401	0.393899	0.389754	0.933284	-0.831658	0.0408667	0.664987	-1.02059	0.0220576	0.173546	19.3919	160.882	70.3936	35.8127	3.06368	8.27512e-19	2.25991e-16	1.8625	2.46873e-07	2.13015e-05	0.89439	0.0179199	0.0903186	-1.20118	4.63734e-05	0.00354466	-0.968113	0.00351767	0.0187084	0.365955	0.488876	0.993848
ENSG00000276409.4	CCL14	NA	---	chr17	35983291	35987004	-	protein_coding	30.3103	141.806	134.108	112.965	2.21232	1.16602e-09	2.95424e-07	2.10128	8.07932e-09	2.28779e-06	1.87118	4.45835e-07	2.05704e-05	-0.111048	0.745881	0.996991	-0.230095	0.51111	0.969904	38.8289	145.347	118.331	125.24	1.87449	4.47925e-11	5.29398e-09	1.5868	4.44348e-08	4.59525e-06	1.65901	7.83389e-09	2.42153e-07	-0.287687	0.264857	0.997059	0.0722037	0.782194	0.991665	-0.4594	0.297869	0.993848
ENSG00000102575.10	ACP5	acid phosphatase 5, tartrate resistant	NM001102404	chr19	11574660	11579008	-	protein_coding	44.6224	201.375	154.116	95.5509	2.17434	1.15857e-10	3.4498e-08	1.81635	8.91447e-08	1.96547e-05	1.12793	0.00133709	0.0157758	-0.357987	0.268437	0.996991	-0.688426	0.0418487	0.270952	45.1601	189.629	137.694	93.1461	2.099	2.18683e-13	3.61843e-11	1.64906	1.58613e-08	1.84365e-06	1.0797	0.000270555	0.00249523	-0.449946	0.0856274	0.874905	-0.569355	0.0370577	0.145708	-0.134258	0.742016	0.993848
ENSG00000141441.15	GAREM1	GRB2 associated regulator of MAPK1 1	---	chr18	32124877	32470484	-	protein_coding	8.17217	38.0955	17.9674	12.2991	2.17198	0.000489418	0.0319816	1.09725	0.0907908	0.993716	0.535495	0.439891	0.97838	-1.07472	0.0756636	0.917846	-0.561759	0.406803	0.969904	9.04105	46.6294	12.7382	4.81226	2.37288	9.3842e-05	0.00325887	0.47814	0.471693	0.991836	-0.869372	0.245278	0.690457	-1.89474	0.00148553	0.0585244	-1.34751	0.0683033	0.243049	-0.215912	0.801486	0.993848
ENSG00000102935.11	ZNF423	zinc finger protein 423	---	chr16	49487524	49857919	-	protein_coding	37.5592	165.297	84.2391	82.4867	2.15031	6.66121e-12	2.37526e-09	1.15414	0.000364486	0.0234582	1.12735	0.000657235	0.00898387	-0.996168	0.00106014	0.0572336	-0.0267931	0.933773	0.97078	33.9039	160.427	65.0074	70.8821	2.24849	6.77105e-14	1.183e-11	0.948949	0.00295509	0.0539413	1.07866	0.000594114	0.0049138	-1.29954	4.10781e-06	0.000435509	0.129716	0.662263	0.991665	0.04717	0.911117	0.993848
ENSG00000074047.21	GLI2	GLI family zinc finger 2	NM001081125	chr2	120735623	120992653	+	protein_coding	21.2081	92.3762	25.1876	21.7035	2.14776	5.0141e-07	7.36673e-05	0.278338	0.547989	0.993716	0.0502273	0.918267	0.983162	-1.86942	2.04406e-05	0.00275881	-0.22811	0.647916	0.969904	18.4188	88.6644	23.5639	14.8084	2.30637	2.1569e-07	1.42088e-05	0.371463	0.445541	0.991836	-0.272099	0.591448	0.994774	-1.93491	1.15374e-05	0.0010854	-0.643561	0.201409	0.571013	0.10448	0.856279	0.993848
ENSG00000137727.12	ARHGAP20	Rho GTPase activating protein 20	NM175535	chr11	110577042	110713189	-	protein_coding	38.27	166.055	103.897	25.3032	2.13201	1.46366e-09	3.64438e-07	1.42536	6.96804e-05	0.00606199	-0.608213	0.148057	0.53831	-0.706648	0.0383972	0.640316	-2.03357	7.5665e-07	6.94525e-05	25.1174	106.802	65.1626	20.3639	2.08382	1.58118e-08	1.26715e-06	1.35858	0.000357026	0.0106838	-0.328756	0.436653	0.965767	-0.725235	0.033195	0.519615	-1.68734	2.27739e-05	0.000199408	0.49926	0.272518	0.993848
ENSG00000174640.12	SLCO2A1	solute carrier organic anion transporter family, member 2A1	NM033314	chr3	133932696	134052184	-	protein_coding	118.245	511.767	376.31	1007.1	2.1168	9.85014e-22	1.13801e-18	1.67166	6.09719e-14	4.19298e-11	3.08959	3.90683e-45	2.25682e-41	-0.445146	0.0373426	0.631109	1.41794	2.20821e-11	1.04557e-08	114.645	498.739	332.83	481.799	2.10745	1.9893e-36	1.74866e-33	1.52485	6.87754e-19	2.76369e-16	2.06047	1.18155e-34	1.51072e-31	-0.582594	0.000129716	0.00850531	0.535616	0.000460307	0.00302594	-0.0721981	0.763734	0.993848
ENSG00000163520.13	FBLN2	fibulin 2	NM007992	chr3	13549131	13638422	+	protein_coding	17.5536	76.313	85.0402	113.625	2.08159	2.7632e-08	5.35633e-06	2.22131	2.74519e-09	8.52573e-07	2.64136	1.47659e-12	3.68516e-10	0.139717	0.68009	0.996991	0.420057	0.212963	0.73861	14.1754	84.2943	70.5899	116.329	2.52918	2.08244e-11	2.5919e-09	2.28206	2.77741e-09	3.66787e-07	2.9947	1.17655e-15	1.68853e-13	-0.247121	0.41983	0.997059	0.71264	0.018306	0.0794033	0.205109	0.750912	0.993848
ENSG00000100276.9	RASL10A	RAS-like, family 10, member A	NM145216	chr22	29312933	29319679	-	protein_coding	10.8232	48.6202	30.7274	16.6639	2.08079	0.000297836	0.0208451	1.46813	0.0122853	0.323793	0.588135	0.350509	0.884715	-0.612653	0.265796	0.996991	-0.879997	0.147457	0.601127	16.7723	33.866	20.8587	35.2657	1.01746	0.0506267	0.397788	0.344847	0.527031	0.991836	1.09125	0.03622	0.161617	-0.672613	0.194119	0.997059	0.746406	0.14998	0.458016	-0.709566	0.295269	0.993848
ENSG00000163687.13	DNASE1L3	deoxyribonuclease I-like 3	NM007870	chr3	58192257	58214697	-	protein_coding	9.40819	37.5622	62.7648	63.0858	2.06287	0.000313646	0.0217243	2.76832	8.69874e-07	0.000144394	2.79579	8.33306e-07	3.51363e-05	0.705456	0.172547	0.996991	0.0274699	0.957179	0.980651	10.7101	30.0362	36.5639	68.7132	1.47424	0.00271965	0.0507639	1.7804	0.000286165	0.0089951	2.68056	1.52018e-08	4.30193e-07	0.306159	0.476247	0.997059	0.900167	0.027716	0.113731	-0.330373	0.677003	0.993848
ENSG00000137834.14	SMAD6	SMAD family member 6	NM008542	chr15	66702228	66782848	+	protein_coding	408.732	1695.34	539.369	528.488	2.04963	2.70266e-28	7.8061e-25	0.389697	0.0398845	0.672887	0.366882	0.055335	0.274895	-1.65993	6.09641e-19	3.96133e-15	-0.0228152	0.905579	0.969904	401.834	1957.2	460.116	350.36	2.27901	2.10623e-66	6.5829e-63	0.194918	0.163507	0.777037	-0.203124	0.151133	0.491869	-2.08409	1.91222e-55	5.37889e-51	-0.398042	0.00504248	0.0256817	-0.0825103	0.567187	0.993848
ENSG00000183691.4	NOG	noggin	NM008711	chr17	56593699	56595590	+	protein_coding	16.3711	67.3049	1.12359	2.87978	2.01476	0.000741933	0.0448311	-3.98006	0.000702517	0.0391714	-2.50732	0.006851	0.0568777	-5.99481	2.54627e-07	6.74715e-05	1.47273	0.279673	0.852899	24.5857	109.999	4.09901	9.99614	2.19936	5.13561e-07	3.10666e-05	-2.44933	0.000254466	0.00821799	-1.26164	0.0186221	0.0931736	-4.64868	6.04614e-13	2.53838e-10	1.18769	0.0971278	0.324271	-0.665242	0.248126	0.993848
ENSG00000182253.14	SYNM	synemin, intermediate filament protein	NM201639	chr15	99098217	99135593	+	protein_coding	136.517	542.044	150.979	168.026	1.97602	1.24033e-17	9.18577e-15	0.142828	0.555811	0.993716	0.295432	0.228467	0.704626	-1.83319	7.65086e-15	1.92956e-11	0.152605	0.541166	0.969904	151.67	528.473	137.015	143.942	1.80971	3.49728e-24	1.61271e-21	-0.137496	0.483406	0.991836	-0.0684269	0.722888	0.994774	-1.94721	4.09743e-26	9.60471e-23	0.069069	0.727701	0.991665	-0.253027	0.245975	0.993848
ENSG00000198774.4	RASSF9	Ras association (RalGDS/AF-6) domain family (N-terminal) member 9	NM146240	chr12	85800697	85836570	-	protein_coding	36.6091	138.696	74.283	70.1125	1.92599	1.1459e-08	2.46992e-06	1.02704	0.00314199	0.122896	0.939151	0.0084202	0.0667766	-0.898953	0.00656442	0.208123	-0.0878862	0.801784	0.969904	47.0837	103.412	53.92	55.237	1.15192	0.000438941	0.0118379	0.196645	0.569992	0.991836	0.247544	0.468946	0.994774	-0.955271	0.00373395	0.117881	0.0508991	0.882204	0.991665	-0.462837	0.240661	0.993848
ENSG00000138449.10	SLC40A1	solute carrier family 40 (iron-regulated transporter), member 1	NM016917	chr2	189560579	189583758	-	protein_coding	544.074	2009.81	1404.72	586.257	1.89015	1.11843e-26	2.69196e-23	1.36691	1.32063e-14	9.78047e-12	0.107938	0.553721	0.983162	-0.523246	0.00282997	0.118117	-1.25897	3.30169e-12	2.21774e-09	440.7	1691.05	1200.35	503.99	1.93994	1.06347e-56	2.49287e-53	1.44279	2.3734e-31	2.56775e-28	0.193037	0.132244	0.446512	-0.497151	2.19439e-05	0.00186483	-1.24975	4.04839e-24	1.42347e-21	0.190725	0.131104	0.794129
ENSG00000164116.16	GUCY1A3	guanylate cyclase 1, soluble, alpha 3	AF297082	chr4	155666711	155732349	+	protein_coding	38.7149	141.491	60.0869	41.1645	1.85678	2.99102e-06	0.000370771	0.610917	0.137023	0.993716	0.0650776	0.880149	0.983162	-1.24586	0.00174732	0.08365	-0.545838	0.206519	0.727691	38.2972	115.735	62.1713	34.8521	1.61203	9.29904e-07	5.36009e-05	0.716773	0.0371499	0.320058	-0.13285	0.712221	0.994774	-0.895254	0.00491914	0.142869	-0.849623	0.0154438	0.0685312	-0.0627906	0.882572	0.993848
ENSG00000120693.13	SMAD9	SMAD family member 9	NM019483	chr13	36844831	36920765	-	protein_coding	138.417	491.932	133.012	86.1315	1.84096	6.95702e-12	2.42096e-09	-0.0622711	0.823861	0.993716	-0.689278	0.0195319	0.126961	-1.90324	4.10359e-12	5.644e-09	-0.627007	0.0370566	0.249256	110.775	350.194	113.292	51.9533	1.66674	1.17221e-10	1.283e-08	0.0210677	0.938501	0.991836	-1.08668	0.000180436	0.00176538	-1.64567	3.27704e-10	9.21797e-08	-1.10775	0.000156212	0.00114938	0.219288	0.350766	0.993848
ENSG00000181449.3	SOX2	SRY box 2	NM011443	chr3	181711924	181714436	+	protein_coding	25.7592	94.1176	33.2089	39.7997	1.84055	3.42189e-06	0.000413533	0.370182	0.381035	0.993716	0.618218	0.14798	0.538164	-1.47037	0.000270089	0.0206923	0.248036	0.567771	0.969904	21.3154	55.2695	28.5211	19.796	1.36315	0.00366326	0.0633337	0.383838	0.437163	0.991836	-0.131803	0.794325	0.994774	-0.979308	0.0354595	0.542641	-0.51564	0.304695	0.755346	0.157199	0.76306	0.993848
ENSG00000163637.12	PRICKLE2	prickle homolog 2	NM001081146	chr3	64092242	64445476	-	protein_coding	77.092	273.672	107.081	107.775	1.82623	4.19621e-12	1.51499e-09	0.493839	0.0726979	0.916057	0.489295	0.0819509	0.360861	-1.33239	5.20137e-07	0.000125193	-0.00454303	0.987198	0.992732	64.3056	326.776	115.245	95.6446	2.32821	9.82597e-24	4.23471e-21	0.818045	0.000919499	0.0221065	0.548509	0.0272576	0.128066	-1.51017	9.7147e-12	3.45905e-09	-0.269536	0.259543	0.68161	0.133951	0.66411	0.993848
ENSG00000168874.12	ATOH8	atonal bHLH transcription factor 8	NM153778	chr2	85751344	85788066	+	protein_coding	296.812	1045.16	240.945	277.504	1.81001	1.18271e-15	7.59119e-13	-0.310612	0.184365	0.993716	-0.100602	0.669008	0.983162	-2.12063	4.47916e-20	6.46858e-16	0.21001	0.381869	0.969904	322.021	1300.91	272.004	455.022	2.01156	2.09712e-37	2.03414e-34	-0.235941	0.160747	0.770252	0.499262	0.00208747	0.0144555	-2.2475	4.11899e-44	2.89657e-40	0.735204	9.54057e-06	9.07257e-05	-0.221878	0.158726	0.875997
ENSG00000168542.14	COL3A1	collagen, type III, alpha 1	NM009930	chr2	188974320	189012746	+	protein_coding	15.8927	55.251	118.493	152.396	1.80517	2.99816e-05	0.00287694	2.89265	6.17506e-12	2.97257e-09	3.25681	1.00615e-14	4.03619e-12	1.08748	0.00527397	0.179973	0.36416	0.333848	0.924942	15.3579	61.4082	108.048	131.025	1.97305	4.61666e-07	2.83541e-05	2.78959	4.16991e-13	9.94029e-11	3.08099	6.06986e-16	9.22914e-14	0.816537	0.0108725	0.250683	0.291406	0.343797	0.814371	-0.0662575	0.916529	0.993848
ENSG00000007908.15	SELE	selectin E	NM011345	chr1	169722641	169764705	-	protein_coding	62.7212	210.434	34.8893	60.8283	1.78449	3.62753e-07	5.45698e-05	-0.797221	0.039092	0.66574	-0.0225072	0.952409	0.983162	-2.58171	8.58693e-12	9.92065e-09	0.774714	0.0543546	0.322082	59.9267	276.71	42.1586	90.0072	2.22839	3.69842e-17	8.74225e-15	-0.486615	0.112685	0.634578	0.613131	0.0281738	0.131535	-2.715	1.74377e-21	2.22957e-18	1.09975	0.000234482	0.00165431	-0.0592878	0.866992	0.993848
ENSG00000174175.16	SELP	selectin P (granule membrane protein 140kDa, antigen CD62)	NM011347	chr1	169588849	169630193	-	protein_coding	67.8694	234.542	341.42	498.97	1.77827	1.37363e-13	6.10376e-11	2.31591	1.68044e-22	2.85507e-19	2.86171	1.07425e-33	3.10277e-30	0.537643	0.0168431	0.385811	0.545805	0.0134667	0.123636	60.8403	212.384	306.532	439.346	1.79283	2.24461e-17	5.39647e-15	2.31369	2.51457e-28	2.21039e-25	2.83658	4.41214e-43	1.03424e-39	0.520855	0.0041433	0.126819	0.522889	0.00288965	0.0157373	0.0496088	0.878186	0.993848
ENSG00000170293.8	CMTM8	CKLF-like MARVEL transmembrane domain containing 8	NM027294	chr3	32238679	32370325	+	protein_coding	122.696	426.388	139.02	123.659	1.77745	6.8835e-13	2.76134e-10	0.170394	0.50933	0.993716	-0.00251227	0.992458	0.996881	-1.60705	1.8142e-10	1.34358e-07	-0.172906	0.521929	0.969904	138.399	492.238	131.212	101.469	1.84485	1.08091e-21	3.80063e-19	-0.0581902	0.781638	0.991836	-0.437216	0.0404318	0.176217	-1.90304	5.57672e-22	8.25619e-19	-0.379026	0.0815085	0.281396	-0.259424	0.298797	0.993848
ENSG00000162415.6	ZSWIM5	zinc finger, SWIM-type containing 5	NM001029912	chr1	45016399	45306209	-	protein_coding	89.3368	298.371	126.104	43.3544	1.75177	9.41724e-10	2.42856e-07	0.499304	0.0907007	0.993716	-1.04414	0.00187298	0.0205849	-1.25246	1.34684e-05	0.00192579	-1.54344	4.66199e-06	0.000283478	65.0836	210.654	103.937	63.8495	1.69767	2.92614e-11	3.5326e-09	0.668473	0.0126388	0.155112	-0.0209399	0.939788	0.994774	-1.0292	3.39874e-05	0.00272373	-0.689413	0.0109031	0.0505509	0.350648	0.229947	0.993848
ENSG00000283632.2	EXOC3L2	exocyst complex component 3-like 2	XM006544144	chr19	45212621	45245431	-	protein_coding	18.2912	61.2908	63.7801	23.1208	1.71796	0.000120445	0.00974455	1.78279	6.47166e-05	0.00571624	0.321698	0.516768	0.983162	0.0648247	0.878109	0.996991	-1.46109	0.00208015	0.0318731	19.1825	55.6247	68.338	28.2846	1.50331	0.000236565	0.00717063	1.79628	1.09269e-05	0.000611062	0.528401	0.221185	0.645607	0.292966	0.426192	0.997059	-1.26787	0.0012754	0.00758632	-0.186248	0.750973	0.993848
ENSG00000211445.11	GPX3	glutathione peroxidase 3	NM008161	chr5	151020438	151028993	+	protein_coding	87.9687	283.278	420.86	1083.04	1.68879	5.03165e-14	2.38244e-11	2.28105	6.30578e-25	1.8213e-21	3.63788	2.00955e-62	2.90209e-58	0.592264	0.00507541	0.176406	1.35682	3.54886e-11	1.48553e-08	97.2364	409.017	459.723	955.151	2.06037	2.14308e-30	1.40193e-27	2.23698	2.21736e-35	2.8351e-32	3.29238	5.68093e-78	5.32663e-74	0.176605	0.264517	0.997059	1.05541	7.39485e-12	2.36772e-10	-0.270428	0.316789	0.993848
ENSG00000240583.11	AQP1	aquaporin 1 (Colton blood group)	NM007472	chr7	30911694	30925516	+	protein_coding	278.248	892.273	492.851	3745.34	1.67319	2.74039e-24	4.16583e-21	0.813748	1.20365e-06	0.000186909	3.74297	1.59268e-118	4.60014e-114	-0.859442	1.50947e-07	4.35229e-05	2.92922	3.88361e-74	5.60852e-70	303.288	984.068	465.543	3266.08	1.68967	5.44158e-32	4.13693e-29	0.617877	3.25099e-05	0.00154733	3.42457	4.75694e-130	1.33808e-125	-1.07179	3.09951e-14	1.52958e-11	2.8067	4.7659e-91	6.703e-87	-0.230102	0.162965	0.889463
ENSG00000132561.13	MATN2	matrilin 2	NM016762	chr8	97868840	98036716	+	protein_coding	24.3308	74.6681	180.261	331.528	1.67307	2.41183e-05	0.00236139	2.8962	6.00281e-14	4.19298e-11	3.77489	6.95598e-23	7.7273e-20	1.22313	0.000817383	0.0477904	0.878688	0.0124093	0.116596	16.4131	122.639	194.021	237.028	2.91434	9.33251e-19	2.47655e-16	3.58703	4.51633e-28	3.73647e-25	3.87734	5.40557e-33	6.61102e-30	0.672692	0.0045471	0.134637	0.290308	0.205565	0.57945	0.462798	0.410566	0.993848
ENSG00000119938.8	PPP1R3C	protein phosphatase 1, regulatory subunit 3C	NM016854	chr10	91628442	91633054	-	protein_coding	38.27	121.322	86.4862	41.952	1.65236	6.65362e-07	9.60882e-05	1.15879	0.000611882	0.0353556	0.119163	0.747495	0.983162	-0.493576	0.127661	0.996991	-1.03962	0.00414414	0.0533526	35.2363	111.628	68.4689	50.1466	1.6501	1.52005e-06	8.38384e-05	0.953497	0.00722964	0.104182	0.516774	0.151133	0.491869	-0.696602	0.0337067	0.525391	-0.436722	0.206351	0.581257	0.0126136	0.97597	0.993848
ENSG00000147642.16	SYBU	syntabulin (syntaxin-interacting)	NM001032727	chr8	109573978	109691791	-	protein_coding	83.2102	255.97	177.008	112.769	1.60811	7.72404e-08	1.35208e-05	1.06147	0.000450519	0.0273944	0.419802	0.180625	0.610247	-0.546638	0.0644272	0.850091	-0.641671	0.0385011	0.255874	70.2406	169.16	147.477	78.534	1.25914	3.36197e-07	2.13956e-05	1.063	2.30221e-05	0.00116055	0.155682	0.551672	0.994774	-0.196141	0.403802	0.997059	-0.907319	0.000290351	0.00201016	0.147075	0.640344	0.993848
ENSG00000165092.12	ALDH1A1	aldehyde dehydrogenase 1 family, member A1	NM013467	chr9	72900662	73080442	-	protein_coding	915.274	2789.27	3534.23	2999.05	1.60527	4.55211e-09	1.06031e-06	1.94483	1.17626e-12	6.29147e-10	1.70875	4.4282e-10	5.19917e-08	0.339559	0.213428	0.996991	-0.236082	0.387211	0.969904	946.37	1758.42	2481.29	2042.85	0.887103	1.72564e-09	1.576e-07	1.38331	5.01907e-21	2.40589e-18	1.10309	6.58934e-14	6.19905e-12	0.49621	0.000643433	0.0303168	-0.280218	0.0537002	0.198807	-0.156133	0.783443	0.993848
ENSG00000135547.8	HEY2	hes-related family bHLH transcription factor with YRPW motif 2	NM013904	chr6	125747664	125761269	+	protein_coding	58.0899	174.748	43.4774	42.6344	1.59507	2.16074e-06	0.000283032	-0.394981	0.277907	0.993716	-0.432602	0.250828	0.742356	-1.99005	2.20092e-08	9.08133e-06	-0.0376201	0.923889	0.969904	50.4895	243.895	53.9611	27.5928	2.25581	5.74805e-16	1.27313e-13	0.0938186	0.760954	0.991836	-0.878016	0.00846733	0.0480875	-2.16199	2.30303e-14	1.19967e-11	-0.971835	0.00396381	0.0207438	0.0671095	0.849315	0.993848
ENSG00000197442.9	MAP3K5	mitogen-activated protein kinase kinase kinase 5	NM008580	chr6	136557047	136792518	-	protein_coding	166.349	501.165	208.663	169.983	1.59071	3.01751e-14	1.50267e-11	0.321318	0.138258	0.993716	0.0255601	0.909311	0.983162	-1.26939	2.10876e-09	1.12791e-06	-0.295758	0.192216	0.700571	126.815	442.743	155.426	88.9742	1.79195	4.22581e-20	1.35077e-17	0.276803	0.184063	0.826551	-0.518797	0.0173854	0.0881143	-1.51515	8.17268e-15	4.89126e-12	-0.795599	0.000264409	0.00184647	0.27646	0.215731	0.993848
ENSG00000128594.7	LRRC4	leucine rich repeat containing 4	NM138682	chr7	128027071	128032107	-	protein_coding	119.694	358.73	70.6098	43.422	1.5878	1.37325e-10	4.0473e-08	-0.78245	0.00406497	0.146873	-1.46317	1.52283e-06	5.89597e-05	-2.37025	6.85755e-19	3.96133e-15	-0.680723	0.0336613	0.232983	106.473	348.705	87.7254	33.2932	1.6968	5.54325e-14	9.80667e-12	-0.300033	0.226359	0.918267	-1.67627	2.52624e-09	8.84937e-08	-1.99683	2.05299e-17	1.60413e-14	-1.37624	1.90638e-06	2.10128e-05	0.0457952	0.854605	0.993848
ENSG00000230453.9	ANKRD18B	ankyrin repeat domain 18B	---	chr9	33524394	33573009	+	protein_coding	34.9617	100.935	26.3212	110.153	1.5303	0.000137332	0.0107495	-0.425136	0.333757	0.993716	1.67605	3.32964e-05	0.00076936	-1.95544	5.10292e-06	0.000851951	2.10119	1.09779e-06	9.13764e-05	58.0709	93.1971	37.4221	48.5246	0.67677	0.0320096	0.296476	-0.636059	0.0667207	0.46506	-0.261336	0.432107	0.959559	-1.31283	0.000102348	0.00700476	0.374723	0.289673	0.732885	-0.867657	0.0220465	0.274337
ENSG00000135218.17	CD36	CD36 molecule (thrombospondin receptor)	NM001159555	chr7	80369575	80679277	+	protein_coding	37.5391	103.858	149.574	159.889	1.48468	7.30703e-06	0.000814861	1.96321	1.88852e-09	5.99409e-07	2.07112	3.19471e-10	4.01186e-08	0.478534	0.126992	0.996991	0.107912	0.729217	0.969904	41.5531	90.734	116.157	88.1375	1.1057	0.000183546	0.00574302	1.46736	6.19995e-07	4.73909e-05	1.07057	0.000318179	0.00286769	0.361656	0.185378	0.997059	-0.396783	0.14908	0.455862	-0.250617	0.537921	0.993848
ENSG00000225968.7	ELFN1	extracellular leucine-rich repeat and fibronectin type III domain containing 1	NM175522	chr7	1688119	1747954	+	protein_coding	28.636	77.3089	88.6453	54.3263	1.43387	0.000134973	0.0106283	1.61244	1.6109e-05	0.00176241	0.903766	0.0215122	0.136617	0.178564	0.619209	0.996991	-0.708669	0.0605223	0.345444	25.4767	92.7802	63.3155	47.1924	1.84534	2.08051e-07	1.37377e-05	1.29814	0.000395598	0.0115553	0.87312	0.0187352	0.0936522	-0.547193	0.0951527	0.917884	-0.425022	0.218197	0.60428	0.0644207	0.895025	0.993848
ENSG00000120885.21	CLU	clusterin	NM013492	chr8	27596917	27615031	-	protein_coding	7853.71	21116.1	28695.3	48910	1.42678	1.47747e-14	7.75889e-12	1.86908	7.06823e-24	1.36101e-20	2.6385	6.35309e-46	4.58741e-42	0.442302	0.0170491	0.388351	0.76942	3.30013e-05	0.00134629	9348.48	21314.9	23753.5	48414.8	1.18892	1.68681e-29	1.07837e-26	1.34549	2.69702e-37	4.21469e-34	2.37265	2.03554e-112	2.86289e-108	0.156572	0.136493	0.997059	1.02716	1.38489e-22	3.67505e-20	-0.361446	1.99514e-06	0.000246534
ENSG00000171227.6	TMEM37	transmembrane protein 37	NM019432	chr2	119429901	119438520	+	protein_coding	98.7116	267.729	290.4	233.091	1.42505	1.46577e-10	4.27635e-08	1.55231	2.49312e-12	1.26331e-09	1.23295	5.7486e-08	3.61313e-06	0.127259	0.553184	0.996991	-0.319356	0.145932	0.598203	100.343	240.305	238.587	194.11	1.25329	1.46364e-09	1.34986e-07	1.24541	2.63025e-09	3.48992e-07	0.951064	6.13139e-06	8.94165e-05	-0.00788016	0.967868	0.997204	-0.294343	0.138949	0.431115	-0.133158	0.606003	0.993848
ENSG00000157214.13	STEAP2	STEAP family member 2, metalloreductase	NM001103156	chr7	90167590	90238137	+	protein_coding	38.0241	100.967	80.4878	59.2833	1.40791	0.00014696	0.0114411	1.0496	0.00514785	0.174105	0.627186	0.10734	0.434948	-0.358304	0.325822	0.996991	-0.422416	0.270787	0.838002	24.4215	64.1723	67.8435	43.0205	1.36429	0.000277289	0.00815033	1.44192	0.000136327	0.00498666	0.785571	0.0424813	0.183247	0.0776211	0.822392	0.997059	-0.656344	0.0673128	0.240193	0.518918	0.265656	0.993848
ENSG00000184307.14	ZDHHC23	zinc finger, DHHC-type containing 23	NM001007460	chr3	113947901	113965401	+	protein_coding	79.278	202.93	76.5402	20.991	1.376	2.87402e-06	0.000359352	-0.0499741	0.871691	0.993716	-1.90938	1.01393e-06	4.13634e-05	-1.42597	2.61987e-06	0.000486016	-1.85941	2.93659e-06	0.00019771	53.5504	180.479	82.2737	30.5563	1.75796	5.69836e-10	5.70424e-08	0.616319	0.0391398	0.331316	-0.814259	0.0137752	0.0723998	-1.14164	3.73961e-05	0.00294654	-1.43058	1.0634e-05	0.000100108	0.446327	0.15928	0.877558
ENSG00000134363.11	FST	follistatin	NM008046	chr5	53480409	53487134	+	protein_coding	63.8904	161.364	113.334	224.444	1.37494	2.68623e-06	0.000343303	0.860786	0.00387501	0.142236	1.83251	3.69476e-10	4.50278e-08	-0.514152	0.0764861	0.921247	0.971722	0.000796675	0.0153566	71.4826	168.526	152.774	268.358	1.26029	1.151e-06	6.43665e-05	1.11027	2.37854e-05	0.00118838	1.91927	5.83307e-14	5.5809e-12	-0.150018	0.544139	0.997059	0.808994	0.000894244	0.0055145	-0.284773	0.374401	0.993848
ENSG00000113369.8	ARRDC3	arrestin domain containing 3	NM001042591	chr5	91368724	91383359	-	protein_coding	519.817	1322.73	489.568	349.513	1.3546	1.62785e-14	8.39594e-12	-0.0887883	0.622847	0.993716	-0.571533	0.00210163	0.0225375	-1.44339	7.58481e-16	2.43413e-12	-0.482745	0.0103651	0.102816	360.377	1004.31	416.195	199.965	1.48342	1.25316e-23	5.26121e-21	0.207095	0.179164	0.814298	-0.843877	1.81956e-07	3.94926e-06	-1.27632	8.09875e-18	6.50885e-15	-1.05097	8.99161e-11	2.29932e-09	0.417966	0.00181737	0.0491936
ENSG00000150764.13	DIXDC1	DIX domain containing 1	NM178118	chr11	111927144	112022584	+	protein_coding	505.656	1274.8	779.666	293.507	1.33809	1.73556e-08	3.53016e-06	0.621261	0.00920161	0.261328	-0.787037	0.00138003	0.0161505	-0.716831	0.0025351	0.109942	-1.4083	1.046e-08	2.11271e-06	359.076	801.305	649.762	155.074	1.15912	0.000354778	0.00992991	0.853925	0.0086911	0.119639	-1.21192	0.000272995	0.00251361	-0.305194	0.344869	0.997059	-2.06584	4.6516e-10	1.0401e-08	0.388144	0.00797522	0.139485
ENSG00000171604.11	CXXC5	CXXC finger protein 5	NM133687	chr5	139647299	139683882	+	protein_coding	43.3195	112.725	45.1678	91.9662	1.33628	0.000133172	0.010567	0.043198	0.907153	0.99379	1.07235	0.00276222	0.0278453	-1.29308	0.000350176	0.0249976	1.02915	0.00540356	0.0643216	42.5857	174.766	36.29	74.5889	2.04513	9.96949e-13	1.46058e-10	-0.223634	0.497875	0.991836	0.815477	0.00677289	0.0399644	-2.26876	6.87678e-14	3.21318e-11	1.03911	0.00102767	0.00624483	-0.0681344	0.86117	0.993848
ENSG00000138650.8	PCDH10	protocadherin 10	NM001098171	chr4	133149315	133208606	+	protein_coding	977.423	2445.42	1034.39	485.763	1.32333	1.12364e-08	2.44016e-06	0.0788137	0.735243	0.993716	-1.01083	2.04088e-05	0.000515721	-1.24452	8.65575e-08	2.7e-05	-1.08964	4.69566e-06	0.000284926	763.897	1758.88	1034.98	718.048	1.20146	2.86008e-22	1.04482e-19	0.433285	0.000590398	0.0155937	-0.0939899	0.46064	0.990634	-0.768175	4.53516e-10	1.25068e-07	-0.527275	3.22069e-05	0.000275364	0.24648	0.32643	0.993848
ENSG00000066629.16	EML1	echinoderm microtubule associated protein like 1	NM001043335	chr14	99737693	99942060	+	protein_coding	604.688	1485.66	734.954	603.07	1.30167	6.90732e-11	2.1452e-08	0.282969	0.160151	0.993716	-0.00413785	0.983796	0.994678	-1.0187	3.71619e-07	9.25299e-05	-0.287107	0.160474	0.631757	478.646	1240.88	680.724	382.889	1.37105	2.79844e-26	1.43123e-23	0.500905	0.000162801	0.00576212	-0.327539	0.0164941	0.0842054	-0.870147	1.09741e-11	3.81099e-09	-0.828443	9.67275e-10	2.03504e-08	0.222931	0.0736069	0.571454
ENSG00000188404.8	SELL	selectin L	NM001164059	chr1	169690667	169711698	-	protein_coding	53.651	133.286	173.099	94.7934	1.29904	1.14282e-05	0.00122706	1.67574	1.0675e-08	2.90875e-06	0.79962	0.00951598	0.0734893	0.3767	0.185349	0.996991	-0.876122	0.00320476	0.0439561	55.7059	103.296	151.809	86.1346	0.888916	0.00108743	0.0251549	1.4389	8.78594e-08	8.40611e-06	0.628218	0.0233163	0.112655	0.549988	0.0304046	0.49504	-0.810685	0.00176697	0.0101601	-0.151571	0.666341	0.993848
ENSG00000087903.12	RFX2	regulatory factor X, 2 (influences HLA class II expression)	NM009056	chr19	5993164	6199572	-	protein_coding	104.02	254.345	149.611	210.563	1.29658	2.25887e-08	4.43829e-06	0.524332	0.0279885	0.546392	1.01368	1.99089e-05	0.000507576	-0.772248	0.000928621	0.0519794	0.489352	0.040525	0.265176	103.471	287.135	173.604	151.594	1.4564	1.54773e-12	2.23263e-10	0.730862	0.000634995	0.016554	0.537511	0.0121318	0.0650258	-0.725534	0.000283162	0.0158667	-0.193352	0.353527	0.827394	-0.108755	0.670904	0.993848
ENSG00000154217.14	PITPNC1	phosphatidylinositol transfer protein, cytoplasmic 1	NM145823	chr17	67377281	67697261	+	protein_coding	288.275	702.669	305.67	599.156	1.28418	2.16726e-11	7.03721e-09	0.0962066	0.62544	0.993716	1.05523	5.314e-08	3.36588e-06	-1.18797	1.07932e-09	6.77696e-07	0.959028	1.11715e-06	9.24545e-05	296.64	653.189	307.771	516.186	1.14752	1.05305e-15	2.24404e-13	0.0628613	0.676974	0.991836	0.807499	2.51324e-08	6.75859e-07	-1.08466	6.96804e-14	3.21318e-11	0.744638	3.82832e-07	4.89708e-06	-0.14569	0.366189	0.993848
ENSG00000164692.17	COL1A2	collagen, type I, alpha 2	NM007743	chr7	94394561	94431232	+	protein_coding	353.427	857.344	1023.25	1410.8	1.28367	7.69637e-11	2.33994e-08	1.5313	6.854e-15	5.499e-12	1.99445	3.26245e-24	4.71147e-21	0.247633	0.203722	0.996991	0.463155	0.0169659	0.145064	282.473	789.17	914.121	1223.62	1.48598	2.97691e-32	2.32604e-29	1.69518	2.38305e-41	4.46885e-38	2.11746	3.17847e-65	1.78814e-61	0.209203	0.0734367	0.81455	0.422272	0.000247138	0.00173447	0.218503	0.157977	0.874549
ENSG00000052795.12	FNIP2	folliculin interacting protein 2	NM001162999	chr4	158769138	158908049	+	protein_coding	137.626	330.368	157.487	109.312	1.27689	1.25835e-05	0.00133621	0.184053	0.537872	0.993716	-0.340935	0.270448	0.774013	-1.09284	0.000219532	0.0175159	-0.524987	0.0930023	0.456059	97.3781	209.504	135.724	49.4642	1.12023	3.32313e-05	0.00132224	0.480362	0.0832068	0.529051	-0.972975	0.00114074	0.00860958	-0.639865	0.0167046	0.333708	-1.45334	9.72298e-07	1.14722e-05	0.412949	0.112799	0.731626
ENSG00000151136.14	BTBD11	BTB (POZ) domain containing 11	NM001017525	chr12	107318413	107659642	+	protein_coding	128.186	306.492	77.1751	88.1862	1.2716	1.74746e-06	0.000231523	-0.725752	0.0110909	0.301771	-0.533681	0.0655634	0.308515	-1.99735	1.48868e-12	2.52928e-09	0.192071	0.528663	0.969904	101.038	311.294	80.349	72.2447	1.62598	1.31144e-12	1.91137e-10	-0.325172	0.198274	0.858848	-0.489901	0.0526654	0.217921	-1.95115	3.94518e-16	2.70668e-13	-0.164729	0.530073	0.991665	0.223444	0.358616	0.993848
ENSG00000135324.5	MRAP2	melanocortin 2 receptor accessory protein 2	NM001101482	chr6	84033756	84090881	+	protein_coding	164.256	393.96	542.669	455.585	1.26595	7.25254e-10	1.88716e-07	1.72262	2.59107e-17	2.67278e-14	1.47235	9.73763e-13	2.5338e-10	0.45667	0.0222204	0.456792	-0.250268	0.212241	0.73786	168.105	374.919	441.819	444.179	1.16386	9.28702e-13	1.36772e-10	1.39995	9.30156e-18	3.3544e-15	1.40911	3.72812e-18	8.19282e-16	0.236088	0.123187	0.997059	0.00916608	0.952016	0.991665	-0.141484	0.484005	0.993848
ENSG00000004799.7	PDK4	pyruvate dehydrogenase kinase, isozyme 4	NM013743	chr7	95583499	95596491	-	protein_coding	106.924	251.338	253.705	277.833	1.2456	6.78527e-08	1.21726e-05	1.23768	8.34074e-08	1.85312e-05	1.37633	3.3663e-09	3.08663e-07	-0.00791467	0.972042	0.997347	0.13865	0.54283	0.969904	86.8405	175.453	252.869	119.675	1.02299	1.10654e-05	0.00050284	1.54335	2.26299e-11	4.13349e-09	0.474713	0.0473845	0.200162	0.520358	0.0171345	0.33966	-1.06864	2.12043e-06	2.31813e-05	0.195749	0.454925	0.993848
ENSG00000081320.10	STK17B	serine/threonine kinase 17b	NM133810	chr2	196133566	196176503	-	protein_coding	218.712	511.137	210.91	258.942	1.24108	4.67355e-08	8.59785e-06	-0.0511925	0.826828	0.993716	0.245041	0.2966	0.815195	-1.29227	2.4262e-08	9.73277e-06	0.296234	0.215388	0.742546	184.317	417.61	193.706	134.028	1.17362	1.0883e-09	1.03074e-07	0.0581744	0.77331	0.991836	-0.475889	0.0210857	0.103633	-1.11545	1.0018e-08	2.02731e-06	-0.534063	0.0103557	0.048332	0.125014	0.512115	0.993848
ENSG00000079102.16	RUNX1T1	runt-related transcription factor 1; translocated to, 1 (cyclin D-related)	NM001111026	chr8	91954967	92103286	-	protein_coding	232.995	546.515	330.527	277.466	1.22854	4.07374e-08	7.59109e-06	0.498944	0.0278198	0.54439	0.246539	0.285913	0.799211	-0.729593	0.0011601	0.0618213	-0.252405	0.276048	0.846781	206.179	440.527	285.179	235.209	1.09255	2.62137e-10	2.76099e-08	0.45809	0.0101879	0.134543	0.186561	0.297841	0.781674	-0.63446	0.000211063	0.012499	-0.271528	0.126305	0.399914	0.0686576	0.712684	0.993848
ENSG00000166886.12	NAB2	NGFI-A binding protein 2 (EGR1 binding protein 2)	NM001122895	chr12	57088894	57095476	+	protein_coding	206.094	474.398	376.164	295.914	1.20266	2.27397e-10	6.25515e-08	0.86493	6.11992e-06	0.000768529	0.517708	0.00842008	0.0667766	-0.33773	0.0729094	0.903512	-0.347222	0.0752892	0.399005	253.075	438.335	301.306	282.989	0.786034	5.5031e-06	0.000265974	0.251411	0.15696	0.76136	0.151593	0.392209	0.912905	-0.534623	0.00200978	0.0732295	-0.0998179	0.573436	0.991665	-0.406403	0.022102	0.274642
ENSG00000180318.3	ALX1	ALX homeobox 1	NM172553	chr12	85280107	85301784	+	protein_coding	133.906	305.368	172.494	206.971	1.19071	3.67029e-08	6.92869e-06	0.360011	0.106203	0.993716	0.628183	0.00508875	0.0452659	-0.830699	0.000148314	0.0129418	0.268172	0.237142	0.781445	143.842	299.512	133.816	155.292	1.04506	4.79353e-07	2.93124e-05	-0.107123	0.626717	0.991836	0.103114	0.632676	0.994774	-1.15218	5.76586e-08	9.95017e-06	0.210237	0.339974	0.809337	-0.223218	0.319942	0.993848
ENSG00000081913.13	PHLPP1	PH domain and leucine rich repeat protein phosphatase 1	NM133821	chr18	62715450	62980433	+	protein_coding	95.7679	217.862	110.062	152.802	1.15912	2.01242e-05	0.0020043	0.192248	0.493737	0.993716	0.660997	0.0182425	0.120159	-0.966872	0.000479402	0.0318312	0.468749	0.0998743	0.477436	84.0567	224.77	81.481	96.5023	1.40386	8.76667e-09	7.33922e-07	-0.0486878	0.853437	0.991836	0.192163	0.454444	0.984646	-1.45255	6.07996e-09	1.27629e-06	0.240851	0.358684	0.835256	0.0828731	0.768723	0.993848
ENSG00000175556.16	LONRF3	LON peptidase N-terminal domain and ring finger 3	NM028894	chrX	118974614	119018355	+	protein_coding	64.4942	142.076	96.3542	72.3249	1.15164	0.000240266	0.0173925	0.563278	0.0782476	0.946014	0.153184	0.645987	0.983162	-0.588362	0.0614737	0.828532	-0.410094	0.220134	0.751642	55.2194	91.0658	82.7682	51.4157	0.722184	0.0182976	0.202316	0.580265	0.0626061	0.447534	-0.116549	0.717105	0.994774	-0.141918	0.636819	0.997059	-0.696814	0.0276639	0.113533	0.124279	0.709836	0.993848
ENSG00000113163.15	COL4A3BP	collagen, type IV, alpha 3 (Goodpasture antigen) binding protein	NM001164222	chr5	75368486	75512138	-	protein_coding	354.41	783.17	479.388	342.141	1.15141	1.10028e-08	2.40754e-06	0.430226	0.0346945	0.621252	-0.0528172	0.800039	0.983162	-0.721186	0.000363705	0.0256217	-0.483043	0.0210004	0.167811	298.108	501.332	388.998	223.664	0.753691	2.13661e-05	0.000906496	0.378216	0.0359673	0.312743	-0.415164	0.0247306	0.118066	-0.375475	0.0335297	0.523104	-0.79338	1.65561e-05	0.000149697	0.141769	0.350384	0.993848
ENSG00000137033.11	IL33	interleukin 33	NM001164724	chr9	6215786	6257983	+	protein_coding	185.538	406.431	533.383	732.742	1.14771	4.5603e-05	0.00419475	1.53047	4.69167e-08	1.11073e-05	1.98527	1.32772e-12	3.36391e-10	0.382764	0.168866	0.996991	0.454802	0.100166	0.478356	135.211	418.667	558.686	356.755	1.64878	2.84508e-17	6.78213e-15	2.05725	3.72138e-26	2.68407e-23	1.4152	6.07197e-13	4.85223e-11	0.408468	0.0243825	0.427323	-0.64205	0.000453907	0.00299085	0.348791	0.106807	0.706455
ENSG00000265972.5	TXNIP	thioredoxin interacting protein	NM001009935	chr1	145992435	145996600	-	protein_coding	662.917	1465.27	1672.33	2671.86	1.14484	1.58444e-12	5.94331e-10	1.33269	1.63611e-16	1.52438e-13	2.00998	1.10744e-35	3.99827e-32	0.187858	0.242325	0.996991	0.677281	2.2706e-05	0.00100137	529.382	781.657	784.384	733.137	0.561547	3.54989e-06	0.000177995	0.566427	3.50807e-06	0.000221252	0.46794	0.000122902	0.00125942	0.00488003	0.96748	0.997204	-0.0984862	0.413498	0.901931	0.213484	0.072073	0.565041
ENSG00000113240.12	CLK4	CDC like kinase 4	NM007714	chr5	178602664	178630615	-	protein_coding	96.201	208.892	230.51	178.15	1.13693	1.57662e-05	0.00162055	1.27301	1.2267e-06	0.00018947	0.906072	0.000751677	0.0100164	0.136075	0.598097	0.996991	-0.366935	0.164224	0.639946	101.539	146.806	152.018	80.4856	0.546401	0.0222832	0.231635	0.597219	0.0132989	0.160827	-0.318506	0.206147	0.615247	0.0508179	0.828786	0.997059	-0.915725	0.000222923	0.0015783	-0.195343	0.483494	0.993848
ENSG00000204103.3	MAFB	v-maf avian musculoaponeurotic fibrosarcoma oncogene homolog B	NM010658	chr20	40685848	40689240	-	protein_coding	154.815	339.852	181.374	178.637	1.13678	4.36204e-07	6.49427e-05	0.229591	0.320956	0.993716	0.202991	0.389482	0.933175	-0.907188	7.13765e-05	0.00755153	-0.0266005	0.911434	0.969904	165.449	343.408	208.047	119.087	1.04553	1.78286e-08	1.41268e-06	0.325194	0.0919411	0.561487	-0.476448	0.0177286	0.0895469	-0.720336	9.94159e-05	0.00682066	-0.801642	6.33174e-05	0.000509455	-0.205595	0.320525	0.993848
ENSG00000169851.15	PCDH7	protocadherin 7	NM001122758	chr4	30720415	31146805	+	protein_coding	474.822	1024.21	517.197	290.687	1.11403	1.24405e-08	2.64204e-06	0.122587	0.536598	0.993716	-0.709009	0.000565631	0.0079538	-0.991445	5.07592e-07	0.0001232	-0.831596	6.01801e-05	0.00216461	381.851	862.546	529.254	282.051	1.1731	1.63311e-16	3.67501e-14	0.464106	0.0014804	0.031547	-0.436882	0.0038145	0.0242317	-0.708996	5.05326e-07	6.96779e-05	-0.900988	1.86289e-09	3.69543e-08	0.202521	0.139179	0.820404
ENSG00000072071.16	ADGRL1	adhesion G protein-coupled receptor L1	---	chr19	14147743	14206187	-	protein_coding	209.941	454.422	362.64	426.571	1.10963	2.41362e-07	3.7545e-05	0.791083	0.000253404	0.0171809	1.01907	2.66175e-06	9.40996e-05	-0.318549	0.136725	0.996991	0.227986	0.291747	0.869341	228.631	480.509	339.843	348.037	1.06579	4.15895e-12	5.67898e-10	0.567155	0.000338969	0.0102857	0.602301	0.000123356	0.00126315	-0.49863	0.000974958	0.0421917	0.035146	0.819909	0.991665	-0.230735	0.199647	0.978139
ENSG00000125378.15	BMP4	bone morphogenetic protein 4	NM007554	chr14	53949736	53958761	-	protein_coding	649.167	1395.89	2670.41	2584.92	1.10495	9.7356e-08	1.6444e-05	2.03537	5.57436e-23	1.00628e-19	1.98988	5.76243e-22	5.73919e-19	0.930422	5.97685e-06	0.000953754	-0.0454957	0.824216	0.969904	663.353	1277.44	2363.35	2625.66	0.938851	8.27645e-16	1.79083e-13	1.82644	2.27153e-56	9.12797e-53	1.97756	3.08603e-66	2.17017e-62	0.88759	2.86608e-15	1.83227e-12	0.151115	0.172405	0.508901	-0.138695	0.340321	0.993848
ENSG00000151491.12	EPS8	epidermal growth factor receptor pathway substrate 8	NM001271587	chr12	15620158	15882329	-	protein_coding	193.317	413.01	427.166	200.798	1.10491	0.00030447	0.0211904	1.13942	0.000193341	0.0140311	0.0529053	0.865938	0.983162	0.0345052	0.90966	0.996991	-1.08651	0.000488217	0.0106156	147.958	294.608	336.067	102.895	0.993257	8.76782e-07	5.09566e-05	1.17422	6.61437e-09	8.30605e-07	-0.524877	0.0161602	0.0827695	0.180965	0.351719	0.997059	-1.6991	8.48283e-16	5.54915e-14	0.275814	0.17686	0.923496
ENSG00000121104.7	FAM117A	family with sequence similarity 117, member A	NM172543	chr17	49710332	49789180	-	protein_coding	90.4926	194.84	185.607	178.585	1.09171	0.00013514	0.0106283	1.01474	0.000398203	0.0249259	0.971466	0.000818514	0.010735	-0.0769668	0.785519	0.996991	-0.0432772	0.880203	0.969904	90.6651	148.428	132.356	153.34	0.703601	0.00384865	0.0653736	0.546749	0.0274484	0.26102	0.764068	0.0017244	0.0123267	-0.156851	0.512756	0.997059	0.217319	0.365206	0.843976	-0.100356	0.713855	0.993848
ENSG00000130193.7	THEM6	thioesterase superfamily member 6	NM198607	chr8	142727203	142736927	+	protein_coding	926.761	1977.89	1214.71	841.569	1.09077	4.65735e-14	2.24197e-11	0.390006	0.00748492	0.22496	-0.140412	0.344911	0.877483	-0.700767	1.38183e-06	0.00028306	-0.530417	0.000376618	0.00877528	987.772	2117.47	1242.94	1314.67	1.10165	4.34258e-20	1.3725e-17	0.336418	0.00582099	0.0884947	0.415101	0.000627732	0.00515246	-0.765228	1.68763e-10	4.99699e-08	0.0786832	0.516168	0.991665	-0.197114	0.0648395	0.530028
ENSG00000184304.14	PRKD1	protein kinase D1	NM008858	chr14	29576479	30191898	-	protein_coding	159.16	335.149	200.007	89.0263	1.08232	1.23936e-06	0.000168059	0.324361	0.155384	0.993716	-0.841062	0.00082829	0.0108153	-0.757954	0.000784353	0.0462725	-1.16542	4.39326e-06	0.000271134	130.467	270.819	165.966	93.5083	1.04842	2.83702e-06	0.000147166	0.33902	0.143058	0.726366	-0.471163	0.0496129	0.207518	-0.709397	0.00147683	0.0584273	-0.810183	0.000708836	0.0044716	0.173543	0.425875	0.993848
ENSG00000073756.11	PTGS2	prostaglandin-endoperoxide synthase 2 (prostaglandin G/H synthase and cyclooxygenase)	NM011198	chr1	186671791	186680427	-	protein_coding	252.417	526.686	132.289	125.886	1.07495	1.01187e-06	0.000139686	-0.930841	6.91674e-05	0.00603993	-1.00291	3.15395e-05	0.000735828	-2.00579	6.11755e-18	2.94489e-14	-0.072068	0.7753	0.969904	170.784	476.353	171.352	50.9623	1.49097	3.66611e-11	4.38826e-09	0.00717048	0.975735	0.996258	-1.71934	5.85624e-11	3.10226e-09	-1.4838	7.344e-11	2.29533e-08	-1.72651	6.94982e-11	1.81853e-09	0.460768	0.0141213	0.205006
ENSG00000177706.8	FAM20C	family with sequence similarity 20, member C	NM030565	chr7	192969	260745	+	protein_coding	753.749	1590.25	723.192	872.407	1.07272	4.73556e-11	1.48671e-08	-0.058782	0.722622	0.993716	0.210326	0.205107	0.660142	-1.13151	6.81919e-12	8.93839e-09	0.269108	0.108792	0.503346	834.33	1642.71	727.669	1086.95	0.975777	6.42307e-16	1.41152e-13	-0.194397	0.119488	0.656525	0.379799	0.00189352	0.013319	-1.17017	1.3059e-21	1.74922e-18	0.574197	3.66621e-06	3.79561e-05	-0.256826	0.0145921	0.209437
ENSG00000122644.12	ARL4A	ADP-ribosylation factor like GTPase 4A	NM001039515	chr7	12686856	12690934	+	protein_coding	1233.84	2588.88	1609.27	1460.22	1.06809	5.53248e-09	1.25822e-06	0.382784	0.0373702	0.649047	0.243509	0.187402	0.624449	-0.685302	0.000188184	0.0155522	-0.139275	0.451616	0.969904	1156.97	2383.02	1713.96	1603.54	1.04326	2.5716e-27	1.39109e-24	0.567927	6.27537e-09	7.91569e-07	0.472948	1.26267e-06	2.20744e-05	-0.475332	6.48458e-07	8.6435e-05	-0.0949795	0.326383	0.788731	-0.0194563	0.835546	0.993848
ENSG00000131389.16	SLC6A6	solute carrier family 6 (neurotransmitter transporter), member 6	NM009320	chr3	14402576	14489349	+	protein_coding	1127.16	2326.32	1562.34	733.184	1.04741	0.000118496	0.00961382	0.470319	0.0843724	0.979866	-0.620802	0.023928	0.147453	-0.577089	0.0340357	0.594708	-1.09112	7.2768e-05	0.00252615	793.009	1904.13	1236.22	438.664	1.26545	1.72629e-19	5.11144e-17	0.638315	6.64034e-06	0.000392408	-0.854083	5.79707e-09	1.86148e-07	-0.627139	6.55403e-06	0.000660783	-1.4924	1.28296e-24	4.94361e-22	0.39974	0.000145585	0.007438
ENSG00000002587.9	HS3ST1	heparan sulfate (glucosamine) 3-O-sulfotransferase 1	NM010474	chr4	11393150	11429765	-	protein_coding	90.9843	190.349	95.9436	117.967	1.04348	7.98144e-05	0.00692276	0.0717773	0.79426	0.993716	0.365439	0.186932	0.623525	-0.971703	0.000347621	0.024914	0.293662	0.300688	0.882959	87.9634	168.442	97.4845	81.8692	0.929465	0.000122085	0.00410289	0.13957	0.583316	0.991836	-0.110039	0.667217	0.994774	-0.789894	0.00121421	0.0503649	-0.249609	0.333317	0.80044	-0.0568419	0.835833	0.993848
ENSG00000135919.12	SERPINE2	serpin peptidase inhibitor, clade E (nexin, plasminogen activator inhibitor type 1), member 2	NM009255	chr2	223975112	224039319	-	protein_coding	191.012	392.874	363.346	104.858	1.02949	2.29997e-06	0.000296562	0.928271	2.114e-05	0.00219635	-0.863138	0.000372654	0.00560301	-0.101216	0.639798	0.996991	-1.79141	1.08743e-13	1.30868e-10	184.309	365.298	353.182	125.406	0.989284	5.43105e-09	4.67187e-07	0.941525	3.98383e-08	4.21282e-06	-0.552871	0.00287907	0.0190688	-0.0477588	0.770555	0.997059	-1.4944	1.09835e-16	8.48774e-15	-0.0603467	0.751914	0.993848
ENSG00000113580.14	NR3C1	nuclear receptor subfamily 3, group C, member 1 (glucocorticoid receptor)	NM008173	chr5	143277931	143435512	-	protein_coding	310.587	627.737	258.061	217.057	1.02675	1.56839e-07	2.53072e-05	-0.258028	0.201939	0.993716	-0.51265	0.0138524	0.0979911	-1.28478	1.61145e-10	1.22483e-07	-0.254621	0.232237	0.773491	235.944	546.549	233.147	155.065	1.2081	1.73411e-12	2.47607e-10	-0.0215467	0.904943	0.991836	-0.603108	0.0011181	0.00845686	-1.22964	1.53924e-12	6.18533e-10	-0.581561	0.00192561	0.0109713	0.273366	0.104682	0.699962
ENSG00000137502.9	RAB30	RAB30, member RAS oncogene family	NM029494	chr11	82973133	83071923	-	protein_coding	189.005	381.469	125.86	99.7954	1.01742	9.49901e-06	0.00103532	-0.581289	0.0164656	0.391959	-0.923876	0.000284465	0.00450945	-1.59871	3.04667e-11	2.66258e-08	-0.342586	0.195106	0.706969	136.589	305.982	122.062	81.9417	1.16995	5.47796e-07	3.29956e-05	-0.172787	0.484329	0.991836	-0.733371	0.00377699	0.0240206	-1.34274	1.9201e-08	3.64936e-06	-0.560584	0.0299154	0.121392	0.36422	0.0783494	0.592854
ENSG00000204217.13	BMPR2	bone morphogenetic protein receptor type II	NM007561	chr2	202376936	202567751	+	protein_coding	1973.82	3965.24	1534.44	1304.53	1.00893	2.16844e-11	7.03721e-09	-0.363931	0.0167986	0.395431	-0.597247	9.98788e-05	0.00192064	-1.37286	1.65473e-19	1.59312e-15	-0.233317	0.13157	0.565243	1508.51	3201.52	1527.81	942.161	1.08676	3.29477e-06	0.000167592	0.0183151	0.937779	0.991836	-0.6779	0.0039732	0.0251207	-1.06845	4.91726e-06	0.000512287	-0.696215	0.00312664	0.0168549	0.279499	0.00287381	0.067805
ENSG00000131149.18	GSE1	Gse1 coiled-coil protein	NM001145896	chr16	85169525	85676204	+	protein_coding	185.69	368.785	207.92	247.385	1.00439	6.37729e-06	0.000725179	0.169845	0.455868	0.993716	0.41425	0.0705293	0.325	-0.83455	0.000220709	0.0175613	0.244405	0.292847	0.8707	155.936	331.51	206.51	132.687	1.09361	9.76442e-09	8.10216e-07	0.408716	0.03872	0.329548	-0.223545	0.271237	0.735748	-0.684891	0.000295106	0.0163406	-0.632261	0.00172926	0.00996772	0.147643	0.46681	0.993848
ENSG00000112096.16	SOD2	superoxide dismutase 2, mitochondrial	NM013671	chr6	159669057	159762529	-	protein_coding	1178.15	584.103	533.542	822.85	-1.00554	2.81997e-10	7.61208e-08	-1.14101	9.8488e-13	5.4071e-10	-0.518692	0.00110092	0.0135946	-0.135472	0.40908	0.996991	0.62232	0.000143289	0.00425784	1084.49	531.068	467.022	649.515	-1.02935	1.31781e-15	2.78713e-13	-1.21475	2.2641e-20	1.0109e-17	-0.735329	8.89117e-09	2.71552e-07	-0.185403	0.169241	0.997059	0.479424	0.000346553	0.00235179	0.0122608	0.899226	0.993848
ENSG00000184371.13	CSF1	colony stimulating factor 1 (macrophage)	NM001113529	chr1	109910242	109930992	+	protein_coding	1092.27	541.953	440.863	728.957	-1.0064	2.31141e-09	5.65765e-07	-1.31383	1.04713e-14	8.17409e-12	-0.584841	0.000508896	0.0072909	-0.307431	0.0774351	0.926111	0.728987	2.76736e-05	0.00118065	972.814	452.666	327.396	574.232	-1.10859	4.11826e-15	8.27448e-13	-1.56599	7.9623e-27	6.05328e-24	-0.761035	5.41748e-08	1.34027e-06	-0.457404	0.00228937	0.080598	0.80496	6.34039e-08	9.47152e-07	0.0572325	0.582043	0.993848
ENSG00000170365.9	SMAD1	SMAD family member 1	ENSMUST00000066081	chr4	145481194	145558079	+	protein_coding	933.428	460.788	556.386	535.281	-1.00838	0.000443769	0.0296014	-0.748463	0.00891834	0.255291	-0.803251	0.00520037	0.046046	0.25992	0.368971	0.996991	-0.0547877	0.849994	0.969904	610.511	344.975	488.305	343.554	-0.818626	7.39784e-08	5.39103e-06	-0.325085	0.0310265	0.283451	-0.831961	5.26293e-08	1.30894e-06	0.493542	0.00142583	0.0567288	-0.506876	0.0011138	0.00671308	0.508917	7.97381e-05	0.00469712
ENSG00000175356.12	SCUBE2	signal peptide, CUB domain, EGF-like 2	NM020052	chr11	9020391	9138114	-	protein_coding	136.145	67.3819	98.9919	132.351	-1.01182	0.000507174	0.0329851	-0.450202	0.112585	0.993716	-0.0349951	0.901758	0.983162	0.561615	0.0622663	0.834155	0.415207	0.157844	0.626495	137.944	56.2501	82.6785	93.3939	-1.28596	3.32904e-06	0.000168422	-0.732153	0.00687787	0.100242	-0.563615	0.0337997	0.153051	0.553808	0.0553212	0.69538	0.168539	0.544992	0.991665	-0.141524	0.52745	0.993848
ENSG00000136997.17	MYC	v-myc avian myelocytomatosis viral oncogene homolog	NM001177352	chr8	127735434	127741434	+	protein_coding	1588.2	784.302	1808.75	2056.66	-1.01621	2.06978e-07	3.30285e-05	0.188378	0.330108	0.993716	0.373374	0.0538492	0.269647	1.20459	8.15523e-10	5.23439e-07	0.184996	0.340529	0.93319	1387.8	783.673	1660.47	1398.96	-0.824081	5.03352e-13	7.69499e-11	0.259754	0.0199991	0.211265	0.0102991	0.926638	0.994774	1.08384	2.06651e-21	2.52734e-18	-0.249455	0.0257357	0.106773	0.0800195	0.361884	0.993848
ENSG00000090339.8	ICAM1	intercellular adhesion molecule 1	NM010493	chr19	10270835	10286615	+	protein_coding	1219.46	594.891	463.403	760.468	-1.02692	2.19747e-06	0.000285899	-1.39829	1.43725e-10	5.84679e-08	-0.681753	0.00166896	0.018852	-0.371375	0.0931976	0.996991	0.716539	0.00119719	0.0211488	1084.5	523.447	422.199	611.956	-1.05155	2.96944e-15	6.08242e-13	-1.35928	2.44269e-23	1.40225e-20	-0.824696	5.044e-10	2.07128e-08	-0.307732	0.0280189	0.470253	0.534585	0.000126948	0.000955048	0.058366	0.559958	0.993848
ENSG00000144476.5	ACKR3	atypical chemokine receptor 3	NM001271607	chr2	236567787	236582358	+	protein_coding	686.094	331.024	391.639	470.464	-1.04173	1.3267e-05	0.00139342	-0.806888	0.000697047	0.0389416	-0.543333	0.0227068	0.142111	0.23484	0.333899	0.996991	0.263555	0.276828	0.847891	606.588	347.933	392.231	352.085	-0.797077	3.31844e-08	2.55738e-06	-0.623022	1.71022e-05	0.000897513	-0.781096	6.98753e-08	1.68859e-06	0.174055	0.242632	0.997059	-0.158074	0.290425	0.734067	0.0687604	0.575218	0.993848
ENSG00000160179.18	ABCG1	ATP binding cassette subfamily G member 1	NM009593	chr21	42199689	42297244	+	protein_coding	870.82	425.611	393.652	454.213	-1.04205	1.16665e-08	2.49603e-06	-1.14354	4.31792e-10	1.57866e-07	-0.938007	3.5652e-07	1.70508e-05	-0.101488	0.589795	0.996991	0.205528	0.278819	0.851192	797.986	457.607	337.996	360.698	-0.800785	6.15683e-10	6.09808e-08	-1.23872	3.20643e-20	1.38759e-17	-1.14467	5.26449e-18	1.13911e-15	-0.437939	0.00148501	0.0585244	0.0940565	0.503435	0.991665	0.0140219	0.894091	0.993848
ENSG00000130513.6	GDF15	growth differentiation factor 15	NM011819	chr19	18374731	18389176	+	protein_coding	3834.58	1861.91	2567.94	2239.28	-1.04593	1.98067e-14	1.00365e-11	-0.578335	2.10786e-05	0.00219635	-0.776154	1.39177e-08	1.05232e-06	0.467598	0.000679918	0.041969	-0.197819	0.150891	0.610133	4065.19	1716.86	2649.01	2882.52	-1.24296	3.54938e-22	1.28001e-19	-0.615455	1.4805e-06	0.000102827	-0.494998	0.000104009	0.00108318	0.627504	1.17938e-06	0.000145503	0.120457	0.347899	0.82022	-0.195755	0.250253	0.993848
ENSG00000120875.8	DUSP4	dual specificity phosphatase 4	NM176933	chr8	29333064	29350668	-	protein_coding	1778.19	853.219	1686.72	1501.02	-1.056	8.3235e-12	2.82833e-09	-0.0759871	0.617829	0.993716	-0.245001	0.110066	0.443106	0.98001	2.86414e-10	1.96964e-07	-0.169014	0.273041	0.842007	1547.2	663.142	1653.77	1285.15	-1.21838	6.17009e-31	4.33896e-28	0.0969366	0.340313	0.991836	-0.267316	0.00889609	0.0501278	1.31531	1.52402e-35	6.12417e-32	-0.364252	0.000382613	0.00256778	0.0921292	0.285994	0.993848
ENSG00000172031.6	EPHX4	epoxide hydrolase 4	NM001001804	chr1	92029982	92063536	+	protein_coding	275.997	133.839	110.618	118.034	-1.06239	1.79357e-05	0.00182408	-1.31041	1.88737e-07	3.83893e-05	-1.22584	1.75413e-06	6.60553e-05	-0.248018	0.344736	0.996991	0.0845711	0.754796	0.969904	242.567	157.933	106.32	160.403	-0.620309	0.00192894	0.0392045	-1.18633	2.08769e-08	2.36793e-06	-0.591783	0.00321124	0.020958	-0.566016	0.00901922	0.220802	0.594542	0.00626158	0.0310858	0.079686	0.632915	0.993848
ENSG00000185112.5	FAM43A	family with sequence similarity 43, member A	NM177632	chr3	194686544	194689037	+	protein_coding	5871.29	2798.79	4850.99	5792.38	-1.06644	7.42522e-12	2.55313e-09	-0.276156	0.0749512	0.929504	-0.0199143	0.897861	0.983162	0.790282	4.10844e-07	0.000100563	0.256242	0.0993861	0.476285	5712.59	2370.82	5028.53	5632.33	-1.26959	2.89299e-50	4.78687e-47	-0.183923	0.0287181	0.268326	-0.0208185	0.803812	0.994774	1.08567	6.27761e-37	2.94305e-33	0.163105	0.0526479	0.195503	-0.0703615	0.384012	0.993848
ENSG00000163171.7	CDC42EP3	CDC42 effector protein (Rho GTPase binding) 3	NM026514	chr2	37641882	37738468	-	protein_coding	1467.84	696.706	1035.56	1132.28	-1.0732	8.15311e-09	1.83974e-06	-0.501545	0.00658304	0.206897	-0.373758	0.0435117	0.23085	0.571652	0.00233265	0.103334	0.127787	0.493882	0.969904	1230.03	578.632	985.016	682.453	-1.08618	8.54918e-19	2.30031e-16	-0.3235	0.00733374	0.105466	-0.851247	3.09324e-12	2.12219e-10	0.762677	8.47744e-10	2.14831e-07	-0.527746	1.98208e-05	0.000176158	0.140321	0.122909	0.766844
ENSG00000075426.11	FOSL2	FOS-like antigen 2	NM008037	chr2	28392448	28417312	+	protein_coding	1086.8	506.614	1077.08	1002.74	-1.08702	1.37694e-09	3.45828e-07	-0.0144461	0.934605	0.998452	-0.117812	0.50628	0.983162	1.07258	2.82006e-09	1.48094e-06	-0.103365	0.562216	0.969904	909.863	488.006	1050.63	923.569	-0.89989	1.72504e-14	3.25661e-12	0.204566	0.0714814	0.483458	0.0182265	0.872511	0.994774	1.10446	5.5588e-21	6.25454e-18	-0.18634	0.101468	0.336105	0.147544	0.180723	0.934099
ENSG00000101255.10	TRIB3	tribbles pseudokinase 3	NM175093	chr20	362835	397559	+	protein_coding	1098.71	519.896	977.557	859.958	-1.09051	9.986e-10	2.55244e-07	-0.164667	0.347966	0.993716	-0.352797	0.0463067	0.241204	0.925847	2.65266e-07	6.90241e-05	-0.188129	0.291828	0.869474	1085.58	498.801	879.891	1211.99	-1.12303	1.72826e-22	6.39662e-20	-0.30192	0.00719383	0.103825	0.157917	0.152004	0.494132	0.821111	2.21097e-12	8.63783e-10	0.459838	4.14419e-05	0.000346322	-0.0961414	0.31362	0.993848
ENSG00000164284.14	GRPEL2	GrpE-like 2, mitochondrial (E. coli)	NM021296	chr5	149345430	149354583	+	protein_coding	489.833	229.492	193.343	182.447	-1.09275	8.84442e-08	1.52056e-05	-1.33973	9.28534e-11	3.94395e-08	-1.42259	2.10417e-11	3.72852e-09	-0.246979	0.250189	0.996991	-0.0828611	0.709569	0.969904	406.547	230.159	204.323	169.934	-0.813933	4.34558e-06	0.000214827	-0.994571	4.17919e-08	4.37012e-06	-1.2557	5.99355e-12	3.88462e-10	-0.180638	0.332419	0.997059	-0.261125	0.172616	0.509392	0.15814	0.259861	0.993848
ENSG00000136560.13	TANK	TRAF family member-associated NFKB activator	NM001164071	chr2	161136908	161236221	+	protein_coding	1059.95	493.384	753.234	672.199	-1.09392	3.40269e-06	0.000413533	-0.489493	0.0361879	0.637715	-0.655158	0.00533544	0.0469542	0.604427	0.0108536	0.295292	-0.165664	0.484406	0.969904	777.53	496.677	768.216	432.251	-0.641827	6.9308e-07	4.11301e-05	-0.0167844	0.89535	0.991836	-0.844985	1.14152e-10	5.54576e-09	0.625043	1.62569e-06	0.000192138	-0.828201	3.6102e-10	8.24951e-09	0.331175	0.00915576	0.153561
ENSG00000028277.21	POU2F2	POU class 2 homeobox 2	XM006539658	chr19	42086110	42196585	-	protein_coding	125.74	59.4467	77.4875	222.914	-1.09617	9.27104e-05	0.00787575	-0.683749	0.0129774	0.336415	0.828298	0.0014881	0.017206	0.412421	0.162737	0.996991	1.51205	4.69595e-08	6.81574e-06	213.237	53.2775	96.4712	126.086	-2.01154	5.15334e-13	7.79346e-11	-1.14146	1.91773e-05	0.000995272	-0.771756	0.0029956	0.0197107	0.870076	0.0028587	0.095843	0.369709	0.177341	0.519566	-0.882803	1.61564e-05	0.00132887
ENSG00000171388.11	APLN	apelin	NM013912	chrX	129645259	129654937	-	protein_coding	7999.42	3737.75	4559.85	9788.29	-1.09746	4.60275e-08	8.52187e-06	-0.810472	5.33845e-05	0.00484875	0.291264	0.145993	0.534438	0.286985	0.153724	0.996991	1.10174	4.06033e-08	6.10805e-06	7152.47	4375.18	4597.73	8929.57	-0.708013	1.6888e-11	2.13983e-09	-0.636909	1.48127e-09	2.08333e-07	0.32065	0.00219009	0.0151178	0.0711042	0.501346	0.997059	0.957559	9.13947e-20	1.32518e-17	0.0497836	0.559441	0.993848
ENSG00000179862.6	CITED4	Cbp/p300-interacting transactivator, with Glu/Asp rich carboxy-terminal domain, 4	NM019563	chr1	40861051	40862366	-	protein_coding	195.45	90.6736	96.8329	271.782	-1.12885	0.000199743	0.0149074	-1.01845	0.000766848	0.0420282	0.471702	0.106348	0.432564	0.110396	0.72722	0.996991	1.49016	1.07847e-06	9.0288e-05	236.818	78.1173	86.2176	332.228	-1.61164	7.59159e-13	1.12986e-10	-1.4438	1.9301e-10	3.13825e-08	0.495052	0.0146121	0.0759609	0.167838	0.492815	0.997059	1.93886	5.98969e-18	5.93093e-16	-0.373405	0.0470996	0.437822
ENSG00000171056.7	SOX7	SRY box 7	NM011446	chr8	10723768	10730512	-	protein_coding	1469.04	670.228	1065.2	940.568	-1.1325	3.58123e-09	8.40949e-07	-0.462859	0.0148889	0.369129	-0.642579	0.000787953	0.0104158	0.669644	0.000534388	0.0348819	-0.17972	0.351569	0.945119	1331.49	547.761	981.731	632.472	-1.27719	1.30632e-28	7.81817e-26	-0.438432	9.75187e-05	0.00379931	-1.07343	7.22767e-21	2.39185e-18	0.838754	7.8185e-13	3.23421e-10	-0.635001	5.07163e-08	7.73644e-07	0.0300323	0.74593	0.993848
ENSG00000160326.13	SLC2A6	solute carrier family 2 (facilitated glucose transporter), member 6	NM001177627	chr9	133471095	133479137	-	protein_coding	1723.17	787.149	811.253	755.715	-1.13558	7.31962e-14	3.35575e-11	-1.08834	6.91204e-13	3.91452e-10	-1.18964	8.85033e-15	3.60034e-12	0.0472385	0.760562	0.996991	-0.101303	0.51773	0.969904	1700.41	813.014	779.153	1058.31	-1.06403	9.93604e-24	4.23471e-21	-1.12336	1.25584e-25	8.83137e-23	-0.682542	7.79682e-11	3.9728e-09	-0.0593272	0.590461	0.997059	0.440814	5.46973e-05	0.000445707	-0.0892626	0.297253	0.993848
ENSG00000015133.18	CCDC88C	coiled-coil domain containing 88C	NM026681	chr14	91271323	91417844	-	protein_coding	584.622	259.761	476.896	440.939	-1.15374	7.67022e-07	0.000108598	-0.297069	0.194814	0.993716	-0.407525	0.0780376	0.349778	0.85667	0.000280877	0.0212928	-0.110456	0.636539	0.969904	438.881	197.181	411.5	361.887	-1.15181	2.17362e-12	3.05709e-10	-0.0942912	0.549418	0.991836	-0.274369	0.0817541	0.309495	1.05751	1.83938e-10	5.38956e-08	-0.180077	0.2592	0.681405	0.30489	0.0157566	0.219436
ENSG00000162692.10	VCAM1	vascular cell adhesion molecule 1	BC011159	chr1	100719742	100739045	+	protein_coding	172.875	74.4496	88.421	121.439	-1.15537	0.000749751	0.0452089	-0.970695	0.00439297	0.155363	-0.502701	0.139005	0.518616	0.184671	0.603223	0.996991	0.467995	0.184181	0.683855	141.596	56.1884	79.6461	120.769	-1.33056	4.19841e-07	2.61856e-05	-0.825228	0.00137545	0.0298966	-0.230825	0.348237	0.85691	0.505334	0.0684469	0.781646	0.594403	0.0229606	0.0967579	0.162595	0.470746	0.993848
ENSG00000175264.7	CHST1	carbohydrate (keratan sulfate Gal-6) sulfotransferase 1	NM023850	chr11	45648877	45665622	-	protein_coding	1473.54	663.353	338.067	947.295	-1.1603	1.86989e-07	3.00045e-05	-2.11437	8.80874e-21	1.21154e-17	-0.636502	0.00416022	0.0385993	-0.954071	3.10403e-05	0.00386438	1.47787	9.99344e-11	3.39577e-08	1505.49	859.128	390.944	1205.58	-0.81	4.48038e-09	3.91393e-07	-1.93987	5.10313e-41	8.97161e-38	-0.318752	0.0200716	0.0993304	-1.12987	1.14817e-14	6.36812e-12	1.62112	7.09051e-29	5.24865e-26	-0.142758	0.205876	0.988884
ENSG00000118515.11	SGK1	serum/glucocorticoid regulated kinase 1	NM001161847	chr6	134169246	134318112	-	protein_coding	4031.41	1794.95	1540.32	1243.1	-1.16448	5.63642e-08	1.02388e-05	-1.38769	1.01074e-10	4.23091e-08	-1.69727	3.57547e-15	1.6136e-12	-0.223203	0.300949	0.996991	-0.309586	0.153694	0.61734	3519.23	2420.01	1977.67	1362.26	-0.538795	1.53823e-08	1.23625e-06	-0.83039	6.1246e-18	2.26683e-15	-1.3672	5.34753e-45	1.36746e-41	-0.291595	0.00261262	0.0899516	-0.536808	5.42405e-08	8.20285e-07	0.0863556	0.272089	0.993848
ENSG00000198355.4	PIM3	Pim-3 proto-oncogene, serine/threonine kinase	NM145478	chr22	49960513	49964080	+	protein_coding	5228.14	2317.51	5680.12	4937.67	-1.17208	8.16709e-14	3.68578e-11	0.118822	0.446069	0.993716	-0.0828662	0.595889	0.983162	1.2909	2.13291e-16	7.70062e-13	-0.201688	0.197355	0.711369	5550.88	1823.52	5301.79	5506.55	-1.60577	1.81884e-56	3.93556e-53	-0.0654769	0.511912	0.991836	-0.0117955	0.905803	0.994774	1.54029	6.94743e-52	9.77121e-48	0.0536815	0.591024	0.991665	-0.195993	0.0124249	0.187233
ENSG00000173530.5	TNFRSF10D	tumor necrosis factor receptor superfamily, member 10d, decoy with truncated death domain	---	chr8	23135588	23164030	-	protein_coding	3595.22	1594.47	2242.73	2449.37	-1.17248	1.58251e-15	9.77713e-13	-0.681521	3.19062e-06	0.000443051	-0.554506	0.000155843	0.00277853	0.490958	0.000920412	0.0517074	0.127015	0.389777	0.969904	2874.86	1327.36	2212.36	2130.03	-1.11129	4.89019e-23	1.93741e-20	-0.378398	0.000690011	0.0176448	-0.432179	0.000103683	0.00108098	0.732888	9.78914e-11	2.99303e-08	-0.0537808	0.631644	0.991665	0.214161	0.0175493	0.23559
ENSG00000142871.16	CYR61	cysteine-rich, angiogenic inducer, 61	NM010516	chr1	85580761	85583962	+	protein_coding	12233.8	5324.11	9298.87	12492.2	-1.1992	1.86116e-15	1.11991e-12	-0.395687	0.00855569	0.246867	0.0302999	0.840415	0.983162	0.803514	1.04042e-07	3.14899e-05	0.425987	0.00469897	0.0580994	11038.1	6531.13	10513.6	10026.2	-0.756362	1.88455e-17	4.59508e-15	-0.0699175	0.430846	0.991836	-0.138709	0.117936	0.409761	0.686444	1.31907e-14	7.13539e-12	-0.0687914	0.438756	0.931173	0.0359725	0.601483	0.993848
ENSG00000135604.9	STX11	syntaxin 11	NM001163590	chr6	144150526	144188370	+	protein_coding	115.979	48.5558	97.7221	80.9943	-1.21237	0.000338554	0.0233934	-0.261195	0.420672	0.993716	-0.52588	0.116104	0.459185	0.951179	0.00600937	0.19568	-0.264685	0.439898	0.969904	93.5617	50.0189	90.5615	79.2773	-0.888875	0.00371818	0.0640059	-0.0582208	0.84409	0.991836	-0.243689	0.411002	0.933173	0.830654	0.00749548	0.195222	-0.185468	0.537518	0.991665	0.207194	0.430399	0.993848
ENSG00000163874.10	ZC3H12A	zinc finger CCCH-type containing 12A	NM153159	chr1	37474552	37484379	+	protein_coding	176.401	74.0834	100.781	99.7128	-1.21932	0.000342273	0.0235939	-0.822715	0.0142999	0.358529	-0.826778	0.0153765	0.105844	0.396605	0.258543	0.996991	-0.00406192	0.990785	0.994665	150.742	69.809	93.2425	78.9057	-1.11685	1.6944e-05	0.000738941	-0.695155	0.00679267	0.0994662	-0.929474	0.000316427	0.00285372	0.421691	0.119894	0.997059	-0.234319	0.384894	0.869265	0.12942	0.544304	0.993848
ENSG00000138166.5	DUSP5	dual specificity phosphatase 5	NM001085390	chr10	110497838	110511544	+	protein_coding	467.901	201.028	230.85	375.117	-1.22364	2.47626e-08	4.83255e-06	-1.00812	3.75139e-06	0.000511092	-0.316893	0.142032	0.525332	0.215522	0.342395	0.996991	0.691227	0.00197947	0.0306887	488.075	193.76	250.353	307.587	-1.33484	1.80744e-13	3.02628e-11	-0.953466	1.21374e-07	1.11543e-05	-0.666917	0.000160702	0.00159848	0.381372	0.0430103	0.606738	0.286549	0.119492	0.382752	-0.176609	0.177947	0.92533
ENSG00000101265.15	RASSF2	Ras association (RalGDS/AF-6) domain family member 2	NM175445	chr20	4780023	4823645	-	protein_coding	1903.8	800.461	1368.27	1034.65	-1.23915	8.10514e-15	4.41699e-12	-0.475467	0.00255776	0.104449	-0.879155	3.57528e-08	2.35764e-06	0.763686	2.09627e-06	0.00039573	-0.403688	0.0121402	0.114815	1538	780.754	1209.88	931.398	-0.977965	2.15603e-19	6.31738e-17	-0.347866	0.00118498	0.0268375	-0.72272	2.20594e-11	1.2794e-09	0.630099	1.05547e-08	2.10487e-06	-0.374854	0.000621149	0.00397912	0.194611	0.0212159	0.267892
ENSG00000105287.12	PRKD2	protein kinase D2	NM001252458	chr19	46674275	46717127	-	protein_coding	1970.8	838.05	1697.06	2334.24	-1.2402	8.40933e-18	6.39175e-15	-0.215321	0.128898	0.993716	0.244519	0.0843326	0.36822	1.02487	1.78301e-12	2.57494e-09	0.45984	0.00127426	0.0221181	1978.5	776.03	1552.04	2355.6	-1.35585	8.57547e-33	6.89198e-30	-0.350303	0.00166418	0.0345474	0.250511	0.0227676	0.110457	1.00555	1.99177e-18	1.8073e-15	0.600814	6.51423e-08	9.70544e-07	-0.12	0.148274	0.847019
ENSG00000132003.9	ZSWIM4	zinc finger, SWIM-type containing 4	NM172503	chr19	13795460	13832230	+	protein_coding	659.953	276.955	517.706	739.358	-1.24984	1.16655e-12	4.49247e-10	-0.35338	0.038456	0.659184	0.162377	0.339904	0.870882	0.896458	5.42738e-07	0.000129553	0.515757	0.0029284	0.0411987	522.909	234.243	410.564	458.46	-1.16858	2.3942e-14	4.48722e-12	-0.353793	0.017432	0.192862	-0.194969	0.184412	0.568346	0.814789	1.89621e-07	2.88317e-05	0.158824	0.290426	0.734067	0.221691	0.0814557	0.607066
ENSG00000184113.9	CLDN5	claudin 5	NM013805	chr22	19523024	19527545	-	protein_coding	10651.5	4457.31	5259.33	7529.99	-1.25815	1.28883e-08	2.71717e-06	-1.01822	4.11556e-06	0.000552882	-0.500431	0.0235743	0.146084	0.239935	0.278824	0.996991	0.517785	0.0193414	0.158229	13246.5	4142.61	4875.05	13685.5	-1.67747	1.09163e-40	1.27943e-37	-1.44129	1.77242e-30	1.78058e-27	0.0474995	0.703839	0.994774	0.236186	0.0613933	0.737021	1.48879	2.10675e-32	2.69368e-29	-0.42621	0.0224703	0.277401
ENSG00000187678.8	SPRY4	sprouty RTK signaling antagonist 4	NM011898	chr5	142310427	142326455	-	protein_coding	364.232	145.835	231.926	195.241	-1.29265	3.06349e-08	5.85978e-06	-0.649159	0.00442503	0.155864	-0.897932	0.000124664	0.00231704	0.643487	0.00723374	0.221092	-0.248772	0.300297	0.882168	330.425	122.7	208.071	171.309	-1.43578	4.14132e-13	6.50788e-11	-0.671538	0.000470204	0.013205	-0.94276	1.05992e-06	1.88818e-05	0.764247	0.000188837	0.0113488	-0.271222	0.175123	0.514899	0.0273378	0.851898	0.993848
ENSG00000171621.13	SPSB1	splA/ryanodine receptor domain and SOCS box containing 1	NM029035	chr1	9292880	9369532	+	protein_coding	781.134	312.911	617.38	996.103	-1.32585	3.15879e-14	1.54636e-11	-0.340217	0.0449195	0.715614	0.348274	0.0388424	0.211996	0.985638	2.68713e-08	1.06318e-05	0.688491	5.82915e-05	0.00210982	704.03	337.71	614.32	949.014	-1.06867	4.57556e-15	9.00041e-13	-0.198142	0.135192	0.707238	0.426664	0.000992226	0.00764039	0.870533	3.02966e-10	8.6082e-08	0.624806	2.04626e-06	2.24315e-05	0.0400198	0.739368	0.993848
ENSG00000267519.5	AC020916.1	NA	---	chr19	13834516	13836289	-	lincRNA	459.739	186.076	210.159	170.793	-1.328	3.22125e-08	6.121e-06	-1.1453	1.62727e-06	0.00024227	-1.43105	5.68714e-09	4.83122e-07	0.182698	0.461653	0.996991	-0.285744	0.259604	0.818395	534.007	166.365	142.508	140.885	-1.68598	4.74143e-20	1.48191e-17	-1.8956	1.85126e-23	1.08488e-20	-1.92637	1.27376e-24	6.39815e-22	-0.209621	0.295317	0.997059	-0.0307704	0.880204	0.991665	-0.320688	0.0168329	0.229451
ENSG00000078401.6	EDN1	endothelin 1	NM010104	chr6	12290363	12297194	+	protein_coding	8756.09	3472.62	7424.08	9176.56	-1.33169	7.1824e-13	2.84177e-10	-0.238269	0.197889	0.993716	0.0677334	0.714372	0.983162	1.09342	3.95923e-09	1.97163e-06	0.306002	0.0985886	0.473607	7644	3943.61	7892.6	6402.85	-0.953592	7.05189e-28	3.96725e-25	0.046668	0.589742	0.991836	-0.255381	0.00320121	0.0208974	1.00026	1.97414e-30	5.55305e-27	-0.302049	0.000498139	0.0032538	0.0842925	0.209398	0.993848
ENSG00000118503.14	TNFAIP3	tumor necrosis factor, alpha-induced protein 3	NM001166402	chr6	137867188	137883312	+	protein_coding	251.84	96.7711	99.08	130.971	-1.33727	4.30379e-07	6.44075e-05	-1.34404	4.22762e-07	7.72825e-05	-0.938757	0.000409417	0.00607659	-0.00677447	0.980716	0.997347	0.405287	0.149654	0.606577	156.131	96.6717	78.7468	86.5576	-0.696346	0.00513452	0.0818295	-0.997777	0.000112352	0.00428813	-0.850651	0.000762934	0.00611412	-0.301431	0.256713	0.997059	0.147126	0.585003	0.991665	0.569411	0.00317801	0.0729703
ENSG00000164251.4	F2RL1	coagulation factor II (thrombin) receptor-like 1	NM007974	chr5	76818933	76835315	+	protein_coding	1350.65	530.529	568.703	540.772	-1.34127	1.78028e-10	5.09108e-08	-1.24311	3.11801e-09	9.38098e-07	-1.31969	4.44958e-10	5.20312e-08	0.0981657	0.646042	0.996991	-0.0765844	0.721739	0.969904	989.517	555.166	706.462	413.497	-0.828132	3.83822e-10	3.92602e-08	-0.487131	0.000221718	0.00736329	-1.2593	1.21589e-20	3.88656e-18	0.341001	0.0114135	0.258912	-0.772168	2.02656e-08	3.31618e-07	0.335971	0.000663087	0.0230881
ENSG00000143772.9	ITPKB	inositol-trisphosphate 3-kinase B	NM001081175	chr1	226631690	226739323	-	protein_coding	984.142	383.287	676.011	823.149	-1.35068	7.49388e-15	4.16242e-12	-0.539522	0.00151303	0.0701457	-0.257323	0.131081	0.498422	0.81116	4.26507e-06	0.000733261	0.2822	0.103229	0.487741	854.194	358.11	639.215	853.091	-1.25692	5.95226e-21	1.94687e-18	-0.423583	0.00116746	0.0265772	-0.00316155	0.980311	0.994811	0.833336	1.00383e-09	2.49883e-07	0.420422	0.00130668	0.00775272	0.090188	0.37052	0.993848
ENSG00000159167.11	STC1	stanniocalcin 1	NM009285	chr8	23841915	23854807	-	protein_coding	263.269	103.582	83.8864	135.14	-1.35433	3.23626e-05	0.00307477	-1.62298	8.43465e-07	0.00014082	-0.957387	0.00331652	0.0323182	-0.268654	0.431805	0.996991	0.665597	0.051554	0.312232	166.533	93.915	92.8788	67.2571	-0.812558	0.00167146	0.0351132	-0.830051	0.0015831	0.0333566	-1.29618	1.36095e-06	2.34715e-05	-0.0174937	0.948559	0.997059	-0.466126	0.0965768	0.323021	0.552876	0.0108294	0.172391
ENSG00000119630.13	PGF	placental growth factor	NM001271705	chr14	74941834	74955784	-	protein_coding	8599.6	3368.62	2853.63	5510	-1.35525	9.07912e-15	4.85615e-12	-1.59054	9.83314e-20	1.23483e-16	-0.642261	0.00023416	0.00385326	-0.235295	0.180639	0.996991	0.948282	6.5334e-08	8.98592e-06	9166.94	5161.91	3171.94	9446.72	-0.828804	9.1001e-15	1.76536e-12	-1.53002	9.40036e-46	2.20352e-42	0.0439283	0.680138	0.994774	-0.701217	8.94221e-11	2.76413e-08	1.57395	2.66564e-48	1.49963e-44	-0.20304	0.0106513	0.170569
ENSG00000134070.4	IRAK2	interleukin 1 receptor associated kinase 2	AK033707	chr3	10164865	10243743	+	protein_coding	423.556	164.005	238.383	196.583	-1.36181	1.44756e-07	2.34887e-05	-0.822185	0.00125853	0.0605836	-1.10777	2.10338e-05	0.000528738	0.539628	0.0415441	0.67014	-0.285581	0.283409	0.858288	311.064	138.529	236.74	140.36	-1.16689	2.09861e-09	1.88e-07	-0.394619	0.0371823	0.320135	-1.14804	4.58978e-09	1.51178e-07	0.772276	0.000107448	0.00730048	-0.753423	0.000170525	0.00124428	0.330873	0.0243876	0.292377
ENSG00000095370.19	SH2D3C	SH2 domain containing 3C	NM001252547	chr9	127738317	127778741	-	protein_coding	2488.06	965.245	1895.66	1668.39	-1.3713	4.08776e-21	4.21667e-18	-0.392373	0.00617621	0.197769	-0.57698	6.37328e-05	0.00132336	0.978929	2.34239e-11	2.27683e-08	-0.184607	0.20413	0.724181	2285.94	954.408	1894.77	1918.21	-1.26293	4.16546e-38	4.50655e-35	-0.272216	0.00446711	0.0723583	-0.254322	0.00765748	0.0443022	0.990718	1.18512e-23	2.38115e-20	0.0178938	0.852682	0.991665	0.0111021	0.890705	0.993848
ENSG00000169242.11	EFNA1	ephrin-A1	NM001162425	chr1	155127460	155134857	+	protein_coding	2306.11	883.862	1902.02	3118.59	-1.38955	2.82363e-21	3.02055e-18	-0.278145	0.0538447	0.785538	0.435026	0.00248678	0.0256337	1.11141	5.31986e-14	1.09753e-10	0.71317	8.4334e-07	7.58822e-05	2441.49	886.476	1816.29	3151.46	-1.46378	1.48768e-41	1.81943e-38	-0.424663	6.40785e-05	0.00271662	0.369962	0.000412837	0.00357864	1.03911	2.34843e-21	2.75246e-18	0.794625	6.2409e-14	2.8826e-12	-0.190504	0.026893	0.309158
ENSG00000104856.13	RELB	v-rel avian reticuloendotheliosis viral oncogene homolog B	NM001290457	chr19	45001430	45038198	+	protein_coding	673.23	258.02	221.766	635.462	-1.39423	4.72894e-09	1.09269e-06	-1.60755	1.92707e-11	8.56299e-09	-0.0830613	0.72205	0.983162	-0.213327	0.38688	0.996991	1.52449	3.05206e-10	9.90479e-08	716.947	243.061	189.755	598.116	-1.56459	2.10266e-24	9.85762e-22	-1.90813	9.90472e-33	1.11444e-29	-0.263399	0.0709916	0.277351	-0.343548	0.0411686	0.590301	1.64474	2.13154e-24	7.78677e-22	-0.205382	0.0635596	0.523756
ENSG00000164683.16	HEY1	hes-related family bHLH transcription factor with YRPW motif 1	NM010423	chr8	79764010	79767863	-	protein_coding	462.99	175.384	97.4476	125.743	-1.39542	2.15006e-07	3.38337e-05	-2.22721	1.21264e-15	1.09452e-12	-1.87922	1.63823e-11	2.99995e-09	-0.831794	0.00374942	0.1442	0.347993	0.240228	0.786264	534.401	223.38	95.6495	119.21	-1.2578	6.33951e-12	8.37203e-10	-2.48444	2.66988e-34	3.12921e-31	-2.15787	1.43621e-28	1.1222e-25	-1.22663	4.86724e-09	1.05316e-06	0.326565	0.137354	0.427441	-0.314038	0.0245152	0.293075
ENSG00000178078.11	STAP2	signal transducing adaptor family member 2	NM145934	chr19	4324043	4342786	-	protein_coding	510.063	194.834	201.999	498.491	-1.41129	9.00523e-09	2.00075e-06	-1.33513	5.0541e-08	1.17724e-05	-0.0335212	0.888681	0.983162	0.0761606	0.764272	0.996991	1.30161	1.5617e-07	1.89523e-05	575.17	181.29	149.521	389.891	-1.6721	4.33089e-24	1.93371e-21	-1.93453	2.7346e-29	2.48134e-26	-0.559436	0.000357254	0.00316909	-0.262423	0.150737	0.997059	1.37509	3.94328e-15	2.28702e-13	-0.28209	0.020084	0.259267
ENSG00000158859.9	ADAMTS4	ADAM metallopeptidase with thrombospondin type 1 motif 4	NM172845	chr1	161184308	161199056	-	protein_coding	1226.54	459.356	707.215	596.65	-1.41189	2.66771e-13	1.11669e-10	-0.790409	3.43177e-05	0.00327128	-1.0401	7.19996e-08	4.31647e-06	0.621477	0.00150112	0.0744128	-0.249686	0.2021	0.720116	967.101	398.198	593.934	313.856	-1.27425	3.18035e-19	9.12857e-17	-0.705468	5.14492e-07	4.05382e-05	-1.62397	5.20384e-29	4.43572e-26	0.568781	9.29655e-05	0.00644095	-0.918503	6.30502e-10	1.3759e-08	0.236416	0.0174108	0.234561
ENSG00000234745.10	HLA-B	major histocompatibility complex, class I, B	---	chr6	31269491	31357188	-	protein_coding	10651.7	4005.9	4010.08	5881.28	-1.41308	1.69074e-13	7.39904e-11	-1.4092	1.94396e-13	1.22059e-10	-0.856827	7.72452e-06	0.000230657	0.0038781	0.983908	0.997684	0.552376	0.00404276	0.052456	11955.7	4271.98	3955.37	6284.69	-1.4847	2.66677e-37	2.50045e-34	-1.59468	1.45094e-42	3.13951e-39	-0.927169	1.36555e-15	1.93023e-13	-0.109979	0.348276	0.997059	0.667515	1.15643e-08	1.97506e-07	-0.279094	0.116602	0.744012
ENSG00000119669.4	IRF2BPL	interferon regulatory factor 2 binding protein-like	NM145836	chr14	77024543	77028699	-	protein_coding	544.279	200.796	233.185	243.028	-1.41628	1.57457e-10	4.54784e-08	-1.2184	3.05501e-08	7.67287e-06	-1.1651	1.72235e-07	9.02845e-06	0.197878	0.387994	0.996991	0.0533094	0.817257	0.969904	508.723	132.236	197.846	194.274	-1.93552	8.13686e-27	4.24288e-24	-1.35656	1.52935e-14	4.17661e-12	-1.38857	2.17574e-15	2.94237e-13	0.578964	0.00246718	0.0858904	-0.0320082	0.863443	0.991665	-0.00328038	0.980582	0.994279
ENSG00000129667.12	RHBDF2	rhomboid 5 homolog 2 (Drosophila)	NM001167680	chr17	76470891	76501790	-	protein_coding	1123.7	423.163	466.85	638.16	-1.41679	1.84924e-16	1.2139e-13	-1.26096	1.85534e-13	1.19084e-10	-0.815648	1.85778e-06	6.94157e-05	0.155835	0.379318	0.996991	0.445309	0.0115058	0.11026	985.185	414.499	474.517	557.119	-1.25342	1.99067e-23	8.1153e-21	-1.05498	5.91774e-17	1.98167e-14	-0.82461	2.66803e-11	1.50399e-09	0.198443	0.131039	0.997059	0.230368	0.0754185	0.264256	0.0753384	0.434258	0.993848
ENSG00000166670.9	MMP10	matrix metallopeptidase 10	NM019471	chr11	102770503	102780628	-	protein_coding	715.179	265.255	294.532	263.449	-1.43209	2.37517e-10	6.47189e-08	-1.26848	1.73443e-08	4.63847e-06	-1.43709	3.51269e-10	4.33577e-08	0.163608	0.481213	0.996991	-0.168606	0.473428	0.969904	602.03	265.105	313.533	211.87	-1.17259	5.39151e-13	8.11004e-11	-0.940586	7.49161e-09	9.28333e-07	-1.50632	1.40875e-19	3.88498e-17	0.232005	0.169556	0.997059	-0.565735	0.00104997	0.00636519	0.133744	0.604728	0.993848
ENSG00000177606.6	JUN	jun proto-oncogene	NM010591	chr1	58780788	58784327	-	protein_coding	3198.17	1179.59	2401.4	3092.13	-1.43899	8.97174e-11	2.69928e-08	-0.41292	0.061375	0.849806	-0.0484329	0.826316	0.983162	1.02607	4.00315e-06	0.000692353	0.364487	0.0995365	0.47661	3051.95	1023.53	1931.19	1422.34	-1.57885	8.98645e-55	1.6852e-51	-0.659873	3.37463e-11	5.97012e-09	-1.10161	4.03897e-28	2.9898e-25	0.918975	3.60468e-19	3.49642e-16	-0.441737	1.3772e-05	0.000126599	-0.0464973	0.538307	0.993848
ENSG00000077150.18	NFKB2	nuclear factor of kappa light polypeptide gene enhancer in B-cells 2 (p49/p100)	NM001177369	chr10	102394110	102402529	+	protein_coding	1116.49	413.846	712.525	1129.76	-1.44087	1.79753e-19	1.62244e-16	-0.650945	3.04386e-05	0.00294712	0.0169081	0.913221	0.983162	0.789922	1.18907e-06	0.000257434	0.667854	2.42736e-05	0.00106066	1069.69	395.018	594.164	976.936	-1.44555	4.77252e-28	2.73972e-25	-0.847766	6.24547e-11	1.04571e-08	-0.133324	0.290647	0.769107	0.597779	1.04184e-05	0.000993417	0.714443	4.16565e-08	6.47303e-07	-0.0515385	0.592399	0.993848
ENSG00000221926.11	TRIM16	tripartite motif containing 16	NM053169	chr17	15627960	15684311	-	protein_coding	430.679	157.233	174.721	318.593	-1.45273	6.7696e-12	2.38447e-09	-1.29715	7.55403e-10	2.62871e-07	-0.434182	0.0354747	0.198117	0.155579	0.484858	0.996991	0.862968	7.40901e-05	0.00256896	430.686	180.873	169.129	471.326	-1.26137	2.87294e-14	5.31665e-12	-1.34683	2.58418e-15	7.81617e-13	0.128117	0.411324	0.933602	-0.0854663	0.633634	0.997059	1.47495	4.40483e-18	4.52202e-16	-0.11425	0.390068	0.993848
ENSG00000106852.15	LHX6	LIM homeobox 6	NM001083125	chr9	122202577	122229626	-	protein_coding	669.144	240.858	503.646	734.55	-1.45321	1.89874e-11	6.30361e-09	-0.409226	0.0523711	0.779083	0.135197	0.520377	0.983162	1.04399	1.90412e-06	0.000364216	0.544422	0.0106357	0.104611	594.038	277.313	488.084	834.987	-1.10248	4.14937e-15	8.27784e-13	-0.287438	0.0350757	0.30721	0.490348	0.000205692	0.00197202	0.815039	1.23839e-08	2.41908e-06	0.777786	8.26212e-09	1.44621e-07	0.0586695	0.608332	0.993848
ENSG00000115267.5	IFIH1	interferon induced, with helicase C domain 1	NM001164477	chr2	162267079	162318703	-	protein_coding	273.779	98.975	125.225	171.393	-1.45747	1.35192e-08	2.80917e-06	-1.12062	9.63663e-06	0.00114541	-0.670839	0.00791072	0.0637282	0.336851	0.210103	0.996991	0.449778	0.0895523	0.444957	256.091	103.976	92.8788	92.7745	-1.30063	2.99296e-09	2.6558e-07	-1.46281	1.04801e-10	1.72395e-08	-1.45965	6.46856e-11	3.36952e-09	-0.162179	0.496367	0.997059	0.00315812	0.9896	0.999837	-0.0251119	0.883588	0.993848
ENSG00000177374.12	HIC1	hypermethylated in cancer 1	NM001098203	chr17	2054154	2063241	+	protein_coding	579.832	211.996	356.916	548.932	-1.45855	2.39078e-13	1.01549e-10	-0.700758	0.000303536	0.0201078	-0.0800868	0.677756	0.983162	0.757792	0.000202632	0.0164705	0.620671	0.00169367	0.0274821	574.601	185.838	341.564	585.981	-1.62875	4.42036e-26	2.1438e-23	-0.745982	4.77539e-07	3.79455e-05	0.026916	0.850238	0.994774	0.882764	3.22652e-08	5.93125e-06	0.772898	1.92839e-07	2.62809e-06	-0.0946772	0.427849	0.993848
ENSG00000172738.11	TMEM217	transmembrane protein 217	NM001162901	chr6	37212180	37258155	-	protein_coding	125.396	44.7907	59.2958	70.9901	-1.50263	4.21333e-05	0.00388797	-1.0851	0.00260456	0.105954	-0.811837	0.0252529	0.153877	0.417527	0.277945	0.996991	0.273269	0.473175	0.969904	127.248	54.7909	75.3265	79.2773	-1.21564	2.13536e-05	0.000906496	-0.742332	0.00842789	0.117071	-0.675417	0.0150256	0.0777804	0.473305	0.113775	0.990214	0.0669153	0.818373	0.991665	-0.142972	0.573703	0.993848
ENSG00000196878.14	LAMB3	laminin, beta 3	NM001277928	chr1	209614870	209652466	-	protein_coding	768.699	268.294	312.978	568.925	-1.51254	2.36164e-15	1.39206e-12	-1.28628	1.16314e-11	5.41855e-09	-0.434525	0.0200907	0.12973	0.226263	0.252777	0.996991	0.851756	1.12505e-05	0.000571086	646.839	240.343	322.838	583.476	-1.42069	4.86939e-21	1.61142e-18	-0.998994	2.38159e-11	4.29434e-09	-0.144471	0.313338	0.80507	0.421693	0.00752482	0.195624	0.854524	1.35526e-08	2.28003e-07	0.141624	0.205242	0.986905
ENSG00000163545.8	NUAK2	NA	NM001195025	chr1	205302059	205321791	-	protein_coding	84.7122	31.2012	45.0116	77.4546	-1.54676	9.44147e-05	0.00799701	-0.931489	0.0152137	0.374609	-0.136383	0.716654	0.983162	0.615267	0.139908	0.996991	0.795107	0.0454718	0.28651	79.8872	31.2252	30.9814	51.0651	-1.34483	0.000266166	0.00788104	-1.35057	0.000345694	0.0104112	-0.631647	0.0743598	0.287593	-0.00573225	0.988614	0.999185	0.71892	0.0639637	0.230197	-0.000897923	0.997596	0.998923
ENSG00000158286.12	RNF207	ring finger protein 207	NM001033489	chr1	6205475	6221299	+	protein_coding	85.8361	28.3419	29.76	65.8379	-1.54679	0.000122085	0.00982221	-1.50512	0.000206007	0.0145836	-0.372053	0.336173	0.86581	0.0416797	0.924033	0.996991	1.13306	0.00734043	0.0801563	56.2376	41.9424	28.4313	36.6798	-0.4324	0.280952	0.999204	-0.98893	0.0192359	0.206862	-0.642488	0.115232	0.403606	-0.556529	0.195129	0.997059	0.346443	0.426825	0.917611	0.46443	0.160744	0.882152
ENSG00000100906.10	NFKBIA	nuclear factor of kappa light polypeptide gene enhancer in B-cells inhibitor, alpha	NM010907	chr14	35401511	35404749	-	protein_coding	2268.41	769.864	869.689	1302.06	-1.55766	2.64572e-25	4.24536e-22	-1.38613	1.58107e-20	2.07572e-17	-0.801647	6.94091e-08	4.21164e-06	0.171532	0.262776	0.996991	0.584481	0.000120298	0.00368459	2103.02	698.198	840.336	1212.25	-1.59208	4.70314e-51	8.26842e-48	-1.32126	9.73336e-36	1.30376e-32	-0.794874	1.46352e-14	1.64014e-12	0.270821	0.0140063	0.298743	0.526382	1.03263e-06	1.21029e-05	0.00114562	0.989214	0.996536
ENSG00000120129.5	DUSP1	dual specificity phosphatase 1	NM013642	chr5	172768090	172771195	-	protein_coding	1085.43	368.233	515.242	580.444	-1.56295	2.81333e-13	1.16082e-10	-1.07332	4.0417e-07	7.53138e-05	-0.903413	2.15203e-05	0.000536763	0.489637	0.0244509	0.4829	0.169903	0.432102	0.969904	1104.79	325.255	534.375	499.891	-1.76001	4.68505e-31	3.37912e-28	-1.04115	2.93749e-12	6.03128e-10	-1.13877	1.98636e-14	2.14077e-12	0.718853	4.11836e-06	0.000435509	-0.0976202	0.523819	0.991665	-0.130085	0.285931	0.993848
ENSG00000108342.12	CSF3	colony stimulating factor 3	NM009971	chr17	40015361	40017813	+	protein_coding	145.46	49.6675	82.2262	201.331	-1.58969	9.72064e-08	1.6444e-05	-0.819175	0.00416122	0.148932	0.468309	0.0880659	0.379819	0.770512	0.013656	0.338955	1.28748	9.01478e-06	0.000475135	142.846	47.61	87.7011	317.595	-1.58984	2.28649e-10	2.41792e-08	-0.699391	0.00305798	0.0549284	1.14856	8.04954e-08	1.91665e-06	0.890451	0.000720322	0.0333408	1.84795	6.36934e-16	4.24557e-14	-0.0892349	0.680511	0.993848
ENSG00000198435.3	NRARP	NOTCH-regulated ankyrin repeat protein	NM025980	chr9	137300482	137302251	-	protein_coding	599.968	195.258	270.08	354.335	-1.61508	1.54697e-12	5.87909e-10	-1.16221	2.46494e-07	4.91e-05	-0.762323	0.000708385	0.00956551	0.452868	0.0539812	0.775691	0.399885	0.0844944	0.429657	585.552	154.783	254.316	318.245	-1.9324	1.87604e-31	1.38871e-28	-1.20609	5.32991e-14	1.40117e-11	-0.881234	1.66594e-08	4.68143e-07	0.726304	3.07985e-05	0.00250243	0.32486	0.0493791	0.185297	-0.0694092	0.600715	0.993848
ENSG00000136826.14	KLF4	Kruppel-like factor 4 (gut)	NM010637	chr9	107484852	107490482	-	protein_coding	204.931	66.9194	62.4702	157.571	-1.63487	8.60151e-07	0.000120601	-1.68111	4.89248e-07	8.83185e-05	-0.379398	0.23801	0.720702	-0.0462425	0.895762	0.996991	1.30171	0.000147052	0.00434286	222.413	40.0121	41.4556	57.1067	-2.477	2.98402e-15	6.08242e-13	-2.4343	2.91739e-14	7.8907e-12	-1.95373	1.30335e-10	6.22229e-09	0.0426983	0.902868	0.997059	0.480566	0.158796	0.479113	-0.240033	0.231187	0.993848
ENSG00000163739.4	CXCL1	chemokine (C-X-C motif) ligand 1 (melanoma growth stimulating activity, alpha)	NM008176	chr4	73869393	73871242	+	protein_coding	1819.01	586.269	565.688	1608.89	-1.63801	1.21234e-27	3.18327e-24	-1.68671	3.99421e-29	1.64807e-25	-0.17642	0.229638	0.707021	-0.0486906	0.754436	0.996991	1.51028	3.53517e-23	2.04212e-19	1489.61	543.067	598.423	1133.29	-1.45269	4.80981e-29	3.00656e-26	-1.30911	1.06612e-23	6.40684e-21	-0.392207	0.00192408	0.0134969	0.143585	0.286669	0.997059	0.916902	3.0702e-12	1.06883e-10	0.177967	0.0555616	0.48301
ENSG00000163638.13	ADAMTS9	ADAM metallopeptidase with thrombospondin type 1 motif 9	NM175314	chr3	64515654	64688000	-	protein_coding	1539.28	484.922	1137.43	1083.89	-1.65242	1.59099e-15	9.77713e-13	-0.4339	0.0333844	0.60606	-0.505339	0.0136312	0.0966398	1.21852	5.1952e-09	2.45988e-06	-0.071439	0.728941	0.969904	1256.08	450.896	1034.12	671.055	-1.46948	3.57512e-24	1.62201e-21	-0.280121	0.0474067	0.372279	-0.901081	2.77799e-10	1.21294e-08	1.18936	3.92528e-16	2.70668e-13	-0.620959	1.62054e-05	0.000146999	0.182958	0.0763322	0.584583
ENSG00000161940.10	BCL6B	B-cell CLL/lymphoma 6, member B	NM007528	chr17	7023020	7030290	+	protein_coding	2864.59	904.089	1959.86	2570.61	-1.66427	3.09605e-31	1.11779e-27	-0.545871	0.000104359	0.00834961	-0.15618	0.266839	0.768559	1.1184	9.23187e-15	2.05111e-11	0.389692	0.00600193	0.0693692	2585.53	779.704	1862.19	2180.91	-1.73077	9.01856e-62	2.30621e-58	-0.473145	3.00618e-06	0.000193062	-0.246476	0.0142544	0.0745284	1.25763	9.93952e-33	3.10654e-29	0.226668	0.0259853	0.10757	0.0367828	0.618475	0.993848
ENSG00000160888.6	IER2	immediate early response 2	NM010499	chr19	13150415	13154908	+	protein_coding	1874.59	594.031	790.33	1843.72	-1.66955	7.11262e-14	3.31345e-11	-1.24331	2.06647e-08	5.47576e-06	-0.0239142	0.913554	0.983162	0.426244	0.0586304	0.809089	1.21939	4.36482e-08	6.46509e-06	2449.56	514.368	769.779	1612.63	-2.25593	1.4433e-64	4.05986e-61	-1.6659	8.61993e-37	1.27616e-33	-0.602354	2.58638e-06	4.19806e-05	0.590023	1.68168e-05	0.00148755	1.06355	9.63796e-16	6.23232e-14	-0.49803	1.24044e-10	1.13637e-07
ENSG00000163131.10	CTSS	cathepsin S	NM001267695	chr1	150730196	150765957	-	protein_coding	585.882	183.172	202.77	254.487	-1.67424	3.71003e-12	1.35642e-09	-1.5185	2.43448e-10	9.37534e-08	-1.20039	5.95288e-07	2.64926e-05	0.155739	0.533075	0.996991	0.318114	0.201994	0.719969	503.462	205.705	208.345	191.041	-1.28111	4.33092e-13	6.73064e-11	-1.27284	1.28218e-12	2.81769e-10	-1.39805	5.6696e-15	6.89286e-13	0.00826678	0.964733	0.997204	-0.125203	0.507687	0.991665	0.105344	0.449406	0.993848
ENSG00000173334.3	TRIB1	tribbles pseudokinase 1	NM144549	chr8	125430321	125438405	+	protein_coding	513.378	159.418	233.46	263.344	-1.68406	4.46956e-17	3.22735e-14	-1.14005	5.919e-09	1.70959e-06	-0.963989	1.11716e-06	4.49399e-05	0.544014	0.00922566	0.262269	0.176059	0.393933	0.969904	437.495	140.729	242.073	235.777	-1.62253	2.89601e-19	8.39812e-17	-0.850892	1.17862e-06	8.43599e-05	-0.885837	3.53359e-07	7.16113e-06	0.771639	4.00927e-05	0.00309826	-0.0349446	0.847135	0.991665	0.127077	0.340896	0.993848
ENSG00000113555.5	PCDH12	protocadherin 12	NM017378	chr5	141943585	141969741	-	protein_coding	2895.39	899.424	788.008	1213.42	-1.68844	3.99504e-23	5.24494e-20	-1.87602	4.91116e-28	1.77311e-24	-1.25446	1.7148e-13	5.30174e-11	-0.187583	0.280989	0.996991	0.621563	0.000347039	0.00826769	2635.12	958.755	689.077	1619.75	-1.45834	1.35347e-43	1.73054e-40	-1.93871	2.21381e-71	1.24545e-67	-0.701543	1.23369e-11	7.46292e-10	-0.480376	1.63905e-05	0.00145441	1.23717	1.8578e-29	1.537e-26	0.0245775	0.741867	0.993848
ENSG00000105639.18	JAK3	Janus kinase 3	NM001190830	chr19	17824780	17848071	-	protein_coding	117.734	35.4033	47.7274	73.0298	-1.69023	2.70447e-06	0.000344111	-1.29252	0.000258628	0.0174904	-0.691159	0.0479897	0.247515	0.397708	0.299713	0.996991	0.601359	0.107343	0.499417	111.412	51.6407	46.2043	88.8294	-1.13366	0.000332151	0.00944698	-1.28719	7.80625e-05	0.00316857	-0.330356	0.277166	0.747426	-0.153531	0.652993	0.997059	0.956836	0.00379146	0.0199532	-0.0303981	0.90002	0.993848
ENSG00000138623.9	SEMA7A	semaphorin 7A, GPI membrane anchor (John Milton Hagen blood group)	NM011352	chr15	74409289	74434467	-	protein_coding	204.254	61.9718	106.378	154.077	-1.70818	2.03639e-10	5.71039e-08	-0.94089	0.00026403	0.0177762	-0.405548	0.113219	0.451672	0.767286	0.00642147	0.204709	0.535342	0.0470135	0.293028	167.05	56.3969	88.5592	107.314	-1.56023	1.2599e-09	1.18528e-07	-0.910635	0.000255405	0.0082341	-0.635518	0.0086472	0.0489608	0.649594	0.0164657	0.331231	0.275117	0.28393	0.724217	0.179472	0.351498	0.993848
ENSG00000103811.15	CTSH	cathepsin H	NM007801	chr15	78921058	78949574	-	protein_coding	327.29	103.094	89.5446	122.301	-1.71003	3.68267e-11	1.16886e-08	-1.88573	6.60659e-13	3.81636e-10	-1.42028	5.50563e-08	3.47963e-06	-0.1757	0.527582	0.996991	0.465443	0.0974542	0.469885	392.581	84.1242	80.909	132.542	-2.20504	9.8047e-23	3.72698e-20	-2.2628	1.15352e-22	6.00876e-20	-1.56419	5.15174e-13	4.16418e-11	-0.0577564	0.817026	0.997059	0.698602	0.00394905	0.0206935	-0.366413	0.0155561	0.218299
ENSG00000120278.15	PLEKHG1	pleckstrin homology domain containing, family G (with RhoGef domain) member 1	NM001033253	chr6	150599883	150843665	+	protein_coding	863.214	260.584	456.835	363.521	-1.71439	6.82986e-13	2.76134e-10	-0.9148	9.71614e-05	0.00792744	-1.24663	1.64478e-07	8.70075e-06	0.799588	0.000959602	0.0531366	-0.33183	0.169573	0.651993	566.93	250.496	480.221	278.209	-1.17206	2.12306e-11	2.63082e-09	-0.243726	0.153669	0.752405	-1.02547	4.30909e-09	1.42769e-07	0.928334	1.57869e-07	2.46706e-05	-0.781742	9.68048e-06	9.19629e-05	0.493858	1.44495e-05	0.00122254
ENSG00000128917.6	DLL4	delta-like 4 (Drosophila)	NM019454	chr15	40929340	40939072	+	protein_coding	1058.04	316.484	784.589	862.754	-1.73432	2.37542e-21	2.63882e-18	-0.430336	0.0150529	0.372218	-0.293399	0.0988433	0.411724	1.30399	1.75965e-12	2.57494e-09	0.136937	0.446591	0.969904	991.849	350.45	829.241	1077.99	-1.49844	3.64116e-26	1.79688e-23	-0.251568	0.0656087	0.461492	0.12439	0.35692	0.870344	1.24687	2.93918e-18	2.50534e-15	0.375958	0.00590911	0.0296077	-0.0151774	0.896312	0.993848
ENSG00000169248.12	CXCL11	chemokine (C-X-C motif) ligand 11	NM019494	chr4	76033682	76041415	-	protein_coding	108.3	31.6638	28.5584	32.5627	-1.79989	1.43149e-05	0.00148193	-1.90669	6.04998e-06	0.000763064	-1.72333	5.97618e-05	0.00125626	-0.106796	0.813366	0.996991	0.183352	0.693811	0.969904	88.0825	33.6884	20.4418	14.5606	-1.3805	0.000555249	0.0144216	-2.09217	1.37722e-06	9.66083e-05	-2.56638	1.08423e-08	3.19906e-07	-0.711666	0.116558	0.997059	-0.474218	0.340259	0.809741	0.181695	0.541469	0.993848
ENSG00000205502.3	C2CD4B	C2 calcium-dependent domain containing 4B	NM001081314	chr15	62163535	62165283	-	protein_coding	161.339	43.8718	107.169	234.022	-1.83494	5.19589e-09	1.19106e-06	-0.584691	0.0471334	0.735469	0.535161	0.0624972	0.299007	1.25025	0.000111967	0.0104321	1.11985	0.000168208	0.00479128	167.596	53.486	103.549	240.073	-1.64653	1.76818e-11	2.23037e-09	-0.682699	0.00302614	0.0545306	0.525578	0.0143981	0.0751817	0.963833	0.000163662	0.010276	1.20828	1.02662e-07	1.47788e-06	-0.157432	0.444113	0.993848
ENSG00000184557.4	SOCS3	suppressor of cytokine signaling 3	NM007707	chr17	78356778	78360077	-	protein_coding	619.064	166.164	304.851	353.585	-1.89236	5.91412e-18	4.74493e-15	-1.02414	1.46073e-06	0.000220892	-0.810232	0.000150243	0.00269699	0.868223	0.000113741	0.0105294	0.213907	0.330216	0.921436	660.095	152.713	203.351	189.679	-2.11254	4.45048e-37	4.03831e-34	-1.69329	5.76449e-25	3.95486e-22	-1.80015	3.27812e-28	2.49217e-25	0.419253	0.0187632	0.361265	-0.106863	0.543657	0.991665	-0.196814	0.113434	0.734488
ENSG00000176907.4	C8orf4	chromosome 8 open reading frame 4	---	chr8	40153455	40155308	+	protein_coding	1462.74	393.754	234.485	721.449	-1.89923	2.49436e-19	2.18317e-16	-2.63782	2.25794e-34	1.6304e-30	-1.01884	1.1073e-06	4.46053e-05	-0.738592	0.000850582	0.0492332	1.61898	1.58181e-13	1.75721e-10	1263.29	528.289	317.726	442.053	-1.2597	3.21437e-19	9.13304e-17	-1.98545	1.24743e-41	2.50635e-38	-1.50968	2.8326e-26	1.62609e-23	-0.725753	1.42686e-06	0.000171639	0.475769	0.00177257	0.0101798	0.0994988	0.317728	0.993848
ENSG00000124875.9	CXCL6	chemokine (C-X-C motif) ligand 6	---	chr4	73836497	73849064	+	protein_coding	84.3944	23.4138	23.8977	89.8063	-1.90688	1.28564e-05	0.00135523	-1.76472	5.49614e-05	0.00497633	0.0993001	0.805362	0.983162	0.142161	0.765912	0.996991	1.86402	2.97855e-05	0.00125407	67.3439	24.8781	21.9253	60.2036	-1.3984	0.000944443	0.0224824	-1.6071	0.000259669	0.00834458	-0.167753	0.673174	0.994774	-0.208704	0.654335	0.997059	1.43935	0.00116914	0.00700764	0.198525	0.519212	0.993848
ENSG00000134107.4	BHLHE40	basic helix-loop-helix family, member e40	NM011498	chr3	4979116	4985323	+	protein_coding	683.242	175.558	324.771	390.407	-1.94328	6.05766e-17	4.2674e-14	-1.06603	2.46302e-06	0.000347022	-0.80729	0.000375409	0.00563855	0.877242	0.000221622	0.0175855	0.258745	0.265344	0.828369	661.148	187.143	339.586	268.521	-1.81878	1.02417e-27	5.64878e-25	-0.954414	3.26122e-09	4.24698e-07	-1.30044	1.33157e-15	1.9013e-13	0.864364	5.39786e-07	7.33509e-05	-0.346028	0.0401794	0.15559	-0.057907	0.632784	0.993848
ENSG00000008517.16	IL32	interleukin 32	---	chr16	3065297	3082192	+	protein_coding	5996.05	1527.64	1472.75	3106.82	-1.97744	3.8343e-23	5.24494e-20	-2.02421	3.53504e-24	7.85403e-21	-0.94865	1.82213e-06	6.82601e-05	-0.0467724	0.816207	0.996991	1.07556	8.06422e-08	1.06843e-05	6970.68	1748.77	1472.58	3207.99	-1.9968	2.68569e-69	1.07922e-65	-2.24102	2.75685e-85	1.93869e-81	-1.11931	2.40587e-23	1.02538e-20	-0.244213	0.035806	0.546196	1.12171	2.31545e-22	5.6798e-20	-0.32774	1.51603e-05	0.00126485
ENSG00000104951.15	IL4I1	interleukin 4 induced 1	---	chr19	49889654	49929539	-	protein_coding	460.22	112.198	104.355	144.792	-2.03491	8.14285e-18	6.35649e-15	-2.1231	6.98916e-19	7.76416e-16	-1.66622	2.7803e-12	6.47317e-10	-0.0881876	0.729769	0.996991	0.456879	0.0753458	0.399232	485.028	93.614	109.638	192.116	-2.37876	1.55825e-34	1.28917e-31	-2.13954	4.03458e-28	3.43905e-25	-1.33131	1.77033e-13	1.55133e-11	0.239224	0.266148	0.997059	0.808231	6.95848e-05	0.00055402	-0.190518	0.15667	0.870051
ENSG00000275993.2	CU639417.2	NA	---	chr21	6111134	6123739	+	protein_coding	46.7081	10.9679	23.7516	46.2492	-2.03849	0.000159885	0.0122818	-1.00134	0.0472557	0.736184	-0.0168762	0.972445	0.989262	1.03715	0.0685798	0.876715	0.984466	0.0588219	0.33918	51.6268	12.2306	25.8934	28.0368	-2.0376	3.72129e-05	0.00146811	-0.997447	0.0303319	0.278461	-0.870456	0.0539057	0.222431	1.04016	0.0455195	0.623343	0.126992	0.79132	0.991665	-0.244295	0.49875	0.993848
ENSG00000171223.5	JUNB	jun B proto-oncogene	NM008416	chr19	12791496	12793315	+	protein_coding	1800.84	443.891	768.171	2010.52	-2.03963	5.66196e-23	7.11019e-20	-1.22648	1.76856e-09	5.67569e-07	0.157819	0.434494	0.975458	0.813144	0.000102237	0.00984306	1.3843	1.33204e-11	6.99514e-09	2219.73	210.377	373.069	939.314	-3.4065	2.70806e-92	2.53917e-88	-2.5674	3.218e-56	1.13149e-52	-1.23893	2.15312e-15	2.92584e-13	0.839108	1.63577e-06	0.000192521	1.32846	6.90848e-16	4.57244e-14	-0.409564	8.80301e-05	0.00510632
ENSG00000108551.4	RASD1	RAS, dexamethasone-induced 1	NM009026	chr17	17494437	17496395	-	protein_coding	101.045	24.506	46.9263	59.9732	-2.078	1.53776e-06	0.000205626	-1.08894	0.00791523	0.233043	-0.742732	0.0708168	0.326064	0.989059	0.0284362	0.532635	0.346212	0.421891	0.969904	120.549	27.7507	50.2257	49.2164	-2.12785	1.00198e-09	9.55415e-08	-1.25504	0.000145863	0.00526698	-1.28715	8.4543e-05	0.000907329	0.872809	0.0181484	0.353529	-0.032104	0.926876	0.991665	-0.374932	0.171703	0.909415
ENSG00000188042.7	ARL4C	ADP-ribosylation factor like GTPase 4C	NM177305	chr2	234493041	234497053	-	protein_coding	430.52	99.0714	150.168	162.124	-2.11723	1.13862e-20	1.09623e-17	-1.51101	7.20882e-12	3.41332e-09	-1.40712	3.55906e-10	4.37431e-08	0.606229	0.0114059	0.303483	0.103881	0.66114	0.969904	379.775	108.038	130.665	219.368	-1.81588	8.58662e-19	2.30031e-16	-1.53652	6.4335e-14	1.66026e-11	-0.784681	5.41258e-05	0.000613419	0.279363	0.204482	0.997059	0.751839	0.00034717	0.00235428	0.0747767	0.626832	0.993848
ENSG00000120738.7	EGR1	early growth response 1	NM007913	chr5	138465490	138469315	+	protein_coding	438.029	97.3301	158.59	369.768	-2.1384	7.07417e-11	2.17365e-08	-1.46128	5.5488e-06	0.000706018	-0.243121	0.442609	0.981071	0.67712	0.0441248	0.693016	1.21816	0.000180653	0.00507569	366.949	80.8272	116.222	80.8992	-2.17334	4.09344e-22	1.45752e-19	-1.65717	5.65002e-14	1.47157e-11	-2.16704	1.15087e-21	4.20427e-19	0.516168	0.0319757	0.511921	-0.509869	0.0354222	0.140017	0.14006	0.320121	0.993848
ENSG00000155090.14	KLF10	Kruppel-like factor 10	NM013692	chr8	102648779	102655902	-	protein_coding	1254.06	268.287	388.846	318.645	-2.20151	8.18336e-17	5.62762e-14	-1.68945	1.09661e-10	4.52476e-08	-1.97653	8.95489e-14	3.0791e-11	0.512063	0.0567885	0.796073	-0.28708	0.286904	0.863105	961.039	185.405	362.246	142.589	-2.3622	4.84709e-44	6.49256e-41	-1.41178	6.66862e-18	2.43612e-15	-2.75587	2.44594e-55	8.60023e-52	0.950423	6.83053e-08	1.15745e-05	-1.3441	1.56873e-13	6.74721e-12	0.276982	0.00473928	0.0975279
ENSG00000127533.3	F2RL3	coagulation factor II (thrombin) receptor-like 3	XM006530660	chr19	16888860	16892606	+	protein_coding	114.539	24.943	18.2898	38.3673	-2.22743	1.14937e-07	1.90788e-05	-2.62805	2.79648e-09	8.59262e-07	-1.56991	0.000167064	0.00294225	-0.400619	0.404394	0.996991	1.05814	0.0267758	0.19844	88.6142	18.6394	20.9363	73.8036	-2.2574	1.21887e-08	9.99577e-07	-2.06836	2.32053e-07	2.00844e-05	-0.266295	0.439749	0.968161	0.189038	0.673576	0.997059	1.80207	8.15298e-06	7.86742e-05	0.248467	0.366672	0.993848
ENSG00000143816.7	WNT9A	wingless-type MMTV integration site family, member 9A	NM139298	chr1	227918656	227947898	-	protein_coding	152.715	30.0896	61.6312	88.2087	-2.27826	5.75308e-10	1.5106e-07	-1.3341	0.000131237	0.0101895	-0.790493	0.0224419	0.14088	0.944159	0.0144913	0.35084	0.543608	0.137379	0.579595	135.893	40.4832	57.1609	105.961	-1.76527	1.86859e-09	1.67928e-07	-1.25312	1.28628e-05	0.000701196	-0.361773	0.17731	0.553066	0.512158	0.104695	0.955851	0.891343	0.00226651	0.0126824	0.0550727	0.7984	0.993848
ENSG00000003137.8	CYP26B1	cytochrome P450, family 26, subfamily B, polypeptide 1	NM001177713	chr2	72129238	72148038	-	protein_coding	43.7577	8.68697	100.057	41.2171	-2.29322	7.9295e-06	0.000877501	1.16335	0.00532374	0.17797	-0.108461	0.807992	0.983162	3.45657	1.06281e-11	1.18066e-08	-1.27181	0.00390305	0.0511024	22.3932	6.88743	103.418	27.9854	-1.66068	0.00254821	0.0482036	2.18563	2.60309e-07	2.21886e-05	0.31703	0.484561	0.994774	3.84631	1.60889e-13	7.18358e-11	-1.8686	7.76573e-06	7.52471e-05	0.859201	0.0703632	0.557679
ENSG00000121966.6	CXCR4	chemokine (C-X-C motif) receptor 4	NM009911	chr2	136114349	136118165	-	protein_coding	1106.3	225.778	325.29	651.261	-2.29417	1.01785e-20	1.01375e-17	-1.76174	3.78944e-13	2.23368e-10	-0.762225	0.00149311	0.0172373	0.532426	0.0343038	0.596147	0.999519	4.81205e-05	0.00182598	936.106	289.961	359.904	792.011	-1.6881	3.24435e-28	1.90126e-25	-1.38056	1.73539e-19	7.17866e-17	-0.236175	0.106711	0.379237	0.307542	0.0550935	0.6937	1.14439	9.99915e-14	4.40856e-12	0.127176	0.662679	0.993848
ENSG00000099860.8	GADD45B	growth arrest and DNA-damage-inducible, beta	NM008655	chr19	2476122	2478259	+	protein_coding	1375.67	277.386	477.697	929.696	-2.3201	6.60591e-32	2.72569e-28	-1.53111	2.1676e-15	1.89718e-12	-0.567272	0.00296913	0.0295919	0.788987	9.44432e-05	0.00934179	0.96384	8.55231e-07	7.64757e-05	1897.69	323.904	441.657	959.414	-2.55673	1.03455e-66	3.63762e-63	-2.09601	3.19728e-46	8.17603e-43	-0.983783	3.5553e-12	2.42148e-10	0.460727	0.00298823	0.0987732	1.11222	7.7252e-14	3.48241e-12	-0.569368	2.45559e-07	4.53039e-05
ENSG00000185022.11	MAFF	v-maf avian musculoaponeurotic fibrosarcoma oncogene homolog F	NM010755	chr22	38200767	38216511	+	protein_coding	1080.66	212.388	716.665	926.486	-2.34231	2.55385e-40	1.84407e-36	-0.591303	0.00037139	0.0237846	-0.223683	0.178222	0.605315	1.751	1.2082e-22	3.48964e-18	0.367621	0.0295137	0.212421	986.158	162.535	685.947	674.14	-2.6077	5.79848e-78	4.07764e-74	-0.524582	2.06058e-05	0.00105385	-0.551399	6.84365e-06	9.81168e-05	2.08311	1.1005e-48	1.03187e-44	-0.0268169	0.83075	0.991665	0.0237532	0.819352	0.993848
ENSG00000137473.17	TTC29	tetratricopeptide repeat domain 29	NM183096	chr4	146706638	146945882	-	protein_coding	108.811	20.3103	27.7673	34.0251	-2.36592	4.75157e-08	8.68605e-06	-2.01463	2.34829e-06	0.000334116	-1.68029	9.14299e-05	0.0017843	0.35129	0.456769	0.996991	0.334348	0.475501	0.969904	87.3496	14.6937	14.9247	25.4239	-2.55062	1.16418e-08	9.60326e-07	-2.5436	3.48899e-08	3.74587e-06	-1.79281	1.95992e-05	0.000252776	0.00701473	0.98916	0.999185	0.750795	0.127754	0.40364	0.211936	0.418271	0.993848
ENSG00000105499.13	PLA2G4C	phospholipase A2, group IVC (cytosolic, calcium-independent)	NM001004762	chr19	48047843	48110817	-	protein_coding	1102.76	216.404	226.308	507.152	-2.37108	1.20406e-25	2.17355e-22	-2.28089	5.78238e-24	1.19295e-20	-1.11793	4.32958e-07	2.00082e-05	0.0901969	0.702333	0.996991	1.16295	4.75889e-07	4.70723e-05	1061.01	260.99	218.366	400.755	-2.0237	1.26726e-48	1.87614e-45	-2.27726	1.7277e-56	8.09976e-53	-1.4028	1.15087e-25	6.22553e-23	-0.253555	0.0980996	0.928309	0.874463	5.00276e-09	9.13327e-08	-0.0586902	0.828311	0.993848
ENSG00000081041.8	CXCL2	chemokine (C-X-C motif) ligand 2	NM009140	chr4	74097035	74099293	-	protein_coding	167.564	32.7561	56.4138	343.829	-2.39311	3.68025e-15	2.08425e-12	-1.6101	2.38903e-08	6.27294e-06	1.03363	6.59136e-05	0.00136082	0.783009	0.0175366	0.395093	2.64373	4.90112e-20	2.02227e-16	135.01	32.5302	52.6982	220.824	-2.07205	3.08061e-13	4.96939e-11	-1.36135	4.59999e-07	3.67594e-05	0.70331	0.00283682	0.0188153	0.710704	0.0216088	0.396499	2.06466	7.37595e-15	4.05231e-13	0.198184	0.360488	0.993848
ENSG00000168811.6	IL12A	interleukin 12A	NM001159424	chr3	159988750	159996019	+	protein_coding	28.9488	4.46555	6.09661	39.7772	-2.4019	0.0008004	0.0475678	-2.2188	0.00210485	0.0901992	0.475643	0.438446	0.977493	0.183102	0.822866	0.996991	2.69444	0.00022244	0.00595987	21.0609	12.053	11.8147	23.7925	-0.768027	0.208305	0.877945	-0.839426	0.180651	0.817786	0.179072	0.75798	0.994774	-0.0713984	0.912872	0.997059	1.0185	0.10333	0.341146	0.32332	0.536145	0.993848
ENSG00000124216.3	SNAI1	snail family zinc finger 1	NM011427	chr20	49982999	49988886	+	protein_coding	534.752	97.8377	238.148	305.461	-2.41446	1.41754e-26	3.14946e-23	-1.15903	5.68352e-08	1.31326e-05	-0.809262	0.000153836	0.0027528	1.25543	7.78241e-08	2.49755e-05	0.349766	0.114531	0.520043	587.541	120.685	224.001	210.559	-2.28434	7.04754e-38	7.08001e-35	-1.38327	3.03822e-16	9.93745e-14	-1.47866	1.77368e-18	4.0895e-16	0.901069	1.49483e-06	0.00017817	-0.0953822	0.593667	0.991665	-0.239603	0.055382	0.482281
ENSG00000100767.15	PAPLN	papilin, proteoglycan-like sulfated glycoprotein	NM001205343	chr14	73237497	73274640	+	protein_coding	675.078	121.451	135.191	230.931	-2.42552	3.52687e-26	7.27618e-23	-2.32712	2.80464e-24	6.75054e-21	-1.54641	5.72662e-12	1.24362e-09	0.0984046	0.687626	0.996991	0.780709	0.0011661	0.0207647	524.12	117.512	123.509	134.236	-2.15667	1.89841e-30	1.27143e-27	-2.08543	1.04545e-27	8.40215e-25	-1.95846	9.31951e-26	5.14017e-23	0.0712319	0.731093	0.997059	0.126969	0.53765	0.991665	0.248104	0.0394394	0.390674
ENSG00000058085.14	LAMC2	laminin, gamma 2	NM008485	chr1	183186238	183244900	+	protein_coding	2233.94	406.014	520.933	640.784	-2.46027	1.64502e-16	1.10496e-13	-2.09414	1.8176e-12	9.3746e-10	-1.80103	1.38605e-09	1.41453e-07	0.366128	0.224654	0.996991	0.293113	0.329358	0.92036	1653.74	623.802	640.078	604.541	-1.40253	3.53779e-25	1.68669e-22	-1.36741	1.0705e-23	6.40684e-21	-1.44753	1.71157e-26	1.02436e-23	0.0351174	0.801669	0.997059	-0.0801196	0.568188	0.991665	0.320692	0.235053	0.993848
ENSG00000144655.14	CSRNP1	cysteine-serine-rich nuclear protein 1	NM153287	chr3	39141855	39154562	-	protein_coding	584.681	101.5	288.778	309.646	-2.50591	1.81296e-30	5.8182e-27	-1.01467	6.52065e-07	0.000112105	-0.919451	8.16832e-06	0.000241233	1.49124	3.09299e-11	2.66258e-08	0.0952198	0.654179	0.969904	553.968	86.8808	283.904	296.074	-2.66763	6.52361e-49	1.01946e-45	-0.968949	1.80672e-09	2.52842e-07	-0.902575	1.44032e-08	4.10091e-07	1.69868	1.565e-19	1.63044e-16	0.066374	0.690174	0.991665	-0.0274279	0.829686	0.993848
ENSG00000145911.5	N4BP3	NEDD4 binding protein 3	NM145974	chr5	178113443	178126087	+	protein_coding	1081.62	182.446	409.665	544.717	-2.55889	7.92986e-43	7.6346e-39	-1.3964	4.55651e-15	3.76016e-12	-0.990207	2.66724e-08	1.85634e-06	1.1625	1.43911e-09	8.4828e-07	0.406189	0.0271657	0.200466	995.511	164.882	390.432	800.107	-2.59376	3.80259e-72	2.13926e-68	-1.35112	6.54039e-24	4.08832e-21	-0.311991	0.0144114	0.0752235	1.24264	2.08836e-16	1.50624e-13	1.03913	1.519e-14	7.88338e-13	0.0132407	0.895315	0.993848
ENSG00000227507.2	LTB	lymphotoxin beta (TNF superfamily, member 3)	NM008518	chr6	31580525	31582522	-	protein_coding	79.2446	14.1935	16.6876	78.3548	-2.58365	1.83004e-06	0.000241356	-2.25355	2.4605e-05	0.00249356	-0.0161968	0.973435	0.989769	0.330092	0.577874	0.996991	2.23736	3.8232e-05	0.00151268	90.5378	12.3774	7.70352	63.2091	-2.8693	1.75946e-10	1.88182e-08	-3.46809	1.83951e-11	3.40419e-09	-0.516103	0.168642	0.532763	-0.598793	0.30007	0.997059	2.95199	1.53525e-08	2.55532e-07	-0.30201	0.274522	0.993848
ENSG00000143387.12	CTSK	cathepsin K	NM007802	chr1	150796208	150808323	-	protein_coding	1029.7	164.609	260.66	289.179	-2.64473	1.8912e-34	9.10394e-31	-1.98356	4.91352e-21	7.09586e-18	-1.831	7.20228e-18	4.24538e-15	0.661172	0.00322243	0.128805	0.152558	0.490272	0.969904	970.273	186.309	232.212	238.533	-2.38242	9.41235e-48	1.3238e-44	-2.05574	2.72546e-36	3.83323e-33	-2.02669	4.05094e-36	5.42613e-33	0.326679	0.0633089	0.749817	0.0290545	0.867001	0.991665	-0.0244485	0.82514	0.993848
ENSG00000006210.6	CX3CL1	chemokine (C-X3-C motif) ligand 1	ENSMUST00000135970	chr16	57372458	57385048	+	protein_coding	81.909	11.9382	14.0398	73.7723	-2.7618	1.8296e-09	4.51661e-07	-2.54895	3.49978e-08	8.63967e-06	-0.14807	0.706237	0.983162	0.212847	0.688389	0.996991	2.40088	4.15841e-07	4.21429e-05	77.8446	11.3968	21.9253	43.4856	-2.80522	1.80867e-09	1.64647e-07	-1.81968	2.18683e-05	0.00111035	-0.834367	0.0339592	0.153644	0.985536	0.0523167	0.671664	0.985313	0.0257319	0.106773	-0.0466891	0.870299	0.993848
ENSG00000115008.5	IL1A	interleukin 1 alpha	NM010554	chr2	112773915	112784590	-	protein_coding	94.9382	13.0048	10.9915	8.64685	-2.94787	3.50467e-07	5.32299e-05	-3.1186	1.68366e-07	3.44887e-05	-3.45091	1.24748e-07	6.81115e-06	-0.170723	0.794593	0.996991	-0.332312	0.645316	0.969904	68.549	10.4779	9.40763	11.6485	-2.70616	2.74511e-07	1.77511e-05	-2.86054	2.59407e-07	2.21789e-05	-2.53812	1.20716e-06	2.1236e-05	-0.15438	0.80387	0.997059	0.322419	0.602206	0.991665	0.349353	0.222521	0.993848
ENSG00000189120.4	SP6	Sp6 transcription factor	NM031183	chr17	47844908	47855874	-	protein_coding	26.0185	3.46966	10.8353	8.68439	-2.97503	0.000487623	0.0319365	-1.31003	0.0793633	0.953868	-1.58044	0.0451792	0.236945	1.66499	0.0639108	0.845983	-0.270404	0.74697	0.969904	24.5262	5.876	10.8911	9.55207	-2.11557	0.0039741	0.0670993	-1.16404	0.0913061	0.558944	-1.37122	0.0474878	0.200508	0.951529	0.221717	0.997059	-0.207184	0.779081	0.991665	-0.0395823	0.936951	0.993848
ENSG00000110848.8	CD69	CD69 molecule	NM001033122	chr12	9752486	9760901	-	protein_coding	26.7427	3.46966	2.64774	7.94943	-3.01034	0.000785408	0.0469668	-3.35858	0.000553108	0.0324045	-1.74672	0.0381311	0.208805	-0.348241	0.750683	0.996991	1.61186	0.125559	0.551641	15.1259	3.23526	3.04458	6.51607	-2.23989	0.0232018	0.238278	-2.39358	0.0209811	0.218422	-1.22643	0.179093	0.556714	-0.153694	0.893273	0.997059	1.16715	0.280985	0.719708	0.688608	0.220149	0.993848
ENSG00000168314.17	MOBP	myelin-associated oligodendrocyte basic protein	NM001039364	chr3	39467198	39529479	+	protein_coding	43.8045	4.7804	7.064	12.3217	-3.10363	3.04117e-05	0.00289895	-2.72935	0.000196074	0.014137	-1.83481	0.0087794	0.0690001	0.374271	0.65603	0.996991	0.894545	0.264417	0.8268	36.4188	4.18499	4.6711	5.94813	-3.13511	4.37526e-05	0.0016952	-3.00546	0.000122489	0.00461862	-2.61134	0.000336378	0.00301145	0.129652	0.886054	0.997059	0.394122	0.651312	0.991665	0.163406	0.684564	0.993848
ENSG00000105246.5	EBI3	Epstein-Barr virus induced 3	NM015766	chr19	4229498	4237531	+	protein_coding	135.893	15.4078	24.7089	32.4951	-3.14212	9.39401e-12	3.15497e-09	-2.45628	2.62252e-08	6.76305e-06	-2.0607	3.13233e-06	0.000107704	0.685835	0.172537	0.996991	0.39558	0.415111	0.969904	153.989	29.0014	23.9809	34.2842	-2.38525	4.75611e-12	6.40118e-10	-2.67832	2.91067e-13	7.05813e-11	-2.16885	2.13562e-10	9.67356e-09	-0.293069	0.465696	0.997059	0.509468	0.201285	0.570819	-0.288996	0.199058	0.977156
ENSG00000114315.3	HES1	hes family bHLH transcription factor 1	NM008235	chr3	194136145	194138732	+	protein_coding	1839.25	206.052	513.436	989.098	-3.16163	1.22681e-75	1.7717e-71	-1.84211	1.24142e-29	5.976e-26	-0.896164	2.45719e-08	1.731e-06	1.31952	9.184e-14	1.76841e-10	0.945948	1.29279e-08	2.50601e-06	2133.85	155.833	537.682	676.764	-3.77027	7.91137e-154	1.11269e-149	-1.98291	2.47526e-54	7.7363e-51	-1.65515	7.56701e-40	1.41902e-36	1.78736	2.49247e-33	8.76383e-30	0.327766	0.0129878	0.058925	-0.320488	0.00102846	0.0323831
ENSG00000110328.5	GALNT18	polypeptide N-acetylgalactosaminyltransferase 18	NM173739	chr11	11270876	11622005	-	protein_coding	44.8482	3.49533	6.89774	7.93441	-3.27364	0.000149923	0.0116404	-2.6698	0.00134696	0.0636732	-2.49178	0.00336289	0.0326818	0.603845	0.522118	0.996991	0.178017	0.84833	0.969904	42.6083	9.11125	8.06715	14.2919	-2.25837	0.000199403	0.00617613	-2.42976	0.000140017	0.0050996	-1.59074	0.00588111	0.0352503	-0.171387	0.807182	0.997059	0.839011	0.215103	0.598479	-0.0595591	0.87917	0.993848
ENSG00000136883.13	KIF12	kinesin family member 12	NM010616	chr9	114086126	114099291	-	protein_coding	22.869	2.06251	3.04831	13.0191	-3.43701	0.000356926	0.0244173	-2.89828	0.00188293	0.0824012	-0.816465	0.301455	0.821093	0.538724	0.630644	0.996991	2.08182	0.0329455	0.229072	21.3154	1.5134	2.12102	6.51607	-3.92068	0.000486861	0.0129442	-3.28716	0.00183862	0.0372076	-1.71869	0.0461515	0.195924	0.63351	0.631958	0.997059	1.56848	0.157076	0.474891	-0.0126921	0.981124	0.994474
ENSG00000213088.9	ACKR1	atypical chemokine receptor 1 (Duffy blood group)	NM010045	chr1	159203307	159206500	+	protein_coding	252.976	21.5954	19.814	34.7676	-3.54228	7.0378e-23	8.4697e-20	-3.66022	2.07294e-22	3.32626e-19	-2.86204	1.57828e-15	7.47301e-13	-0.117943	0.782265	0.996991	0.798184	0.0611053	0.347684	323.135	20.7473	23.7724	32.0334	-3.96574	4.54466e-35	3.87384e-32	-3.77887	3.40915e-31	3.5517e-28	-3.3123	7.98263e-29	6.60422e-26	0.186871	0.628916	0.997059	0.466571	0.203995	0.576354	-0.468252	0.00346738	0.0776057
ENSG00000186827.10	TNFRSF4	tumor necrosis factor receptor superfamily, member 4	NM011659	chr1	1211326	1214138	-	protein_coding	95.6876	7.15777	2.97021	29.743	-3.79293	2.49265e-09	6.05001e-07	-5.17178	3.38435e-10	1.26948e-07	-1.6937	0.00268361	0.0272267	-1.37884	0.12492	0.996991	3.47807	4.2057e-05	0.0016289	120.603	5.13472	2.75854	12.6395	-4.5757	9.23614e-15	1.77948e-12	-5.44127	7.66316e-13	1.75641e-10	-3.29876	2.33035e-11	1.33504e-09	-0.865568	0.320259	0.997059	2.14251	0.00803383	0.0386495	-0.425076	0.131433	0.794764
ENSG00000171864.4	PRND	prion protein 2 (dublet)	---	chr20	4721910	4728460	+	protein_coding	64.2499	5.19165	7.29831	9.36679	-3.88155	6.91428e-06	0.000777063	-3.09653	0.0001582	0.0119615	-2.76647	0.000798612	0.0105278	0.785028	0.404076	0.996991	0.330051	0.715604	0.969904	61.8051	4.18499	5.80312	9.87226	-3.89048	1.58728e-08	1.26843e-06	-3.44278	2.63529e-07	2.23952e-05	-2.63124	7.79482e-06	0.000110403	0.4477	0.582759	0.997059	0.811538	0.267968	0.696578	-0.0769008	0.849448	0.993848
ENSG00000157404.15	KIT	v-kit Hardy-Zuckerman 4 feline sarcoma viral oncogene homolog	NM001122733	chr4	54657918	54740715	+	protein_coding	504.823	31.471	96.6264	192.803	-3.99801	6.8685e-24	9.91915e-21	-2.36258	1.49957e-10	6.01555e-08	-1.3874	0.000134899	0.002466	1.63543	6.4838e-05	0.00704029	0.975179	0.00975089	0.0986117	322.791	51.0228	130.987	152.824	-2.66012	7.43512e-24	3.26785e-21	-1.31184	7.95338e-08	7.7412e-06	-1.07297	7.70257e-06	0.000109262	1.34828	9.66051e-07	0.000121313	0.238869	0.343259	0.81391	0.535334	0.000321454	0.0135772
ENSG00000185101.12	ANO9	anoctamin 9	NM178381	chr11	417933	442011	-	protein_coding	75.9429	2.93635	8.82246	8.6919	-4.47318	4.05307e-10	1.07399e-07	-3.0625	6.94905e-07	0.000118064	-3.12244	1.94654e-06	7.26383e-05	1.41068	0.0745301	0.910215	-0.059937	0.935251	0.971352	69.1854	3.41286	6.79211	7.4042	-4.41233	8.03115e-10	7.8169e-08	-3.36785	8.03207e-08	7.79083e-06	-3.2207	8.178e-08	1.93962e-06	1.04448	0.203618	0.997059	0.147153	0.838292	0.991665	-0.00311752	0.992063	0.996828
ENSG00000108691.9	CCL2	chemokine (C-C motif) ligand 2	NM011333	chr17	34255218	34257203	+	protein_coding	4736.22	195.541	305.38	2827.06	-4.62305	1.0107e-148	2.91921e-144	-3.96528	1.94378e-116	5.61423e-112	-0.744343	5.09072e-06	0.000163373	0.657771	0.000464249	0.0310374	3.22094	1.51495e-76	4.37563e-72	4180.55	178.271	293.173	1752.43	-4.54884	3.56775e-267	1.00357e-262	-3.82544	2.32098e-207	6.52868e-203	-1.25378	4.9415e-30	5.14812e-27	0.723396	4.96603e-07	6.88126e-05	2.57166	1.12691e-92	3.16988e-88	0.0695364	0.378166	0.993848
ENSG00000184530.8	C6orf58	chromosome 6 open reading frame 58	---	chr6	127519455	127591817	+	protein_coding	24.8092	0.218458	0	0	-5.93738	0.000223493	0.0164508	-6.96891	9.17197e-05	0.00750465	-6.54158	0.000240979	0.00392948	-1.03155	0.631981	0.996991	0.427302	0.851716	0.969904	29.7201	0.949732	4.09901	0.567937	-5.00251	9.24715e-05	0.00321922	-2.79153	0.00276365	0.0512781	-5.87431	0.000231906	0.00218755	2.21097	0.10661	0.962147	-3.08278	0.0647689	0.232769	-0.358938	0.460102	0.993848
ENSG00000261239.6	ANKRD26P1	NA	---	chr16	46469341	46569097	-	transcribed_unprocessed_pseudogene	57.3858	0	0.723026	2.90231	-8.39973	1.29296e-07	2.10986e-05	-6.73575	6.55028e-06	0.000811982	-4.30342	1.23998e-05	0.000342065	1.66394	0.422362	0.996991	2.43232	0.141689	0.588157	50.1076	1.12734	0.988997	2.59194	-5.72629	1.16835e-06	6.52073e-05	-5.51558	4.1529e-06	0.000257306	-4.31356	1.19117e-06	2.10072e-05	0.210709	0.892435	0.997059	1.20201	0.374122	0.856209	0.0628841	0.860225	0.993848
ENSG00000237988.4	OR2I1P	olfactory receptor, family 2, subfamily I, member 1 pseudogene	---	chr6	29550407	29557721	+	transcribed_unprocessed_pseudogene	154.457	0.218458	0	0	-8.56565	2.53698e-11	8.14173e-09	-9.60577	1.79723e-10	7.01477e-08	-9.17844	1.10115e-09	1.14818e-07	-1.04014	0.58994	0.996991	0.427301	0.837576	0.969904	130.894	0.563669	0	0.444064	-8.14324	1.37377e-08	1.11684e-06	-9.31193	5.3126e-10	8.16601e-08	-8.03828	3.55569e-08	9.30401e-07	-1.1687	0.565315	0.997059	1.27362	0.534336	0.991665	0.107815	0.640068	0.993848
[truncated: 9 more columns]

## Sheet: var14 HBMEC noTNF 2h BioPlanet
Term	Overlap	P-value	Adjusted P-value	Old P-value	Old Adjusted P-value	Odds Ratio	Combined Score	Genes
TNF-alpha effects on cytokine activity, cell motility, and apoptosis	23/135	2.06141e-20	1.28838e-17	0	0	19.1284	867.057	CSF3;VCAM1;CSF1;TNFAIP3;CXCL1;SOD2;SELE;CXCL2;CX3CL1;ICAM1;NFKB2;RELB;EFNA1;NFKBIA;SELP;IL1A;CXCL11;CXCL12;CCL2;ACKR3;LTB;CD69;ABCG1
Interleukin-5 regulation of apoptosis	21/144	2.7464e-17	8.58251e-15	0	0	15.745	600.414	DUSP4;EGR1;CXCL6;DUSP5;EBI3;CXCL1;PTGS2;SOD2;SELE;CXCL2;ICAM1;FOSL2;NFKB2;RELB;SELP;IL1A;HEY1;CCL2;CD69;SGK1;IER2
Interleukin-1 regulation of extracellular matrix	19/120	1.93955e-16	4.04073e-14	0	0	17.2063	622.505	SMAD1;CXCL6;CSF3;JUN;HLA-B;TNFAIP3;CXCL1;PTGS2;SOD2;CXCL2;MMP10;ICAM1;BMP4;NFKBIA;IL1A;COL1A2;ALDH1A1;CCL2;MATN2
Oncostatin M	25/311	3.71465e-14	5.80414e-12	0	0	8.14736	251.948	CXCL6;SYNM;CSF3;CXCL1;PTGS2;CXCL2;STX11;CYR61;ICAM1;ADAMTS4;SOCS3;MYC;CTSH;CCL2;JUNB;KLF10;JUN;EDN1;SOD2;PGF;FOSL2;SELP;EFNA1;COL1A2;CXCL12
TGF-beta regulation of extracellular matrix	31/565	8.63764e-13	1.07971e-10	0	0	5.49982	152.771	CXCL6;SYNM;CSF1;SLC40A1;STC1;TNFAIP3;CXCL1;PTGS2;CYR61;MYC;CTSK;CD36;JUNB;MAP3K5;KLF10;EDN1;POSTN;VCAM1;PLA2G4C;BTBD11;APLN;BMP4;ARL4A;COL1A2;STK17B;CYP1A1;ACKR3;TRIB3;PRKD1;STEAP2;ABCG1
Interleukin-4 regulation of apoptosis	20/267	5.36061e-11	5.58397e-09	0	0	7.38545	174.661	JUN;POSTN;VCAM1;GADD45B;PCDH7;CXCR4;PTGS2;SELE;CXCL2;HS3ST1;ITPKB;BMP4;ARL4C;MYC;STK17B;KIT;CYP1A1;CCL2;ALX1;LTB
Cytokine-cytokine receptor interaction	19/265	3.48565e-10	3.11219e-08	0	0	7.01229	152.708	CCL14;CXCL6;CSF3;BMPR2;CSF1;CXCR4;CXCL1;CXCL2;CX3CL1;TNFRSF10D;IL1A;CXCL11;CXCL12;KIT;CCL2;ACKR3;IL12A;LTB;TNFRSF4
AP-1 transcription factor network	11/70	5.24276e-10	4.09591e-08	0	0	16.4762	352.079	EGR1;EDN1;JUN;COL1A2;DUSP1;MYC;CCL2;NR3C1;JUNB;CYR61;FOSL2
TSH regulation of gene expression	12/97	1.47196e-09	1.02219e-07	0	0	12.5157	254.528	EGR1;JUN;CSF1;GADD45B;MYC;TNFAIP3;CCL2;HES1;PTGS2;PGF;STX11;ICAM1
Leptin influence on immune response	12/110	6.35389e-09	3.97118e-07	0	0	10.8483	204.753	SELP;SOCS3;EDN1;COL1A2;SELL;CXCR4;CCL2;CXCL1;CD36;LTB;CTSS;CX3CL1
Malaria	9/51	6.98984e-09	3.9715e-07	0	0	18.7848	352.755	SELP;CSF3;VCAM1;CCL2;IL12A;CD36;ACKR1;SELE;ICAM1
Binding of chemokines to chemokine receptors	9/54	1.18517e-08	6.17276e-07	0	0	17.5298	319.932	CXCL6;CXCL11;CXCL12;CXCR4;CCL2;ACKR3;CXCL1;CXCL2;CX3CL1
Wnt interactions in lipid metabolism and immune response	8/45	4.62404e-08	2.2231e-06	0	0	18.8749	318.786	IL32;KLF10;DUSP1;MYC;CYP1A1;CXCL1;HES1;TNFRSF4
Peptide G-protein coupled receptors	14/192	6.3265e-08	2.82433e-06	0	0	7.00286	116.079	CXCL6;EDN1;CXCR4;CXCL1;CXCL2;CX3CL1;APLN;CXCL11;CXCL12;CCL2;ACKR3;F2RL1;ACKR1;F2RL3
BDNF signaling pathway	16/261	8.10059e-08	3.37525e-06	0	0	5.84789	95.4888	DUSP4;KLF10;EGR1;DUSP5;JUN;DUSP1;GDF15;PTGS2;CLU;ITPKB;CXCL12;MYC;MAFF;TXNIP;JUNB;IER2
Signal transduction	33/1020	1.15131e-07	4.49731e-06	0	0	3.12373	49.9084	CXCL6;BMPR2;HTR2B;CXCR4;CXCL1;CXCL2;CX3CL1;ICAM1;DLL4;ARHGAP20;OR2I1P;HEY1;MYC;HEY2;CCL2;HES1;JUNB;DUSP4;JUN;EDN1;NOG;APLN;NFKBIA;COL3A1;CXCL11;COL1A2;CXCL12;KIT;F2RL1;ACKR3;ACKR1;FGFR3;F2RL3
RANKL regulation of apoptosis and immune response	9/74	2.01088e-07	7.07912e-06	0	0	12.1237	186.942	EGR1;JUN;VCAM1;CTSK;ACP5;TXNIP;CCL2;ICAM1;RELB
RANKL signaling pathway	8/54	2.03879e-07	7.07912e-06	0	0	15.1751	233.783	NFKBIA;JUN;VCAM1;CTSK;ACP5;ICAM1;RELB;NFKB2
RAGE pathway	8/60	4.7201e-07	1.55266e-05	0	0	13.42	195.479	BMP4;CLDN5;EDN1;VCAM1;CCL2;SELE;ABCG1;ICAM1
BMP receptor signaling	7/42	5.22309e-07	1.63221e-05	0	0	17.3841	251.462	BMP4;SMAD1;BMPR2;FST;NOG;SMAD9;SMAD6
Adhesion and diapedesis of granulocytes	5/15	5.7329e-07	1.70622e-05	0	0	43.1354	619.936	SELP;IL1A;CSF3;SELL;ICAM1
T cell receptor regulation of apoptosis	23/603	7.17686e-07	2.03888e-05	0	0	3.6058	51.0121	EGR1;DUSP5;SMAD1;JUN;CSF3;SERPINE2;GADD45B;DUSP1;HLA-B;TNFAIP3;NR3C1;SOD2;CLU;RELB;NFKBIA;IL1A;CXCL11;MYC;STK17B;LTB;JUNB;STEAP2;IER2
Interleukin-2 signaling pathway	28/847	7.54386e-07	2.04996e-05	0	0	3.14447	44.3287	CSF1;CXCR4;NR3C1;CTSS;ICAM1;SOCS3;MYC;CTSK;SPOCK2;PDK4;CTSH;ACP5;JAK3;TNFRSF4;DUSP4;DUSP5;JUN;DUSP1;FOSL2;ITPKB;COL1A2;SELL;STK17B;BHLHE40;CYP1A1;CD69;LTB;SGK1
Neural crest differentiation	9/91	1.20037e-06	3.12597e-05	0	0	9.60195	130.902	DLL4;BMP4;SMAD1;MYC;HEY2;SNAI1;HES1;FGFR3;NFKB2
Prolactin regulation of apoptosis	10/118	1.28185e-06	3.20464e-05	0	0	8.12583	110.245	EFNA1;DUSP4;SOCS3;EGR1;MAFF;CITED4;NOG;TRIB1;MAP3K5;MATN2
ATF2 transcription factor network	7/59	5.57882e-06	0.0001308	0	0	11.6908	141.418	DUSP5;SOCS3;JUN;DUSP1;HES1;JUNB;SELE
Monocyte and its surface molecules	4/11	5.65055e-06	0.0001308	0	0	49.0907	593.2	SELP;SELL;SELE;ICAM1
Signaling by bone morphogenetic protein (BMP)	5/23	5.95103e-06	0.000132835	0	0	23.9544	288.218	SMAD1;BMPR2;NOG;SMAD9;SMAD6
TGF-beta regulation of skeletal system development	8/85	6.90727e-06	0.000148864	0	0	9.05137	107.557	BMP4;SMAD1;BMPR2;MYC;FST;NOG;SMAD9;SMAD6
BMP signaling and regulation	4/12	8.39806e-06	0.00017496	0	0	42.9522	502.004	SMAD1;BMPR2;NOG;SMAD6
Interleukin-9 regulation of target genes	5/26	1.13052e-05	0.000227252	0	0	20.5292	233.833	SOCS3;SELL;MYC;CCL2;JUNB
Heart development	6/44	1.17085e-05	0.000227252	0	0	13.662	155.135	BMP4;SMAD1;BMPR2;HEY1;HEY2;BHLHE40
TGF-beta signaling pathway	11/185	1.19989e-05	0.000227252	0	0	5.55415	62.9323	BMP4;KLF10;SMAD1;JUN;MYC;FST;NOG;SMAD9;ZNF423;SMAD6;JUNB
TWEAK regulation of gene expression	5/27	1.37429e-05	0.000252626	0	0	19.5951	219.367	SMAD1;VCAM1;CXCL12;CCL2;ICAM1
Chemokine signaling pathway	11/189	1.46701e-05	0.000261966	0	0	5.42823	60.4145	NFKBIA;CCL14;CXCL6;CXCL11;CXCL12;CXCR4;CCL2;CXCL1;CXCL2;JAK3;CX3CL1
Adhesion and diapedesis of lymphocytes	4/14	1.66727e-05	0.000289456	0	0	34.3583	378.001	IL1A;VCAM1;SELL;ICAM1
Tumor necrosis factor (TNF) pathway	5/30	2.3575e-05	0.000398227	0	0	17.241	183.709	NFKBIA;JUN;TNFAIP3;MAP3K5;NFKB2
CD40/CD40L signaling	5/31	2.78421e-05	0.000455222	0	0	16.5771	173.876	NFKBIA;JUN;MYC;TNFAIP3;JAK3
GPCR ligand binding	16/410	2.84058e-05	0.000455222	0	0	3.60862	37.7784	CXCL6;EDN1;HTR2B;CXCR4;CXCL1;WNT9A;CXCL2;CX3CL1;APLN;CXCL11;CXCL12;F2RL1;CCL2;ACKR3;ACKR1;F2RL3
Pathways in cancer	14/325	3.11582e-05	0.000486847	0	0	3.98085	41.3071	JUN;LAMB3;LAMC2;WNT9A;PTGS2;PGF;GLI2;NFKB2;BMP4;NFKBIA;MYC;KIT;FGFR3;RUNX1T1
Cells and molecules involved in local acute inflammatory response	4/17	3.85615e-05	0.000587828	0	0	26.4254	268.568	SELP;IL1A;VCAM1;ICAM1
Interleukin-7 interactions in immune response	5/34	4.43112e-05	0.000659393	0	0	14.86	148.96	JUN;CXCL11;CXCL12;CXCL1;CXCL2
Toll-like receptor signaling pathway regulation	9/142	4.56839e-05	0.000664011	0	0	5.90466	59.0098	NFKBIA;JUN;CXCL11;IRAK2;CTSK;TNFAIP3;IL12A;SMAD6;NFKB2
Pertussis toxin-insensitive CCR5 signaling in macrophage	4/18	4.91251e-05	0.000682293	0	0	24.5366	243.432	JUN;CXCL12;CXCR4;CCL2
TNFR2 signaling pathway	4/18	4.91251e-05	0.000682293	0	0	24.5366	243.432	NFKBIA;DUSP1;TNFAIP3;TANK
Cytokines and inflammatory response	5/35	5.12065e-05	0.000695741	0	0	14.3639	141.91	IL1A;CSF3;CSF1;CXCL1;CXCL2
FSH regulation of apoptosis	12/263	6.66188e-05	0.000860468	0	0	4.20265	40.4149	KLF10;ARL4C;RASSF2;DUSP1;FST;ACP5;PRKD1;CD36;SGK1;CLU;CX3CL1;MAP3K5
ALK in cardiac myocytes	5/37	6.74607e-05	0.000860468	0	0	13.4648	129.315	BMP4;SMAD1;BMPR2;NOG;SMAD6
FRA pathway	5/37	6.74607e-05	0.000860468	0	0	13.4648	129.315	JUN;COL1A2;CCL2;JUNB;FOSL2
Thymic stromal lymphopoietin (TSLP) pathway	7/90	8.98931e-05	0.00112366	0	0	7.31283	68.1328	CSF1;MYC;CCL2;CXCL1;CXCL2;TNFRSF4;ICAM1
Interleukin-1 signaling pathway	8/125	0.00011313	0.0013864	0	0	5.94478	54.0201	NFKBIA;IL1A;JUN;IRAK2;DUSP1;TNFAIP3;CCL2;PTGS2
TWEAK signaling pathway	5/42	0.000125539	0.00150888	0	0	11.6423	104.581	NFKBIA;JUN;CCL2;RELB;NFKB2
Interleukin-11 pathway	4/23	0.000135773	0.0016011	0	0	18.0751	160.95	SOCS3;JUN;STX11;ICAM1
TGF-beta signaling in development	4/26	0.000223002	0.00258104	0	0	15.6079	131.236	SMAD1;BMPR2;SMAD9;SMAD6
ALK2 pathway	3/11	0.000243405	0.00276597	0	0	32.0747	266.886	SMAD1;BMPR2;SMAD9
MAPK signaling pathway	12/314	0.000346043	0.00386209	0	0	3.4838	27.7622	DUSP4;DUSP5;TMEM37;IL1A;JUN;GADD45B;DUSP1;MYC;FGFR3;RELB;MAP3K5;NFKB2
Regular glucocorticoid receptor pathway	6/82	0.000401367	0.00440095	0	0	6.81787	53.32	EGR1;JUN;NR3C1;SGK1;SELE;ICAM1
NOD signaling pathway	6/85	0.000486951	0.00524732	0	0	6.55796	50.0198	NFKBIA;IRAK2;TNFAIP3;CCL2;CXCL1;CXCL2
Mechanism of gene regulation by peroxisome proliferators via PPAR-alpha	5/57	0.000535972	0.00567767	0	0	8.27763	62.3424	NFKBIA;JUN;DUSP1;MYC;PTGS2
Toll receptor cascades	8/159	0.000580643	0.00604836	0	0	4.59825	34.2633	NFKBIA;DUSP4;JUN;IRAK2;CTSK;TNFAIP3;CTSS;NFKB2
EGF receptor transactivation by GPCRs in cardiac hypertrophy	4/34	0.000642893	0.00653599	0	0	11.4412	84.0872	NFKBIA;EDN1;JUN;MYC
BMP signaling pathway in stem cells	3/15	0.00064837	0.00653599	0	0	21.3788	156.943	SMAD1;BMPR2;SMAD9
Selenium pathway	5/60	0.000679536	0.00663914	0	0	7.82493	57.0758	CCL2;PTGS2;SOD2;ICAM1;NFKB2
Immune system	24/998	0.000679848	0.00663914	0	0	2.20499	16.0824	DUSP4;EGR1;JUN;PHLPP1;VCAM1;HLA-B;TNFAIP3;TANK;CTSS;ICAM1;NFKB2;IFIH1;NFKBIA;IL1A;SOCS3;SPSB1;SELL;IRAK2;CTSK;TXNIP;CTSH;TRIB3;CD36;JAK3
CD40L signaling pathway	3/16	0.000791127	0.00760699	0	0	19.7333	140.936	NFKBIA;DUSP1;TNFAIP3
Folate metabolism	5/63	0.00085009	0.0080501	0	0	7.41906	52.454	CSF1;CCL2;SOD2;ICAM1;NFKB2
Interleukin-23-mediated signaling events	4/37	0.000890792	0.00830963	0	0	10.3995	73.0396	NFKBIA;SOCS3;CCL2;CXCL1
Cadmium-induced DNA biosynthesis and proliferation in macrophages	3/17	0.000952392	0.00875361	0	0	18.3228	127.463	NFKBIA;JUN;MYC
Cell adhesion molecules (CAMs)	7/133	0.000980092	0.00880839	0	0	4.80666	33.2999	SELP;CLDN5;VCAM1;SELL;HLA-B;SELE;ICAM1
Signal transduction through IL-1R	4/38	0.000986539	0.00880839	0	0	10.0931	69.8574	NFKBIA;IL1A;JUN;IRAK2
Beta-1 integrin cell surface interactions	5/66	0.00105066	0.00912028	0	0	7.05312	48.3727	COL3A1;VCAM1;COL1A2;LAMB3;LAMC2
HIF-1 transcriptional activity in hypoxia	5/66	0.00105066	0.00912028	0	0	7.05312	48.3727	EDN1;JUN;CXCL12;BHLHE40;CXCR4
TNF-alpha signaling pathway	6/101	0.00120884	0.0103497	0	0	5.44903	36.6071	NFKBIA;JUN;TNFAIP3;TANK;MAP3K5;NFKB2
p53 signaling pathway	7/139	0.00126738	0.0107043	0	0	4.58677	30.5974	DUSP5;JUN;DUSP1;GDF15;HIC1;CX3CL1;TNFRSF10D
Innate immune system	11/319	0.00139892	0.0116577	0	0	3.11627	20.4803	IFIH1;DUSP4;NFKBIA;JUN;IRAK2;CTSK;TXNIP;TNFAIP3;TANK;CTSS;NFKB2
Interleukin-6 signaling pathway	5/71	0.00146012	0.0119882	0	0	6.51714	42.5519	SOCS3;JUN;MYC;JAK3;JUNB
Amoebiasis	6/105	0.00147695	0.0119882	0	0	5.2278	34.0737	COL3A1;COL1A2;LAMB3;IL12A;CXCL1;LAMC2
Leishmaniasis	5/72	0.00155436	0.0121551	0	0	6.41954	41.5132	NFKBIA;IL1A;JUN;IL12A;PTGS2
4-1BB-dependent immune response	3/20	0.00155586	0.0121551	0	0	15.0871	97.549	NFKBIA;JUN;MAP3K5
ID regulation of gene expression	3/20	0.00155586	0.0121551	0	0	15.0871	97.549	CXCL1;SELE;ICAM1
Signaling by NOTCH1	5/73	0.00165299	0.0127546	0	0	6.32481	40.5115	DLL4;HEY1;MYC;HEY2;HES1
Gastrin pathway	4/44	0.00171769	0.0130921	0	0	8.57652	54.6048	JUN;HES1;PTGS2;KLF4
RIG-I/MDA5-mediated induction of interferon-alpha/beta pathways	5/76	0.0019765	0.0144055	0	0	6.05665	37.7113	IFIH1;NFKBIA;TNFAIP3;TANK;NFKB2
Alternative NF-kappaB pathway	2/6	0.0019822	0.0144055	0	0	42.5905	265.064	NFKB2;RELB
Low-density lipoprotein (LDL) pathway during atherogenesis	2/6	0.0019822	0.0144055	0	0	42.5905	265.064	CSF1;CCL2
MSP/RON receptor signaling pathway	2/6	0.0019822	0.0144055	0	0	42.5905	265.064	CSF1;CCL2
TRAF6 mediated NF-kB activation	3/22	0.00206587	0.014841	0	0	13.4976	83.445	IFIH1;NFKBIA;NFKB2
Regulation of NFAT transcription factors	4/47	0.00219607	0.0152505	0	0	7.97695	48.8276	EGR1;JUN;PTGS2;JUNB
Regulation of transcription by NOTCH1 intracellular domain	4/47	0.00219607	0.0152505	0	0	7.97695	48.8276	HEY1;MYC;HEY2;HES1
Delta Np63 pathway	4/47	0.00219607	0.0152505	0	0	7.97695	48.8276	IL1A;HES1;POU2F2;FOSL2
G alpha (i) signaling events	8/199	0.0024382	0.0167459	0	0	3.62786	21.827	CXCL6;CXCL11;CXCL12;CXCR4;ACKR3;CXCL1;CXCL2;APLN
TAK1 activates NF-kappaB by phosphorylation and activation of IKK complex	3/24	0.0026688	0.0179355	0	0	12.2109	72.3632	NFKBIA;IRAK2;NFKB2
NF-kappaB signaling pathway	3/24	0.0026688	0.0179355	0	0	12.2109	72.3632	NFKBIA;IL1A;TNFAIP3
Interleukin-1 processing	2/7	0.0027537	0.0181165	0	0	34.0707	200.84	IL1A;NFKB2
Negative regulation of the PI3K/Akt network	2/7	0.0027537	0.0181165	0	0	34.0707	200.84	PHLPP1;TRIB3
Signaling by NOTCH	6/119	0.002783	0.0181185	0	0	4.57685	26.9312	DLL4;JUN;HEY1;MYC;HEY2;HES1
Notch signaling pathway	6/121	0.00302363	0.0193395	0	0	4.4968	26.0873	DLL4;HEY1;MYC;HEY2;NRARP;HES1
Small cell lung cancer	5/84	0.00306338	0.0193395	0	0	5.4411	31.4944	NFKBIA;LAMB3;MYC;LAMC2;PTGS2
ECM-receptor interaction	5/84	0.00306338	0.0193395	0	0	5.4411	31.4944	COL3A1;COL1A2;LAMB3;LAMC2;CD36
Vitamin B12 metabolism	4/52	0.0031851	0.0199069	0	0	7.1442	41.074	CCL2;SOD2;ICAM1;NFKB2
C-Myb transcription factor network	5/85	0.00322441	0.019953	0	0	5.37282	30.8239	COL1A2;MYC;KIT;HES1;PTGS2
ALK1 pathway	3/26	0.00336987	0.0206487	0	0	11.1479	63.4639	SMAD1;BMPR2;SMAD9
TSP1-induced apoptosis in microvascular endothelial cell	2/8	0.00364335	0.0219549	0	0	28.3908	159.41	JUN;CD36
Hematopoietic cell lineage	5/88	0.00374404	0.0219549	0	0	5.17783	28.9316	IL1A;CSF3;CSF1;KIT;CD36
CTCF pathway	3/27	0.00375868	0.0219549	0	0	10.6829	59.65	SMAD1;MYC;SMAD6
TNF/stress-related signaling	3/27	0.00375868	0.0219549	0	0	10.6829	59.65	NFKBIA;JUN;TANK
Oxidative stress	3/27	0.00375868	0.0219549	0	0	10.6829	59.65	CYP1A1;SOD2;JUNB
T cell receptor calcium pathway	3/29	0.00461555	0.0259391	0	0	9.86014	53.031	JUN;PTGS2;JUNB
Integrin beta-2 pathway	3/29	0.00461555	0.0259391	0	0	9.86014	53.031	VCAM1;CYR61;ICAM1
Type I hemidesmosome assembly	2/9	0.00464829	0.0259391	0	0	24.3337	130.703	LAMB3;LAMC2
Endosomal/vacuolar pathway	2/9	0.00464829	0.0259391	0	0	24.3337	130.703	HLA-B;CTSS
MAP kinase pathway regulation through dual specificity phosphatases	2/9	0.00464829	0.0259391	0	0	24.3337	130.703	DUSP4;DUSP1
Adipogenesis	6/133	0.00480741	0.0265897	0	0	4.06942	21.7209	BMP4;SOCS3;CYP26B1;GADD45B;TRIB3;NR3C1
Inflammatory response pathway	3/30	0.00508461	0.0278761	0	0	9.49447	50.1454	COL3A1;COL1A2;LAMC2
NF-kappaB activation by non-typeable Hemophilus influenzae	3/31	0.00558135	0.0303334	0	0	9.15492	47.4987	NFKBIA;DUSP1;NR3C1
Immune system signaling by interferons, interleukins, prolactin, and growth hormones	9/280	0.00587748	0.0316675	0	0	2.87749	14.7806	EGR1;IL1A;SOCS3;VCAM1;IRAK2;HLA-B;JAK3;ICAM1;NFKB2
Endothelins	4/64	0.00670506	0.0358176	0	0	5.71188	28.5874	EDN1;JUN;COL3A1;COL1A2
TGF-beta signaling in gastrointestinal stem cells	2/11	0.00699291	0.0364214	0	0	18.9243	93.9188	SMAD1;SMAD9
Erythropoietin-mediated neuroprotection through NF-kB	2/11	0.00699291	0.0364214	0	0	18.9243	93.9188	NFKBIA;SOD2
Integrin beta-4 pathway	2/11	0.00699291	0.0364214	0	0	18.9243	93.9188	LAMB3;LAMC2
Interleukin-12-mediated signaling events	4/65	0.00708046	0.0365726	0	0	5.61796	27.8112	GADD45B;IL12A;RELB;NFKB2
Interleukin-4 signaling pathway	5/104	0.00756616	0.038761	0	0	4.33748	21.1846	NFKBIA;SELP;SOCS3;COL1A2;JAK3
G alpha 13 pathway	4/67	0.00787232	0.0400016	0	0	5.43906	26.349	NFKBIA;PRKD1;MAP3K5;NFKB2
ERBB1 downstream pathway	5/106	0.00818349	0.0412474	0	0	4.25116	20.4295	EPS8;EGR1;SMAD1;JUN;DUSP1
CD8/T cell receptor downstream pathway	4/68	0.00828919	0.0413053	0	0	5.3538	25.6597	EGR1;JUN;JUNB;TNFRSF4
Toll-like receptor endosomal trafficking and processing	2/12	0.00832715	0.0413053	0	0	17.031	81.5486	CTSK;CTSS
Phase I of biological oxidations: functionalization of compounds	4/69	0.00872025	0.0429146	0	0	5.27117	24.9965	CYP26B1;ALDH1A1;CYP1A1;PTGS2
EGFR1 pathway	6/152	0.00906224	0.0442492	0	0	3.53641	16.634	DUSP4;CSF1;DUSP1;MYC;TXNIP;CTSH
Signaling by interleukins	5/109	0.00917372	0.0444463	0	0	4.1279	19.3657	SOCS3;IL1A;IRAK2;JAK3;NFKB2
RIG-I-like receptor signaling pathway	4/71	0.00962575	0.0462777	0	0	5.1133	23.7427	IFIH1;NFKBIA;IL12A;TANK
Interleukin-22 soluble receptor signaling pathway	2/13	0.00976579	0.0465925	0	0	15.482	71.664	SOCS3;JAK3
Vitamin A and carotenoid metabolism	3/39	0.0105978	0.0501789	0	0	7.1176	32.3645	CYP26B1;ALDH1A1;CD36
Prolactin activation of MAPK signaling	4/75	0.0116151	0.0545824	0	0	4.82425	21.4942	NFKBIA;SOCS3;JUN;MYC
Leukocyte transendothelial migration	5/117	0.0122118	0.0569581	0	0	3.83149	16.8791	CLDN5;VCAM1;CXCL12;CXCR4;ICAM1
Erythrocyte differentiation pathway	2/15	0.0129459	0.0587706	0	0	13.0988	56.9402	IL1A;CSF3
Fatty acid omega oxidation	2/15	0.0129459	0.0587706	0	0	13.0988	56.9402	ALDH1A1;CYP1A1
Hematopoiesis regulation by cytokines	2/15	0.0129459	0.0587706	0	0	13.0988	56.9402	CSF3;CSF1
Bladder cancer	3/42	0.0129765	0.0587706	0	0	6.5691	28.5402	MYC;FGFR3;PGF
Type 1 diabetes mellitus	3/43	0.0138316	0.0621925	0	0	6.40455	27.4166	IL1A;HLA-B;IL12A
Apoptosis modulation and signaling	4/80	0.0144497	0.0640501	0	0	4.50572	19.0911	NFKBIA;JUN;MAP3K5;TNFRSF10D
Nuclear beta-catenin signaling and target gene transcription regulation	4/80	0.0144497	0.0640501	0	0	4.50572	19.0911	JUN;MYC;KLF4;CYR61
Hypoxia-inducible factor in the cardivascular system	2/16	0.0146823	0.0641709	0	0	12.1626	51.3395	EDN1;JUN
Interleukin-10 anti-inflammatory signaling pathway	2/16	0.0146823	0.0641709	0	0	12.1626	51.3395	IL1A;MAP3K5
MAP kinase signaling pathway	4/81	0.0150645	0.0653841	0	0	4.44698	18.6569	NFKBIA;JUN;MYC;MAP3K5
SMAD2/3 nuclear pathway	4/82	0.0156956	0.0676533	0	0	4.38974	18.2367	JUN;COL1A2;MYC;NR3C1
Integrin beta-5 pathway	2/17	0.016513	0.0700391	0	0	11.3511	46.5807	VCAM1;CYR61
Osteoclast signaling	2/17	0.016513	0.0700391	0	0	11.3511	46.5807	CTSK;ACP5
Alpha-6 beta-1 and alpha-6 beta-4 integrin signaling	3/46	0.0165853	0.0700391	0	0	5.95681	24.4184	IL1A;LAMB3;LAMC2
Agrin in postsynaptic differentiation	3/47	0.0175663	0.0731931	0	0	5.82113	23.5277	JUN;LAMB3;LAMC2
Nucleotide-binding domain, leucine rich repeat containing receptor (NLR) signaling pathways	3/47	0.0175663	0.0731931	0	0	5.82113	23.5277	IRAK2;TNFAIP3;TXNIP
Bone remodeling	2/18	0.0184355	0.0753082	0	0	10.6412	42.4953	NFKBIA;FOSL2
Serotonin receptor 4/6/7 and NR3C signaling	2/18	0.0184355	0.0753082	0	0	10.6412	42.4953	EGR1;NR3C1
Effect of METS on macrophage differentiation	2/18	0.0184355	0.0753082	0	0	10.6412	42.4953	JUN;CSF1
HES/HEY pathway	3/48	0.0185792	0.0754024	0	0	5.69149	22.6846	HEY1;HEY2;HES1
Wnt signaling pathway	7/231	0.0192922	0.077791	0	0	2.69025	10.6213	SOX2;JUN;MYC;PRICKLE2;PRKD1;WNT9A;SOX7
Type II interferon signaling (interferon-gamma)	3/50	0.0207003	0.0829337	0	0	5.44874	21.1281	SOCS3;HLA-B;ICAM1
Cell differentiation pathway	2/20	0.0225465	0.0880721	0	0	9.45785	35.8659	SOX2;KLF4
GATA3-mediated activation of Th2 cytokine expression	2/20	0.0225465	0.0880721	0	0	9.45785	35.8659	IL1A;JUNB
Hypertrophy pathway	2/20	0.0225465	0.0880721	0	0	9.45785	35.8659	IL1A;CYR61
Interleukin-3 regulation of hematopoietic cells	2/20	0.0225465	0.0880721	0	0	9.45785	35.8659	KIT;CD69
Interleukin-2 receptor beta chain in T cell activation	3/52	0.0229488	0.089087	0	0	5.22582	19.7248	SOCS3;MYC;JAK3
Androgen receptor regulation of biosynthesis and transcription	3/53	0.0241209	0.0924881	0	0	5.12104	19.0742	EGR1;JUN;NR3C1
JNK/MAPK pathway	3/53	0.0241209	0.0924881	0	0	5.12104	19.0742	DUSP4;JUN;MAP3K5
Prion pathway	2/21	0.0247304	0.0931113	0	0	8.95962	33.1481	LAMB3;LAMC2
Cytosolic sensors of pathogen-associated DNA	2/21	0.0247304	0.0931113	0	0	8.95962	33.1481	NFKBIA;NFKB2
Oxidative stress-induced gene expression via Nrf2	2/21	0.0247304	0.0931113	0	0	8.95962	33.1481	JUN;MAFF
Kit receptor signaling pathway	3/54	0.0253248	0.0947786	0	0	5.02037	18.4547	KIT;SNAI1;JUNB
Transport of glucose and other sugars, bile salts and organic acids, metal ions and amine compounds	4/96	0.0263017	0.0977679	0	0	3.71909	13.5305	SLC6A6;SLC30A3;SLC40A1;SLC2A6
Basal cell carcinoma	3/55	0.0265606	0.0977679	0	0	4.92358	17.8643	BMP4;WNT9A;GLI2
Adaptive immune system	13/606	0.0265929	0.0977679	0	0	1.90189	6.89838	PHLPP1;VCAM1;HLA-B;CTSS;ICAM1;NFKBIA;SOCS3;SPSB1;SELL;CTSK;CTSH;TRIB3;CD36
Interferon-gamma signaling pathway	4/97	0.0271894	0.0987988	0	0	3.67892	13.2622	SOCS3;VCAM1;HLA-B;ICAM1
Mitochondrial pathway of apoptosis: BH3-only Bcl-2 family	4/97	0.0271894	0.0987988	0	0	3.67892	13.2622	JUN;CTSK;CTSH;CTSS
Thromboxane A2 receptor signaling	3/56	0.0278282	0.100535	0	0	4.83043	17.3012	VCAM1;SELE;ICAM1
Wnt signaling pathway and pluripotency	4/98	0.0280949	0.100916	0	0	3.63959	13.0012	SOX2;JUN;MYC;PRKD1
Granule cell survival pathway	4/99	0.0290183	0.102273	0	0	3.6011	12.7473	JUN;NPTX1;CXCL2;MAP3K5
Acute myeloid leukemia	3/57	0.0291275	0.102273	0	0	4.74074	16.7636	MYC;KIT;RUNX1T1
Keratinocyte differentiation	3/57	0.0291275	0.102273	0	0	4.74074	16.7636	NFKBIA;JUN;MAP3K5
PI3K cascade	3/57	0.0291275	0.102273	0	0	4.74074	16.7636	PHLPP1;TRIB3;FGFR3
Jak-STAT signaling pathway	6/199	0.0299228	0.104479	0	0	2.6688	9.36519	SOCS3;CSF3;MYC;SPRY4;IL12A;JAK3
Tryptophan metabolism	3/58	0.0304584	0.105758	0	0	4.65431	16.25	IL4I1;ALDH1A1;CYP1A1
Inhibition of cellular proliferation by Gleevec	2/24	0.0317686	0.109698	0	0	7.73668	26.6859	JUN;MYC
Integrated breast cancer pathway	5/152	0.0333588	0.114556	0	0	2.91403	9.90897	SMAD1;JUN;BMPR2;MYC;SMAD6
Chagas disease	4/104	0.0339035	0.11579	0	0	3.42017	11.5747	NFKBIA;JUN;CCL2;IL12A
Metal ion solute carrier family (SLC) transporters	2/25	0.0342696	0.116405	0	0	7.39993	24.9636	SLC30A3;SLC40A1
Myometrial relaxation and contraction pathways	5/155	0.0358294	0.121045	0	0	2.85531	9.5053	GUCY1A3;JUN;MAFF;ACKR3;PRKD1
Physiological and pathological hypertrophy of the heart	2/26	0.0368446	0.121841	0	0	7.09124	23.4085	EDN1;JUN
Segmentation clock	2/26	0.0368446	0.121841	0	0	7.09124	23.4085	HEY2;HES1
Inhibition of activated T cell apoptosis by neuropeptides VIP and PACAP	2/26	0.0368446	0.121841	0	0	7.09124	23.4085	NFKBIA;MYC
Interleukin-27-mediated signaling events	2/26	0.0368446	0.121841	0	0	7.09124	23.4085	EBI3;IL12A
Interferon alpha/beta signaling	3/64	0.0391031	0.128629	0	0	4.19523	13.5991	SOCS3;EGR1;HLA-B
Retinol metabolism	3/65	0.0406526	0.132333	0	0	4.12736	13.2187	CYP26B1;ALDH1A1;CYP1A1
LPA receptor mediated events	3/65	0.0406526	0.132333	0	0	4.12736	13.2187	NFKBIA;JUN;PRKD1
Adipocytokine signaling pathway	3/67	0.0438434	0.14198	0	0	3.99797	12.5022	NFKBIA;SOCS3;CD36
Insulin signaling pathway	7/277	0.0449311	0.144752	0	0	2.22666	6.90849	EGR1;SOCS3;JUN;PPP1R3C;TRIB3;SGK1;MAP3K5
Epithelial cell signaling in Helicobacter pylori infection	3/68	0.0454843	0.145783	0	0	3.93626	12.1646	NFKBIA;JUN;CXCL1
Interferon signaling	5/168	0.0478177	0.149511	0	0	2.62585	7.98352	SOCS3;EGR1;VCAM1;HLA-B;ICAM1
TRAF6-mediated IRF7 activation	2/30	0.0478435	0.149511	0	0	6.07697	18.4729	IFIH1;TANK
Interferon-beta enhancer pathway	2/30	0.0478435	0.149511	0	0	6.07697	18.4729	JUN;NR3C1
Interleukin-2/STAT5 pathway	2/30	0.0478435	0.149511	0	0	6.07697	18.4729	MYC;JAK3
Nuclear events mediated by MAP kinases	2/30	0.0478435	0.149511	0	0	6.07697	18.4729	DUSP4;JUN
Hedgehog signaling pathway	3/70	0.0488565	0.151917	0	0	3.81838	11.5272	BMP4;WNT9A;GLI2
Prostaglandin biosynthesis and regulation	2/31	0.0507582	0.155509	0	0	5.86712	17.488	EDN1;PTGS2
Alpha-6 beta-4 integrin signaling pathway	2/31	0.0507582	0.155509	0	0	5.86712	17.488	LAMB3;LAMC2
Alpha-V beta-3 integrin/OPN pathway	2/31	0.0507582	0.155509	0	0	5.86712	17.488	NFKBIA;JUN
Immunoregulatory interactions between a lymphoid and a non-lymphoid cell	4/119	0.0512676	0.156304	0	0	2.9718	8.8283	VCAM1;SELL;HLA-B;ICAM1
Alanine, aspartate and glutamate metabolism	2/32	0.053735	0.161122	0	0	5.67126	16.581	IL4I1;ASS1
Sphingolipid de novo biosynthesis	2/32	0.053735	0.161122	0	0	5.67126	16.581	COL4A3BP;PRKD1
Syndecan 4 pathway	2/32	0.053735	0.161122	0	0	5.67126	16.581	CXCL12;CXCR4
Lysosome	4/121	0.0538896	0.161122	0	0	2.9207	8.53083	CTSK;ACP5;CTSH;CTSS
Myc repressed pathway	3/73	0.0541371	0.161122	0	0	3.65417	10.6564	COL1A2;MYC;CLU
Signaling by PDGF	4/122	0.0552275	0.163589	0	0	2.8958	8.38709	COL3A1;COL1A2;PHLPP1;TRIB3
Seven transmembrane receptor signaling through beta-arrestin	3/74	0.0559558	0.163854	0	0	3.60252	10.3868	NFKBIA;MAP3K5;NFKB2
Integrins in angiogenesis	3/74	0.0559558	0.163854	0	0	3.60252	10.3868	COL3A1;COL1A2;CSF1
Focal adhesion	6/233	0.0566648	0.163854	0	0	2.26513	6.50228	JUN;COL3A1;COL1A2;LAMB3;LAMC2;PGF
Negative regulators of RIG-I/MDA5 signaling	2/33	0.0567721	0.163854	0	0	5.48804	15.7436	IFIH1;TNFAIP3
Phenylalanine, tyrosine and tryptophan biosynthesis	1/5	0.0571524	0.163854	0	0	21.2039	60.6862	IL4I1
Folate-alcohol and cancer pathway	1/5	0.0571524	0.163854	0	0	21.2039	60.6862	ALDH1A1
Kit receptor transcriptional targets	1/5	0.0571524	0.163854	0	0	21.2039	60.6862	KIT
HIF-2-alpha transcription factor network	2/34	0.0598677	0.170855	0	0	5.31627	14.9686	EFNA1;BHLHE40
Neurotrophin signaling pathway	4/126	0.0607572	0.172606	0	0	2.80029	7.84323	NFKBIA;JUN;IRAK2;MAP3K5
Prion diseases	2/35	0.0630201	0.176626	0	0	5.15491	14.2497	EGR1;IL1A
Interleukin-2/PI3K pathway	2/35	0.0630201	0.176626	0	0	5.15491	14.2497	MYC;JAK3
Interleukin-7 signaling pathway	2/35	0.0630201	0.176626	0	0	5.15491	14.2497	MYC;JAK3
Signaling by SCF-KIT	3/78	0.0635166	0.177223	0	0	3.4097	9.39867	PHLPP1;KIT;TRIB3
Antigen processing: cross presentation	3/79	0.0654771	0.179729	0	0	3.36466	9.17225	HLA-B;CD36;CTSS
Signaling events mediated by hepatocyte growth factor receptor (c-Met)	3/79	0.0654771	0.179729	0	0	3.36466	9.17225	EGR1;JUN;SNAI1
p73 transcription factor network	3/79	0.0654771	0.179729	0	0	3.36466	9.17225	GDF15;MYC;HEY2
Apoptosis	6/242	0.0655652	0.179729	0	0	2.17774	5.93372	NFKBIA;IL1A;JUN;IRAK2;MYC;TNFRSF10D
Signaling by GPCR	17/977	0.0671415	0.183247	0	0	1.53467	4.14506	CXCL6;EDN1;HTR2B;CXCR4;CXCL1;WNT9A;CXCL2;CX3CL1;APLN;CXCL11;OR2I1P;CXCL12;F2RL1;CCL2;ACKR3;ACKR1;F2RL3
Cytochrome P450 metabolism of vitamins	1/6	0.0681864	0.184487	0	0	16.9622	45.5522	CYP26B1
NF-kappaB activation	1/6	0.0681864	0.184487	0	0	16.9622	45.5522	NFKBIA
Allograft rejection	2/37	0.0694882	0.186395	0	0	4.85985	12.9593	HLA-B;IL12A
PI3K/AKT activation	2/37	0.0694882	0.186395	0	0	4.85985	12.9593	PHLPP1;TRIB3
ATM-dependent DNA damage response	3/82	0.0715231	0.191034	0	0	3.2364	8.53676	JUN;MYC;SOD2
BMAL1-CLOCK/NPAS2 activates circadian expression	2/38	0.0728005	0.192798	0	0	4.72462	12.3786	BHLHE40;NR3C1
p38 alpha/beta MAPK downstream pathway	2/38	0.0728005	0.192798	0	0	4.72462	12.3786	JUN;PTGS2
Response to elevated platelet cytosolic calcium	3/83	0.0735923	0.194073	0	0	3.19578	8.33847	SELP;CD36;CLU
Cell junction organization	3/84	0.0756881	0.197518	0	0	3.15616	8.14649	CLDN5;LAMB3;LAMC2
Differentiation pathway in PC12 cells	3/84	0.0756881	0.197518	0	0	3.15616	8.14649	EGR1;JUN;MAP3K5
FAS pathway and stress induction of heat shock protein regulation	2/39	0.0761629	0.197518	0	0	4.59669	11.8359	IL1A;JUN
GAB1 signalosome	2/39	0.0761629	0.197518	0	0	4.59669	11.8359	PHLPP1;TRIB3
Integrin cell surface interactions	3/85	0.0778101	0.200945	0	0	3.11752	7.96053	VCAM1;COL1A2;ICAM1
Activation of PKC through G-protein coupled receptors	1/7	0.0790919	0.200945	0	0	14.1345	35.8612	NFKBIA
Zinc efflux and compartmentalization by the SLC30 family	1/7	0.0790919	0.200945	0	0	14.1345	35.8612	SLC30A3
FGFR3b ligand binding and activation	1/7	0.0790919	0.200945	0	0	14.1345	35.8612	FGFR3
Gene expression regulation in late stage pancreatic bud precursor cells	1/7	0.0790919	0.200945	0	0	14.1345	35.8612	HES1
Biological oxidations	4/139	0.0806583	0.204095	0	0	2.52895	6.36672	CYP26B1;ALDH1A1;CYP1A1;PTGS2
Alpha-M beta-2 integrin signaling	2/41	0.083031	0.207578	0	0	4.36052	10.8513	SELP;ICAM1
Transcriptional activity of SMAD2/SMAD3-SMAD4 heterotrimer	2/41	0.083031	0.207578	0	0	4.36052	10.8513	MYC;JUNB
Graft-versus-host disease	2/41	0.083031	0.207578	0	0	4.36052	10.8513	IL1A;HLA-B
Signaling events mediated by T cell protein tyrosine phosphatase (TC-PTP)	2/42	0.0865338	0.215473	0	0	4.25129	10.4039	CSF1;JAK3
Endocytosis	5/201	0.0877156	0.216539	0	0	2.18006	5.30552	KIT;HLA-B;CXCR4;SMAD6;FGFR3
Binding of RNA by insulin-like growth factor 2 mRNA binding proteins (IGF2BPs/IMPs/VICKZs)	1/8	0.0898703	0.216539	0	0	12.1147	29.1889	MYC
Support of platelet aggregation by Eph kinases and ephrins	1/8	0.0898703	0.216539	0	0	12.1147	29.1889	SELP
Cross-presentation of particulate exogenous antigens (phagosomes)	1/8	0.0898703	0.216539	0	0	12.1147	29.1889	CD36
Visceral fat deposits and the metabolic syndrome	1/8	0.0898703	0.216539	0	0	12.1147	29.1889	NR3C1
Hydrolysis of lysophosphatidylcholine (LPC)	1/8	0.0898703	0.216539	0	0	12.1147	29.1889	PLA2G4C
Mechanism of acetaminophen activity and toxicity	1/8	0.0898703	0.216539	0	0	12.1147	29.1889	PTGS2
Oxygen/carbon dioxide exchange in erythrocytes	1/8	0.0898703	0.216539	0	0	12.1147	29.1889	AQP1
Beta-3 integrin cell surface interactions	2/43	0.0900802	0.216539	0	0	4.14739	9.983	COL1A2;CYR61
Platelet activation, signaling and aggregation	5/205	0.0934578	0.222597	0	0	2.13603	5.06291	SELP;COL1A2;CD36;CLU;F2RL3
NCAM1 interactions	2/44	0.0936689	0.222597	0	0	4.04844	9.58666	COL3A1;COL1A2
PI3K events in ERBB2 signaling	2/44	0.0936689	0.222597	0	0	4.04844	9.58666	PHLPP1;TRIB3
Signaling by ERBB4	3/93	0.095694	0.225693	0	0	2.83925	6.66258	PHLPP1;CXCL12;TRIB3
Extracellular matrix organization	3/93	0.095694	0.225693	0	0	2.83925	6.66258	COL3A1;COL1A2;MMP10
RhoA signaling pathway	2/45	0.0972983	0.226065	0	0	3.95409	9.21292	JUN;CYR61
Integrin-linked kinase signaling	2/45	0.0972983	0.226065	0	0	3.95409	9.21292	JUN;SNAI1
Interleukin-12/STAT4 pathway	2/45	0.0972983	0.226065	0	0	3.95409	9.21292	JUN;IL12A
Interleukin-3 signaling pathway	2/45	0.0972983	0.226065	0	0	3.95409	9.21292	JUN;CD69
Cell surface interactions at the vascular wall	3/94	0.0980385	0.226941	0	0	2.80791	6.52107	SELP;COL1A2;SELL
Alpha-4 beta-7 integrin signaling	1/9	0.100523	0.229295	0	0	10.5998	24.3516	VCAM1
Benzo(a)pyrene metabolism	1/9	0.100523	0.229295	0	0	10.5998	24.3516	CYP1A1
Urea cycle	1/9	0.100523	0.229295	0	0	10.5998	24.3516	ASS1
PI3K/AKT signalling	1/9	0.100523	0.229295	0	0	10.5998	24.3516	TRIB3
Syndecan 1 pathway	2/46	0.100967	0.229471	0	0	3.86403	8.86006	COL3A1;COL1A2
Antigen-activated B-cell receptor generation of second messengers	5/211	0.102423	0.231937	0	0	2.07318	4.72402	NFKBIA;JUN;MYC;POU2F2;NFKB2
Downstream signaling events Of B cell receptor (BCR)	3/98	0.107645	0.241141	0	0	2.68913	5.99386	NFKBIA;PHLPP1;TRIB3
ATM pathway	2/48	0.108417	0.241141	0	0	3.69565	8.21089	NFKBIA;JUN
Presenilin action in Notch and Wnt signaling	2/48	0.108417	0.241141	0	0	3.69565	8.21089	JUN;MYC
Diurnally regulated genes with circadian orthologs	2/48	0.108417	0.241141	0	0	3.69565	8.21089	CLDN5;PPP1R3C
Intestinal immune network for IgA production	2/48	0.108417	0.241141	0	0	3.69565	8.21089	CXCL12;CXCR4
Senescence and autophagy	3/99	0.110102	0.242637	0	0	2.66098	5.87106	IL1A;JUN;CXCL1
Activation of the AP-1 family of transcription factors	1/10	0.111052	0.242637	0	0	9.42155	20.7063	JUN
Ethanol oxidation	1/10	0.111052	0.242637	0	0	9.42155	20.7063	ALDH1A1
IRAK2-mediated activation of TAK1 complex	1/10	0.111052	0.242637	0	0	9.42155	20.7063	IRAK2
Ceramide signaling pathway	2/49	0.112196	0.242637	0	0	3.61684	7.91188	NFKBIA;MYC
FoxO family signaling	2/49	0.112196	0.242637	0	0	3.61684	7.91188	SGK1;SOD2
G alpha 12 pathway	2/49	0.112196	0.242637	0	0	3.61684	7.91188	JUN;MAP3K5
Interleukin-5 signaling pathway	2/49	0.112196	0.242637	0	0	3.61684	7.91188	JUN;MYC
Melanogenesis	3/101	0.11508	0.248018	0	0	2.60641	5.63539	EDN1;KIT;WNT9A
MHC class II antigen presentation	3/103	0.120142	0.254735	0	0	2.55403	5.41218	CTSK;CTSH;CTSS
Passive transport by aquaporins	1/11	0.121457	0.254735	0	0	8.47897	17.8753	AQP1
B lymphocyte cell surface molecules	1/11	0.121457	0.254735	0	0	8.47897	17.8753	ICAM1
Signaling by VEGF	1/11	0.121457	0.254735	0	0	8.47897	17.8753	PGF
Cardiac protection against reactive oxygen species	1/11	0.121457	0.254735	0	0	8.47897	17.8753	SOD2
Telomerase protein component gene hTERT transcriptional regulation	1/11	0.121457	0.254735	0	0	8.47897	17.8753	MYC
Transport of organic anions	1/11	0.121457	0.254735	0	0	8.47897	17.8753	SLCO2A1
Glypican-3 pathway	1/11	0.121457	0.254735	0	0	8.47897	17.8753	BMP4
Signaling events mediated by PTP1B	2/52	0.123729	0.258631	0	0	3.39931	7.10341	SOCS3;CSF1
Alanine and aspartate metabolism	1/12	0.131742	0.266469	0	0	7.70776	15.6229	ASS1
Pyruvate dehydrogenase (PDH) complex regulation	1/12	0.131742	0.266469	0	0	7.70776	15.6229	PDK4
SRF and microRNAs in smooth muscle differentiation and proliferation	1/12	0.131742	0.266469	0	0	7.70776	15.6229	KLF4
Serotonin receptors	1/12	0.131742	0.266469	0	0	7.70776	15.6229	HTR2B
D4-GDI signaling pathway	1/12	0.131742	0.266469	0	0	7.70776	15.6229	JUN
ERK inactivation	1/12	0.131742	0.266469	0	0	7.70776	15.6229	DUSP4
FGFR3 ligand binding and activation	1/12	0.131742	0.266469	0	0	7.70776	15.6229	FGFR3
Facilitative sodium-independent glucose transporters	1/12	0.131742	0.266469	0	0	7.70776	15.6229	SLC2A6
Iron metabolism in placenta	1/12	0.131742	0.266469	0	0	7.70776	15.6229	SLC40A1
NF-kappaB activation through FADD/RIP-1 pathway	1/12	0.131742	0.266469	0	0	7.70776	15.6229	IFIH1
Cytosolic DNA-sensing pathway	2/56	0.139522	0.279785	0	0	3.14687	6.19787	NFKBIA;IL33
Platelet adhesion to exposed collagen	1/13	0.141907	0.279785	0	0	7.06509	13.7952	COL1A2
CTL mediated immune response against target cells	1/13	0.141907	0.279785	0	0	7.06509	13.7952	ICAM1
T helper cell surface molecules	1/13	0.141907	0.279785	0	0	7.06509	13.7952	ICAM1
Double stranded RNA-induced gene expression	1/13	0.141907	0.279785	0	0	7.06509	13.7952	NFKBIA
HIV life cycle early phase	1/13	0.141907	0.279785	0	0	7.06509	13.7952	CXCR4
MAP kinase downregulation by phosphorylation of MEK1 by Cdk5/p35	1/13	0.141907	0.279785	0	0	7.06509	13.7952	EGR1
Melanocyte development and pigmentation pathway	1/13	0.141907	0.279785	0	0	7.06509	13.7952	KIT
Lipid metabolism regulation by peroxisome proliferator-activated receptor alpha (PPAR-alpha)	3/112	0.143885	0.282793	0	0	2.34207	4.54067	CYP1A1;TRIB3;CD36
Metapathway biotransformation	4/174	0.14756	0.287334	0	0	2.00471	3.83605	CYP26B1;CYP1A1;CHST1;HS3ST1
Arachidonic acid metabolism	2/58	0.147575	0.287334	0	0	3.03417	5.80566	GPX3;PTGS2
HIV-1 Nef as negative effector of Fas and TNF	2/58	0.147575	0.287334	0	0	3.03417	5.80566	NFKBIA;MAP3K5
Signaling by NOTCH2	1/14	0.151953	0.289865	0	0	6.52129	12.2873	DLL4
T cell receptor/JNK pathway	1/14	0.151953	0.289865	0	0	6.52129	12.2873	JUN
TRAF3-dependent IRF activation pathway	1/14	0.151953	0.289865	0	0	6.52129	12.2873	IFIH1
Initiation of the second proteolytic cleavage of Notch receptor by receptor-ligand binding	1/14	0.151953	0.289865	0	0	6.52129	12.2873	DLL4
Interferon gamma signaling regulation	1/14	0.151953	0.289865	0	0	6.52129	12.2873	SOCS3
Interleukin-6 regulation of target genes	1/14	0.151953	0.289865	0	0	6.52129	12.2873	ICAM1
Fas signaling pathway	3/115	0.152121	0.289865	0	0	2.27899	4.29151	IL1A;MAP3K5;NFKB2
Cytochrome P450 pathway	2/61	0.159824	0.300226	0	0	2.87946	5.28001	CYP26B1;CYP1A1
FGF signaling pathway	2/61	0.159824	0.300226	0	0	2.87946	5.28001	JUN;FGFR3
Repression of pain sensation by the transcriptional regulator DREAM	1/15	0.161882	0.300226	0	0	6.05518	11.0258	JUN
Calcium signaling by HBx of hepatitis B virus	1/15	0.161882	0.300226	0	0	6.05518	11.0258	JUN
Stress induction of HSP regulation	1/15	0.161882	0.300226	0	0	6.05518	11.0258	IL1A
Cytochrome P450 metabolism of xenobiotics	1/15	0.161882	0.300226	0	0	6.05518	11.0258	CYP1A1
Glycosaminoglycan biosynthesis: keratan sulfate	1/15	0.161882	0.300226	0	0	6.05518	11.0258	CHST1
HDL-mediated lipid transport	1/15	0.161882	0.300226	0	0	6.05518	11.0258	ABCG1
Interleukin-17 signaling pathway	1/15	0.161882	0.300226	0	0	6.05518	11.0258	CSF3
Circadian rhythm	2/62	0.163948	0.302264	0	0	2.83132	5.11961	BHLHE40;NR3C1
Colorectal cancer	2/62	0.163948	0.302264	0	0	2.83132	5.11961	JUN;MYC
Acetylation and deacetylation of RelA in the nucleus	1/16	0.171695	0.302409	0	0	5.65122	9.95763	NFKBIA
Acyl chain remodelling of phosphatidylinositol	1/16	0.171695	0.302409	0	0	5.65122	9.95763	PLA2G4C
Riboflavin metabolism	1/16	0.171695	0.302409	0	0	5.65122	9.95763	ACP5
Selenium metabolism and selenoproteins	1/16	0.171695	0.302409	0	0	5.65122	9.95763	JUN
Serotonin receptor 2 and ELK-SRF/GATA4 signaling	1/16	0.171695	0.302409	0	0	5.65122	9.95763	HTR2B
Sonic Hedgehog (Shh) pathway	1/16	0.171695	0.302409	0	0	5.65122	9.95763	GLI2
p75 neurotrophin receptor signaling via NF-kB	1/16	0.171695	0.302409	0	0	5.65122	9.95763	NFKBIA
Ghrelin biosynthesis, secretion, and deacylation	1/16	0.171695	0.302409	0	0	5.65122	9.95763	KLF4
Inhibition of platelet activation by aspirin	1/16	0.171695	0.302409	0	0	5.65122	9.95763	F2RL3
Interleukin-9 signaling pathway	1/16	0.171695	0.302409	0	0	5.65122	9.95763	JAK3
JNK (c-Jun kinases) phosphorylation and activation mediated by activated human TAK1	1/16	0.171695	0.302409	0	0	5.65122	9.95763	IRAK2
KIT signaling regulation	1/16	0.171695	0.302409	0	0	5.65122	9.95763	KIT
Other semaphorin interactions	1/16	0.171695	0.302409	0	0	5.65122	9.95763	SEMA7A
SLC-mediated transmembrane transport	5/251	0.172058	0.302409	0	0	1.73252	3.04911	SLC6A6;SLC30A3;SLCO2A1;SLC40A1;SLC2A6
Angiotensin II-stimulated signaling through G-proteins and beta-arrestin	2/64	0.172252	0.302409	0	0	2.73971	4.81859	EGR1;MAP3K5
Collagen biosynthesis and modifying enzymes	2/64	0.172252	0.302409	0	0	2.73971	4.81859	COL3A1;COL1A2
Validated nuclear estrogen receptor alpha network	2/64	0.172252	0.302409	0	0	2.73971	4.81859	JUN;MYC
Class A GPCRs (rhodopsin-like)	5/253	0.175941	0.304762	0	0	1.71838	2.98586	HTR2B;CXCR4;F2RL1;ACKR3;F2RL3
ERK1/ERK2 MAPK pathway	2/65	0.17643	0.304762	0	0	2.69609	4.67726	DUSP4;MYC
Antigen presentation: folding, assembly, and peptide loading of class I MHC proteins	5/255	0.179857	0.304762	0	0	1.70445	2.92415	SOCS3;SPSB1;HLA-B;CD36;CTSS
Signaling by TGF-beta receptor complex	2/66	0.180624	0.304762	0	0	2.65383	4.5416	MYC;JUNB
Thyroid-stimulating hormone signaling pathway	2/66	0.180624	0.304762	0	0	2.65383	4.5416	JUN;MYC
Endochondral ossification	2/66	0.180624	0.304762	0	0	2.65383	4.5416	ADAMTS4;FGFR3
ABCA transporters in lipid homeostasis	1/17	0.181394	0.304762	0	0	5.29775	9.04369	ABCG1
Phenylalanine metabolism	1/17	0.181394	0.304762	0	0	5.29775	9.04369	IL4I1
Atypical NF-kappaB pathway	1/17	0.181394	0.304762	0	0	5.29775	9.04369	NFKBIA
Chromatin remodeling by hSWI/SNF ATP-dependent complexes	1/17	0.181394	0.304762	0	0	5.29775	9.04369	NR3C1
TAK1-mediated activation of p38 MAPK	1/17	0.181394	0.304762	0	0	5.29775	9.04369	IRAK2
Estrogen metabolism	1/17	0.181394	0.304762	0	0	5.29775	9.04369	CYP1A1
Zinc transporters	1/17	0.181394	0.304762	0	0	5.29775	9.04369	SLC30A3
Inflammasomes	1/17	0.181394	0.304762	0	0	5.29775	9.04369	TXNIP
Ion channel function in vascular endothelium	1/17	0.181394	0.304762	0	0	5.29775	9.04369	GUCY1A3
NO2-dependent IL-12 pathway in NK cells	1/17	0.181394	0.304762	0	0	5.29775	9.04369	IL12A
Axon guidance	6/325	0.182291	0.305447	0	0	1.60427	2.73072	EFNA1;COL3A1;SEMA7A;COL1A2;CXCL12;CXCR4
Hemostasis pathway	8/468	0.184158	0.307234	0	0	1.48565	2.51366	GUCY1A3;SELP;COL1A2;SELL;MAFF;CD36;CLU;F2RL3
SIDS susceptibility pathways	2/67	0.184832	0.307234	0	0	2.61286	4.41132	HES1;NR3C1
Telomerase regulation	2/67	0.184832	0.307234	0	0	2.61286	4.41132	JUN;MYC
Signaling by FGFR in disease	3/128	0.189386	0.313288	0	0	2.04062	3.39553	PHLPP1;TRIB3;FGFR3
Botulinum neurotoxicity	1/18	0.19098	0.313288	0	0	4.98586	8.25452	STX11
Sodium/chloride-dependent neurotransmitter transporters	1/18	0.19098	0.313288	0	0	4.98586	8.25452	SLC6A6
Corticosteroids and cardioprotection	1/18	0.19098	0.313288	0	0	4.98586	8.25452	NR3C1
Downregulation of MTA-3 in ER-negative breast tumors	1/18	0.19098	0.313288	0	0	4.98586	8.25452	SNAI1
Cell-cell communication	3/129	0.192345	0.31388	0	0	2.02432	3.33702	CLDN5;LAMB3;LAMC2
PDGFB signaling pathway	3/129	0.192345	0.31388	0	0	2.02432	3.33702	EPS8;JUN;MYC
Renal cell carcinoma	2/70	0.197539	0.317979	0	0	2.49721	4.05003	JUN;PGF
CDC42 signaling events	2/70	0.197539	0.317979	0	0	2.49721	4.05003	EPS8;JUN
G alpha q pathway	2/70	0.197539	0.317979	0	0	2.49721	4.05003	NFKBIA;NFKB2
MicroRNA regulation of DNA damage response	2/70	0.197539	0.317979	0	0	2.49721	4.05003	GADD45B;MYC
NCAM signaling for neurite out-growth	2/70	0.197539	0.317979	0	0	2.49721	4.05003	COL3A1;COL1A2
STAT3 pathway	1/19	0.200454	0.317979	0	0	4.70863	7.56757	JAK3
TP53 network	1/19	0.200454	0.317979	0	0	4.70863	7.56757	MYC
Tamoxifen metabolism	1/19	0.200454	0.317979	0	0	4.70863	7.56757	CYP1A1
Telomeres, telomerase, cellular aging, and immortality	1/19	0.200454	0.317979	0	0	4.70863	7.56757	MYC
Eicosanoid biosynthesis	1/19	0.200454	0.317979	0	0	4.70863	7.56757	PTGS2
IGF-1 receptor and longevity	1/19	0.200454	0.317979	0	0	4.70863	7.56757	SOD2
Viral myocarditis	2/71	0.201798	0.319301	0	0	2.46089	3.93863	HLA-B;ICAM1
Sphingolipid metabolism	2/72	0.206068	0.325234	0	0	2.42562	3.83138	COL4A3BP;PRKD1
Sprouty regulation of tyrosine kinase signals	1/20	0.209818	0.32784	0	0	4.46058	6.96527	SPRY4
Urea cycle and metabolism of amino groups	1/20	0.209818	0.32784	0	0	4.46058	6.96527	ASS1
Estrogen receptor signaling pathway	1/20	0.209818	0.32784	0	0	4.46058	6.96527	JUN
Nerve growth factor (NGF) pathway	1/20	0.209818	0.32784	0	0	4.46058	6.96527	JUN
Chronic myeloid leukemia	2/73	0.210348	0.327849	0	0	2.39133	3.72806	NFKBIA;MYC
NGF signaling via TRKA from the plasma membrane	3/136	0.21337	0.331732	0	0	1.9171	2.96139	DUSP4;PHLPP1;TRIB3
E2F transcription factor network	2/74	0.214637	0.332873	0	0	2.358	3.62851	MYC;HIC1
Diabetes pathways	3/137	0.216414	0.333972	0	0	1.90269	2.91219	MYC;CCL2;KLF4
Natural killer cell-mediated cytotoxicity	3/137	0.216414	0.333972	0	0	1.90269	2.91219	HLA-B;ICAM1;TNFRSF10D
S1P/S1P1 pathway	1/21	0.219072	0.335588	0	0	4.23734	6.43378	PTGS2
CD28-dependent PI3K/Akt signaling	1/21	0.219072	0.335588	0	0	4.23734	6.43378	TRIB3
IGF1 signaling pathway	1/21	0.219072	0.335588	0	0	4.23734	6.43378	JUN
Gastrin-CREB signaling pathway via PKC and MAPK	4/206	0.22202	0.339273	0	0	1.68437	2.53496	EDN1;HTR2B;F2RL1;F2RL3
Transcriptional regulation of white adipocyte differentiation	2/77	0.227548	0.345367	0	0	2.26333	3.35062	CD36;KLF4
AKT signaling pathway	1/22	0.228219	0.345367	0	0	4.03536	5.96204	NFKBIA
T cell receptor downstream signaling	1/22	0.228219	0.345367	0	0	4.03536	5.96204	NFKBIA
Epstein-Barr virus LMP1 signaling	1/22	0.228219	0.345367	0	0	4.03536	5.96204	NFKB2
Proximal tubule bicarbonate reclamation	1/23	0.237258	0.35139	0	0	3.85174	5.54113	AQP1
Angiogenesis	1/23	0.237258	0.35139	0	0	3.85174	5.54113	SMAD1
Signaling events mediated by PRL	1/23	0.237258	0.35139	0	0	3.85174	5.54113	EGR1
Signaling events mediated by the hedgehog family	1/23	0.237258	0.35139	0	0	3.85174	5.54113	GLI2
Th1/Th2 differentiation pathway	1/23	0.237258	0.35139	0	0	3.85174	5.54113	IL12A
Eicosanoid metabolism	1/23	0.237258	0.35139	0	0	3.85174	5.54113	PTGS2
FGFR ligand binding and activation	1/23	0.237258	0.35139	0	0	3.85174	5.54113	FGFR3
Hypoxia and p53 in the cardiovascular system	1/23	0.237258	0.35139	0	0	3.85174	5.54113	HIC1
Modulation of interferon signaling by chaperones	1/23	0.237258	0.35139	0	0	3.85174	5.54113	NFKBIA
Transmembrane transport of small molecules	7/432	0.243422	0.359665	0	0	1.40334	1.98286	SLC6A6;SLC30A3;SLCO2A1;SLC40A1;SLC2A6;ABCG1;AQP1
Antigen processing and presentation	2/81	0.244843	0.360912	0	0	2.1483	3.02295	HLA-B;CTSS
Tumor suppressor Arf inhibits ribosomal biogenesis	1/24	0.246193	0.361198	0	0	3.68408	5.16376	MYC
Endogenous Toll-like receptor signaling	1/24	0.246193	0.361198	0	0	3.68408	5.16376	IRAK2
T cell signal transduction	2/83	0.253511	0.368105	0	0	2.09504	2.87512	MAP3K5;NFKB2
Alpha-9 beta-1 integrin pathway	1/25	0.255023	0.368105	0	0	3.5304	4.82395	VCAM1
C-Myc pathway	1/25	0.255023	0.368105	0	0	3.5304	4.82395	MYC
TPO signaling pathway	1/25	0.255023	0.368105	0	0	3.5304	4.82395	JUN
Ghrelin pathway	1/25	0.255023	0.368105	0	0	3.5304	4.82395	ABCG1
Interferon alpha signaling regulation	1/25	0.255023	0.368105	0	0	3.5304	4.82395	SOCS3
Maturity onset diabetes of the young	1/25	0.255023	0.368105	0	0	3.5304	4.82395	HES1
Signaling by NGF	4/221	0.259836	0.373358	0	0	1.56674	2.1115	DUSP4;NFKBIA;PHLPP1;TRIB3
Signaling by the B cell receptor (BCR)	3/151	0.259857	0.373358	0	0	1.72148	2.31991	NFKBIA;PHLPP1;TRIB3
Myc active pathway	2/85	0.262187	0.375498	0	0	2.04435	2.73677	MYC;SNAI1
Acyl chain remodelling of phosphatidylcholine	1/26	0.26375	0.375498	0	0	3.38901	4.51672	PLA2G4C
Selective expression of chemokine receptors during T-cell polarization	1/26	0.26375	0.375498	0	0	3.38901	4.51672	CXCR4
Glycosaminoglycan biosynthesis: heparan sulfate	1/26	0.26375	0.375498	0	0	3.38901	4.51672	HS3ST1
Phagosome	3/154	0.269323	0.382561	0	0	1.68702	2.21311	HLA-B;CD36;CTSS
Proteins and DNA sequences in cardicac structures	1/27	0.272375	0.383411	0	0	3.2585	4.23792	SMAD6
BAD phosphorylation regulation	1/27	0.272375	0.383411	0	0	3.2585	4.23792	KIT
VEGFR1 pathway	1/27	0.272375	0.383411	0	0	3.2585	4.23792	PGF
FSH signaling pathway	1/27	0.272375	0.383411	0	0	3.2585	4.23792	SGK1
TRAIL signaling pathway	1/28	0.2809	0.391881	0	0	3.13766	3.98406	TNFRSF10D
Interleukin receptor SHC signaling	1/28	0.2809	0.391881	0	0	3.13766	3.98406	JAK3
Nitric oxide stimulation of guanylate cyclase	1/28	0.2809	0.391881	0	0	3.13766	3.98406	GUCY1A3
PERK-regulated gene expression	1/28	0.2809	0.391881	0	0	3.13766	3.98406	CCL2
Gap junction pathway	2/90	0.283874	0.395147	0	0	1.9277	2.42741	GUCY1A3;HTR2B
Amine compound SLC transporters	1/29	0.289325	0.396553	0	0	3.02544	3.75217	SLC6A6
S1P/S1P3 pathway	1/29	0.289325	0.396553	0	0	3.02544	3.75217	CXCR4
Thyroid cancer	1/29	0.289325	0.396553	0	0	3.02544	3.75217	MYC
IGF1 pathway	1/29	0.289325	0.396553	0	0	3.02544	3.75217	PRKD1
Influence of Ras and Rho proteins on G1 to S transition	1/29	0.289325	0.396553	0	0	3.02544	3.75217	NFKBIA
Lipoprotein metabolism	1/29	0.289325	0.396553	0	0	3.02544	3.75217	ABCG1
Matrix metalloproteinases	1/29	0.289325	0.396553	0	0	3.02544	3.75217	MMP10
Activation of matrix metalloproteinases	1/30	0.297652	0.399212	0	0	2.92097	3.53972	MMP10
Signaling pathway from G-protein families	1/30	0.297652	0.399212	0	0	2.92097	3.53972	JUN
TNFR1 signaling pathway	1/30	0.297652	0.399212	0	0	2.92097	3.53972	JUN
Tight junction interactions	1/30	0.297652	0.399212	0	0	2.92097	3.53972	CLDN5
p38-alpha and p38-beta regulation	1/30	0.297652	0.399212	0	0	2.92097	3.53972	DUSP1
Heparan sulfate/heparin glycosaminoglycan (HS-GAG) biosynthesis	1/30	0.297652	0.399212	0	0	2.92097	3.53972	HS3ST1
MicroRNAs in muscle cell differentiation	1/30	0.297652	0.399212	0	0	2.92097	3.53972	PRKD1
O-glycan biosynthesis	1/30	0.297652	0.399212	0	0	2.92097	3.53972	GALNT18
Ovarian infertility genes	1/30	0.297652	0.399212	0	0	2.92097	3.53972	EGR1
PDGFA signaling pathway	1/30	0.297652	0.399212	0	0	2.92097	3.53972	JUN
ERBB signaling pathway	2/94	0.301185	0.403084	0	0	1.84352	2.21228	JUN;MYC
Activated NOTCH1 signaling in the nucleus	1/31	0.305882	0.405034	0	0	2.82346	3.34455	DLL4
Amino acid transport across the plasma membrane	1/31	0.305882	0.405034	0	0	2.82346	3.34455	SLC6A6
CD28 co-stimulation	1/31	0.305882	0.405034	0	0	2.82346	3.34455	TRIB3
Transport of vitamins, nucleosides, and related molecules	1/31	0.305882	0.405034	0	0	2.82346	3.34455	SLCO2A1
Keratan sulfate/keratin metabolism	1/31	0.305882	0.405034	0	0	2.82346	3.34455	CHST1
Pancreatic beta-cell development regulation	1/32	0.314016	0.414926	0	0	2.73224	3.16479	HES1
Glycoprotein VI-mediated activation cascade	1/33	0.322055	0.42465	0	0	2.64673	2.99883	COL1A2
Fatty acid, triacylglycerol, and ketone body metabolism	3/173	0.329894	0.428794	0	0	1.49702	1.66017	CYP1A1;TRIB3;CD36
Cysteine and methionine metabolism	1/34	0.33	0.428794	0	0	2.56639	2.84527	IL4I1
EPO receptor signaling	1/34	0.33	0.428794	0	0	2.56639	2.84527	JUN
Ephrin receptor A forward pathway	1/34	0.33	0.428794	0	0	2.56639	2.84527	EFNA1
Induction of apoptosis through DR3 and DR4/5 death receptors	1/34	0.33	0.428794	0	0	2.56639	2.84527	NFKBIA
MAPK/TRK pathway	1/34	0.33	0.428794	0	0	2.56639	2.84527	EGR1
Nuclear receptors in lipid metabolism and toxicity	1/34	0.33	0.428794	0	0	2.56639	2.84527	ABCG1
Signaling by ERBB2	2/102	0.335563	0.43448	0	0	1.69534	1.85122	PHLPP1;TRIB3
Primary immunodeficiency	1/35	0.337852	0.43448	0	0	2.49079	2.70287	JAK3
Arf6 signal transduction regulation	1/35	0.337852	0.43448	0	0	2.49079	2.70287	EFNA1
fMLP induced chemokine gene expression in HMC-1 cells	1/35	0.337852	0.43448	0	0	2.49079	2.70287	NFKBIA
PIK3C1/AKT pathway	1/35	0.337852	0.43448	0	0	2.49079	2.70287	MAP3K5
SNARE interactions in vesicular transport	1/36	0.345613	0.441734	0	0	2.4195	2.57056	STX11
GM-CSF-mediated signaling events	1/36	0.345613	0.441734	0	0	2.4195	2.57056	CCL2
PI3K/PLC/TRK pathway	1/36	0.345613	0.441734	0	0	2.4195	2.57056	EGR1
Lipid and lipoprotein metabolism	7/489	0.348176	0.4434	0	0	1.23374	1.30165	COL4A3BP;PLA2G4C;CYP1A1;TRIB3;PRKD1;CD36;ABCG1
Fibroblast growth factor receptor pathway	2/105	0.348335	0.4434	0	0	1.64571	1.73556	SPRY4;FGFR3
RAC1 activity regulation	1/38	0.360863	0.454717	0	0	2.28848	2.33255	EPS8
Signaling events mediated by HDAC class II	1/38	0.360863	0.454717	0	0	2.28848	2.33255	NR3C1
Signaling of hepatocyte growth factor receptor	1/38	0.360863	0.454717	0	0	2.28848	2.33255	JUN
Trefoil factor initiation of mucosal healing	1/38	0.360863	0.454717	0	0	2.28848	2.33255	NFKBIA
Nuclear receptors	1/38	0.360863	0.454717	0	0	2.28848	2.33255	NR3C1
Signaling by insulin receptor	2/109	0.365234	0.458089	0	0	1.58387	1.5953	TRIB3;FGFR3
Angiotensin II-mediated activation of JNK pathway via Pyk2-dependent signaling	1/39	0.368356	0.458089	0	0	2.22815	2.22526	JUN
Signaling events regulated by Ret tyrosine kinase	1/39	0.368356	0.458089	0	0	2.22815	2.22526	JUN
Tricarboxylic acid (TCA) cycle	1/39	0.368356	0.458089	0	0	2.22815	2.22526	PDK4
FRS2-mediated cascade	1/39	0.368356	0.458089	0	0	2.22815	2.22526	FGFR3
Iron uptake and transport	1/39	0.368356	0.458089	0	0	2.22815	2.22526	SLC40A1
Developmental biology	6/420	0.36867	0.458089	0	0	1.2301	1.22746	COL3A1;SEMA7A;COL1A2;HES1;CD36;KLF4
Glycosaminoglycan metabolism	2/110	0.369433	0.458126	0	0	1.56913	1.56251	CHST1;HS3ST1
Signaling by EGFR in cancer	2/111	0.373621	0.461395	0	0	1.55465	1.53057	PHLPP1;TRIB3
Epidermal growth factor receptor (EGFR) pathway	2/111	0.373621	0.461395	0	0	1.55465	1.53057	JUN;SPRY4
Pyruvate metabolism and citric acid (TCA) cycle	1/40	0.37576	0.461395	0	0	2.1709	2.12489	PDK4
Negative regulation of FGFR signaling	1/40	0.37576	0.461395	0	0	2.1709	2.12489	FGFR3
Nuclear signaling by ErbB4	1/40	0.37576	0.461395	0	0	2.1709	2.12489	CXCL12
mTOR signaling pathway	2/113	0.381964	0.466714	0	0	1.52648	1.46913	SGK1;PGF
Tyrosine metabolism	1/41	0.383078	0.466714	0	0	2.11652	2.03084	IL4I1
FOXM1 transcription factor network	1/41	0.383078	0.466714	0	0	2.11652	2.03084	MYC
Fc epsilon receptor I signaling in mast cells	1/41	0.383078	0.466714	0	0	2.11652	2.03084	JUN
Aldosterone-regulated sodium reabsorption	1/42	0.390311	0.473679	0	0	2.0648	1.94258	SGK1
Amine ligand-binding G-protein coupled receptors	1/42	0.390311	0.473679	0	0	2.0648	1.94258	HTR2B
Disease	9/674	0.3911	0.473716	0	0	1.14893	1.07861	IL4I1;PHLPP1;MYC;CXCR4;CCL2;TRIB3;KLF4;FGFR3;STX11
Neuroactive ligand-receptor interaction	4/272	0.394056	0.475854	0	0	1.26528	1.17831	HTR2B;F2RL1;NR3C1;F2RL3
CXCR4 signaling pathway	2/116	0.394388	0.475854	0	0	1.48609	1.38268	CXCL12;CXCR4
Growth hormone receptor signaling	1/43	0.39746	0.478636	0	0	2.01553	1.85966	SOCS3
ERBB2/ERBB3 signaling events	1/44	0.404525	0.484344	0	0	1.96856	1.78163	JUN
Valine, leucine and isoleucine degradation	1/44	0.404525	0.484344	0	0	1.96856	1.78163	IL4I1
HNF3A pathway	1/44	0.404525	0.484344	0	0	1.96856	1.78163	JUN
RNA polymerase III transcription	1/45	0.411507	0.488958	0	0	1.92372	1.70813	NR3C1
Signaling by FGFR mutants	1/45	0.411507	0.488958	0	0	1.92372	1.70813	FGFR3
HNF3B pathway	1/45	0.411507	0.488958	0	0	1.92372	1.70813	NR3C1
Interleukin-3, interleukin-5, and GM-CSF signaling	1/45	0.411507	0.488958	0	0	1.92372	1.70813	JAK3
ABC transporters	1/47	0.425228	0.502396	0	0	1.8399	1.57335	ABCG1
Actions of nitric oxide in the heart	1/47	0.425228	0.502396	0	0	1.8399	1.57335	GUCY1A3
LKB1 signaling events	1/47	0.425228	0.502396	0	0	1.8399	1.57335	MYC
Phospholipid metabolism	3/205	0.431034	0.508294	0	0	1.25781	1.05854	COL4A3BP;PLA2G4C;PRKD1
Lipid digestion, mobilization, and transport	1/48	0.431969	0.508438	0	0	1.80066	1.51148	ABCG1
Amino acid and oligopeptide SLC transporters	1/49	0.438631	0.515309	0	0	1.76305	1.45293	SLC6A6
Aquaporin-mediated transport	1/50	0.445215	0.521085	0	0	1.72699	1.39747	AQP1
Type 2 diabetes mellitus	1/50	0.445215	0.521085	0	0	1.72699	1.39747	SOCS3
Glutathione metabolism	1/51	0.451722	0.525747	0	0	1.69236	1.3449	GPX3
Metabolism of vitamins and cofactors	1/51	0.451722	0.525747	0	0	1.69236	1.3449	ACP5
Nuclear receptor transcription pathway	1/51	0.451722	0.525747	0	0	1.69236	1.3449	NR3C1
Pyruvate metabolism	1/52	0.458153	0.52734	0	0	1.65909	1.29501	PDK4
Autoimmune thyroid disease	1/52	0.458153	0.52734	0	0	1.65909	1.29501	HLA-B
Signaling events mediated by stem cell factor receptor (c-Kit)	1/52	0.458153	0.52734	0	0	1.65909	1.29501	KIT
Endometrial cancer	1/52	0.458153	0.52734	0	0	1.65909	1.29501	MYC
Heparan sulfate/heparin glycosaminoglycan (HS-GAG) metabolism	1/52	0.458153	0.52734	0	0	1.65909	1.29501	HS3ST1
Mitochondrial protein import	1/52	0.458153	0.52734	0	0	1.65909	1.29501	GRPEL2
Amyotrophic lateral sclerosis (ALS)	1/53	0.464509	0.532694	0	0	1.6271	1.24762	MAP3K5
Thrombin signaling through protease-activated receptors	1/53	0.464509	0.532694	0	0	1.6271	1.24762	F2RL3
Phospholipase C-mediated cascade	1/54	0.470791	0.537924	0	0	1.59632	1.20257	FGFR3
Arginine and proline metabolism	1/54	0.470791	0.537924	0	0	1.59632	1.20257	ASS1
Ubiquitin-mediated proteolysis	2/136	0.473993	0.540594	0	0	1.263	0.942905	SOCS3;UBE2QL1
TAp63 pathway	1/55	0.477	0.543033	0	0	1.56668	1.15972	GDF15
Steroid hormone biosynthesis	1/56	0.483136	0.549018	0	0	1.53812	1.11892	CYP1A1
T cell receptor signaling pathway	2/139	0.48539	0.550579	0	0	1.23515	0.892768	NFKBIA;JUN
Pre-NOTCH expression and processing	1/57	0.4892	0.551895	0	0	1.51058	1.08004	JUN
SHP2 signaling	1/57	0.4892	0.551895	0	0	1.51058	1.08004	JAK3
Inositol phosphate metabolism	1/57	0.4892	0.551895	0	0	1.51058	1.08004	ITPKB
EGF/EGFR signaling pathway	2/141	0.492903	0.555071	0	0	1.21725	0.861137	EPS8;JUN
Ephrin receptor B forward pathway	1/60	0.506971	0.568863	0	0	1.43355	0.973812	CXCR4
Natural killer cell receptor signaling pathway	1/60	0.506971	0.568863	0	0	1.43355	0.973812	MAP3K5
Leptin signaling pathway	1/61	0.512757	0.574324	0	0	1.40959	0.941537	SOCS3
Shigellosis	1/62	0.518475	0.578655	0	0	1.38641	0.91068	NFKBIA
Signaling events mediated by focal adhesion kinase	1/62	0.518475	0.578655	0	0	1.38641	0.91068	JUN
Proteasome degradation	1/63	0.524126	0.582881	0	0	1.36398	0.881159	HLA-B
O-linked glycosylation of mucins	1/63	0.524126	0.582881	0	0	1.36398	0.881159	GALNT18
Retinoblastoma protein regulation	1/66	0.540687	0.599166	0	0	1.30083	0.799896	JUN
Semaphorin interactions	1/66	0.540687	0.599166	0	0	1.30083	0.799896	SEMA7A
Integrin signaling pathway	2/155	0.543511	0.601229	0	0	1.10508	0.673774	JUN;MAP3K5
G1 to S cell cycle control	1/67	0.546079	0.603002	0	0	1.28105	0.775025	MYC
Activation of NF-kappaB in B cells	1/68	0.551408	0.607813	0	0	1.26187	0.751165	NFKBIA
NFAT involvement in hypertrophy of the heart	1/69	0.556674	0.611461	0	0	1.24325	0.728263	EDN1
PPAR signaling pathway	1/69	0.556674	0.611461	0	0	1.24325	0.728263	CD36
Pancreatic cancer	1/70	0.561879	0.613941	0	0	1.22517	0.70627	PGF
Signaling events mediated by HDAC class I	1/70	0.561879	0.613941	0	0	1.22517	0.70627	NFKBIA
Long-term depression	1/70	0.561879	0.613941	0	0	1.22517	0.70627	GUCY1A3
Rac1 cell motility signaling pathway	1/71	0.567023	0.617403	0	0	1.2076	0.68514	JUN
Mitochondrial pathway of apoptosis: multidomain Bcl-2 family	1/71	0.567023	0.617403	0	0	1.2076	0.68514	MAP3K5
Costimulation by the CD28 family	1/72	0.572107	0.6197	0	0	1.19053	0.664829	TRIB3
Cyclin A-Cdk2-associated events at S phase entry	1/72	0.572107	0.6197	0	0	1.19053	0.664829	MYC
Myocyte adrenergic pathway	1/72	0.572107	0.6197	0	0	1.19053	0.664829	PLA2G4C
Adherens junction cell adhesion	1/74	0.582097	0.628343	0	0	1.1578	0.626506	SNAI1
Wnt/calcium/cyclic GMP pathway	1/74	0.582097	0.628343	0	0	1.1578	0.626506	WNT9A
VEGF signaling pathway	1/76	0.591855	0.637774	0	0	1.12681	0.591005	PTGS2
Peroxisome	1/78	0.601386	0.645818	0	0	1.09743	0.558064	SOD2
Phosphatidylinositol signaling system	1/78	0.601386	0.645818	0	0	1.09743	0.558064	ITPKB
Unfolded protein response	1/79	0.606068	0.64973	0	0	1.08331	0.54248	CCL2
Calcium signaling pathway	2/178	0.618791	0.662166	0	0	0.959542	0.460568	ITPKB;HTR2B
Platelet homeostasis	1/82	0.619788	0.662166	0	0	1.04302	0.49896	GUCY1A3
Drug metabolism: cytochrome P450	1/83	0.624255	0.6658	0	0	1.03025	0.485452	CYP1A1
MicroRNAs in cardiomyocyte hypertrophy	1/85	0.633032	0.674012	0	0	1.00562	0.459804	EDN1
Glycerophospholipid biosynthesis	1/86	0.637344	0.676299	0	0	0.993739	0.447626	PLA2G4C
Non-class A, B, C GPCRs	1/86	0.637344	0.676299	0	0	0.993739	0.447626	ACKR1
Androgen receptor signaling, proteolysis, and transcription regulation	1/88	0.645817	0.684128	0	0	0.970796	0.42447	JUN
Prostate cancer	1/89	0.649979	0.686211	0	0	0.959715	0.41346	NFKBIA
Salivary secretion	1/89	0.649979	0.686211	0	0	0.959715	0.41346	GUCY1A3
Class B GPCRs (secretin family receptors)	1/95	0.673949	0.70793	0	0	0.898183	0.354423	WNT9A
Transport of inorganic cations/anions and amino acids/oligopeptides	1/95	0.673949	0.70793	0	0	0.898183	0.354423	SLC6A6
G-protein signaling pathways	1/95	0.673949	0.70793	0	0	0.898183	0.354423	PRKD1
GnRH signaling pathway	1/101	0.696284	0.730164	0	0	0.844034	0.305538	JUN
G alpha i pathway	1/108	0.720423	0.754212	0	0	0.788536	0.258574	MAP3K5
S phase	1/112	0.733349	0.76646	0	0	0.759966	0.235691	MYC
Vascular smooth muscle contraction	1/116	0.74568	0.778047	0	0	0.733383	0.215218	GUCY1A3
Tricarboxylic acid (TCA) cycle and respiratory electron transport	1/117	0.748673	0.779868	0	0	0.727024	0.210439	PDK4
p53 activity regulation	1/118	0.751631	0.780347	0	0	0.720773	0.205788	GADD45B
HIV life cycle	1/118	0.751631	0.780347	0	0	0.720773	0.205788	CXCR4
G alpha s pathway	1/120	0.757443	0.785077	0	0	0.708587	0.196851	MAP3K5
Carbohydrate metabolism	2/235	0.763798	0.790354	0	0	0.722695	0.194731	CHST1;HS3ST1
Rho GTPase cycle	1/123	0.765908	0.791227	0	0	0.691057	0.184301	ARHGAP20
p75 neurotrophin receptor-mediated signaling	1/124	0.768664	0.792764	0	0	0.685404	0.180331	NFKBIA
Factors involved in megakaryocyte development and platelet production	1/125	0.771387	0.794262	0	0	0.679842	0.176463	MAFF
Tight junction	1/133	0.792056	0.814203	0	0	0.63838	0.148821	CLDN5
Mitotic G1-G1/S phases	1/135	0.796926	0.817863	0	0	0.628787	0.142731	MYC
Generic transcription pathway	3/377	0.820513	0.840689	0	0	0.67338	0.133212	MYC;NR3C1;JUNB
Calcium regulation in the cardiac cell	1/149	0.827978	0.846949	0	0	0.568902	0.107391	PRKD1
Purine metabolism	1/164	0.856017	0.873841	0	0	0.516154	0.0802439	GUCY1A3
Metabolism	15/1615	0.857063	0.873841	0	0	0.777654	0.119949	GALNT18;ASS1;HS3ST1;AQP1;ITPKB;IL4I1;COL4A3BP;CYP26B1;ALDH1A1;PDK4;CYP1A1;CHST1;ACP5;CD36;ABCG1
Protein processing in the endoplasmic reticulum	1/166	0.859394	0.87479	0	0	0.509845	0.0772557	MAP3K5
Huntington's disease	1/184	0.88645	0.900863	0	0	0.459274	0.0553568	SOD2
Amino acid metabolism	1/195	0.900362	0.913228	0	0	0.43299	0.0454461	ASS1
Post-translational protein modification	1/196	0.901539	0.913228	0	0	0.430747	0.0446479	GALNT18
HIV infection	1/200	0.906111	0.916374	0	0	0.422003	0.0416068	CXCR4
Messenger RNA processing	1/203	0.9094	0.918215	0	0	0.415672	0.0394762	CLK4
Actin cytoskeleton regulation	1/226	0.931088	0.938597	0	0	0.372742	0.0266142	FGFR3
Neuronal system	1/283	0.96507	0.971286	0	0	0.296533	0.0105431	STX11
Protein metabolism	2/442	0.967012	0.971676	0	0	0.378644	0.0127015	GALNT18;GRPEL2
Cell cycle	2/453	0.970483	0.973599	0	0	0.369199	0.0110616	GADD45B;MYC
Olfactory transduction	1/432	0.994141	0.995734	0	0	0.192536	0.00113147	OR2I1P
Gene expression	3/968	0.999274	0.999274	0	0	0.253025	0.000183681	MYC;NR3C1;JUNB

## Sheet: var14 no TNF 6h
id	Symbol	Gene Title	geneassignment	chr	start	end	strand	type	Var14noTNF_0h_mean	Var14noTNF_2h_mean	Var14noTNF_6h_mean	Var14noTNF_20h_mean	log2FoldChange_R2Var14noTNF_Hours_2h_vs_0h	pvalue_R2Var14noTNF_Hours_2h_vs_0h	padj_R2Var14noTNF_Hours_2h_vs_0h	log2FoldChange_R2Var14noTNF_Hours_6h_vs_0h	pvalue_R2Var14noTNF_Hours_6h_vs_0h	padj_R2Var14noTNF_Hours_6h_vs_0h	log2FoldChange_R2Var14noTNF_Hours_20h_vs_0h	pvalue_R2Var14noTNF_Hours_20h_vs_0h	padj_R2Var14noTNF_Hours_20h_vs_0h	log2FoldChange_R2Var14noTNF_Hours_6h_vs_2h	pvalue_R2Var14noTNF_Hours_6h_vs_2h	padj_R2Var14noTNF_Hours_6h_vs_2h	log2FoldChange_R2Var14noTNF_Hours_20h_vs_6h	pvalue_R2Var14noTNF_Hours_20h_vs_6h	padj_R2Var14noTNF_Hours_20h_vs_6h	RBCnoTNF_0h_mean	RBCnoTNF_2h_mean	RBCnoTNF_6h_mean	RBCnoTNF_20h_mean	log2FoldChange_R2RBCnoTNF_Hours_2h_vs_0h	pvalue_R2RBCnoTNF_Hours_2h_vs_0h	padj_R2RBCnoTNF_Hours_2h_vs_0h	log2FoldChange_R2RBCnoTNF_Hours_6h_vs_0h	pvalue_R2RBCnoTNF_Hours_6h_vs_0h	padj_R2RBCnoTNF_Hours_6h_vs_0h	log2FoldChange_R2RBCnoTNF_Hours_20h_vs_0h	pvalue_R2RBCnoTNF_Hours_20h_vs_0h	padj_R2RBCnoTNF_Hours_20h_vs_0h	log2FoldChange_R2RBCnoTNF_Hours_6h_vs_2h	pvalue_R2RBCnoTNF_Hours_6h_vs_2h	padj_R2RBCnoTNF_Hours_6h_vs_2h	log2FoldChange_R2RBCnoTNF_Hours_20h_vs_6h	pvalue_R2RBCnoTNF_Hours_20h_vs_6h	padj_R2RBCnoTNF_Hours_20h_vs_6h	log2FoldChange_R3noTNF_var14_vs_RBC_0h	pvalue_R3noTNF_var14_vs_RBC_0h	padj_R3noTNF_var14_vs_RBC_0h
ENSG00000133110.14	POSTN	periostin, osteoblast specific factor	NM001198765	chr13	37562583	37598844	-	protein_coding	112.684	723.37	1684.88	1287.92	2.68888	4.35311e-26	8.38206e-23	3.89857	9.8264e-54	9.46053e-50	3.51142	1.29477e-43	6.23282e-40	1.20969	6.27897e-07	0.000147444	-0.387154	0.109316	0.505017	94.58	782.97	1459.14	661.762	3.02031	8.1532e-72	3.82235e-68	3.91557	2.80372e-121	3.94329e-117	2.77825	2.27798e-60	9.1539e-57	0.895261	1.16834e-10	3.49621e-08	-1.13732	4.79924e-16	3.26871e-14	0.130316	0.622507	0.993848
ENSG00000223764.2	AL645608.1	NA	---	chr1	916865	921016	-	lincRNA	1.68762	44.5722	21.3382	2.15983	4.76648	6.5741e-08	1.18675e-05	3.72088	3.3875e-05	0.00325054	0.417186	0.728691	0.983162	-1.0456	0.101393	0.996991	-3.30369	0.00144469	0.0244446	0.950501	43.5717	19.5304	1.57994	5.5946	1.36823e-06	7.59114e-05	4.42584	0.000164764	0.00581512	0.745509	0.598847	0.994774	-1.16876	0.0520142	0.669001	-3.68032	0.000284087	0.00197019	0.734523	0.733771	0.993848
ENSG00000107562.16	CXCL12	chemokine (C-X-C motif) ligand 12	NM001012477	chr10	44370165	44386493	-	protein_coding	3.36186	106.448	48.3043	12.989	4.8467	2.44825e-15	1.41426e-12	3.69465	2.96826e-09	9.02444e-07	1.81454	0.00878491	0.0690246	-1.15205	0.0122335	0.316331	-1.88011	0.000826392	0.0158071	2.97878	92.1314	33.5315	5.94813	4.89074	2.02521e-13	3.37084e-11	3.43192	5.17172e-07	4.06355e-05	0.944453	0.225364	0.653532	-1.45882	0.000490332	0.0249413	-2.48747	1.92723e-05	0.0001715	0.0913261	0.948161	0.993848
ENSG00000140465.13	CYP1A1	cytochrome P450, family 1, subfamily A, polypeptide 1	NM001136059	chr15	74719542	74725610	-	protein_coding	183.757	1084.29	1951.93	1657.01	2.56489	5.16168e-35	2.9817e-31	3.40813	3.5183e-61	5.08095e-57	3.17259	6.93929e-53	6.68092e-49	0.843232	2.34089e-05	0.0030873	-0.235536	0.236229	0.779875	166.204	770.517	1397.77	432.293	2.21518	3.06955e-55	6.16737e-52	3.07702	3.85381e-107	3.61346e-103	1.38562	1.67279e-21	5.9562e-19	0.861841	2.17622e-12	8.6218e-10	-1.6914	2.79033e-40	9.81115e-37	0.0373902	0.850066	0.993848
ENSG00000171246.5	NPTX1	neuronal pentraxin I	NM008730	chr17	80467148	80477843	-	protein_coding	10.8232	107.399	89.9831	4.33469	3.27971	1.6292e-12	6.03285e-10	3.0245	8.90709e-11	3.83976e-08	-1.36363	0.066411	0.311489	-0.255208	0.529384	0.996991	-4.38813	5.63494e-10	1.7132e-07	4.28854	124.221	76.25	2.46807	4.80799	4.96365e-18	1.24663e-15	4.10531	2.83899e-13	6.94416e-11	-0.834302	0.324821	0.822773	-0.702677	0.0359678	0.547774	-4.93961	7.94931e-12	2.51809e-10	1.2181	0.201642	0.981858
ENSG00000115194.10	SLC30A3	solute carrier family 30 (zinc transporter), member 3	NM011773	chr2	27253684	27275817	-	protein_coding	45.2195	246.532	356.098	324.473	2.42278	2.93336e-18	2.42069e-15	2.93933	1.39816e-26	4.48699e-23	2.81036	4.93087e-24	6.78182e-21	0.516548	0.0426911	0.681242	-0.128971	0.612705	0.969904	54.5686	233.966	329.749	444.313	2.05461	1.45394e-19	4.39764e-17	2.56087	7.35346e-30	6.89485e-27	2.98887	5.6182e-41	1.12882e-37	0.506267	0.00941848	0.227215	0.427996	0.024414	0.102011	-0.376639	0.325047	0.993848
ENSG00000132561.13	MATN2	matrilin 2	NM016762	chr8	97868840	98036716	+	protein_coding	24.3308	74.6681	180.261	331.528	1.67307	2.41183e-05	0.00236139	2.8962	6.00281e-14	4.19298e-11	3.77489	6.95598e-23	7.7273e-20	1.22313	0.000817383	0.0477904	0.878688	0.0124093	0.116596	16.4131	122.639	194.021	237.028	2.91434	9.33251e-19	2.47655e-16	3.58703	4.51633e-28	3.73647e-25	3.87734	5.40557e-33	6.61102e-30	0.672692	0.0045471	0.134637	0.290308	0.205565	0.57945	0.462798	0.410566	0.993848
ENSG00000168542.14	COL3A1	collagen, type III, alpha 1	NM009930	chr2	188974320	189012746	+	protein_coding	15.8927	55.251	118.493	152.396	1.80517	2.99816e-05	0.00287694	2.89265	6.17506e-12	2.97257e-09	3.25681	1.00615e-14	4.03619e-12	1.08748	0.00527397	0.179973	0.36416	0.333848	0.924942	15.3579	61.4082	108.048	131.025	1.97305	4.61666e-07	2.83541e-05	2.78959	4.16991e-13	9.94029e-11	3.08099	6.06986e-16	9.22914e-14	0.816537	0.0108725	0.250683	0.291406	0.343797	0.814371	-0.0662575	0.916529	0.993848
ENSG00000163687.13	DNASE1L3	deoxyribonuclease I-like 3	NM007870	chr3	58192257	58214697	-	protein_coding	9.40819	37.5622	62.7648	63.0858	2.06287	0.000313646	0.0217243	2.76832	8.69874e-07	0.000144394	2.79579	8.33306e-07	3.51363e-05	0.705456	0.172547	0.996991	0.0274699	0.957179	0.980651	10.7101	30.0362	36.5639	68.7132	1.47424	0.00271965	0.0507639	1.7804	0.000286165	0.0089951	2.68056	1.52018e-08	4.30193e-07	0.306159	0.476247	0.997059	0.900167	0.027716	0.113731	-0.330373	0.677003	0.993848
ENSG00000163815.5	CLEC3B	NA	NM011606	chr3	45001548	45036071	+	protein_coding	7.46132	36.8811	50.942	96.2257	2.25999	3.27385e-06	0.000401467	2.74453	1.00375e-08	2.78763e-06	3.66141	8.5343e-15	3.52137e-12	0.484542	0.234976	0.996991	0.916879	0.0191497	0.157131	12.2292	45.0234	45.9716	66.0184	1.9412	5.28922e-05	0.00200324	1.99101	3.86108e-05	0.00179815	2.51137	1.15561e-07	2.62995e-06	0.0498173	0.904877	0.997059	0.520358	0.20382	0.575917	-0.78027	0.33991	0.993848
ENSG00000164619.8	BMPER	BMP binding endothelial regulator	NM028472	chr7	33904911	34155872	+	protein_coding	11.335	32.1521	69.5342	13.0116	1.58186	0.00385773	0.161249	2.66906	5.1843e-07	9.24309e-05	0.239703	0.698132	0.983162	1.0872	0.0300033	0.548471	-2.42935	2.57593e-05	0.00111212	4.18385	31.4645	90.7821	13.156	2.74432	8.98462e-06	0.000417044	4.25957	1.67097e-12	3.56082e-10	1.46688	0.0254801	0.121028	1.51525	0.000594685	0.0285947	-2.79269	1.55373e-08	2.58304e-07	1.2179	0.219273	0.993848
ENSG00000130707.17	ASS1	argininosuccinate synthase 1	NM007494	chr9	130444929	130501274	+	protein_coding	32.324	187.644	192.698	198.976	2.60644	2.39828e-18	2.03734e-15	2.62704	1.26295e-18	1.35103e-15	2.6732	6.39814e-19	4.29762e-16	0.0205963	0.938844	0.996991	0.0461686	0.864859	0.969904	23.4484	232.522	165.631	133.998	3.29749	4.94075e-29	3.02127e-26	2.81867	5.0463e-21	2.40589e-18	2.50367	8.77382e-17	1.54249e-14	-0.478817	0.0388904	0.574855	-0.314997	0.188387	0.543891	0.323044	0.514812	0.993848
ENSG00000107742.12	SPOCK2	sparc/osteonectin, cwcv and kazal-like domains proteoglycan (testican) 2	NM052994	chr10	72059035	72089032	-	protein_coding	10.5907	57.1401	65.0398	28.8804	2.39478	7.75223e-06	0.000861184	2.61682	9.08106e-07	0.000147353	1.43152	0.0111985	0.0829988	0.222042	0.648568	0.996991	-1.18531	0.0223192	0.175128	11.4286	63.045	54.1041	27.324	2.4502	1.00532e-07	7.08739e-06	2.2362	1.64316e-06	0.000113285	1.23422	0.0108383	0.0593712	-0.213992	0.581354	0.997059	-1.00198	0.0161808	0.07134	-0.216506	0.772993	0.993848
ENSG00000176046.8	NUPR1	nuclear protein 1, transcriptional regulator	ENSMUST00000131174	chr16	28532708	28539174	-	protein_coding	13.4809	69.5665	77.2431	68.7552	2.35667	9.74466e-09	2.14851e-06	2.51343	8.39303e-10	2.85195e-07	2.3341	2.38681e-08	1.68553e-06	0.156757	0.66571	0.996991	-0.179326	0.628888	0.969904	18.9053	116.794	113.946	159.391	2.65222	7.34487e-16	1.60158e-13	2.62738	2.3335e-15	7.13468e-13	3.10769	1.55919e-21	5.62289e-19	-0.0248424	0.923625	0.997059	0.480307	0.0601844	0.218668	-0.577846	0.354067	0.993848
ENSG00000113721.13	PDGFRB	platelet-derived growth factor receptor, beta polypeptide	NM001146268	chr5	150113837	150155872	-	protein_coding	9.87316	33.7777	56.57	33.17	1.7952	0.00549035	0.209759	2.5083	8.13738e-05	0.00689243	1.74666	0.00773204	0.0625454	0.713101	0.238025	0.996991	-0.761639	0.21499	0.741971	10.7101	36.746	40.8835	40.1294	1.77635	0.000353323	0.00991879	1.93482	0.000106158	0.00407831	1.91194	0.0001179	0.00121436	0.158472	0.713834	0.997059	-0.0228734	0.957714	0.991665	-0.226409	0.769866	0.993848
ENSG00000275152.4	CCL16	chemokine (C-C motif) ligand 16	---	chr17	35976493	35981496	-	protein_coding	6.97628	17.8365	39.8824	40.5572	1.42313	0.0239255	0.589123	2.46185	5.28011e-05	0.0048109	2.5019	4.80054e-05	0.00104645	1.03872	0.0691523	0.881044	0.0400489	0.942502	0.974659	9.67745	15.8211	36.4209	20.7051	0.626432	0.339806	0.999204	1.82989	0.00386702	0.0649453	1.02191	0.114548	0.401861	1.20346	0.0475807	0.641466	-0.807986	0.176697	0.51828	-0.610175	0.511452	0.993848
ENSG00000138378.17	STAT4	signal transducer and activator of transcription 4	NM011487	chr2	191029576	191151596	-	protein_coding	7.22883	17.1812	37.9476	13.724	1.35078	0.0484347	0.901289	2.40488	0.000285645	0.0190979	0.940692	0.191475	0.632993	1.05409	0.0949574	0.996991	-1.46418	0.0288208	0.209312	9.40031	13.1495	35.015	27.4689	0.492137	0.416135	0.999204	1.89916	0.000882245	0.0214121	1.55482	0.00685136	0.0403447	1.40703	0.00992348	0.234964	-0.344341	0.501207	0.991665	-0.49956	0.561197	0.993848
ENSG00000049540.16	ELN	elastin	NM007925	chr7	74027789	74069907	+	protein_coding	8.67728	28.7788	42.8325	54.851	1.78107	0.00379293	0.159709	2.33596	0.000115958	0.00912595	2.68465	9.61613e-06	0.000275538	0.554896	0.327475	0.996991	0.348689	0.531523	0.969904	8.91377	44.0737	55.7307	74.3622	2.33885	1.83161e-06	9.92706e-05	2.69939	3.31911e-08	3.59089e-06	3.11128	1.04824e-10	5.17297e-09	0.360538	0.353844	0.997059	0.411889	0.275869	0.709901	-0.144767	0.864089	0.993848
ENSG00000174175.16	SELP	selectin P (granule membrane protein 140kDa, antigen CD62)	NM011347	chr1	169588849	169630193	-	protein_coding	67.8694	234.542	341.42	498.97	1.77827	1.37363e-13	6.10376e-11	2.31591	1.68044e-22	2.85507e-19	2.86171	1.07425e-33	3.10277e-30	0.537643	0.0168431	0.385811	0.545805	0.0134667	0.123636	60.8403	212.384	306.532	439.346	1.79283	2.24461e-17	5.39647e-15	2.31369	2.51457e-28	2.21039e-25	2.83658	4.41214e-43	1.03424e-39	0.520855	0.0041433	0.126819	0.522889	0.00288965	0.0157373	0.0496088	0.878186	0.993848
ENSG00000211445.11	GPX3	glutathione peroxidase 3	NM008161	chr5	151020438	151028993	+	protein_coding	87.9687	283.278	420.86	1083.04	1.68879	5.03165e-14	2.38244e-11	2.28105	6.30578e-25	1.8213e-21	3.63788	2.00955e-62	2.90209e-58	0.592264	0.00507541	0.176406	1.35682	3.54886e-11	1.48553e-08	97.2364	409.017	459.723	955.151	2.06037	2.14308e-30	1.40193e-27	2.23698	2.21736e-35	2.8351e-32	3.29238	5.68093e-78	5.32663e-74	0.176605	0.264517	0.997059	1.05541	7.39485e-12	2.36772e-10	-0.270428	0.316789	0.993848
ENSG00000137573.13	SULF1	sulfatase 1	NM001198565	chr8	69466624	69660915	+	protein_coding	43.3864	89.9601	202.468	249.365	1.13178	0.00222403	0.10344	2.23921	5.72953e-10	2.06858e-07	2.53738	2.31018e-12	5.46926e-10	1.10743	0.00177916	0.084242	0.298167	0.388451	0.969904	24.2716	119.89	182.153	217.22	2.31591	8.95005e-16	1.9218e-13	2.91344	1.63067e-24	1.09212e-21	3.16833	3.08309e-29	2.79756e-26	0.597529	0.00764661	0.198059	0.25489	0.239184	0.644506	0.718018	0.107549	0.710232
ENSG00000163520.13	FBLN2	fibulin 2	NM007992	chr3	13549131	13638422	+	protein_coding	17.5536	76.313	85.0402	113.625	2.08159	2.7632e-08	5.35633e-06	2.22131	2.74519e-09	8.52573e-07	2.64136	1.47659e-12	3.68516e-10	0.139717	0.68009	0.996991	0.420057	0.212963	0.73861	14.1754	84.2943	70.5899	116.329	2.52918	2.08244e-11	2.5919e-09	2.28206	2.77741e-09	3.66787e-07	2.9947	1.17655e-15	1.68853e-13	-0.247121	0.41983	0.997059	0.71264	0.018306	0.0794033	0.205109	0.750912	0.993848
ENSG00000276409.4	CCL14	NA	---	chr17	35983291	35987004	-	protein_coding	30.3103	141.806	134.108	112.965	2.21232	1.16602e-09	2.95424e-07	2.10128	8.07932e-09	2.28779e-06	1.87118	4.45835e-07	2.05704e-05	-0.111048	0.745881	0.996991	-0.230095	0.51111	0.969904	38.8289	145.347	118.331	125.24	1.87449	4.47925e-11	5.29398e-09	1.5868	4.44348e-08	4.59525e-06	1.65901	7.83389e-09	2.42153e-07	-0.287687	0.264857	0.997059	0.0722037	0.782194	0.991665	-0.4594	0.297869	0.993848
ENSG00000176771.16	NCKAP5	NCK-associated protein 5	NM001081756	chr2	132671799	133568463	-	protein_coding	24.5834	22.8354	100.115	32.6078	0.0188325	0.968484	0.997956	2.04241	4.06444e-06	0.000551142	0.421585	0.380527	0.922186	2.02357	9.48259e-06	0.00141178	-1.62082	0.000440892	0.00989454	21.3976	22.114	88.5714	15.4278	0.0812976	0.860452	0.999204	2.07231	1.30281e-06	9.17483e-05	-0.471003	0.335266	0.839116	1.99101	2.92913e-06	0.000324384	-2.54331	2.16709e-08	3.52563e-07	0.0941182	0.859802	0.993848
ENSG00000125378.15	BMP4	bone morphogenetic protein 4	NM007554	chr14	53949736	53958761	-	protein_coding	649.167	1395.89	2670.41	2584.92	1.10495	9.7356e-08	1.6444e-05	2.03537	5.57436e-23	1.00628e-19	1.98988	5.76243e-22	5.73919e-19	0.930422	5.97685e-06	0.000953754	-0.0454957	0.824216	0.969904	663.353	1277.44	2363.35	2625.66	0.938851	8.27645e-16	1.79083e-13	1.82644	2.27153e-56	9.12797e-53	1.97756	3.08603e-66	2.17017e-62	0.88759	2.86608e-15	1.83227e-12	0.151115	0.172405	0.508901	-0.138695	0.340321	0.993848
ENSG00000135218.17	CD36	CD36 molecule (thrombospondin receptor)	NM001159555	chr7	80369575	80679277	+	protein_coding	37.5391	103.858	149.574	159.889	1.48468	7.30703e-06	0.000814861	1.96321	1.88852e-09	5.99409e-07	2.07112	3.19471e-10	4.01186e-08	0.478534	0.126992	0.996991	0.107912	0.729217	0.969904	41.5531	90.734	116.157	88.1375	1.1057	0.000183546	0.00574302	1.46736	6.19995e-07	4.73909e-05	1.07057	0.000318179	0.00286769	0.361656	0.185378	0.997059	-0.396783	0.14908	0.455862	-0.250617	0.537921	0.993848
ENSG00000165092.12	ALDH1A1	aldehyde dehydrogenase 1 family, member A1	NM013467	chr9	72900662	73080442	-	protein_coding	915.274	2789.27	3534.23	2999.05	1.60527	4.55211e-09	1.06031e-06	1.94483	1.17626e-12	6.29147e-10	1.70875	4.4282e-10	5.19917e-08	0.339559	0.213428	0.996991	-0.236082	0.387211	0.969904	946.37	1758.42	2481.29	2042.85	0.887103	1.72564e-09	1.576e-07	1.38331	5.01907e-21	2.40589e-18	1.10309	6.58934e-14	6.19905e-12	0.49621	0.000643433	0.0303168	-0.280218	0.0537002	0.198807	-0.156133	0.783443	0.993848
ENSG00000120885.21	CLU	clusterin	NM013492	chr8	27596917	27615031	-	protein_coding	7853.71	21116.1	28695.3	48910	1.42678	1.47747e-14	7.75889e-12	1.86908	7.06823e-24	1.36101e-20	2.6385	6.35309e-46	4.58741e-42	0.442302	0.0170491	0.388351	0.76942	3.30013e-05	0.00134629	9348.48	21314.9	23753.5	48414.8	1.18892	1.68681e-29	1.07837e-26	1.34549	2.69702e-37	4.21469e-34	2.37265	2.03554e-112	2.86289e-108	0.156572	0.136493	0.997059	1.02716	1.38489e-22	3.67505e-20	-0.361446	1.99514e-06	0.000246534
ENSG00000154027.18	AK5	adenylate kinase 5	NM001081277	chr1	77282051	77559969	+	protein_coding	25.2407	63.8416	95.0164	174.581	1.31498	0.000984684	0.0556568	1.85128	2.45267e-06	0.000347022	2.74609	1.51048e-12	3.72882e-10	0.536303	0.157151	0.996991	0.894811	0.0149299	0.132744	28.7696	57.2849	80.2182	154.186	1.0189	0.00190123	0.0388097	1.509	3.27831e-06	0.000207837	2.45144	3.99996e-15	5.04551e-13	0.490098	0.0991423	0.932462	0.942442	0.00074337	0.00466435	-0.254938	0.61613	0.993848
ENSG00000205038.11	PKHD1L1	polycystic kidney and hepatic disease 1 (autosomal recessive)-like 1	NM138674	chr8	109362477	109530330	+	protein_coding	79.6828	152.318	287.46	195.113	0.957302	0.00176411	0.0877372	1.84338	8.59735e-10	2.88741e-07	1.28631	2.72403e-05	0.000652931	0.88608	0.00290236	0.119761	-0.557068	0.061624	0.349477	54.9648	103.775	194.499	106.964	0.931028	0.000910753	0.0219525	1.82303	3.23395e-11	5.79413e-09	0.971519	0.000555503	0.00463947	0.892001	0.000581895	0.0280757	-0.85151	0.00105926	0.00641462	0.435354	0.166753	0.900591
ENSG00000102575.10	ACP5	acid phosphatase 5, tartrate resistant	NM001102404	chr19	11574660	11579008	-	protein_coding	44.6224	201.375	154.116	95.5509	2.17434	1.15857e-10	3.4498e-08	1.81635	8.91447e-08	1.96547e-05	1.12793	0.00133709	0.0157758	-0.357987	0.268437	0.996991	-0.688426	0.0418487	0.270952	45.1601	189.629	137.694	93.1461	2.099	2.18683e-13	3.61843e-11	1.64906	1.58613e-08	1.84365e-06	1.0797	0.000270555	0.00249523	-0.449946	0.0856274	0.874905	-0.569355	0.0370577	0.145708	-0.134258	0.742016	0.993848
ENSG00000283632.2	EXOC3L2	exocyst complex component 3-like 2	XM006544144	chr19	45212621	45245431	-	protein_coding	18.2912	61.2908	63.7801	23.1208	1.71796	0.000120445	0.00974455	1.78279	6.47166e-05	0.00571624	0.321698	0.516768	0.983162	0.0648247	0.878109	0.996991	-1.46109	0.00208015	0.0318731	19.1825	55.6247	68.338	28.2846	1.50331	0.000236565	0.00717063	1.79628	1.09269e-05	0.000611062	0.528401	0.221185	0.645607	0.292966	0.426192	0.997059	-1.26787	0.0012754	0.00758632	-0.186248	0.750973	0.993848
ENSG00000013016.15	EHD3	EH domain containing 3	NM020578	chr2	31234337	31269447	+	protein_coding	71.7163	116.111	245.028	130.183	0.715231	0.0127777	0.383238	1.75586	3.12799e-10	1.18876e-07	0.847417	0.00359487	0.0344608	1.04063	0.00017895	0.015025	-0.908442	0.00125724	0.021862	73.2194	102.694	171.458	128.741	0.468787	0.0647948	0.464478	1.21917	9.19475e-07	6.7005e-05	0.801237	0.00141523	0.0103778	0.750379	0.00186458	0.0691023	-0.417929	0.0794024	0.2753	-0.1356	0.657741	0.993848
ENSG00000131386.17	GALNT15	polypeptide N-acetylgalactosaminyltransferase 15	NM030166	chr3	16174649	16231992	+	protein_coding	128.318	130.478	427.264	607.87	0.0661952	0.783949	0.997956	1.72448	6.53094e-14	4.38682e-11	2.23845	1.77499e-22	1.89878e-19	1.65828	1.76819e-12	2.57494e-09	0.513969	0.0211123	0.16845	115.791	114.153	266.507	287.462	-0.0468244	0.835005	0.999204	1.17906	4.35494e-08	4.5203e-06	1.29271	1.41458e-09	5.20141e-08	1.22588	1.40444e-08	2.68744e-06	0.113656	0.578078	0.991665	0.0279021	0.911049	0.993848
ENSG00000135324.5	MRAP2	melanocortin 2 receptor accessory protein 2	NM001101482	chr6	84033756	84090881	+	protein_coding	164.256	393.96	542.669	455.585	1.26595	7.25254e-10	1.88716e-07	1.72262	2.59107e-17	2.67278e-14	1.47235	9.73763e-13	2.5338e-10	0.45667	0.0222204	0.456792	-0.250268	0.212241	0.73786	168.105	374.919	441.819	444.179	1.16386	9.28702e-13	1.36772e-10	1.39995	9.30156e-18	3.3544e-15	1.40911	3.72812e-18	8.19282e-16	0.236088	0.123187	0.997059	0.00916608	0.952016	0.991665	-0.141484	0.484005	0.993848
ENSG00000188404.8	SELL	selectin L	NM001164059	chr1	169690667	169711698	-	protein_coding	53.651	133.286	173.099	94.7934	1.29904	1.14282e-05	0.00122706	1.67574	1.0675e-08	2.90875e-06	0.79962	0.00951598	0.0734893	0.3767	0.185349	0.996991	-0.876122	0.00320476	0.0439561	55.7059	103.296	151.809	86.1346	0.888916	0.00108743	0.0251549	1.4389	8.78594e-08	8.40611e-06	0.628218	0.0233163	0.112655	0.549988	0.0304046	0.49504	-0.810685	0.00176697	0.0101601	-0.151571	0.666341	0.993848
ENSG00000013441.15	CLK1	CDC like kinase 1	NM001042634	chr2	200853009	200864744	-	protein_coding	456.305	881.967	1460.29	529.868	0.943757	1.40115e-08	2.89068e-06	1.67507	2.6585e-24	6.75054e-21	0.214049	0.210073	0.669853	0.731308	8.05971e-06	0.0012252	-1.46102	3.97972e-18	1.14946e-14	380.556	691.89	834.087	376.364	0.858785	1.33552e-10	1.44487e-08	1.13176	2.49281e-17	8.65683e-15	-0.0146454	0.915904	0.994774	0.272972	0.0348134	0.537173	-1.1464	1.54304e-17	1.42777e-15	0.153323	0.25869	0.993848
ENSG00000174640.12	SLCO2A1	solute carrier organic anion transporter family, member 2A1	NM033314	chr3	133932696	134052184	-	protein_coding	118.245	511.767	376.31	1007.1	2.1168	9.85014e-22	1.13801e-18	1.67166	6.09719e-14	4.19298e-11	3.08959	3.90683e-45	2.25682e-41	-0.445146	0.0373426	0.631109	1.41794	2.20821e-11	1.04557e-08	114.645	498.739	332.83	481.799	2.10745	1.9893e-36	1.74866e-33	1.52485	6.87754e-19	2.76369e-16	2.06047	1.18155e-34	1.51072e-31	-0.582594	0.000129716	0.00850531	0.535616	0.000460307	0.00302594	-0.0721981	0.763734	0.993848
ENSG00000107821.14	KAZALD1	Kazal-type serine peptidase inhibitor domain 1	NM178929	chr10	101061841	101068131	+	protein_coding	19.002	94.4325	60.4094	53.6289	2.25891	7.72322e-08	1.35208e-05	1.63454	0.000134873	0.0104438	1.46266	0.000855551	0.011121	-0.624367	0.116988	0.996991	-0.171874	0.680641	0.969904	26.8091	99.0497	49.7312	57.7051	1.85194	1.11788e-07	7.82213e-06	0.854984	0.020185	0.212415	1.0722	0.00294758	0.0194493	-0.996954	0.00269441	0.0922033	0.21722	0.528279	0.991665	-0.600176	0.26672	0.993848
ENSG00000225968.7	ELFN1	extracellular leucine-rich repeat and fibronectin type III domain containing 1	NM175522	chr7	1688119	1747954	+	protein_coding	28.636	77.3089	88.6453	54.3263	1.43387	0.000134973	0.0106283	1.61244	1.6109e-05	0.00176241	0.903766	0.0215122	0.136617	0.178564	0.619209	0.996991	-0.708669	0.0605223	0.345444	25.4767	92.7802	63.3155	47.1924	1.84534	2.08051e-07	1.37377e-05	1.29814	0.000395598	0.0115553	0.87312	0.0187352	0.0936522	-0.547193	0.0951527	0.917884	-0.425022	0.218197	0.60428	0.0644207	0.895025	0.993848
ENSG00000165495.15	PKNOX2	PBX/knotted 1 homeobox 2	NM001029838	chr11	125164687	125433389	+	protein_coding	18.5705	37.9991	54.3128	84.6015	1.09712	0.0128639	0.385023	1.58671	0.000251837	0.0171149	2.22759	2.16582e-07	1.09362e-05	0.489593	0.242951	0.996991	0.640882	0.115611	0.523302	15.3579	41.8807	65.4898	52.5002	1.43063	0.000972156	0.0230183	2.08519	1.06011e-06	7.62652e-05	1.75347	4.52297e-05	0.000523136	0.654552	0.0848549	0.872718	-0.331712	0.376961	0.859662	0.131598	0.831761	0.993848
ENSG00000171227.6	TMEM37	transmembrane protein 37	NM019432	chr2	119429901	119438520	+	protein_coding	98.7116	267.729	290.4	233.091	1.42505	1.46577e-10	4.27635e-08	1.55231	2.49312e-12	1.26331e-09	1.23295	5.7486e-08	3.61313e-06	0.127259	0.553184	0.996991	-0.319356	0.145932	0.598203	100.343	240.305	238.587	194.11	1.25329	1.46364e-09	1.34986e-07	1.24541	2.63025e-09	3.48992e-07	0.951064	6.13139e-06	8.94165e-05	-0.00788016	0.967868	0.997204	-0.294343	0.138949	0.431115	-0.133158	0.606003	0.993848
ENSG00000164692.17	COL1A2	collagen, type I, alpha 2	NM007743	chr7	94394561	94431232	+	protein_coding	353.427	857.344	1023.25	1410.8	1.28367	7.69637e-11	2.33994e-08	1.5313	6.854e-15	5.499e-12	1.99445	3.26245e-24	4.71147e-21	0.247633	0.203722	0.996991	0.463155	0.0169659	0.145064	282.473	789.17	914.121	1223.62	1.48598	2.97691e-32	2.32604e-29	1.69518	2.38305e-41	4.46885e-38	2.11746	3.17847e-65	1.78814e-61	0.209203	0.0734367	0.81455	0.422272	0.000247138	0.00173447	0.218503	0.157977	0.874549
ENSG00000137033.11	IL33	interleukin 33	NM001164724	chr9	6215786	6257983	+	protein_coding	185.538	406.431	533.383	732.742	1.14771	4.5603e-05	0.00419475	1.53047	4.69167e-08	1.11073e-05	1.98527	1.32772e-12	3.36391e-10	0.382764	0.168866	0.996991	0.454802	0.100166	0.478356	135.211	418.667	558.686	356.755	1.64878	2.84508e-17	6.78213e-15	2.05725	3.72138e-26	2.68407e-23	1.4152	6.07197e-13	4.85223e-11	0.408468	0.0243825	0.427323	-0.64205	0.000453907	0.00299085	0.348791	0.106807	0.706455
ENSG00000137727.12	ARHGAP20	Rho GTPase activating protein 20	NM175535	chr11	110577042	110713189	-	protein_coding	38.27	166.055	103.897	25.3032	2.13201	1.46366e-09	3.64438e-07	1.42536	6.96804e-05	0.00606199	-0.608213	0.148057	0.53831	-0.706648	0.0383972	0.640316	-2.03357	7.5665e-07	6.94525e-05	25.1174	106.802	65.1626	20.3639	2.08382	1.58118e-08	1.26715e-06	1.35858	0.000357026	0.0106838	-0.328756	0.436653	0.965767	-0.725235	0.033195	0.519615	-1.68734	2.27739e-05	0.000199408	0.49926	0.272518	0.993848
ENSG00000135914.5	HTR2B	5-hydroxytryptamine (serotonin) receptor 2B, G protein-coupled	NM008311	chr2	231108230	231125118	-	protein_coding	26.7159	126.231	71.0583	35.3899	2.24615	8.91532e-08	1.52368e-05	1.41449	0.000952021	0.0492401	0.393899	0.389754	0.933284	-0.831658	0.0408667	0.664987	-1.02059	0.0220576	0.173546	19.3919	160.882	70.3936	35.8127	3.06368	8.27512e-19	2.25991e-16	1.8625	2.46873e-07	2.13015e-05	0.89439	0.0179199	0.0903186	-1.20118	4.63734e-05	0.00354466	-0.968113	0.00351767	0.0187084	0.365955	0.488876	0.993848
ENSG00000138449.10	SLC40A1	solute carrier family 40 (iron-regulated transporter), member 1	NM016917	chr2	189560579	189583758	-	protein_coding	544.074	2009.81	1404.72	586.257	1.89015	1.11843e-26	2.69196e-23	1.36691	1.32063e-14	9.78047e-12	0.107938	0.553721	0.983162	-0.523246	0.00282997	0.118117	-1.25897	3.30169e-12	2.21774e-09	440.7	1691.05	1200.35	503.99	1.93994	1.06347e-56	2.49287e-53	1.44279	2.3734e-31	2.56775e-28	0.193037	0.132244	0.446512	-0.497151	2.19439e-05	0.00186483	-1.24975	4.04839e-24	1.42347e-21	0.190725	0.131104	0.794129
ENSG00000131849.11	ZNF132	zinc finger protein 132	---	chr19	58432814	58440222	-	protein_coding	31.8055	73.2546	81.0346	61.4506	1.21893	0.00104094	0.0579453	1.35339	0.00025918	0.0174904	0.961353	0.01232	0.0893621	0.134462	0.708573	0.996991	-0.392038	0.292633	0.870275	32.9534	59.8406	62.1834	52.3039	0.870991	0.0160777	0.184722	0.919468	0.0118541	0.149125	0.663809	0.0705826	0.27634	0.0484774	0.888895	0.997059	-0.255659	0.4683	0.959559	-0.166416	0.706935	0.993848
ENSG00000265972.5	TXNIP	thioredoxin interacting protein	NM001009935	chr1	145992435	145996600	-	protein_coding	662.917	1465.27	1672.33	2671.86	1.14484	1.58444e-12	5.94331e-10	1.33269	1.63611e-16	1.52438e-13	2.00998	1.10744e-35	3.99827e-32	0.187858	0.242325	0.996991	0.677281	2.2706e-05	0.00100137	529.382	781.657	784.384	733.137	0.561547	3.54989e-06	0.000177995	0.566427	3.50807e-06	0.000221252	0.46794	0.000122902	0.00125942	0.00488003	0.96748	0.997204	-0.0984862	0.413498	0.901931	0.213484	0.072073	0.565041
ENSG00000113240.12	CLK4	CDC like kinase 4	NM007714	chr5	178602664	178630615	-	protein_coding	96.201	208.892	230.51	178.15	1.13693	1.57662e-05	0.00162055	1.27301	1.2267e-06	0.00018947	0.906072	0.000751677	0.0100164	0.136075	0.598097	0.996991	-0.366935	0.164224	0.639946	101.539	146.806	152.018	80.4856	0.546401	0.0222832	0.231635	0.597219	0.0132989	0.160827	-0.318506	0.206147	0.615247	0.0508179	0.828786	0.997059	-0.915725	0.000222923	0.0015783	-0.195343	0.483494	0.993848
ENSG00000249855.1	EEF1A1P19	NA	---	chr5	43495073	43496454	-	processed_pseudogene	51.505	75.5099	126.575	112.957	0.536745	0.156369	0.997956	1.26725	0.000637361	0.0363095	1.12334	0.00284952	0.0285872	0.730507	0.0496299	0.739659	-0.143914	0.697231	0.969904	76.385	80.1327	91.9553	129.288	0.0544313	0.850733	0.999204	0.272387	0.347426	0.991836	0.757455	0.00720611	0.0421223	0.217956	0.451116	0.997059	0.485068	0.0852685	0.291684	-0.664055	0.0382234	0.383925
ENSG00000111341.9	MGP	matrix Gla protein	NM008597	chr12	14881181	14885926	-	protein_coding	7762	13714.6	18355.8	23167.7	0.820743	0.000111707	0.00916602	1.2417	5.00514e-09	1.49034e-06	1.57762	1.09656e-13	3.64045e-11	0.420955	0.0474368	0.722635	0.335925	0.113561	0.517836	8994.68	13510.8	18325.3	22424.7	0.586891	1.71056e-08	1.35922e-06	1.02706	5.48927e-23	3.0276e-20	1.31818	7.55975e-37	1.1192e-33	0.440172	2.25318e-05	0.0018976	0.291122	0.00500855	0.0255375	-0.323996	5.71586e-07	9.31615e-05
ENSG00000004799.7	PDK4	pyruvate dehydrogenase kinase, isozyme 4	NM013743	chr7	95583499	95596491	-	protein_coding	106.924	251.338	253.705	277.833	1.2456	6.78527e-08	1.21726e-05	1.23768	8.34074e-08	1.85312e-05	1.37633	3.3663e-09	3.08663e-07	-0.00791467	0.972042	0.997347	0.13865	0.54283	0.969904	86.8405	175.453	252.869	119.675	1.02299	1.10654e-05	0.00050284	1.54335	2.26299e-11	4.13349e-09	0.474713	0.0473845	0.200162	0.520358	0.0171345	0.33966	-1.06864	2.12043e-06	2.31813e-05	0.195749	0.454925	0.993848
ENSG00000092068.19	SLC7A8	solute carrier family 7 (amino acid transporter light chain, L system), member 8	NM016972	chr14	23125295	23183674	-	protein_coding	119.681	155.492	279.185	240.261	0.400778	0.084794	0.997956	1.21912	7.23757e-08	1.63315e-05	1.00321	1.41318e-05	0.000380753	0.818341	0.000336187	0.0242752	-0.215913	0.340926	0.933627	107.378	116.469	211.818	119.51	0.105828	0.648201	0.999204	0.968778	1.76792e-05	0.000924348	0.145381	0.532181	0.994774	0.862951	0.000120591	0.00803819	-0.823397	0.000256691	0.00179658	0.0415535	0.864286	0.993848
ENSG00000227051.6	C14orf132	chromosome 14 open reading frame 132	---	chr14	96039324	96093889	+	protein_coding	47.8438	333.767	113.12	51.3564	2.77377	1.28148e-20	1.19397e-17	1.20262	9.86074e-05	0.00799483	0.0658382	0.845761	0.983162	-1.57115	6.04464e-08	2.03009e-05	-1.13678	0.000605111	0.0125466	45.3551	255.562	106.046	29.6168	2.48372	2.1334e-21	7.31833e-19	1.21102	1.06154e-05	0.000594824	-0.616927	0.0505478	0.21074	-1.27269	1.40786e-07	2.21238e-05	-1.82795	1.02152e-09	2.13797e-08	-0.0130308	0.973664	0.993848
ENSG00000144810.15	COL8A1	collagen, type VIII, alpha 1	NM007739	chr3	99638475	99799226	+	protein_coding	204.44	352.921	471.553	336.156	0.802331	0.00134836	0.0722538	1.20061	1.36994e-06	0.000208252	0.716381	0.00457106	0.0415568	0.398282	0.108226	0.996991	-0.484231	0.0530439	0.317887	176.136	263.16	387.036	333.334	0.576707	0.00105186	0.0245345	1.13164	7.9702e-11	1.32659e-08	0.921877	1.24268e-07	2.81217e-06	0.55493	0.00101812	0.04359	-0.20976	0.209567	0.587904	0.104686	0.582589	0.993848
ENSG00000259612.1	EEF1A1P22	NA	---	chr15	52937139	52938518	-	processed_pseudogene	59.2992	119.498	136.012	98.3706	1.0064	0.00161884	0.0824636	1.20051	0.000156472	0.0118619	0.745861	0.0229796	0.143156	0.194113	0.535154	0.996991	-0.454652	0.157915	0.626692	79.6635	72.1488	107.983	114.48	-0.16817	0.598541	0.999204	0.419598	0.18289	0.823517	0.509186	0.10296	0.369879	0.587767	0.0641425	0.752717	0.0895882	0.772806	0.991665	-0.562588	0.0744013	0.574933
ENSG00000189221.9	MAOA	monoamine oxidase A	NM173740	chrX	43654907	43746824	+	protein_coding	101.655	198.123	230.324	248.113	0.980855	3.03028e-05	0.00289813	1.18401	4.1051e-07	7.55208e-05	1.29135	4.51082e-08	2.90817e-06	0.203158	0.377884	0.996991	0.107336	0.642687	0.969904	93.0526	184.957	225.39	212.263	0.998571	2.84087e-06	0.000147166	1.27441	2.24591e-09	3.02273e-07	1.18957	2.17483e-08	5.95096e-07	0.275836	0.169595	0.997059	-0.0848374	0.671458	0.991665	0.0135932	0.958227	0.993848
ENSG00000119938.8	PPP1R3C	protein phosphatase 1, regulatory subunit 3C	NM016854	chr10	91628442	91633054	-	protein_coding	38.27	121.322	86.4862	41.952	1.65236	6.65362e-07	9.60882e-05	1.15879	0.000611882	0.0353556	0.119163	0.747495	0.983162	-0.493576	0.127661	0.996991	-1.03962	0.00414414	0.0533526	35.2363	111.628	68.4689	50.1466	1.6501	1.52005e-06	8.38384e-05	0.953497	0.00722964	0.104182	0.516774	0.151133	0.491869	-0.696602	0.0337067	0.525391	-0.436722	0.206351	0.581257	0.0126136	0.97597	0.993848
ENSG00000102935.11	ZNF423	zinc finger protein 423	---	chr16	49487524	49857919	-	protein_coding	37.5592	165.297	84.2391	82.4867	2.15031	6.66121e-12	2.37526e-09	1.15414	0.000364486	0.0234582	1.12735	0.000657235	0.00898387	-0.996168	0.00106014	0.0572336	-0.0267931	0.933773	0.97078	33.9039	160.427	65.0074	70.8821	2.24849	6.77105e-14	1.183e-11	0.948949	0.00295509	0.0539413	1.07866	0.000594114	0.0049138	-1.29954	4.10781e-06	0.000435509	0.129716	0.662263	0.991665	0.04717	0.911117	0.993848
ENSG00000221866.9	PLXNA4	plexin A4	NM175750	chr7	132123332	132648688	-	protein_coding	323.222	625.963	719.579	330.547	0.961966	1.11598e-05	0.00120722	1.1486	1.43286e-07	2.99893e-05	0.0277823	0.90171	0.983162	0.186637	0.39061	0.996991	-1.12082	5.26785e-07	5.14025e-05	234.484	446.959	667.491	255.945	0.927861	1.83764e-09	1.65676e-07	1.50217	9.10315e-23	4.83137e-20	0.122903	0.44348	0.973137	0.574311	8.84827e-05	0.00619137	-1.37927	1.81274e-19	2.47527e-17	0.356992	0.0381558	0.383536
ENSG00000151491.12	EPS8	epidermal growth factor receptor pathway substrate 8	NM001271587	chr12	15620158	15882329	-	protein_coding	193.317	413.01	427.166	200.798	1.10491	0.00030447	0.0211904	1.13942	0.000193341	0.0140311	0.0529053	0.865938	0.983162	0.0345052	0.90966	0.996991	-1.08651	0.000488217	0.0106156	147.958	294.608	336.067	102.895	0.993257	8.76782e-07	5.09566e-05	1.17422	6.61437e-09	8.30605e-07	-0.524877	0.0161602	0.0827695	0.180965	0.351719	0.997059	-1.6991	8.48283e-16	5.54915e-14	0.275814	0.17686	0.923496
ENSG00000104368.17	PLAT	plasminogen activator, tissue	NM008872	chr8	42175233	42207724	-	protein_coding	2076.73	3692.26	4568.84	3072.47	0.831596	8.67785e-08	1.50989e-05	1.13718	2.28834e-13	1.40626e-10	0.5651	0.000288695	0.00456647	0.305588	0.0487001	0.73452	-0.572084	0.000234996	0.00617035	1675.25	3234.53	3723.42	2697.44	0.949199	3.26958e-26	1.64232e-23	1.15176	9.48221e-38	1.56897e-34	0.686279	2.5914e-14	2.66034e-12	0.202562	0.0215002	0.39554	-0.465482	1.48488e-07	2.06466e-06	0.198006	0.0140978	0.204889
ENSG00000164056.10	SPRY1	sprouty RTK signaling antagonist 1	NM011896	chr4	123396795	123403760	+	protein_coding	135.46	200.867	298.726	164.163	0.571905	0.0294736	0.66925	1.12387	1.46043e-05	0.00161615	0.266519	0.322287	0.847328	0.551967	0.0335995	0.592825	-0.857353	0.00129077	0.0223642	97.723	134.846	274.562	118.911	0.459769	0.039509	0.341953	1.48206	7.75925e-12	1.53704e-09	0.282337	0.213024	0.628936	1.02229	1.19173e-06	0.000146385	-1.19972	2.09716e-08	3.42373e-07	0.369238	0.145258	0.837746
ENSG00000111144.9	LTA4H	leukotriene A4 hydrolase	NM008517	chr12	96000828	96043520	-	protein_coding	1936.39	3503.98	4201.71	5348.18	0.855532	2.13754e-10	5.93639e-08	1.11817	9.0255e-17	8.68945e-14	1.46651	1.0715e-27	2.81346e-24	0.262642	0.0505032	0.745748	0.348333	0.00936275	0.0957593	1995.17	3272.47	3697.61	3644.37	0.711556	5.92758e-14	1.04211e-11	0.888933	7.05141e-21	3.30582e-18	0.867712	4.98956e-20	1.44692e-17	0.177377	0.0587028	0.716689	-0.0212211	0.820944	0.991665	-0.158612	0.0632844	0.522623
ENSG00000159640.15	ACE	angiotensin I converting enzyme	NM001281819	chr17	63477061	63498380	+	protein_coding	1801.74	3057.11	3861.14	4074.07	0.765955	2.15538e-07	3.38337e-05	1.09964	8.60181e-14	5.6465e-11	1.17749	1.50386e-15	7.23934e-13	0.333683	0.023517	0.472023	0.077857	0.596937	0.969904	1686.93	2939.41	3427.93	4098.24	0.801256	1.89495e-17	4.59508e-15	1.02433	1.75172e-27	1.36872e-24	1.28203	1.73418e-42	3.75236e-39	0.223072	0.0164423	0.33107	0.257702	0.00536781	0.0271225	-0.0160688	0.849652	0.993848
ENSG00000186300.11	ZNF555	zinc finger protein 555	---	chr19	2841435	2860484	+	protein_coding	56.8673	98.4674	119.363	92.6335	0.820036	0.0071261	0.252544	1.08607	0.000326484	0.0214803	0.714182	0.022551	0.14135	0.266031	0.373949	0.996991	-0.371884	0.226858	0.763053	63.5193	113.504	123.783	75.2807	0.846469	0.0016183	0.0342373	0.974272	0.000308697	0.00953166	0.249933	0.36904	0.885275	0.127803	0.619512	0.997059	-0.724339	0.00677909	0.0333256	-0.274082	0.405314	0.993848
ENSG00000213553.4	RPLP0P6	NA	---	chr2	38481851	38482804	+	processed_pseudogene	85.5635	135.265	180.946	186.752	0.637186	0.030224	0.678818	1.0812	0.000196272	0.014137	1.13714	0.00010494	0.00200994	0.44401	0.125988	0.996991	0.0559498	0.846654	0.969904	123.664	114.184	160.305	239.536	-0.12375	0.567878	0.999204	0.367312	0.0857336	0.538905	0.949294	4.40604e-06	6.69571e-05	0.491063	0.0227031	0.408598	0.581982	0.00464132	0.0238284	-0.659967	0.010049	0.163928
ENSG00000140092.14	FBLN5	fibulin 5	NM011812	chr14	91869412	91947987	-	protein_coding	97.2431	164.468	207.315	176.56	0.76302	0.00215881	0.101552	1.07812	1.21008e-05	0.00138694	0.850731	0.0007475	0.00998153	0.315103	0.198155	0.996991	-0.227391	0.360175	0.955361	81.2278	170.611	214.463	161.591	1.04987	3.50334e-06	0.000175974	1.38289	8.94611e-10	1.3056e-07	0.971542	2.0285e-05	0.000259835	0.333021	0.116336	0.997059	-0.411347	0.0543885	0.201062	0.143865	0.61105	0.993848
ENSG00000147642.16	SYBU	syntabulin (syntaxin-interacting)	NM001032727	chr8	109573978	109691791	-	protein_coding	83.2102	255.97	177.008	112.769	1.60811	7.72404e-08	1.35208e-05	1.06147	0.000450519	0.0273944	0.419802	0.180625	0.610247	-0.546638	0.0644272	0.850091	-0.641671	0.0385011	0.255874	70.2406	169.16	147.477	78.534	1.25914	3.36197e-07	2.13956e-05	1.063	2.30221e-05	0.00116055	0.155682	0.551672	0.994774	-0.196141	0.403802	0.997059	-0.907319	0.000290351	0.00201016	0.147075	0.640344	0.993848
ENSG00000051108.14	HERPUD1	homocysteine-inducible, endoplasmic reticulum stress-inducible, ubiquitin-like domain member 1	NM022331	chr16	56932048	56944863	+	protein_coding	1274.97	1922.82	2658.56	1634.12	0.592842	0.000697671	0.0428456	1.05933	1.21994e-09	4.00402e-07	0.357553	0.0418256	0.224336	0.466486	0.00748633	0.226457	-0.701775	6.21953e-05	0.00222325	1220.18	1723.76	2560.19	1470.03	0.499097	1.33441e-07	9.11059e-06	1.06951	5.7248e-30	5.55286e-27	0.268803	0.00483393	0.0297405	0.570416	7.91978e-10	2.03371e-07	-0.80071	1.16116e-17	1.09974e-15	-0.0455078	0.622531	0.993848
ENSG00000099337.4	KCNK6	potassium channel, two pore domain subfamily K, member 6	NM001033525	chr19	38319844	38332076	+	protein_coding	393.001	416.101	814.163	975.323	0.0781503	0.673869	0.997956	1.05588	6.55295e-09	1.87395e-06	1.31527	5.42121e-13	1.47718e-10	0.977729	1.1478e-07	3.38285e-05	0.25939	0.151858	0.612845	464.064	469.397	820.209	1045.43	0.0254085	0.852321	0.999204	0.830954	5.71275e-10	8.59326e-08	1.17895	5.60034e-19	1.44525e-16	0.805545	1.82045e-09	4.33962e-07	0.347993	0.00737169	0.0358627	-0.351821	0.0162005	0.223583
ENSG00000109472.13	CPE	carboxypeptidase E	NM013494	chr4	165361194	165498320	+	protein_coding	77.1187	104.488	155.63	214.657	0.477616	0.127673	0.997956	1.02392	0.000903415	0.0474883	1.48649	1.37705e-06	5.43353e-05	0.546303	0.0780222	0.929862	0.462572	0.128445	0.557542	71.924	142.529	163.219	135.021	1.00267	0.000170435	0.00539779	1.19682	7.56536e-06	0.000441506	0.935237	0.000490308	0.00416422	0.194142	0.445367	0.997059	-0.261579	0.306931	0.758736	-0.00644861	0.983331	0.995699
ENSG00000115594.11	IL1R1	interleukin 1 receptor, type I	NM001123382	chr2	102064544	102179874	+	protein_coding	235.414	392.282	479.269	474.671	0.746111	0.00807984	0.276017	1.02226	0.000269643	0.0181119	1.00889	0.000345785	0.00528988	0.276146	0.324666	0.996991	-0.0133613	0.962026	0.982672	174.64	311.233	378.463	221.99	0.832366	4.06839e-06	0.000202191	1.10774	8.483e-10	1.24931e-07	0.336547	0.0688773	0.271106	0.275378	0.113095	0.988272	-0.771196	1.52737e-05	0.000139085	0.320967	0.0949651	0.663071
ENSG00000078018.19	MAP2	microtubule associated protein 2	NM001039934	chr2	209424058	209734118	+	protein_coding	233.728	272.053	471.717	218.324	0.224884	0.319837	0.997956	1.01773	4.60197e-06	0.000606935	-0.0935145	0.686744	0.983162	0.792845	0.000411659	0.0280762	-1.11124	1.40001e-06	0.000111396	184.496	235.131	373.799	112.25	0.362456	0.0953216	0.585848	1.01881	2.14937e-06	0.000143952	-0.710698	0.00190327	0.0133776	0.656356	0.00198968	0.07278	-1.72951	1.1987e-14	6.31428e-13	0.22882	0.225035	0.993848
ENSG00000121104.7	FAM117A	family with sequence similarity 117, member A	NM172543	chr17	49710332	49789180	-	protein_coding	90.4926	194.84	185.607	178.585	1.09171	0.00013514	0.0106283	1.01474	0.000398203	0.0249259	0.971466	0.000818514	0.010735	-0.0769668	0.785519	0.996991	-0.0432772	0.880203	0.969904	90.6651	148.428	132.356	153.34	0.703601	0.00384865	0.0653736	0.546749	0.0274484	0.26102	0.764068	0.0017244	0.0123267	-0.156851	0.512756	0.997059	0.217319	0.365206	0.843976	-0.100356	0.713855	0.993848
ENSG00000103034.14	NDRG4	NDRG family member 4	NM001195006	chr16	58462846	58513628	+	protein_coding	1592.94	2894.99	3194.05	1475.31	0.862666	3.77852e-08	7.08668e-06	1.00168	1.61055e-10	6.37225e-08	-0.112226	0.479537	0.983162	0.13901	0.374371	0.996991	-1.1139	2.02852e-12	1.5023e-09	1435.94	2424.53	3116.71	1252.64	0.751493	7.95305e-13	1.17743e-10	1.11419	2.10154e-26	1.55563e-23	-0.200954	0.0602953	0.243545	0.362693	0.000455945	0.0235497	-1.31514	1.20959e-35	2.00145e-32	0.0389308	0.724497	0.993848
ENSG00000085117.11	CD82	CD82 molecule	NM001136055	chr11	44564427	44620363	+	protein_coding	1040.02	766.652	519.112	627.301	-0.44351	0.00554149	0.211154	-1.00223	6.17104e-10	2.20047e-07	-0.730929	6.9262e-06	0.000211469	-0.558721	0.000683685	0.0420146	0.271302	0.104518	0.491741	959.415	740.117	532.904	623.797	-0.373371	0.00260526	0.0490233	-0.844183	3.52616e-11	6.19922e-09	-0.622243	7.03907e-07	1.31388e-05	-0.470812	0.000252717	0.0145669	0.22194	0.0878765	0.298698	0.0109477	0.916637	0.993848
ENSG00000106537.7	TSPAN13	tetraspanin 13	NM025359	chr7	16753535	16784536	+	protein_coding	1126.56	995.867	561.065	418.133	-0.17589	0.263904	0.997956	-1.004	3.6348e-10	1.34595e-07	-1.43005	4.26613e-18	2.62167e-15	-0.828111	3.08184e-07	7.80813e-05	-0.426044	0.0117412	0.111811	923.294	757.82	563.898	247.311	-0.278131	0.0477583	0.383517	-0.706683	8.12153e-07	6.0358e-05	-1.89846	2.00641e-36	2.82192e-33	-0.428551	0.00293319	0.0976422	-1.19178	9.84556e-15	5.26513e-13	0.181317	0.0910484	0.647604
ENSG00000138166.5	DUSP5	dual specificity phosphatase 5	NM001085390	chr10	110497838	110511544	+	protein_coding	467.901	201.028	230.85	375.117	-1.22364	2.47626e-08	4.83255e-06	-1.00812	3.75139e-06	0.000511092	-0.316893	0.142032	0.525332	0.215522	0.342395	0.996991	0.691227	0.00197947	0.0306887	488.075	193.76	250.353	307.587	-1.33484	1.80744e-13	3.02628e-11	-0.953466	1.21374e-07	1.11543e-05	-0.666917	0.000160702	0.00159848	0.381372	0.0430103	0.606738	0.286549	0.119492	0.382752	-0.176609	0.177947	0.92533
ENSG00000164327.12	RICTOR	RPTOR independent companion of MTOR, complex 2	NM030168	chr5	38937919	39074408	-	protein_coding	346.511	280.752	173.315	253.565	-0.288226	0.255068	0.997956	-1.01027	9.15212e-05	0.00750465	-0.451597	0.0786528	0.351498	-0.722048	0.0058603	0.193887	0.558677	0.0353398	0.24102	273.393	206.885	154.592	87.1466	-0.385111	0.14798	0.743515	-0.820847	0.0025083	0.0475765	-1.6382	4.61138e-09	1.51712e-07	-0.435736	0.111285	0.981371	-0.817355	0.00434717	0.0224834	0.245087	0.169676	0.906006
ENSG00000102934.9	PLLP	plasmolipin	NM026385	chr16	57248547	57284687	-	protein_coding	384.409	209.702	190.041	420.196	-0.904243	0.000454466	0.0300865	-1.01303	9.0324e-05	0.0074538	0.128613	0.612509	0.983162	-0.108787	0.682261	0.996991	1.14164	1.30494e-05	0.000642086	383.04	188.957	191.626	486.176	-1.0133	4.32445e-10	4.39746e-08	-0.993574	1.81577e-09	2.52851e-07	0.348184	0.0227117	0.110224	0.0197309	0.909154	0.997059	1.34176	2.82876e-16	2.00935e-14	-0.102622	0.470859	0.993848
ENSG00000144824.20	PHLDB2	pleckstrin homology-like domain, family B, member 2	NM001252442	chr3	111732497	111976517	+	protein_coding	1067.36	605.678	528.521	456.672	-0.806817	0.00144621	0.0763638	-1.01382	6.45354e-05	0.00571624	-1.2243	1.71433e-06	6.48103e-05	-0.207005	0.41916	0.996991	-0.210475	0.416055	0.969904	765.802	492.977	473.715	272.427	-0.628127	0.000899755	0.0217433	-0.695784	0.000259869	0.00834458	-1.48729	1.79016e-14	1.95176e-12	-0.0676571	0.725016	0.997059	-0.791504	5.93193e-05	0.000479756	0.370284	0.00054222	0.0198145
ENSG00000144655.14	CSRNP1	cysteine-serine-rich nuclear protein 1	NM153287	chr3	39141855	39154562	-	protein_coding	584.681	101.5	288.778	309.646	-2.50591	1.81296e-30	5.8182e-27	-1.01467	6.52065e-07	0.000112105	-0.919451	8.16832e-06	0.000241233	1.49124	3.09299e-11	2.66258e-08	0.0952198	0.654179	0.969904	553.968	86.8808	283.904	296.074	-2.66763	6.52361e-49	1.01946e-45	-0.968949	1.80672e-09	2.52842e-07	-0.902575	1.44032e-08	4.10091e-07	1.69868	1.565e-19	1.63044e-16	0.066374	0.690174	0.991665	-0.0274279	0.829686	0.993848
ENSG00000184113.9	CLDN5	claudin 5	NM013805	chr22	19523024	19527545	-	protein_coding	10651.5	4457.31	5259.33	7529.99	-1.25815	1.28883e-08	2.71717e-06	-1.01822	4.11556e-06	0.000552882	-0.500431	0.0235743	0.146084	0.239935	0.278824	0.996991	0.517785	0.0193414	0.158229	13246.5	4142.61	4875.05	13685.5	-1.67747	1.09163e-40	1.27943e-37	-1.44129	1.77242e-30	1.78058e-27	0.0474995	0.703839	0.994774	0.236186	0.0613933	0.737021	1.48879	2.10675e-32	2.69368e-29	-0.42621	0.0224703	0.277401
ENSG00000179862.6	CITED4	Cbp/p300-interacting transactivator, with Glu/Asp rich carboxy-terminal domain, 4	NM019563	chr1	40861051	40862366	-	protein_coding	195.45	90.6736	96.8329	271.782	-1.12885	0.000199743	0.0149074	-1.01845	0.000766848	0.0420282	0.471702	0.106348	0.432564	0.110396	0.72722	0.996991	1.49016	1.07847e-06	9.0288e-05	236.818	78.1173	86.2176	332.228	-1.61164	7.59159e-13	1.12986e-10	-1.4438	1.9301e-10	3.13825e-08	0.495052	0.0146121	0.0759609	0.167838	0.492815	0.997059	1.93886	5.98969e-18	5.93093e-16	-0.373405	0.0470996	0.437822
ENSG00000224578.4	HNRNPA1P48	NA	---	chr16	51645756	51647132	+	transcribed_processed_pseudogene	122.039	116.979	61.6312	141.875	-0.0657714	0.822506	0.997956	-1.02406	0.000904288	0.0474883	0.211531	0.473257	0.983162	-0.958283	0.00229353	0.102545	1.23559	9.17432e-05	0.00301116	134.283	103.713	58.162	52.1496	-0.361875	0.19149	0.848524	-1.21559	4.0301e-05	0.00186452	-1.35182	4.76416e-06	7.17404e-05	-0.853714	0.00437963	0.131058	-0.13623	0.667118	0.991665	-0.233191	0.320269	0.993848
ENSG00000184557.4	SOCS3	suppressor of cytokine signaling 3	NM007707	chr17	78356778	78360077	-	protein_coding	619.064	166.164	304.851	353.585	-1.89236	5.91412e-18	4.74493e-15	-1.02414	1.46073e-06	0.000220892	-0.810232	0.000150243	0.00269699	0.868223	0.000113741	0.0105294	0.213907	0.330216	0.921436	660.095	152.713	203.351	189.679	-2.11254	4.45048e-37	4.03831e-34	-1.69329	5.76449e-25	3.95486e-22	-1.80015	3.27812e-28	2.49217e-25	0.419253	0.0187632	0.361265	-0.106863	0.543657	0.991665	-0.196814	0.113434	0.734488
ENSG00000197056.9	ZMYM1	zinc finger, MYM-type 1	NM026670	chr1	35059786	35115859	+	protein_coding	196.048	192.315	97.0092	106.343	-0.0381916	0.878602	0.997956	-1.03224	7.95005e-05	0.00679353	-0.882028	0.000910222	0.0116689	-0.994048	0.000183452	0.0152699	0.150212	0.592593	0.969904	152.957	135.51	115.764	55.6086	-0.160962	0.548746	0.999204	-0.40773	0.136707	0.710803	-1.45787	4.69315e-07	9.18036e-06	-0.246768	0.370237	0.997059	-1.05014	0.000385458	0.00258341	0.25434	0.207653	0.993848
ENSG00000104998.3	IL27RA	interleukin 27 receptor, alpha	NM016671	chr19	14031748	14053216	+	protein_coding	422.34	227.924	206.582	311.176	-0.868631	1.90725e-05	0.00191941	-1.03462	4.43783e-07	8.06149e-05	-0.442069	0.0295644	0.172926	-0.165989	0.434259	0.996991	0.592551	0.0052497	0.0629942	376.558	233.024	207.695	213.544	-0.696528	4.01185e-05	0.00156953	-0.857763	7.95908e-07	5.94151e-05	-0.81593	1.99279e-06	3.31884e-05	-0.161235	0.365997	0.997059	0.0418332	0.816503	0.991665	0.0599861	0.666956	0.993848
ENSG00000143742.12	SRP9	signal recognition particle 9kDa	NM012058	chr1	225777813	225790466	+	protein_coding	3001.81	2862.36	1451.04	1800.39	-0.0698553	0.72366	0.997956	-1.04959	1.24239e-07	2.61926e-05	-0.737587	0.000204062	0.00345887	-0.979731	8.47279e-07	0.000191187	0.312	0.118736	0.532711	2733.32	2198.61	1436.51	1114.21	-0.312487	0.0151717	0.177121	-0.928803	9.4751e-13	2.1322e-10	-1.29146	4.63393e-23	1.8891e-20	-0.616316	2.30941e-06	0.000256764	-0.362655	0.00613616	0.0305278	0.0253526	0.745279	0.993848
ENSG00000130309.10	COLGALT1	collagen beta(1-O)galactosyltransferase 1	---	chr19	17555594	17583162	+	protein_coding	10213.9	5500.24	4922.39	5230.65	-0.893453	8.95191e-13	3.49403e-10	-1.05304	3.82324e-17	3.80781e-14	-0.965585	1.2933e-14	4.98058e-12	-0.15959	0.204168	0.996991	0.087458	0.487422	0.969904	9772.74	5600.58	4865.83	6434.21	-0.803023	9.098e-23	3.55441e-20	-1.00552	1.94116e-34	2.37404e-31	-0.602534	1.62686e-13	1.43006e-11	-0.2025	0.0142447	0.301723	0.402989	1.04879e-06	1.22667e-05	-0.0470131	0.493326	0.993848
ENSG00000123728.9	RAP2C	RAP2C, member of RAS oncogene family	NM172413	chrX	132203024	132219480	-	protein_coding	407.059	381.276	195.991	216.495	-0.0833372	0.677342	0.997956	-1.05487	3.56726e-07	6.77252e-05	-0.910412	1.43963e-05	0.000385364	-0.971537	3.74818e-06	0.000656113	0.144463	0.509938	0.969904	289.195	274.448	201.136	128.959	-0.0731495	0.685433	0.999204	-0.530434	0.00451864	0.0729165	-1.16378	1.56214e-09	5.69926e-08	-0.457284	0.014636	0.307855	-0.633342	0.00146455	0.00859191	0.379008	0.00963791	0.159037
ENSG00000134107.4	BHLHE40	basic helix-loop-helix family, member e40	NM011498	chr3	4979116	4985323	+	protein_coding	683.242	175.558	324.771	390.407	-1.94328	6.05766e-17	4.2674e-14	-1.06603	2.46302e-06	0.000347022	-0.80729	0.000375409	0.00563855	0.877242	0.000221622	0.0175855	0.258745	0.265344	0.828369	661.148	187.143	339.586	268.521	-1.81878	1.02417e-27	5.64878e-25	-0.954414	3.26122e-09	4.24698e-07	-1.30044	1.33157e-15	1.9013e-13	0.864364	5.39786e-07	7.33509e-05	-0.346028	0.0401794	0.15559	-0.057907	0.632784	0.993848
ENSG00000169282.17	KCNAB1	potassium channel, voltage gated subfamily A regulatory beta subunit 1	NM001289450	chr3	156037701	156539138	+	protein_coding	544.196	445.465	256.819	419.018	-0.288703	0.166559	0.997956	-1.06734	5.39195e-07	9.49608e-05	-0.373848	0.0763756	0.343928	-0.778632	0.000310829	0.022844	0.693489	0.00147492	0.0248398	409.787	412.127	296.916	257.815	0.0204352	0.91028	0.999204	-0.459389	0.0133466	0.161181	-0.657702	0.000404245	0.00351608	-0.479824	0.00972479	0.231038	-0.198313	0.296774	0.74385	0.300809	0.0606704	0.509267
ENSG00000108960.7	MMD	monocyte to macrophage differentiation-associated	NM026178	chr17	55392613	55421992	-	protein_coding	307.358	401.439	145.029	220.792	0.394697	0.0538354	0.953183	-1.07188	7.27731e-07	0.000122204	-0.476042	0.0261821	0.158039	-1.46658	1.5371e-11	1.6443e-08	0.595843	0.0084695	0.0890515	243.653	415.355	143.325	132.584	0.76895	1.82234e-05	0.000787413	-0.772121	7.4946e-05	0.00306418	-0.87546	6.51199e-06	9.4081e-05	-1.54107	6.53645e-16	4.37771e-13	-0.103339	0.613625	0.991665	0.217693	0.180788	0.934251
ENSG00000120129.5	DUSP1	dual specificity phosphatase 1	NM013642	chr5	172768090	172771195	-	protein_coding	1085.43	368.233	515.242	580.444	-1.56295	2.81333e-13	1.16082e-10	-1.07332	4.0417e-07	7.53138e-05	-0.903413	2.15203e-05	0.000536763	0.489637	0.0244509	0.4829	0.169903	0.432102	0.969904	1104.79	325.255	534.375	499.891	-1.76001	4.68505e-31	3.37912e-28	-1.04115	2.93749e-12	6.03128e-10	-1.13877	1.98636e-14	2.14077e-12	0.718853	4.11836e-06	0.000435509	-0.0976202	0.523819	0.991665	-0.130085	0.285931	0.993848
ENSG00000069122.18	ADGRF5	adhesion G protein-coupled receptor F5	---	chr6	46852512	46954943	-	protein_coding	1693.03	1050.5	801.997	1011.83	-0.685151	0.00212153	0.100288	-1.07544	1.51912e-06	0.000228525	-0.741851	0.000913831	0.0116892	-0.39029	0.0831147	0.96371	0.333591	0.139869	0.585238	1305.85	1073.18	764.113	733.665	-0.279977	0.035205	0.31598	-0.775084	1.00565e-08	1.2193e-06	-0.828523	8.07326e-10	3.128e-08	-0.495107	0.000268504	0.0151967	-0.0534388	0.69806	0.991665	0.262149	0.00996542	0.163225
ENSG00000095015.5	MAP3K1	mitogen-activated protein kinase kinase kinase 1, E3 ubiquitin protein ligase	NM011945	chr5	56815574	56896152	+	protein_coding	152.463	123.442	72.6908	39.0497	-0.267236	0.390403	0.997956	-1.07666	0.000822503	0.0443215	-1.96395	3.2905e-08	2.21181e-06	-0.809423	0.0136616	0.338955	-0.887287	0.0166272	0.142845	109.78	109.033	56.6785	21.0767	0.00512129	0.986992	0.999204	-0.962207	0.00381088	0.0644208	-2.36258	2.28405e-10	1.02632e-08	-0.967328	0.0036284	0.115849	-1.40037	0.000310031	0.00212756	0.370124	0.107962	0.711897
ENSG00000151665.12	PIGF	phosphatidylinositol glycan anchor biosynthesis class F	NM008838	chr2	46580937	46617119	-	protein_coding	144.271	118.72	69.0857	47.7642	-0.307069	0.301294	0.997956	-1.07906	0.000472367	0.028483	-1.59427	1.554e-06	6.00057e-05	-0.771986	0.0145282	0.351327	-0.515213	0.139638	0.584939	134.838	101.991	87.5945	72.2143	-0.398216	0.13262	0.703597	-0.633798	0.0198353	0.210466	-0.894821	0.00108442	0.00823942	-0.235581	0.393904	0.997059	-0.261023	0.359736	0.836648	-0.0159772	0.941741	0.993848
ENSG00000152953.12	STK32B	serine/threonine kinase 32B	NM022416	chr4	5051442	5500998	+	protein_coding	224.48	219.52	104.355	153.972	-0.0247536	0.929032	0.997956	-1.08632	0.000160188	0.0120174	-0.536229	0.0606677	0.292825	-1.06157	0.000266919	0.0205584	0.550093	0.0655926	0.363341	229.701	201.86	114.971	195.029	-0.186486	0.354498	0.999204	-1.00378	2.82789e-06	0.000182579	-0.22932	0.257794	0.713531	-0.817296	0.000151862	0.00962098	0.774462	0.000356494	0.00241111	-0.155618	0.432988	0.993848
ENSG00000160326.13	SLC2A6	solute carrier family 2 (facilitated glucose transporter), member 6	NM001177627	chr9	133471095	133479137	-	protein_coding	1723.17	787.149	811.253	755.715	-1.13558	7.31962e-14	3.35575e-11	-1.08834	6.91204e-13	3.91452e-10	-1.18964	8.85033e-15	3.60034e-12	0.0472385	0.760562	0.996991	-0.101303	0.51773	0.969904	1700.41	813.014	779.153	1058.31	-1.06403	9.93604e-24	4.23471e-21	-1.12336	1.25584e-25	8.83137e-23	-0.682542	7.79682e-11	3.9728e-09	-0.0593272	0.590461	0.997059	0.440814	5.46973e-05	0.000445707	-0.0892626	0.297253	0.993848
ENSG00000128641.18	MYO1B	myosin IB	NM001161817	chr2	191245185	191425389	+	protein_coding	1877.65	1180.41	880.913	1105.35	-0.664033	0.00114379	0.0631668	-1.09081	1.01481e-07	2.20382e-05	-0.763923	0.000194011	0.00330988	-0.426775	0.0386655	0.642933	0.326885	0.114681	0.520398	1369.23	1115.26	761.807	771.409	-0.293393	0.0356078	0.317794	-0.849491	2.18885e-09	2.9744e-07	-0.826348	5.00224e-09	1.62106e-07	-0.556098	9.57965e-05	0.00660456	0.0231439	0.87251	0.991665	0.343064	9.90823e-05	0.00561262
ENSG00000103241.6	FOXF1	forkhead box F1	NM010426	chr16	86510527	86515418	+	protein_coding	238.69	135.034	110.941	191.589	-0.809554	0.00164997	0.0834606	-1.09772	2.64601e-05	0.00261729	-0.316208	0.217882	0.686419	-0.288162	0.287193	0.996991	0.78151	0.00381822	0.0503313	207.959	138.699	94.1417	105.641	-0.580489	0.0118926	0.149298	-1.12873	3.09634e-06	0.000198135	-0.973123	3.9987e-05	0.000470822	-0.548244	0.0263278	0.450746	0.155609	0.53779	0.991665	0.0976297	0.604827	0.993848
ENSG00000240065.7	PSMB9	proteasome subunit beta 9	NM013585	chr6	32844136	32859585	+	protein_coding	124.498	65.6793	58.4066	146.292	-0.98054	0.0019853	0.0957285	-1.09876	0.00062217	0.0357259	0.231311	0.450276	0.983162	-0.118216	0.726379	0.996991	1.33007	4.95925e-05	0.00186751	147.726	45.0001	48.8853	115.978	-1.70686	1.45055e-09	1.34219e-07	-1.6056	2.13465e-08	2.41147e-06	-0.352584	0.173828	0.544742	0.101266	0.745097	0.997059	1.25301	1.65352e-05	0.000149556	-0.36022	0.10519	0.701276
ENSG00000072041.16	SLC6A15	solute carrier family 6 (neutral amino acid transporter), member 15	NM001252330	chr12	84859488	84913615	-	protein_coding	361.413	297.792	169.778	151.189	-0.257483	0.281539	0.997956	-1.09997	7.24668e-06	0.000879436	-1.25837	5.65006e-07	2.53708e-05	-0.842486	0.000709458	0.0432305	-0.158405	0.543582	0.969904	257.192	232.065	139.852	83.9657	-0.144124	0.460233	0.999204	-0.880946	1.8239e-05	0.000951844	-1.6147	6.26478e-14	5.95345e-12	-0.736822	0.00036124	0.019541	-0.733752	0.00114515	0.0068829	0.380649	0.0144562	0.208048
ENSG00000038210.12	PI4K2B	phosphatidylinositol 4-kinase type 2 beta	NM025951	chr4	25233975	25279092	+	protein_coding	194.806	208.648	91.3031	202.029	0.0948076	0.687668	0.997956	-1.10405	1.03241e-05	0.00120238	0.0506364	0.832923	0.983162	-1.19886	2.27841e-06	0.00042732	1.15469	7.33898e-06	0.000404526	171.862	152.451	94.0763	90.3789	-0.16322	0.47868	0.999204	-0.859581	0.000405836	0.0117844	-0.913309	0.000153187	0.001534	-0.696361	0.00440289	0.131474	-0.0537277	0.832978	0.991665	0.0800555	0.686318	0.993848
ENSG00000182118.7	FAM89A	family with sequence similarity 89, member A	NM001081120	chr1	231018958	231040246	-	protein_coding	118.219	107.321	54.3027	92.7312	-0.14108	0.648776	0.997956	-1.10763	0.000673849	0.0378653	-0.353489	0.267703	0.769742	-0.96655	0.00361792	0.141211	0.754142	0.026888	0.198989	122.563	124.453	57.03	106.746	0.0189631	0.940197	0.999204	-1.1192	5.33583e-05	0.00233424	-0.197416	0.441576	0.970322	-1.13816	3.9484e-05	0.00305963	0.92178	0.0010087	0.00614682	-0.157706	0.502184	0.993848
ENSG00000072401.14	UBE2D1	ubiquitin conjugating enzyme E2D 1	NM145420	chr10	58334975	58370753	+	protein_coding	422.082	481.022	196.334	330.097	0.194774	0.308529	0.997956	-1.1121	2.71635e-08	6.94303e-06	-0.352499	0.0732444	0.3341	-1.30687	9.20576e-11	7.18621e-08	0.759601	0.000241782	0.00630839	335.521	328.219	199.444	125.107	-0.0190126	0.92589	0.999204	-0.748771	0.000397744	0.011606	-1.41284	7.69605e-11	3.92889e-09	-0.729758	0.000560917	0.0275358	-0.664072	0.0030143	0.0163276	0.226492	0.155535	0.867178
ENSG00000164932.12	CTHRC1	collagen triple helix repeat containing 1	NM026778	chr8	103371515	103382997	+	protein_coding	1236.41	695.351	572.527	623.199	-0.839053	3.52003e-07	5.32299e-05	-1.11494	1.72211e-11	7.89518e-09	-0.989216	3.08834e-09	2.84986e-07	-0.27589	0.102549	0.996991	0.125726	0.462449	0.969904	1264.21	583.535	521.388	609.446	-1.11581	1.64184e-19	4.91311e-17	-1.27408	4.02112e-24	2.57069e-21	-1.04884	2.20331e-17	4.24499e-15	-0.158269	0.220969	0.997059	0.225242	0.0818592	0.282391	-0.138453	0.153705	0.861855
ENSG00000115267.5	IFIH1	interferon induced, with helicase C domain 1	NM001164477	chr2	162267079	162318703	-	protein_coding	273.779	98.975	125.225	171.393	-1.45747	1.35192e-08	2.80917e-06	-1.12062	9.63663e-06	0.00114541	-0.670839	0.00791072	0.0637282	0.336851	0.210103	0.996991	0.449778	0.0895523	0.444957	256.091	103.976	92.8788	92.7745	-1.30063	2.99296e-09	2.6558e-07	-1.46281	1.04801e-10	1.72395e-08	-1.45965	6.46856e-11	3.36952e-09	-0.162179	0.496367	0.997059	0.00315812	0.9896	0.999837	-0.0251119	0.883588	0.993848
ENSG00000267583.5	AC007998.3	NA	---	chr18	35443869	35467088	-	lincRNA	513.456	302.47	236.186	668.076	-0.782833	3.66541e-05	0.00344847	-1.12497	5.0599e-09	1.49128e-06	0.376738	0.042348	0.226339	-0.342137	0.0846767	0.970908	1.50171	1.16986e-14	1.77838e-11	555.261	260.102	202.243	460.019	-1.09084	3.64211e-13	5.78807e-11	-1.45355	1.75393e-20	7.95746e-18	-0.268416	0.0642954	0.256534	-0.362703	0.0260037	0.446829	1.18513	7.14579e-14	3.242e-12	-0.21388	0.108037	0.712212
ENSG00000105983.20	LMBR1	limb development membrane protein 1	NM020295	chr7	156668946	156893230	-	protein_coding	1244.09	1094.05	569.242	538.23	-0.181541	0.251452	0.997956	-1.12591	2.88769e-12	1.43802e-09	-1.20893	1.47944e-13	4.74786e-11	-0.944364	6.50662e-09	3.03114e-06	-0.083023	0.620979	0.969904	999.126	944.616	575.667	481.581	-0.0765107	0.562312	0.999204	-0.79725	4.33656e-09	5.59555e-07	-1.05068	1.2676e-14	1.44945e-12	-0.720739	1.16161e-07	1.84605e-05	-0.253435	0.0705107	0.249861	0.208133	0.030047	0.331293
ENSG00000141682.11	PMAIP1	phorbol-12-myristate-13-acetate-induced protein 1	NM021451	chr18	59899948	59904306	+	protein_coding	325.264	206.206	149.065	239.421	-0.634088	0.00495386	0.193094	-1.12708	1.02819e-06	0.000161398	-0.439109	0.053699	0.269128	-0.492993	0.0377652	0.633433	0.687973	0.00402123	0.0522706	239.842	177.113	140.268	83.5006	-0.434275	0.0306851	0.289222	-0.768916	0.00021575	0.00719908	-1.52555	2.47543e-12	1.73644e-10	-0.334641	0.113218	0.988549	-0.756638	0.000874772	0.00541158	0.326435	0.0464349	0.434226
ENSG00000173334.3	TRIB1	tribbles pseudokinase 1	NM144549	chr8	125430321	125438405	+	protein_coding	513.378	159.418	233.46	263.344	-1.68406	4.46956e-17	3.22735e-14	-1.14005	5.919e-09	1.70959e-06	-0.963989	1.11716e-06	4.49399e-05	0.544014	0.00922566	0.262269	0.176059	0.393933	0.969904	437.495	140.729	242.073	235.777	-1.62253	2.89601e-19	8.39812e-17	-0.850892	1.17862e-06	8.43599e-05	-0.885837	3.53359e-07	7.16113e-06	0.771639	4.00927e-05	0.00309826	-0.0349446	0.847135	0.991665	0.127077	0.340896	0.993848
ENSG00000112096.16	SOD2	superoxide dismutase 2, mitochondrial	NM013671	chr6	159669057	159762529	-	protein_coding	1178.15	584.103	533.542	822.85	-1.00554	2.81997e-10	7.61208e-08	-1.14101	9.8488e-13	5.4071e-10	-0.518692	0.00110092	0.0135946	-0.135472	0.40908	0.996991	0.62232	0.000143289	0.00425784	1084.49	531.068	467.022	649.515	-1.02935	1.31781e-15	2.78713e-13	-1.21475	2.2641e-20	1.0109e-17	-0.735329	8.89117e-09	2.71552e-07	-0.185403	0.169241	0.997059	0.479424	0.000346553	0.00235179	0.0122608	0.899226	0.993848
ENSG00000139354.10	GAS2L3	growth arrest-specific 2 like 3	NM001033331	chr12	100573683	100628286	+	protein_coding	212.625	121.74	97.1654	108.638	-0.778689	0.00444033	0.178373	-1.14277	4.16473e-05	0.00391823	-0.970318	0.000591509	0.00826139	-0.364079	0.207046	0.996991	0.17245	0.561299	0.969904	146.88	97.2737	105.719	72.2657	-0.58904	0.0316157	0.294947	-0.489481	0.0763709	0.503071	-1.02268	0.000288416	0.00263661	0.0995595	0.724273	0.997059	-0.533199	0.0659905	0.236374	0.420761	0.0332583	0.35284
ENSG00000160179.18	ABCG1	ATP binding cassette subfamily G member 1	NM009593	chr21	42199689	42297244	+	protein_coding	870.82	425.611	393.652	454.213	-1.04205	1.16665e-08	2.49603e-06	-1.14354	4.31792e-10	1.57866e-07	-0.938007	3.5652e-07	1.70508e-05	-0.101488	0.589795	0.996991	0.205528	0.278819	0.851192	797.986	457.607	337.996	360.698	-0.800785	6.15683e-10	6.09808e-08	-1.23872	3.20643e-20	1.38759e-17	-1.14467	5.26449e-18	1.13911e-15	-0.437939	0.00148501	0.0585244	0.0940565	0.503435	0.991665	0.0140219	0.894091	0.993848
ENSG00000267519.5	AC020916.1	NA	---	chr19	13834516	13836289	-	lincRNA	459.739	186.076	210.159	170.793	-1.328	3.22125e-08	6.121e-06	-1.1453	1.62727e-06	0.00024227	-1.43105	5.68714e-09	4.83122e-07	0.182698	0.461653	0.996991	-0.285744	0.259604	0.818395	534.007	166.365	142.508	140.885	-1.68598	4.74143e-20	1.48191e-17	-1.8956	1.85126e-23	1.08488e-20	-1.92637	1.27376e-24	6.39815e-22	-0.209621	0.295317	0.997059	-0.0307704	0.880204	0.991665	-0.320688	0.0168329	0.229451
ENSG00000127995.16	CASD1	CAS1 domain containing 1	NM145398	chr7	94509219	94557019	+	protein_coding	257.945	251.517	117.224	74.4997	-0.0122138	0.962373	0.997956	-1.14788	1.96373e-05	0.0020776	-1.79127	4.6734e-10	5.44281e-08	-1.13566	2.97373e-05	0.00375066	-0.643391	0.0316228	0.222639	163.876	207.396	115.502	42.6489	0.347581	0.21174	0.883945	-0.514915	0.0738958	0.49303	-1.93369	5.58328e-10	2.2565e-08	-0.862496	0.00255457	0.0884946	-1.41878	8.44391e-06	8.12863e-05	0.553414	0.00350496	0.0781834
ENSG00000124216.3	SNAI1	snail family zinc finger 1	NM011427	chr20	49982999	49988886	+	protein_coding	534.752	97.8377	238.148	305.461	-2.41446	1.41754e-26	3.14946e-23	-1.15903	5.68352e-08	1.31326e-05	-0.809262	0.000153836	0.0027528	1.25543	7.78241e-08	2.49755e-05	0.349766	0.114531	0.520043	587.541	120.685	224.001	210.559	-2.28434	7.04754e-38	7.08001e-35	-1.38327	3.03822e-16	9.93745e-14	-1.47866	1.77368e-18	4.0895e-16	0.901069	1.49483e-06	0.00017817	-0.0953822	0.593667	0.991665	-0.239603	0.055382	0.482281
ENSG00000168685.14	IL7R	interleukin 7 receptor	NM008372	chr5	35852695	35879603	+	protein_coding	160.469	78.594	70.824	65.0428	-1.01199	0.00186575	0.0914917	-1.16095	0.00040761	0.0253183	-1.2991	0.000128023	0.00237183	-0.148966	0.66338	0.996991	-0.138147	0.697532	0.969904	115.633	70.627	88.1544	54.7205	-0.684419	0.0380184	0.333152	-0.393842	0.231927	0.927863	-1.08008	0.00140551	0.0103199	0.290577	0.388835	0.997059	-0.686239	0.0469073	0.177322	0.359898	0.109836	0.719254
ENSG00000198435.3	NRARP	NOTCH-regulated ankyrin repeat protein	NM025980	chr9	137300482	137302251	-	protein_coding	599.968	195.258	270.08	354.335	-1.61508	1.54697e-12	5.87909e-10	-1.16221	2.46494e-07	4.91e-05	-0.762323	0.000708385	0.00956551	0.452868	0.0539812	0.775691	0.399885	0.0844944	0.429657	585.552	154.783	254.316	318.245	-1.9324	1.87604e-31	1.38871e-28	-1.20609	5.32991e-14	1.40117e-11	-0.881234	1.66594e-08	4.68143e-07	0.726304	3.07985e-05	0.00250243	0.32486	0.0493791	0.185297	-0.0694092	0.600715	0.993848
ENSG00000135074.15	ADAM19	ADAM metallopeptidase domain 19	NM001291890	chr5	157395534	157575775	-	protein_coding	2238.51	1134.91	990.702	1383.77	-0.974682	5.02457e-07	7.36673e-05	-1.17614	1.40429e-09	4.5573e-07	-0.69376	0.000349313	0.00533664	-0.201459	0.304272	0.996991	0.48238	0.0139331	0.126495	1801.93	1131.61	958.735	1024.99	-0.669109	4.48931e-10	4.54244e-08	-0.911734	5.86603e-17	1.98167e-14	-0.812367	5.4652e-14	5.26474e-12	-0.242626	0.0280058	0.470253	0.0993671	0.371239	0.852107	0.202366	0.0120219	0.183661
ENSG00000172183.14	ISG20	interferon stimulated exonuclease gene 20kDa	NM001291220	chr15	88636153	88656483	+	protein_coding	181.763	107.945	79.1879	161.411	-0.80227	0.00393598	0.163572	-1.20974	2.21669e-05	0.00227846	-0.174531	0.527249	0.983162	-0.407469	0.169079	0.996991	1.03521	0.000434634	0.00979979	224.948	100.44	62.6004	161.394	-1.16715	1.73763e-07	1.161e-05	-1.83779	3.37402e-14	9.03884e-12	-0.476394	0.0273661	0.128449	-0.67064	0.00809954	0.205439	1.3614	3.43963e-08	5.44169e-07	-0.407551	0.0304063	0.334217
ENSG00000091972.18	CD200	CD200 molecule	NM010818	chr3	112332347	112362812	+	protein_coding	502.496	304.642	216.792	237.673	-0.718867	0.00776764	0.269331	-1.21715	8.10472e-06	0.000979451	-1.07909	8.48407e-05	0.00167417	-0.498283	0.072142	0.901566	0.138061	0.623811	0.969904	412.536	245.061	182.684	139.182	-0.747565	3.33639e-05	0.00132369	-1.18346	2.4091e-10	3.87232e-08	-1.56943	1.33236e-16	2.23083e-14	-0.435896	0.0225857	0.40854	-0.385967	0.0538835	0.19938	0.171523	0.189958	0.957294
ENSG00000119669.4	IRF2BPL	interferon regulatory factor 2 binding protein-like	NM145836	chr14	77024543	77028699	-	protein_coding	544.279	200.796	233.185	243.028	-1.41628	1.57457e-10	4.54784e-08	-1.2184	3.05501e-08	7.67287e-06	-1.1651	1.72235e-07	9.02845e-06	0.197878	0.387994	0.996991	0.0533094	0.817257	0.969904	508.723	132.236	197.846	194.274	-1.93552	8.13686e-27	4.24288e-24	-1.35656	1.52935e-14	4.17661e-12	-1.38857	2.17574e-15	2.94237e-13	0.578964	0.00246718	0.0858904	-0.0320082	0.863443	0.991665	-0.00328038	0.980582	0.994279
ENSG00000171223.5	JUNB	jun B proto-oncogene	NM008416	chr19	12791496	12793315	+	protein_coding	1800.84	443.891	768.171	2010.52	-2.03963	5.66196e-23	7.11019e-20	-1.22648	1.76856e-09	5.67569e-07	0.157819	0.434494	0.975458	0.813144	0.000102237	0.00984306	1.3843	1.33204e-11	6.99514e-09	2219.73	210.377	373.069	939.314	-3.4065	2.70806e-92	2.53917e-88	-2.5674	3.218e-56	1.13149e-52	-1.23893	2.15312e-15	2.92584e-13	0.839108	1.63577e-06	0.000192521	1.32846	6.90848e-16	4.57244e-14	-0.409564	8.80301e-05	0.00510632
ENSG00000122861.15	PLAU	plasminogen activator, urokinase	NM008873	chr10	73909177	73917497	+	protein_coding	1963.2	1035.56	829.351	1610.95	-0.927375	1.22267e-05	0.00130311	-1.2382	5.71792e-09	1.66819e-06	-0.283987	0.179317	0.607637	-0.310825	0.147179	0.996991	0.954214	8.13067e-06	0.000439772	1907.89	1414.61	922.503	1967.12	-0.429843	0.00021741	0.00667633	-1.04532	1.28769e-18	5.10163e-16	0.0466261	0.68655	0.994774	-0.615481	2.56841e-07	3.78255e-05	1.09195	3.79137e-20	5.95796e-18	-0.0722967	0.784494	0.993848
ENSG00000171105.13	INSR	insulin receptor	NM010568	chr19	7112255	7294034	-	protein_coding	494.812	263.751	207.842	387.67	-0.905835	9.06209e-05	0.00772096	-1.24079	1.11819e-07	2.39235e-05	-0.34666	0.132281	0.5016	-0.334956	0.162636	0.996991	0.894131	0.000181344	0.00509014	417.572	290.092	181.814	274.388	-0.516102	0.00212422	0.041902	-1.1983	1.26848e-11	2.42728e-09	-0.601614	0.000381303	0.00334968	-0.682193	0.00014806	0.00947839	0.596682	0.000982474	0.00601044	0.127218	0.448247	0.993848
ENSG00000164251.4	F2RL1	coagulation factor II (thrombin) receptor-like 1	NM007974	chr5	76818933	76835315	+	protein_coding	1350.65	530.529	568.703	540.772	-1.34127	1.78028e-10	5.09108e-08	-1.24311	3.11801e-09	9.38098e-07	-1.31969	4.44958e-10	5.20312e-08	0.0981657	0.646042	0.996991	-0.0765844	0.721739	0.969904	989.517	555.166	706.462	413.497	-0.828132	3.83822e-10	3.92602e-08	-0.487131	0.000221718	0.00736329	-1.2593	1.21589e-20	3.88656e-18	0.341001	0.0114135	0.258912	-0.772168	2.02656e-08	3.31618e-07	0.335971	0.000663087	0.0230881
ENSG00000160888.6	IER2	immediate early response 2	NM010499	chr19	13150415	13154908	+	protein_coding	1874.59	594.031	790.33	1843.72	-1.66955	7.11262e-14	3.31345e-11	-1.24331	2.06647e-08	5.47576e-06	-0.0239142	0.913554	0.983162	0.426244	0.0586304	0.809089	1.21939	4.36482e-08	6.46509e-06	2449.56	514.368	769.779	1612.63	-2.25593	1.4433e-64	4.05986e-61	-1.6659	8.61993e-37	1.27616e-33	-0.602354	2.58638e-06	4.19806e-05	0.590023	1.68168e-05	0.00148755	1.06355	9.63796e-16	6.23232e-14	-0.49803	1.24044e-10	1.13637e-07
ENSG00000129667.12	RHBDF2	rhomboid 5 homolog 2 (Drosophila)	NM001167680	chr17	76470891	76501790	-	protein_coding	1123.7	423.163	466.85	638.16	-1.41679	1.84924e-16	1.2139e-13	-1.26096	1.85534e-13	1.19084e-10	-0.815648	1.85778e-06	6.94157e-05	0.155835	0.379318	0.996991	0.445309	0.0115058	0.11026	985.185	414.499	474.517	557.119	-1.25342	1.99067e-23	8.1153e-21	-1.05498	5.91774e-17	1.98167e-14	-0.82461	2.66803e-11	1.50399e-09	0.198443	0.131039	0.997059	0.230368	0.0754185	0.264256	0.0753384	0.434258	0.993848
ENSG00000105967.15	TFEC	transcription factor EC	NM031198	chr7	115935148	116159896	-	protein_coding	308.632	255.077	129.251	130.213	-0.260222	0.253962	0.997956	-1.26459	1.0231e-07	2.20523e-05	-1.24755	2.90042e-07	1.42714e-05	-1.00436	3.28538e-05	0.0040552	0.0170397	0.946959	0.976433	230.996	201.134	135.282	88.1586	-0.196006	0.363158	0.999204	-0.782322	0.000487302	0.013612	-1.3841	2.11663e-09	7.52969e-08	-0.586316	0.00938764	0.226891	-0.601779	0.0123923	0.0565148	0.310994	0.0621554	0.516934
ENSG00000166670.9	MMP10	matrix metallopeptidase 10	NM019471	chr11	102770503	102780628	-	protein_coding	715.179	265.255	294.532	263.449	-1.43209	2.37517e-10	6.47189e-08	-1.26848	1.73443e-08	4.63847e-06	-1.43709	3.51269e-10	4.33577e-08	0.163608	0.481213	0.996991	-0.168606	0.473428	0.969904	602.03	265.105	313.533	211.87	-1.17259	5.39151e-13	8.11004e-11	-0.940586	7.49161e-09	9.28333e-07	-1.50632	1.40875e-19	3.88498e-17	0.232005	0.169556	0.997059	-0.565735	0.00104997	0.00636519	0.133744	0.604728	0.993848
ENSG00000196878.14	LAMB3	laminin, beta 3	NM001277928	chr1	209614870	209652466	-	protein_coding	768.699	268.294	312.978	568.925	-1.51254	2.36164e-15	1.39206e-12	-1.28628	1.16314e-11	5.41855e-09	-0.434525	0.0200907	0.12973	0.226263	0.252777	0.996991	0.851756	1.12505e-05	0.000571086	646.839	240.343	322.838	583.476	-1.42069	4.86939e-21	1.61142e-18	-0.998994	2.38159e-11	4.29434e-09	-0.144471	0.313338	0.80507	0.421693	0.00752482	0.195624	0.854524	1.35526e-08	2.28003e-07	0.141624	0.205242	0.986905
ENSG00000105639.18	JAK3	Janus kinase 3	NM001190830	chr19	17824780	17848071	-	protein_coding	117.734	35.4033	47.7274	73.0298	-1.69023	2.70447e-06	0.000344111	-1.29252	0.000258628	0.0174904	-0.691159	0.0479897	0.247515	0.397708	0.299713	0.996991	0.601359	0.107343	0.499417	111.412	51.6407	46.2043	88.8294	-1.13366	0.000332151	0.00944698	-1.28719	7.80625e-05	0.00316857	-0.330356	0.277166	0.747426	-0.153531	0.652993	0.997059	0.956836	0.00379146	0.0199532	-0.0303981	0.90002	0.993848
ENSG00000221926.11	TRIM16	tripartite motif containing 16	NM053169	chr17	15627960	15684311	-	protein_coding	430.679	157.233	174.721	318.593	-1.45273	6.7696e-12	2.38447e-09	-1.29715	7.55403e-10	2.62871e-07	-0.434182	0.0354747	0.198117	0.155579	0.484858	0.996991	0.862968	7.40901e-05	0.00256896	430.686	180.873	169.129	471.326	-1.26137	2.87294e-14	5.31665e-12	-1.34683	2.58418e-15	7.81617e-13	0.128117	0.411324	0.933602	-0.0854663	0.633634	0.997059	1.47495	4.40483e-18	4.52202e-16	-0.11425	0.390068	0.993848
ENSG00000123146.19	ADGRE5	adhesion G protein-coupled receptor E5	---	chr19	14380501	14408725	+	protein_coding	302.965	226.787	122.743	218.625	-0.444771	0.0522947	0.93909	-1.30388	4.35732e-08	1.04877e-05	-0.471014	0.0432432	0.229882	-0.859112	0.000421568	0.0285825	0.832869	0.000755737	0.0148187	318.338	266.233	134.764	328.912	-0.260915	0.135031	0.709695	-1.23907	4.75247e-11	8.05315e-09	0.0492736	0.775947	0.994774	-0.978153	2.62846e-07	3.85084e-05	1.28834	8.56916e-12	2.69924e-10	-0.177775	0.249886	0.993848
ENSG00000172031.6	EPHX4	epoxide hydrolase 4	NM001001804	chr1	92029982	92063536	+	protein_coding	275.997	133.839	110.618	118.034	-1.06239	1.79357e-05	0.00182408	-1.31041	1.88737e-07	3.83893e-05	-1.22584	1.75413e-06	6.60553e-05	-0.248018	0.344736	0.996991	0.0845711	0.754796	0.969904	242.567	157.933	106.32	160.403	-0.620309	0.00192894	0.0392045	-1.18633	2.08769e-08	2.36793e-06	-0.591783	0.00321124	0.020958	-0.566016	0.00901922	0.220802	0.594542	0.00626158	0.0310858	0.079686	0.632915	0.993848
ENSG00000184371.13	CSF1	colony stimulating factor 1 (macrophage)	NM001113529	chr1	109910242	109930992	+	protein_coding	1092.27	541.953	440.863	728.957	-1.0064	2.31141e-09	5.65765e-07	-1.31383	1.04713e-14	8.17409e-12	-0.584841	0.000508896	0.0072909	-0.307431	0.0774351	0.926111	0.728987	2.76736e-05	0.00118065	972.814	452.666	327.396	574.232	-1.10859	4.11826e-15	8.27448e-13	-1.56599	7.9623e-27	6.05328e-24	-0.761035	5.41748e-08	1.34027e-06	-0.457404	0.00228937	0.080598	0.80496	6.34039e-08	9.47152e-07	0.0572325	0.582043	0.993848
ENSG00000167191.11	GPRC5B	G protein-coupled receptor, class C, group 5, member B	NM001195774	chr16	19856691	19886167	-	protein_coding	352.823	214.328	141.756	243.447	-0.717525	0.0110971	0.349149	-1.31556	4.6447e-06	0.000609786	-0.535012	0.0594377	0.288576	-0.598035	0.0412142	0.667259	0.780548	0.00797817	0.085251	317.56	228.228	147.633	286.822	-0.472473	0.00536382	0.0845733	-1.10355	8.95806e-10	1.3056e-07	-0.144282	0.389989	0.91007	-0.631076	0.000580561	0.0280757	0.959268	1.29887e-07	1.82862e-06	0.0431118	0.77094	0.993848
ENSG00000143816.7	WNT9A	wingless-type MMTV integration site family, member 9A	NM139298	chr1	227918656	227947898	-	protein_coding	152.715	30.0896	61.6312	88.2087	-2.27826	5.75308e-10	1.5106e-07	-1.3341	0.000131237	0.0101895	-0.790493	0.0224419	0.14088	0.944159	0.0144913	0.35084	0.543608	0.137379	0.579595	135.893	40.4832	57.1609	105.961	-1.76527	1.86859e-09	1.67928e-07	-1.25312	1.28628e-05	0.000701196	-0.361773	0.17731	0.553066	0.512158	0.104695	0.955851	0.891343	0.00226651	0.0126824	0.0550727	0.7984	0.993848
ENSG00000178078.11	STAP2	signal transducing adaptor family member 2	NM145934	chr19	4324043	4342786	-	protein_coding	510.063	194.834	201.999	498.491	-1.41129	9.00523e-09	2.00075e-06	-1.33513	5.0541e-08	1.17724e-05	-0.0335212	0.888681	0.983162	0.0761606	0.764272	0.996991	1.30161	1.5617e-07	1.89523e-05	575.17	181.29	149.521	389.891	-1.6721	4.33089e-24	1.93371e-21	-1.93453	2.7346e-29	2.48134e-26	-0.559436	0.000357254	0.00316909	-0.262423	0.150737	0.997059	1.37509	3.94328e-15	2.28702e-13	-0.28209	0.020084	0.259267
ENSG00000164284.14	GRPEL2	GrpE-like 2, mitochondrial (E. coli)	NM021296	chr5	149345430	149354583	+	protein_coding	489.833	229.492	193.343	182.447	-1.09275	8.84442e-08	1.52056e-05	-1.33973	9.28534e-11	3.94395e-08	-1.42259	2.10417e-11	3.72852e-09	-0.246979	0.250189	0.996991	-0.0828611	0.709569	0.969904	406.547	230.159	204.323	169.934	-0.813933	4.34558e-06	0.000214827	-0.994571	4.17919e-08	4.37012e-06	-1.2557	5.99355e-12	3.88462e-10	-0.180638	0.332419	0.997059	-0.261125	0.172616	0.509392	0.15814	0.259861	0.993848
ENSG00000118503.14	TNFAIP3	tumor necrosis factor, alpha-induced protein 3	NM001166402	chr6	137867188	137883312	+	protein_coding	251.84	96.7711	99.08	130.971	-1.33727	4.30379e-07	6.44075e-05	-1.34404	4.22762e-07	7.72825e-05	-0.938757	0.000409417	0.00607659	-0.00677447	0.980716	0.997347	0.405287	0.149654	0.606577	156.131	96.6717	78.7468	86.5576	-0.696346	0.00513452	0.0818295	-0.997777	0.000112352	0.00428813	-0.850651	0.000762934	0.00611412	-0.301431	0.256713	0.997059	0.147126	0.585003	0.991665	0.569411	0.00317801	0.0729703
ENSG00000154928.16	EPHB1	EPH receptor B1	AK082061	chr3	134597801	135260467	+	protein_coding	98.832	68.2558	36.7258	81.7142	-0.525417	0.156746	0.997956	-1.37335	0.000413064	0.0255071	-0.266612	0.475704	0.983162	-0.847929	0.0340338	0.594708	1.10673	0.00597923	0.069166	90.8519	93.027	44.7863	79.2983	0.0489905	0.866836	0.999204	-1.02239	0.00130911	0.028927	-0.181624	0.540475	0.994774	-1.07138	0.000743583	0.0341211	0.840763	0.00898986	0.0426076	0.00651386	0.981229	0.994511
ENSG00000138448.11	ITGAV	integrin alpha V	NM008402	chr2	186590065	186680901	+	protein_coding	3604.8	2133	1384.61	1302.35	-0.752579	6.53114e-05	0.00580715	-1.38046	2.96052e-13	1.78143e-10	-1.46858	1.09257e-14	4.26444e-12	-0.627879	0.000960333	0.0531366	-0.0881218	0.645726	0.969904	2455.03	1764.48	1371.98	651.217	-0.475208	0.0632646	0.458297	-0.839664	0.00105919	0.0246218	-1.91383	1.16701e-13	1.05553e-11	-0.364456	0.155746	0.997059	-1.07416	3.31538e-05	0.000282772	0.442536	0.0147257	0.210446
ENSG00000100906.10	NFKBIA	nuclear factor of kappa light polypeptide gene enhancer in B-cells inhibitor, alpha	NM010907	chr14	35401511	35404749	-	protein_coding	2268.41	769.864	869.689	1302.06	-1.55766	2.64572e-25	4.24536e-22	-1.38613	1.58107e-20	2.07572e-17	-0.801647	6.94091e-08	4.21164e-06	0.171532	0.262776	0.996991	0.584481	0.000120298	0.00368459	2103.02	698.198	840.336	1212.25	-1.59208	4.70314e-51	8.26842e-48	-1.32126	9.73336e-36	1.30376e-32	-0.794874	1.46352e-14	1.64014e-12	0.270821	0.0140063	0.298743	0.526382	1.03263e-06	1.21029e-05	0.00114562	0.989214	0.996536
ENSG00000118515.11	SGK1	serum/glucocorticoid regulated kinase 1	NM001161847	chr6	134169246	134318112	-	protein_coding	4031.41	1794.95	1540.32	1243.1	-1.16448	5.63642e-08	1.02388e-05	-1.38769	1.01074e-10	4.23091e-08	-1.69727	3.57547e-15	1.6136e-12	-0.223203	0.300949	0.996991	-0.309586	0.153694	0.61734	3519.23	2420.01	1977.67	1362.26	-0.538795	1.53823e-08	1.23625e-06	-0.83039	6.1246e-18	2.26683e-15	-1.3672	5.34753e-45	1.36746e-41	-0.291595	0.00261262	0.0899516	-0.536808	5.42405e-08	8.20285e-07	0.0863556	0.272089	0.993848
ENSG00000145911.5	N4BP3	NEDD4 binding protein 3	NM145974	chr5	178113443	178126087	+	protein_coding	1081.62	182.446	409.665	544.717	-2.55889	7.92986e-43	7.6346e-39	-1.3964	4.55651e-15	3.76016e-12	-0.990207	2.66724e-08	1.85634e-06	1.1625	1.43911e-09	8.4828e-07	0.406189	0.0271657	0.200466	995.511	164.882	390.432	800.107	-2.59376	3.80259e-72	2.13926e-68	-1.35112	6.54039e-24	4.08832e-21	-0.311991	0.0144114	0.0752235	1.24264	2.08836e-16	1.50624e-13	1.03913	1.519e-14	7.88338e-13	0.0132407	0.895315	0.993848
ENSG00000090339.8	ICAM1	intercellular adhesion molecule 1	NM010493	chr19	10270835	10286615	+	protein_coding	1219.46	594.891	463.403	760.468	-1.02692	2.19747e-06	0.000285899	-1.39829	1.43725e-10	5.84679e-08	-0.681753	0.00166896	0.018852	-0.371375	0.0931976	0.996991	0.716539	0.00119719	0.0211488	1084.5	523.447	422.199	611.956	-1.05155	2.96944e-15	6.08242e-13	-1.35928	2.44269e-23	1.40225e-20	-0.824696	5.044e-10	2.07128e-08	-0.307732	0.0280189	0.470253	0.534585	0.000126948	0.000955048	0.058366	0.559958	0.993848
ENSG00000232112.3	TMA7	translation machinery associated 7 homolog	NM183250	chr3	48440257	48444208	+	protein_coding	247.819	276.821	94.5277	144.38	0.152442	0.671823	0.997956	-1.40308	0.000153709	0.0117449	-0.779992	0.0341261	0.192212	-1.55552	2.96853e-05	0.00375066	0.623086	0.101571	0.482512	306.34	198.64	121.347	110.196	-0.618463	0.00381719	0.0650749	-1.3451	2.16447e-09	2.95555e-07	-1.46454	6.38934e-11	3.35309e-09	-0.726634	0.00147534	0.0584273	-0.119443	0.616122	0.991665	-0.413303	0.0103643	0.167486
ENSG00000234745.10	HLA-B	major histocompatibility complex, class I, B	---	chr6	31269491	31357188	-	protein_coding	10651.7	4005.9	4010.08	5881.28	-1.41308	1.69074e-13	7.39904e-11	-1.4092	1.94396e-13	1.22059e-10	-0.856827	7.72452e-06	0.000230657	0.0038781	0.983908	0.997684	0.552376	0.00404276	0.052456	11955.7	4271.98	3955.37	6284.69	-1.4847	2.66677e-37	2.50045e-34	-1.59468	1.45094e-42	3.13951e-39	-0.927169	1.36555e-15	1.93023e-13	-0.109979	0.348276	0.997059	0.667515	1.15643e-08	1.97506e-07	-0.279094	0.116602	0.744012
ENSG00000144802.11	NFKBIZ	nuclear factor of kappa light polypeptide gene enhancer in B-cells inhibitor, zeta	NM001159394	chr3	101827991	101861022	+	protein_coding	386.236	199.196	147.004	128.001	-0.932919	0.000213765	0.0158719	-1.40938	3.84504e-08	9.41154e-06	-1.59384	1.5246e-09	1.53483e-07	-0.476465	0.0706166	0.892542	-0.184455	0.50216	0.969904	200.19	168.002	140.918	48.2769	-0.246544	0.246905	0.951527	-0.503421	0.0213539	0.220832	-2.04584	1.28712e-16	2.18104e-14	-0.256877	0.244762	0.997059	-1.54242	1.27621e-09	2.60135e-08	0.846556	2.39475e-07	4.48038e-05
ENSG00000230630.4	DNM3OS	DNM3 opposite strand/antisense RNA	NR002870	chr1	172136531	172144794	-	antisense_RNA	91.9945	111.736	35.6324	117.412	0.273247	0.438893	0.997956	-1.41109	0.000232468	0.0160687	0.350966	0.324881	0.850574	-1.68434	1.30188e-05	0.00187075	1.76206	6.08188e-06	0.000346475	79.7456	77.9705	43.7197	54.1736	-0.0429287	0.889134	0.999204	-0.874411	0.0080983	0.114054	-0.554964	0.0814736	0.308834	-0.831482	0.0119739	0.268145	0.319448	0.348526	0.820942	0.092656	0.737043	0.993848
ENSG00000134049.5	IER3IP1	immediate early response 3 interacting protein 1	NM025409	chr18	47152834	47176374	-	protein_coding	590.712	631.253	220.33	424.546	0.0890683	0.713275	0.997956	-1.42789	1.00351e-08	2.78763e-06	-0.474518	0.0534722	0.268583	-1.51696	1.39514e-09	8.39496e-07	0.953377	0.000171537	0.00485686	535.846	493.171	263.045	235.107	-0.111817	0.518138	0.999204	-1.02845	1.12223e-08	1.34328e-06	-1.18141	5.26832e-11	2.812e-09	-0.91663	3.80781e-07	5.41404e-05	-0.152957	0.413867	0.902245	0.0261589	0.848387	0.993848
ENSG00000170385.9	SLC30A1	solute carrier family 30 (zinc transporter), member 1	NM009579	chr1	211571568	211578742	-	protein_coding	614.295	625.758	228.575	264.979	0.0281536	0.874075	0.997956	-1.43253	1.47149e-14	1.06253e-11	-1.21398	1.07885e-10	1.535e-08	-1.46069	8.01674e-15	1.92956e-11	0.218555	0.269481	0.835579	500.152	570.786	313.855	215.393	0.200099	0.264712	0.982129	-0.67103	0.000286266	0.0089951	-1.20749	1.32804e-10	6.32087e-09	-0.871129	2.28476e-06	0.000255031	-0.536461	0.00535881	0.0270868	0.195468	0.175975	0.921207
ENSG00000107719.8	PALD1	phosphatase domain containing, paladin 1	NM013753	chr10	70478821	70568449	+	protein_coding	919.915	511.742	340.171	447.463	-0.841792	6.74758e-05	0.00592372	-1.43653	1.83171e-11	8.26645e-09	-1.03836	1.18286e-06	4.73178e-05	-0.594742	0.00619504	0.199923	0.398179	0.0699126	0.37928	816.359	599.596	313.508	581.634	-0.444825	0.000472301	0.0126167	-1.37765	2.23699e-24	1.46335e-21	-0.488919	0.000131995	0.00134378	-0.932827	9.25035e-12	3.33594e-09	0.888733	1.0035e-10	2.54073e-09	0.0589245	0.590054	0.993848
ENSG00000277443.2	MARCKS	myristoylated alanine-rich protein kinase C substrate	NM008538	chr6	113857362	113863471	+	protein_coding	10440.9	8008.98	3857.91	5957.27	-0.383345	0.0152275	0.433294	-1.43702	1.18334e-19	1.4241e-16	-0.809466	3.14553e-07	1.53726e-05	-1.05368	3.13429e-11	2.66258e-08	0.627555	7.91339e-05	0.00268581	9325.03	6612.81	3932.59	3261.86	-0.495359	0.000163948	0.00524057	-1.24645	3.63657e-21	1.79461e-18	-1.51471	1.92577e-30	2.08346e-27	-0.751088	1.32438e-08	2.5692e-06	-0.268263	0.0434098	0.16602	0.0513598	0.450076	0.993848
ENSG00000082126.17	MPP4	membrane protein, palmitoylated 4	NM001164682	chr2	201644870	201698694	-	protein_coding	117.103	55.5402	42.3538	57.8809	-1.08695	0.00115141	0.063466	-1.45029	2.59694e-05	0.00257758	-1.0121	0.00326971	0.0319587	-0.363344	0.317172	0.996991	0.438193	0.2391	0.78423	91.3015	60.9137	38.3456	55.6296	-0.57236	0.0810051	0.533685	-1.2633	0.000304762	0.00942048	-0.713135	0.0319074	0.145844	-0.690944	0.0530832	0.676564	0.550169	0.127735	0.40364	0.23514	0.35775	0.993848
ENSG00000120738.7	EGR1	early growth response 1	NM007913	chr5	138465490	138469315	+	protein_coding	438.029	97.3301	158.59	369.768	-2.1384	7.07417e-11	2.17365e-08	-1.46128	5.5488e-06	0.000706018	-0.243121	0.442609	0.981071	0.67712	0.0441248	0.693016	1.21816	0.000180653	0.00507569	366.949	80.8272	116.222	80.8992	-2.17334	4.09344e-22	1.45752e-19	-1.65717	5.65002e-14	1.47157e-11	-2.16704	1.15087e-21	4.20427e-19	0.516168	0.0319757	0.511921	-0.509869	0.0354222	0.140017	0.14006	0.320121	0.993848
ENSG00000130775.15	THEMIS2	thymocyte selection associated family member 2	NM001033308	chr1	27872543	27886685	+	protein_coding	269.783	140.315	98.289	283.233	-0.969629	0.000296338	0.0208251	-1.47314	8.07598e-08	1.8082e-05	0.0656919	0.802501	0.983162	-0.503512	0.0764395	0.921068	1.53883	3.55062e-08	5.66588e-06	250.696	83.5222	80.0873	198.612	-1.60058	4.5071e-12	6.0952e-10	-1.66215	2.63872e-12	5.45769e-10	-0.343542	0.113232	0.398288	-0.0615665	0.808161	0.997059	1.31861	4.19926e-08	6.51882e-07	-0.00565296	0.975879	0.993848
ENSG00000165071.14	TMEM71	transmembrane protein 71	NM172514	chr8	132685007	132760712	-	protein_coding	73.6164	45.4974	26.7999	32.5402	-0.677777	0.102443	0.997956	-1.48925	0.000663535	0.0376205	-1.18714	0.00714936	0.0587468	-0.811472	0.0731574	0.903512	0.302107	0.526605	0.969904	55.8558	23.805	29.1464	25.3725	-1.24004	0.00374158	0.0642141	-0.952166	0.0257385	0.25	-1.14757	0.00734644	0.0427666	0.287876	0.525765	0.997059	-0.195402	0.666941	0.991665	0.290013	0.386161	0.993848
ENSG00000049130.14	KITLG	KIT ligand	---	chr12	88492793	88580851	-	protein_coding	278.265	244.212	96.8027	102.045	-0.16395	0.567632	0.997956	-1.49685	5.38497e-07	9.49608e-05	-1.44146	2.0843e-06	7.68849e-05	-1.3329	1.02295e-05	0.00150744	0.0553939	0.861801	0.969904	153.735	244.612	133.394	60.4933	0.684256	0.0168346	0.190713	-0.207917	0.48038	0.991836	-1.33609	1.49463e-05	0.000197012	-0.892173	0.00213433	0.0765772	-1.12817	0.000306867	0.0021079	0.74432	0.000578766	0.0209483
ENSG00000158286.12	RNF207	ring finger protein 207	NM001033489	chr1	6205475	6221299	+	protein_coding	85.8361	28.3419	29.76	65.8379	-1.54679	0.000122085	0.00982221	-1.50512	0.000206007	0.0145836	-0.372053	0.336173	0.86581	0.0416797	0.924033	0.996991	1.13306	0.00734043	0.0801563	56.2376	41.9424	28.4313	36.6798	-0.4324	0.280952	0.999204	-0.98893	0.0192359	0.206862	-0.642488	0.115232	0.403606	-0.556529	0.195129	0.997059	0.346443	0.426825	0.917611	0.46443	0.160744	0.882152
ENSG00000188042.7	ARL4C	ADP-ribosylation factor like GTPase 4C	NM177305	chr2	234493041	234497053	-	protein_coding	430.52	99.0714	150.168	162.124	-2.11723	1.13862e-20	1.09623e-17	-1.51101	7.20882e-12	3.41332e-09	-1.40712	3.55906e-10	4.37431e-08	0.606229	0.0114059	0.303483	0.103881	0.66114	0.969904	379.775	108.038	130.665	219.368	-1.81588	8.58662e-19	2.30031e-16	-1.53652	6.4335e-14	1.66026e-11	-0.784681	5.41258e-05	0.000613419	0.279363	0.204482	0.997059	0.751839	0.00034717	0.00235428	0.0747767	0.626832	0.993848
ENSG00000125968.8	ID1	inhibitor of DNA binding 1, dominant negative helix-loop-helix protein	NM010495	chr20	31605283	31606515	+	protein_coding	4877.98	3181.25	1707.12	2634.05	-0.61786	0.000229954	0.0166879	-1.51561	2.50801e-19	2.89756e-16	-0.889075	1.2706e-07	6.92432e-06	-0.897747	1.14105e-07	3.38285e-05	0.626532	0.000225397	0.00600013	6556.4	3217.11	1736.58	3034.35	-1.02736	3.13402e-06	0.000160285	-1.91565	4.73272e-18	1.77502e-15	-1.11126	4.64401e-07	9.09057e-06	-0.888288	6.0955e-05	0.00439642	0.804392	0.000284559	0.00197297	-0.537185	1.40031e-12	2.48013e-09
ENSG00000163131.10	CTSS	cathepsin S	NM001267695	chr1	150730196	150765957	-	protein_coding	585.882	183.172	202.77	254.487	-1.67424	3.71003e-12	1.35642e-09	-1.5185	2.43448e-10	9.37534e-08	-1.20039	5.95288e-07	2.64926e-05	0.155739	0.533075	0.996991	0.318114	0.201994	0.719969	503.462	205.705	208.345	191.041	-1.28111	4.33092e-13	6.73064e-11	-1.27284	1.28218e-12	2.81769e-10	-1.39805	5.6696e-15	6.89286e-13	0.00826678	0.964733	0.997204	-0.125203	0.507687	0.991665	0.105344	0.449406	0.993848
ENSG00000139508.14	SLC46A3	solute carrier family 46, member 3	NM027872	chr13	28700064	28718970	-	protein_coding	143.926	69.0075	48.7629	44.1044	-1.05663	0.00235357	0.108418	-1.52834	1.87464e-05	0.00199802	-1.69895	5.09767e-06	0.000163414	-0.471705	0.204824	0.996991	-0.170612	0.666259	0.969904	112.422	67.3767	54.6884	63.8495	-0.738609	0.0101953	0.133409	-1.04366	0.000490064	0.0136756	-0.80925	0.00536683	0.0325914	-0.305053	0.323479	0.997059	0.234412	0.45234	0.943697	0.235047	0.333326	0.993848
ENSG00000099860.8	GADD45B	growth arrest and DNA-damage-inducible, beta	NM008655	chr19	2476122	2478259	+	protein_coding	1375.67	277.386	477.697	929.696	-2.3201	6.60591e-32	2.72569e-28	-1.53111	2.1676e-15	1.89718e-12	-0.567272	0.00296913	0.0295919	0.788987	9.44432e-05	0.00934179	0.96384	8.55231e-07	7.64757e-05	1897.69	323.904	441.657	959.414	-2.55673	1.03455e-66	3.63762e-63	-2.09601	3.19728e-46	8.17603e-43	-0.983783	3.5553e-12	2.42148e-10	0.460727	0.00298823	0.0987732	1.11222	7.7252e-14	3.48241e-12	-0.569368	2.45559e-07	4.53039e-05
ENSG00000197978.9	GOLGA6L9	NA	---	chr15	82430018	82439153	+	protein_coding	81.4908	49.526	27.6791	18.8387	-0.677818	0.103586	0.997956	-1.55601	0.000392031	0.0248312	-2.10508	1.21253e-05	0.000336099	-0.878187	0.0526424	0.763592	-0.549073	0.284727	0.860106	42.8854	60.1958	33.3352	11.3283	0.476103	0.269262	0.987082	-0.400536	0.376511	0.991836	-1.92535	0.000164144	0.00162578	-0.876639	0.0493528	0.653574	-1.52481	0.00359226	0.0190081	0.78172	0.0248062	0.295528
ENSG00000168283.13	BMI1	BMI1 proto-oncogene, polycomb ring finger	NM007552	chr10	22321211	22331484	+	protein_coding	387.599	322.189	130.863	169.391	-0.255983	0.220832	0.997956	-1.5775	9.92197e-13	5.4071e-10	-1.19282	7.20333e-08	4.31647e-06	-1.32152	4.17964e-09	2.04611e-06	0.384684	0.103718	0.488941	308.324	230.328	145.417	90.9678	-0.411072	0.105484	0.620354	-1.09213	2.9529e-05	0.00143211	-1.74877	6.49444e-11	3.37675e-09	-0.681057	0.00973908	0.231182	-0.656645	0.0176757	0.0770255	0.221334	0.140154	0.823407
ENSG00000126821.7	SGPP1	sphingosine-1-phosphate phosphatase 1	NM030750	chr14	63684214	63728039	-	protein_coding	134.031	138.889	44.601	72.4225	0.0423129	0.8862	0.997956	-1.58521	9.22384e-07	0.000148834	-0.896446	0.00458511	0.0416321	-1.62752	6.54892e-07	0.000152542	0.688761	0.0464478	0.290809	95.0131	90.1544	47.0381	28.7287	-0.0553063	0.86311	0.999204	-1.00301	0.00335615	0.0586225	-1.71364	1.73304e-06	2.91909e-05	-0.947702	0.00567379	0.158424	-0.710628	0.06012	0.218518	0.407722	0.114202	0.736977
ENSG00000119630.13	PGF	placental growth factor	NM001271705	chr14	74941834	74955784	-	protein_coding	8599.6	3368.62	2853.63	5510	-1.35525	9.07912e-15	4.85615e-12	-1.59054	9.83314e-20	1.23483e-16	-0.642261	0.00023416	0.00385326	-0.235295	0.180639	0.996991	0.948282	6.5334e-08	8.98592e-06	9166.94	5161.91	3171.94	9446.72	-0.828804	9.1001e-15	1.76536e-12	-1.53002	9.40036e-46	2.20352e-42	0.0439283	0.680138	0.994774	-0.701217	8.94221e-11	2.76413e-08	1.57395	2.66564e-48	1.49963e-44	-0.20304	0.0106513	0.170569
ENSG00000134970.13	TMED7	transmembrane p24 trafficking protein 7	NM025698	chr5	115613508	115632992	-	protein_coding	1008.19	947.658	333.313	435.24	-0.083634	0.679693	0.997956	-1.60575	1.15081e-14	8.74705e-12	-1.21256	5.46948e-09	4.66003e-07	-1.52212	3.45545e-13	6.23774e-10	0.393194	0.0666581	0.367491	674.829	642.045	389.099	184.899	-0.0696133	0.855523	0.999204	-0.795074	0.0385453	0.328458	-1.8647	1.51316e-06	2.57805e-05	-0.72546	0.0591075	0.719582	-1.06963	0.00605901	0.0302242	0.476548	8.89872e-05	0.0051394
ENSG00000104856.13	RELB	v-rel avian reticuloendotheliosis viral oncogene homolog B	NM001290457	chr19	45001430	45038198	+	protein_coding	673.23	258.02	221.766	635.462	-1.39423	4.72894e-09	1.09269e-06	-1.60755	1.92707e-11	8.56299e-09	-0.0830613	0.72205	0.983162	-0.213327	0.38688	0.996991	1.52449	3.05206e-10	9.90479e-08	716.947	243.061	189.755	598.116	-1.56459	2.10266e-24	9.85762e-22	-1.90813	9.90472e-33	1.11444e-29	-0.263399	0.0709916	0.277351	-0.343548	0.0411686	0.590301	1.64474	2.13154e-24	7.78677e-22	-0.205382	0.0635596	0.523756
ENSG00000198691.11	ABCA4	ATP binding cassette subfamily A member 4	NM007378	chr1	93992835	94121132	-	protein_coding	85.0517	40.4729	27.7572	39.7697	-1.06958	0.00593544	0.220919	-1.60975	7.54027e-05	0.00652824	-1.09224	0.00675653	0.05632	-0.540166	0.20669	0.996991	0.517505	0.240598	0.787031	82.3056	33.7192	32.8285	57.4059	-1.2952	0.000385287	0.0106461	-1.34713	0.000320116	0.00980915	-0.524294	0.134059	0.450799	-0.0519361	0.895788	0.997059	0.822841	0.0316028	0.127066	-0.0842361	0.771084	0.993848
ENSG00000081041.8	CXCL2	chemokine (C-X-C motif) ligand 2	NM009140	chr4	74097035	74099293	-	protein_coding	167.564	32.7561	56.4138	343.829	-2.39311	3.68025e-15	2.08425e-12	-1.6101	2.38903e-08	6.27294e-06	1.03363	6.59136e-05	0.00136082	0.783009	0.0175366	0.395093	2.64373	4.90112e-20	2.02227e-16	135.01	32.5302	52.6982	220.824	-2.07205	3.08061e-13	4.96939e-11	-1.36135	4.59999e-07	3.67594e-05	0.70331	0.00283682	0.0188153	0.710704	0.0216088	0.396499	2.06466	7.37595e-15	4.05231e-13	0.198184	0.360488	0.993848
ENSG00000159167.11	STC1	stanniocalcin 1	NM009285	chr8	23841915	23854807	-	protein_coding	263.269	103.582	83.8864	135.14	-1.35433	3.23626e-05	0.00307477	-1.62298	8.43465e-07	0.00014082	-0.957387	0.00331652	0.0323182	-0.268654	0.431805	0.996991	0.665597	0.051554	0.312232	166.533	93.915	92.8788	67.2571	-0.812558	0.00167146	0.0351132	-0.830051	0.0015831	0.0333566	-1.29618	1.36095e-06	2.34715e-05	-0.0174937	0.948559	0.997059	-0.466126	0.0965768	0.323021	0.552876	0.0108294	0.172391
ENSG00000107968.9	MAP3K8	mitogen-activated protein kinase kinase kinase 8	NM007746	chr10	30433937	30461833	+	protein_coding	74.4209	57.4612	24.1522	27.4931	-0.337887	0.391584	0.997956	-1.64845	0.000122122	0.00955892	-1.43622	0.00102763	0.0128768	-1.31056	0.00285705	0.118564	0.212224	0.657362	0.969904	74.3341	63.0141	27.5199	33.1483	-0.232932	0.491621	0.999204	-1.4327	0.000142026	0.00514826	-1.16294	0.00130387	0.00966443	-1.19977	0.00157916	0.0609329	0.269762	0.500447	0.991665	-0.10149	0.732956	0.993848
ENSG00000136826.14	KLF4	Kruppel-like factor 4 (gut)	NM010637	chr9	107484852	107490482	-	protein_coding	204.931	66.9194	62.4702	157.571	-1.63487	8.60151e-07	0.000120601	-1.68111	4.89248e-07	8.83185e-05	-0.379398	0.23801	0.720702	-0.0462425	0.895762	0.996991	1.30171	0.000147052	0.00434286	222.413	40.0121	41.4556	57.1067	-2.477	2.98402e-15	6.08242e-13	-2.4343	2.91739e-14	7.8907e-12	-1.95373	1.30335e-10	6.22229e-09	0.0426983	0.902868	0.997059	0.480566	0.158796	0.479113	-0.240033	0.231187	0.993848
ENSG00000163739.4	CXCL1	chemokine (C-X-C motif) ligand 1 (melanoma growth stimulating activity, alpha)	NM008176	chr4	73869393	73871242	+	protein_coding	1819.01	586.269	565.688	1608.89	-1.63801	1.21234e-27	3.18327e-24	-1.68671	3.99421e-29	1.64807e-25	-0.17642	0.229638	0.707021	-0.0486906	0.754436	0.996991	1.51028	3.53517e-23	2.04212e-19	1489.61	543.067	598.423	1133.29	-1.45269	4.80981e-29	3.00656e-26	-1.30911	1.06612e-23	6.40684e-21	-0.392207	0.00192408	0.0134969	0.143585	0.286669	0.997059	0.916902	3.0702e-12	1.06883e-10	0.177967	0.0555616	0.48301
ENSG00000155090.14	KLF10	Kruppel-like factor 10	NM013692	chr8	102648779	102655902	-	protein_coding	1254.06	268.287	388.846	318.645	-2.20151	8.18336e-17	5.62762e-14	-1.68945	1.09661e-10	4.52476e-08	-1.97653	8.95489e-14	3.0791e-11	0.512063	0.0567885	0.796073	-0.28708	0.286904	0.863105	961.039	185.405	362.246	142.589	-2.3622	4.84709e-44	6.49256e-41	-1.41178	6.66862e-18	2.43612e-15	-2.75587	2.44594e-55	8.60023e-52	0.950423	6.83053e-08	1.15745e-05	-1.3441	1.56873e-13	6.74721e-12	0.276982	0.00473928	0.0975279
ENSG00000154639.18	CXADR	coxsackie virus and adenovirus receptor	NM001025192	chr21	17512382	17593579	+	protein_coding	173.273	99.1935	52.2999	91.2687	-0.794809	0.00738554	0.259509	-1.70965	4.96967e-08	1.16698e-05	-0.920441	0.00259358	0.0264794	-0.914844	0.00478735	0.16966	0.789212	0.0175975	0.148573	165.118	80.2635	52.9964	56.7351	-1.02763	0.000969452	0.022993	-1.64391	5.10287e-07	4.03198e-05	-1.51701	2.31e-06	3.78659e-05	-0.616274	0.0671497	0.773169	0.126895	0.71347	0.991665	-0.0374976	0.865984	0.993848
ENSG00000121966.6	CXCR4	chemokine (C-X-C motif) receptor 4	NM009911	chr2	136114349	136118165	-	protein_coding	1106.3	225.778	325.29	651.261	-2.29417	1.01785e-20	1.01375e-17	-1.76174	3.78944e-13	2.23368e-10	-0.762225	0.00149311	0.0172373	0.532426	0.0343038	0.596147	0.999519	4.81205e-05	0.00182598	936.106	289.961	359.904	792.011	-1.6881	3.24435e-28	1.90126e-25	-1.38056	1.73539e-19	7.17866e-17	-0.236175	0.106711	0.379237	0.307542	0.0550935	0.6937	1.14439	9.99915e-14	4.40856e-12	0.127176	0.662679	0.993848
ENSG00000124875.9	CXCL6	chemokine (C-X-C motif) ligand 6	---	chr4	73836497	73849064	+	protein_coding	84.3944	23.4138	23.8977	89.8063	-1.90688	1.28564e-05	0.00135523	-1.76472	5.49614e-05	0.00497633	0.0993001	0.805362	0.983162	0.142161	0.765912	0.996991	1.86402	2.97855e-05	0.00125407	67.3439	24.8781	21.9253	60.2036	-1.3984	0.000944443	0.0224824	-1.6071	0.000259669	0.00834458	-0.167753	0.673174	0.994774	-0.208704	0.654335	0.997059	1.43935	0.00116914	0.00700764	0.198525	0.519212	0.993848
ENSG00000165072.9	MAMDC2	MAM domain containing 2	NM174857	chr9	70043581	70226970	+	protein_coding	80.693	29.9675	22.5398	35.405	-1.39807	0.00143551	0.0759372	-1.82164	6.28255e-05	0.00558335	-1.18647	0.00800521	0.0642263	-0.423569	0.379912	0.996991	0.635173	0.195245	0.707206	60.1813	22.8553	21.4429	16.5122	-1.39032	0.00234044	0.045061	-1.50788	0.00135756	0.0296482	-1.86324	0.000100583	0.00105205	-0.117559	0.813341	0.997059	-0.355357	0.492997	0.989193	0.318871	0.29962	0.993848
ENSG00000064651.13	SLC12A2	solute carrier family 12 (sodium/potassium/chloride transporter), member 2	NM009194	chr5	128083766	128189688	+	protein_coding	1022.92	611.95	288.193	277.908	-0.729159	7.59301e-05	0.00662565	-1.83397	4.4909e-22	6.82688e-19	-1.88053	2.58775e-22	2.66936e-19	-1.10481	1.02892e-08	4.61708e-06	-0.0465589	0.817563	0.969904	778.563	504.915	265.726	200.11	-0.618514	6.44771e-05	0.00236772	-1.55342	1.26765e-21	6.36746e-19	-1.95251	2.69939e-32	3.03724e-29	-0.934902	1.37268e-08	2.64466e-06	-0.399095	0.0220777	0.09357	0.288135	0.0069075	0.126125
ENSG00000114315.3	HES1	hes family bHLH transcription factor 1	NM008235	chr3	194136145	194138732	+	protein_coding	1839.25	206.052	513.436	989.098	-3.16163	1.22681e-75	1.7717e-71	-1.84211	1.24142e-29	5.976e-26	-0.896164	2.45719e-08	1.731e-06	1.31952	9.184e-14	1.76841e-10	0.945948	1.29279e-08	2.50601e-06	2133.85	155.833	537.682	676.764	-3.77027	7.91137e-154	1.11269e-149	-1.98291	2.47526e-54	7.7363e-51	-1.65515	7.56701e-40	1.41902e-36	1.78736	2.49247e-33	8.76383e-30	0.327766	0.0129878	0.058925	-0.320488	0.00102846	0.0323831
ENSG00000113555.5	PCDH12	protocadherin 12	NM017378	chr5	141943585	141969741	-	protein_coding	2895.39	899.424	788.008	1213.42	-1.68844	3.99504e-23	5.24494e-20	-1.87602	4.91116e-28	1.77311e-24	-1.25446	1.7148e-13	5.30174e-11	-0.187583	0.280989	0.996991	0.621563	0.000347039	0.00826769	2635.12	958.755	689.077	1619.75	-1.45834	1.35347e-43	1.73054e-40	-1.93871	2.21381e-71	1.24545e-67	-0.701543	1.23369e-11	7.46292e-10	-0.480376	1.63905e-05	0.00145441	1.23717	1.8578e-29	1.537e-26	0.0245775	0.741867	0.993848
ENSG00000103811.15	CTSH	cathepsin H	NM007801	chr15	78921058	78949574	-	protein_coding	327.29	103.094	89.5446	122.301	-1.71003	3.68267e-11	1.16886e-08	-1.88573	6.60659e-13	3.81636e-10	-1.42028	5.50563e-08	3.47963e-06	-0.1757	0.527582	0.996991	0.465443	0.0974542	0.469885	392.581	84.1242	80.909	132.542	-2.20504	9.8047e-23	3.72698e-20	-2.2628	1.15352e-22	6.00876e-20	-1.56419	5.15174e-13	4.16418e-11	-0.0577564	0.817026	0.997059	0.698602	0.00394905	0.0206935	-0.366413	0.0155561	0.218299
ENSG00000169248.12	CXCL11	chemokine (C-X-C motif) ligand 11	NM019494	chr4	76033682	76041415	-	protein_coding	108.3	31.6638	28.5584	32.5627	-1.79989	1.43149e-05	0.00148193	-1.90669	6.04998e-06	0.000763064	-1.72333	5.97618e-05	0.00125626	-0.106796	0.813366	0.996991	0.183352	0.693811	0.969904	88.0825	33.6884	20.4418	14.5606	-1.3805	0.000555249	0.0144216	-2.09217	1.37722e-06	9.66083e-05	-2.56638	1.08423e-08	3.19906e-07	-0.711666	0.116558	0.997059	-0.474218	0.340259	0.809741	0.181695	0.541469	0.993848
ENSG00000175874.9	CREG2	cellular repressor of E1A-stimulated genes 2	NM170597	chr2	101345551	101387595	-	protein_coding	246.372	153.05	63.4275	201.023	-0.705923	0.0271019	0.635892	-1.91433	1.03866e-08	2.8571e-06	-0.289054	0.364974	0.902423	-1.20841	0.000399669	0.0275505	1.62528	1.87792e-06	0.000141976	242.934	201.96	80.5042	186.437	-0.266938	0.174247	0.806418	-1.5992	3.42626e-13	8.23738e-11	-0.380806	0.0549477	0.225804	-1.33226	1.85085e-09	4.37501e-07	1.21839	4.91718e-08	7.52941e-07	-0.107055	0.563678	0.993848
ENSG00000185477.4	GPRIN3	GPRIN family member 3	NM183183	chr4	89236386	89308010	-	protein_coding	69.3513	57.6283	16.6775	37.6399	-0.263467	0.520723	0.997956	-1.97977	1.76371e-05	0.0019008	-0.883165	0.0421776	0.225638	-1.7163	0.000264416	0.0204977	1.0966	0.0258082	0.193113	53.6325	43.2782	11.1117	23.4209	-0.296386	0.491121	0.999204	-2.30559	9.41397e-06	0.000534437	-1.17614	0.00975124	0.0542294	-2.00921	0.000127725	0.00843373	1.12946	0.0381801	0.149494	0.273463	0.406111	0.993848
ENSG00000143387.12	CTSK	cathepsin K	NM007802	chr1	150796208	150808323	-	protein_coding	1029.7	164.609	260.66	289.179	-2.64473	1.8912e-34	9.10394e-31	-1.98356	4.91352e-21	7.09586e-18	-1.831	7.20228e-18	4.24538e-15	0.661172	0.00322243	0.128805	0.152558	0.490272	0.969904	970.273	186.309	232.212	238.533	-2.38242	9.41235e-48	1.3238e-44	-2.05574	2.72546e-36	3.83323e-33	-2.02669	4.05094e-36	5.42613e-33	0.326679	0.0633089	0.749817	0.0290545	0.867001	0.991665	-0.0244485	0.82514	0.993848
ENSG00000259865.1	AL390728.6	NA	---	chr1	247187281	247188526	-	lincRNA	80.1678	57.3842	20.7033	105.758	-0.499804	0.167015	0.997956	-1.99926	1.01575e-06	0.000160317	0.395123	0.265469	0.766275	-1.49945	0.000368073	0.0258663	2.39438	7.99989e-09	1.7373e-06	67.3665	33.9894	35.8077	29.1003	-0.971717	0.0164094	0.187329	-0.93249	0.0231894	0.231851	-1.21694	0.00331066	0.0215071	0.0392276	0.926861	0.997059	-0.28445	0.514353	0.991665	0.142991	0.632164	0.993848
ENSG00000137473.17	TTC29	tetratricopeptide repeat domain 29	NM183096	chr4	146706638	146945882	-	protein_coding	108.811	20.3103	27.7673	34.0251	-2.36592	4.75157e-08	8.68605e-06	-2.01463	2.34829e-06	0.000334116	-1.68029	9.14299e-05	0.0017843	0.35129	0.456769	0.996991	0.334348	0.475501	0.969904	87.3496	14.6937	14.9247	25.4239	-2.55062	1.16418e-08	9.60326e-07	-2.5436	3.48899e-08	3.74587e-06	-1.79281	1.95992e-05	0.000252776	0.00701473	0.98916	0.999185	0.750795	0.127754	0.40364	0.211936	0.418271	0.993848
ENSG00000115461.4	IGFBP5	insulin like growth factor binding protein 5	NM010518	chr2	216672105	216695525	-	protein_coding	366.715	267.035	90.57	250.842	-0.451006	0.0579903	0.991648	-2.01508	2.44532e-15	2.0773e-12	-0.548753	0.0230192	0.143289	-1.56407	1.55122e-09	8.96075e-07	1.46633	2.24617e-08	3.97041e-06	242.17	221.819	93.3855	97.4419	-0.123979	0.531138	0.999204	-1.38189	2.15414e-10	3.4824e-08	-1.31254	7.61929e-10	2.96436e-08	-1.25791	8.54971e-09	1.76227e-06	0.0693496	0.765495	0.991665	0.489867	0.00176753	0.048261
ENSG00000008517.16	IL32	interleukin 32	---	chr16	3065297	3082192	+	protein_coding	5996.05	1527.64	1472.75	3106.82	-1.97744	3.8343e-23	5.24494e-20	-2.02421	3.53504e-24	7.85403e-21	-0.94865	1.82213e-06	6.82601e-05	-0.0467724	0.816207	0.996991	1.07556	8.06422e-08	1.06843e-05	6970.68	1748.77	1472.58	3207.99	-1.9968	2.68569e-69	1.07922e-65	-2.24102	2.75685e-85	1.93869e-81	-1.11931	2.40587e-23	1.02538e-20	-0.244213	0.035806	0.546196	1.12171	2.31545e-22	5.6798e-20	-0.32774	1.51603e-05	0.00126485
ENSG00000058085.14	LAMC2	laminin, gamma 2	NM008485	chr1	183186238	183244900	+	protein_coding	2233.94	406.014	520.933	640.784	-2.46027	1.64502e-16	1.10496e-13	-2.09414	1.8176e-12	9.3746e-10	-1.80103	1.38605e-09	1.41453e-07	0.366128	0.224654	0.996991	0.293113	0.329358	0.92036	1653.74	623.802	640.078	604.541	-1.40253	3.53779e-25	1.68669e-22	-1.36741	1.0705e-23	6.40684e-21	-1.44753	1.71157e-26	1.02436e-23	0.0351174	0.801669	0.997059	-0.0801196	0.568188	0.991665	0.320692	0.235053	0.993848
ENSG00000203644.3	AC083799.1	NA	---	chr3	129847048	129847957	-	sense_intronic	109.369	130.144	25.4319	40.5572	0.221344	0.510855	0.997956	-2.10693	4.58282e-08	1.09393e-05	-1.42936	0.000144084	0.00260588	-2.32827	2.02858e-09	1.1055e-06	0.677571	0.109152	0.504501	99.7513	101.482	33.4661	39.9027	0.0210611	0.949525	0.999204	-1.59032	1.64335e-05	0.000867274	-1.29957	0.000262656	0.00243676	-1.61138	1.25791e-05	0.00116085	0.290755	0.456165	0.947026	0.0124924	0.960497	0.993848
ENSG00000146904.8	EPHA1	EPH receptor A1	NM023580	chr7	143390289	143408892	-	protein_coding	42.6622	14.9002	9.86795	20.2711	-1.39676	0.0167124	0.46434	-2.11048	0.000722234	0.0399622	-1.06696	0.0712095	0.327194	-0.713718	0.280522	0.996991	1.04352	0.118349	0.531759	36.9053	23.3881	12.7261	29.0793	-0.671923	0.197057	0.857338	-1.50736	0.00760982	0.108658	-0.36447	0.479519	0.994774	-0.835435	0.148712	0.997059	1.14289	0.046335	0.175489	0.0776959	0.848147	0.993848
ENSG00000175264.7	CHST1	carbohydrate (keratan sulfate Gal-6) sulfotransferase 1	NM023850	chr11	45648877	45665622	-	protein_coding	1473.54	663.353	338.067	947.295	-1.1603	1.86989e-07	3.00045e-05	-2.11437	8.80874e-21	1.21154e-17	-0.636502	0.00416022	0.0385993	-0.954071	3.10403e-05	0.00386438	1.47787	9.99344e-11	3.39577e-08	1505.49	859.128	390.944	1205.58	-0.81	4.48038e-09	3.91393e-07	-1.93987	5.10313e-41	8.97161e-38	-0.318752	0.0200716	0.0993304	-1.12987	1.14817e-14	6.36812e-12	1.62112	7.09051e-29	5.24865e-26	-0.142758	0.205876	0.988884
ENSG00000104951.15	IL4I1	interleukin 4 induced 1	---	chr19	49889654	49929539	-	protein_coding	460.22	112.198	104.355	144.792	-2.03491	8.14285e-18	6.35649e-15	-2.1231	6.98916e-19	7.76416e-16	-1.66622	2.7803e-12	6.47317e-10	-0.0881876	0.729769	0.996991	0.456879	0.0753458	0.399232	485.028	93.614	109.638	192.116	-2.37876	1.55825e-34	1.28917e-31	-2.13954	4.03458e-28	3.43905e-25	-1.33131	1.77033e-13	1.55133e-11	0.239224	0.266148	0.997059	0.808231	6.95848e-05	0.00055402	-0.190518	0.15667	0.870051
ENSG00000237928.5	NFIA-AS2	NFIA antisense RNA 2	---	chr1	60940239	60970776	-	antisense_RNA	48.8808	32.8976	10.1023	65.2831	-0.659627	0.251239	0.997956	-2.2	0.000503996	0.0300143	0.415626	0.460553	0.983162	-1.54037	0.0176129	0.395885	2.61563	4.20718e-05	0.0016289	47.7201	30.6307	10.6827	55.1646	-0.647016	0.113412	0.644867	-2.16909	1.16706e-05	0.00064243	0.206107	0.599549	0.994774	-1.52208	0.00265069	0.0911506	2.3752	1.48401e-06	1.67915e-05	-0.0735599	0.839469	0.993848
ENSG00000164683.16	HEY1	hes-related family bHLH transcription factor with YRPW motif 1	NM010423	chr8	79764010	79767863	-	protein_coding	462.99	175.384	97.4476	125.743	-1.39542	2.15006e-07	3.38337e-05	-2.22721	1.21264e-15	1.09452e-12	-1.87922	1.63823e-11	2.99995e-09	-0.831794	0.00374942	0.1442	0.347993	0.240228	0.786264	534.401	223.38	95.6495	119.21	-1.2578	6.33951e-12	8.37203e-10	-2.48444	2.66988e-34	3.12921e-31	-2.15787	1.43621e-28	1.1222e-25	-1.22663	4.86724e-09	1.05316e-06	0.326565	0.137354	0.427441	-0.314038	0.0245152	0.293075
ENSG00000227507.2	LTB	lymphotoxin beta (TNF superfamily, member 3)	NM008518	chr6	31580525	31582522	-	protein_coding	79.2446	14.1935	16.6876	78.3548	-2.58365	1.83004e-06	0.000241356	-2.25355	2.4605e-05	0.00249356	-0.0161968	0.973435	0.989769	0.330092	0.577874	0.996991	2.23736	3.8232e-05	0.00151268	90.5378	12.3774	7.70352	63.2091	-2.8693	1.75946e-10	1.88182e-08	-3.46809	1.83951e-11	3.40419e-09	-0.516103	0.168642	0.532763	-0.598793	0.30007	0.997059	2.95199	1.53525e-08	2.55532e-07	-0.30201	0.274522	0.993848
ENSG00000105499.13	PLA2G4C	phospholipase A2, group IVC (cytosolic, calcium-independent)	NM001004762	chr19	48047843	48110817	-	protein_coding	1102.76	216.404	226.308	507.152	-2.37108	1.20406e-25	2.17355e-22	-2.28089	5.78238e-24	1.19295e-20	-1.11793	4.32958e-07	2.00082e-05	0.0901969	0.702333	0.996991	1.16295	4.75889e-07	4.70723e-05	1061.01	260.99	218.366	400.755	-2.0237	1.26726e-48	1.87614e-45	-2.27726	1.7277e-56	8.09976e-53	-1.4028	1.15087e-25	6.22553e-23	-0.253555	0.0980996	0.928309	0.874463	5.00276e-09	9.13327e-08	-0.0586902	0.828311	0.993848
ENSG00000100767.15	PAPLN	papilin, proteoglycan-like sulfated glycoprotein	NM001205343	chr14	73237497	73274640	+	protein_coding	675.078	121.451	135.191	230.931	-2.42552	3.52687e-26	7.27618e-23	-2.32712	2.80464e-24	6.75054e-21	-1.54641	5.72662e-12	1.24362e-09	0.0984046	0.687626	0.996991	0.780709	0.0011661	0.0207647	524.12	117.512	123.509	134.236	-2.15667	1.89841e-30	1.27143e-27	-2.08543	1.04545e-27	8.40215e-25	-1.95846	9.31951e-26	5.14017e-23	0.0712319	0.731093	0.997059	0.126969	0.53765	0.991665	0.248104	0.0394394	0.390674
ENSG00000157404.15	KIT	v-kit Hardy-Zuckerman 4 feline sarcoma viral oncogene homolog	NM001122733	chr4	54657918	54740715	+	protein_coding	504.823	31.471	96.6264	192.803	-3.99801	6.8685e-24	9.91915e-21	-2.36258	1.49957e-10	6.01555e-08	-1.3874	0.000134899	0.002466	1.63543	6.4838e-05	0.00704029	0.975179	0.00975089	0.0986117	322.791	51.0228	130.987	152.824	-2.66012	7.43512e-24	3.26785e-21	-1.31184	7.95338e-08	7.7412e-06	-1.07297	7.70257e-06	0.000109262	1.34828	9.66051e-07	0.000121313	0.238869	0.343259	0.81391	0.535334	0.000321454	0.0135772
ENSG00000105246.5	EBI3	Epstein-Barr virus induced 3	NM015766	chr19	4229498	4237531	+	protein_coding	135.893	15.4078	24.7089	32.4951	-3.14212	9.39401e-12	3.15497e-09	-2.45628	2.62252e-08	6.76305e-06	-2.0607	3.13233e-06	0.000107704	0.685835	0.172537	0.996991	0.39558	0.415111	0.969904	153.989	29.0014	23.9809	34.2842	-2.38525	4.75611e-12	6.40118e-10	-2.67832	2.91067e-13	7.05813e-11	-2.16885	2.13562e-10	9.67356e-09	-0.293069	0.465696	0.997059	0.509468	0.201285	0.570819	-0.288996	0.199058	0.977156
ENSG00000006210.6	CX3CL1	chemokine (C-X3-C motif) ligand 1	ENSMUST00000135970	chr16	57372458	57385048	+	protein_coding	81.909	11.9382	14.0398	73.7723	-2.7618	1.8296e-09	4.51661e-07	-2.54895	3.49978e-08	8.63967e-06	-0.14807	0.706237	0.983162	0.212847	0.688389	0.996991	2.40088	4.15841e-07	4.21429e-05	77.8446	11.3968	21.9253	43.4856	-2.80522	1.80867e-09	1.64647e-07	-1.81968	2.18683e-05	0.00111035	-0.834367	0.0339592	0.153644	0.985536	0.0523167	0.671664	0.985313	0.0257319	0.106773	-0.0466891	0.870299	0.993848
ENSG00000107731.12	UNC5B	unc-5 netrin receptor B	NM029770	chr10	71212570	71302864	+	protein_coding	261.569	379.837	41.6208	43.3319	0.546122	0.10473	0.997956	-2.60753	1.77361e-12	9.31404e-10	-2.58559	1.09721e-11	2.1269e-09	-3.15365	1.61458e-17	6.66201e-14	0.0219402	0.957388	0.980691	191.896	533.571	55.2483	47.8328	1.49034	8.94479e-12	1.15417e-09	-1.78098	6.04661e-12	1.22363e-09	-1.98723	2.22508e-14	2.33542e-12	-3.27132	2.12344e-38	1.19461e-34	-0.206246	0.475991	0.967917	0.332336	0.521512	0.993848
ENSG00000127533.3	F2RL3	coagulation factor II (thrombin) receptor-like 3	XM006530660	chr19	16888860	16892606	+	protein_coding	114.539	24.943	18.2898	38.3673	-2.22743	1.14937e-07	1.90788e-05	-2.62805	2.79648e-09	8.59262e-07	-1.56991	0.000167064	0.00294225	-0.400619	0.404394	0.996991	1.05814	0.0267758	0.19844	88.6142	18.6394	20.9363	73.8036	-2.2574	1.21887e-08	9.99577e-07	-2.06836	2.32053e-07	2.00844e-05	-0.266295	0.439749	0.968161	0.189038	0.673576	0.997059	1.80207	8.15298e-06	7.86742e-05	0.248467	0.366672	0.993848
ENSG00000176907.4	C8orf4	chromosome 8 open reading frame 4	---	chr8	40153455	40155308	+	protein_coding	1462.74	393.754	234.485	721.449	-1.89923	2.49436e-19	2.18317e-16	-2.63782	2.25794e-34	1.6304e-30	-1.01884	1.1073e-06	4.46053e-05	-0.738592	0.000850582	0.0492332	1.61898	1.58181e-13	1.75721e-10	1263.29	528.289	317.726	442.053	-1.2597	3.21437e-19	9.13304e-17	-1.98545	1.24743e-41	2.50635e-38	-1.50968	2.8326e-26	1.62609e-23	-0.725753	1.42686e-06	0.000171639	0.475769	0.00177257	0.0101798	0.0994988	0.317728	0.993848
ENSG00000115738.9	ID2	inhibitor of DNA binding 2, dominant negative helix-loop-helix protein	NM010496	chr2	8678845	8684453	+	protein_coding	763.381	433.219	121.131	276.963	-0.833654	0.000108209	0.00892975	-2.65135	1.07353e-30	6.20134e-27	-1.46378	3.87761e-11	6.32752e-09	-1.81769	7.98193e-15	1.92956e-11	1.18757	7.24089e-07	6.70316e-05	720.683	357.955	98.6165	110.299	-1.01568	2.93322e-10	3.06724e-08	-2.87741	3.20809e-53	9.02404e-50	-2.70623	1.12881e-50	3.52803e-47	-1.86173	1.93204e-22	3.39665e-19	0.171184	0.410146	0.89859	-0.0289001	0.812839	0.993848
ENSG00000168314.17	MOBP	myelin-associated oligodendrocyte basic protein	NM001039364	chr3	39467198	39529479	+	protein_coding	43.8045	4.7804	7.064	12.3217	-3.10363	3.04117e-05	0.00289895	-2.72935	0.000196074	0.014137	-1.83481	0.0087794	0.0690001	0.374271	0.65603	0.996991	0.894545	0.264417	0.8268	36.4188	4.18499	4.6711	5.94813	-3.13511	4.37526e-05	0.0016952	-3.00546	0.000122489	0.00461862	-2.61134	0.000336378	0.00301145	0.129652	0.886054	0.997059	0.394122	0.651312	0.991665	0.163406	0.684564	0.993848
ENSG00000163735.6	CXCL5	chemokine (C-X-C motif) ligand 5	NM009141	chr4	73995642	73998779	-	protein_coding	27.4201	7.06138	4.1719	15.9064	-1.89569	0.0100866	0.326971	-2.73774	0.000867155	0.0462104	-0.796578	0.260935	0.759355	-0.84205	0.341706	0.996991	1.94116	0.0243746	0.185462	21.9067	5.72924	3.74753	5.50407	-1.91511	0.0177838	0.198041	-2.51876	0.00460474	0.0740809	-2.00032	0.0149982	0.0776952	-0.60365	0.527469	0.997059	0.51844	0.59205	0.991665	0.224811	0.664612	0.993848
ENSG00000283498.1	MIR1244-2	NA	---	chr5	118974586	118974670	+	miRNA	101.077	110.206	13.4831	75.505	0.116448	0.809234	0.997956	-2.96494	9.41767e-08	2.06069e-05	-0.424939	0.38749	0.930788	-3.08139	3.45854e-08	1.2609e-05	2.54	7.38798e-06	0.000406452	88.4192	44.6449	13.5721	32.4775	-0.966993	0.0207336	0.220247	-2.64244	5.35771e-08	5.40168e-06	-1.42241	0.000942504	0.00731761	-1.67544	0.000742522	0.0341211	1.22003	0.016072	0.0709605	0.109996	0.704048	0.993848
ENSG00000185101.12	ANO9	anoctamin 9	NM178381	chr11	417933	442011	-	protein_coding	75.9429	2.93635	8.82246	8.6919	-4.47318	4.05307e-10	1.07399e-07	-3.0625	6.94905e-07	0.000118064	-3.12244	1.94654e-06	7.26383e-05	1.41068	0.0745301	0.910215	-0.059937	0.935251	0.971352	69.1854	3.41286	6.79211	7.4042	-4.41233	8.03115e-10	7.8169e-08	-3.36785	8.03207e-08	7.79083e-06	-3.2207	8.178e-08	1.93962e-06	1.04448	0.203618	0.997059	0.147153	0.838292	0.991665	-0.00311752	0.992063	0.996828
ENSG00000171864.4	PRND	prion protein 2 (dublet)	---	chr20	4721910	4728460	+	protein_coding	64.2499	5.19165	7.29831	9.36679	-3.88155	6.91428e-06	0.000777063	-3.09653	0.0001582	0.0119615	-2.76647	0.000798612	0.0105278	0.785028	0.404076	0.996991	0.330051	0.715604	0.969904	61.8051	4.18499	5.80312	9.87226	-3.89048	1.58728e-08	1.26843e-06	-3.44278	2.63529e-07	2.23952e-05	-2.63124	7.79482e-06	0.000110403	0.4477	0.582759	0.997059	0.811538	0.267968	0.696578	-0.0769008	0.849448	0.993848
ENSG00000115008.5	IL1A	interleukin 1 alpha	NM010554	chr2	112773915	112784590	-	protein_coding	94.9382	13.0048	10.9915	8.64685	-2.94787	3.50467e-07	5.32299e-05	-3.1186	1.68366e-07	3.44887e-05	-3.45091	1.24748e-07	6.81115e-06	-0.170723	0.794593	0.996991	-0.332312	0.645316	0.969904	68.549	10.4779	9.40763	11.6485	-2.70616	2.74511e-07	1.77511e-05	-2.86054	2.59407e-07	2.21789e-05	-2.53812	1.20716e-06	2.1236e-05	-0.15438	0.80387	0.997059	0.322419	0.602206	0.991665	0.349353	0.222521	0.993848
ENSG00000110848.8	CD69	CD69 molecule	NM001033122	chr12	9752486	9760901	-	protein_coding	26.7427	3.46966	2.64774	7.94943	-3.01034	0.000785408	0.0469668	-3.35858	0.000553108	0.0324045	-1.74672	0.0381311	0.208805	-0.348241	0.750683	0.996991	1.61186	0.125559	0.551641	15.1259	3.23526	3.04458	6.51607	-2.23989	0.0232018	0.238278	-2.39358	0.0209811	0.218422	-1.22643	0.179093	0.556714	-0.153694	0.893273	0.997059	1.16715	0.280985	0.719708	0.688608	0.220149	0.993848
ENSG00000213088.9	ACKR1	atypical chemokine receptor 1 (Duffy blood group)	NM010045	chr1	159203307	159206500	+	protein_coding	252.976	21.5954	19.814	34.7676	-3.54228	7.0378e-23	8.4697e-20	-3.66022	2.07294e-22	3.32626e-19	-2.86204	1.57828e-15	7.47301e-13	-0.117943	0.782265	0.996991	0.798184	0.0611053	0.347684	323.135	20.7473	23.7724	32.0334	-3.96574	4.54466e-35	3.87384e-32	-3.77887	3.40915e-31	3.5517e-28	-3.3123	7.98263e-29	6.60422e-26	0.186871	0.628916	0.997059	0.466571	0.203995	0.576354	-0.468252	0.00346738	0.0776057
ENSG00000108691.9	CCL2	chemokine (C-C motif) ligand 2	NM011333	chr17	34255218	34257203	+	protein_coding	4736.22	195.541	305.38	2827.06	-4.62305	1.0107e-148	2.91921e-144	-3.96528	1.94378e-116	5.61423e-112	-0.744343	5.09072e-06	0.000163373	0.657771	0.000464249	0.0310374	3.22094	1.51495e-76	4.37563e-72	4180.55	178.271	293.173	1752.43	-4.54884	3.56775e-267	1.00357e-262	-3.82544	2.32098e-207	6.52868e-203	-1.25378	4.9415e-30	5.14812e-27	0.723396	4.96603e-07	6.88126e-05	2.57166	1.12691e-92	3.16988e-88	0.0695364	0.378166	0.993848
ENSG00000183691.4	NOG	noggin	NM008711	chr17	56593699	56595590	+	protein_coding	16.3711	67.3049	1.12359	2.87978	2.01476	0.000741933	0.0448311	-3.98006	0.000702517	0.0391714	-2.50732	0.006851	0.0568777	-5.99481	2.54627e-07	6.74715e-05	1.47273	0.279673	0.852899	24.5857	109.999	4.09901	9.99614	2.19936	5.13561e-07	3.10666e-05	-2.44933	0.000254466	0.00821799	-1.26164	0.0186221	0.0931736	-4.64868	6.04614e-13	2.53838e-10	1.18769	0.0971278	0.324271	-0.665242	0.248126	0.993848
ENSG00000186827.10	TNFRSF4	tumor necrosis factor receptor superfamily, member 4	NM011659	chr1	1211326	1214138	-	protein_coding	95.6876	7.15777	2.97021	29.743	-3.79293	2.49265e-09	6.05001e-07	-5.17178	3.38435e-10	1.26948e-07	-1.6937	0.00268361	0.0272267	-1.37884	0.12492	0.996991	3.47807	4.2057e-05	0.0016289	120.603	5.13472	2.75854	12.6395	-4.5757	9.23614e-15	1.77948e-12	-5.44127	7.66316e-13	1.75641e-10	-3.29876	2.33035e-11	1.33504e-09	-0.865568	0.320259	0.997059	2.14251	0.00803383	0.0386495	-0.425076	0.131433	0.794764
ENSG00000179388.8	EGR3	early growth response 3	NM001289925	chr8	22687659	22693302	-	protein_coding	16.1654	3.46966	0	3.60723	-2.2558	0.0516694	0.932915	-6.34032	0.000331122	0.0217359	-2.15082	0.0746082	0.337989	-4.08453	0.0262763	0.504614	4.18947	0.0249279	0.18848	12.8431	0.772125	1.13202	0.888127	-3.88301	0.0112513	0.143597	-3.51458	0.0197958	0.210365	-3.73847	0.0141376	0.0739999	0.36842	0.839539	0.997059	-0.223901	0.901688	0.991665	0.202646	0.764543	0.993848
ENSG00000261239.6	ANKRD26P1	NA	---	chr16	46469341	46569097	-	transcribed_unprocessed_pseudogene	57.3858	0	0.723026	2.90231	-8.39973	1.29296e-07	2.10986e-05	-6.73575	6.55028e-06	0.000811982	-4.30342	1.23998e-05	0.000342065	1.66394	0.422362	0.996991	2.43232	0.141689	0.588157	50.1076	1.12734	0.988997	2.59194	-5.72629	1.16835e-06	6.52073e-05	-5.51558	4.1529e-06	0.000257306	-4.31356	1.19117e-06	2.10072e-05	0.210709	0.892435	0.997059	1.20201	0.374122	0.856209	0.0628841	0.860225	0.993848
ENSG00000184530.8	C6orf58	chromosome 6 open reading frame 58	---	chr6	127519455	127591817	+	protein_coding	24.8092	0.218458	0	0	-5.93738	0.000223493	0.0164508	-6.96891	9.17197e-05	0.00750465	-6.54158	0.000240979	0.00392948	-1.03155	0.631981	0.996991	0.427302	0.851716	0.969904	29.7201	0.949732	4.09901	0.567937	-5.00251	9.24715e-05	0.00321922	-2.79153	0.00276365	0.0512781	-5.87431	0.000231906	0.00218755	2.21097	0.10661	0.962147	-3.08278	0.0647689	0.232769	-0.358938	0.460102	0.993848
ENSG00000237988.4	OR2I1P	olfactory receptor, family 2, subfamily I, member 1 pseudogene	---	chr6	29550407	29557721	+	transcribed_unprocessed_pseudogene	154.457	0.218458	0	0	-8.56565	2.53698e-11	8.14173e-09	-9.60577	1.79723e-10	7.01477e-08	-9.17844	1.10115e-09	1.14818e-07	-1.04014	0.58994	0.996991	0.427301	0.837576	0.969904	130.894	0.563669	0	0.444064	-8.14324	1.37377e-08	1.11684e-06	-9.31193	5.3126e-10	8.16601e-08	-8.03828	3.55569e-08	9.30401e-07	-1.1687	0.565315	0.997059	1.27362	0.534336	0.991665	0.107815	0.640068	0.993848
[truncated: 9 more columns]

## Sheet: var14 HBMEC noTNF 6h BioPlanet
Term	Overlap	P-value	Adjusted P-value	Old P-value	Old Adjusted P-value	Odds Ratio	Combined Score	Genes
TNF-alpha effects on cytokine activity, cell motility, and apoptosis	21/135	5.8382e-18	3.71893e-15	0	0	17.1586	680.891	CSF1;FOXF1;TNFAIP3;CXCL1;SOD2;CXCL2;CX3CL1;ICAM1;RELB;NFKBIA;SELP;IL1A;CXCL11;CXCL12;PMAIP1;CCL2;LTB;CD69;EPHA1;IL7R;ABCG1
Interleukin-5 regulation of apoptosis	19/144	5.37493e-15	1.71191e-12	0	0	14.0175	460.575	EGR1;CXCL6;DUSP5;EGR3;EBI3;PLAT;CXCL1;SOD2;CXCL2;ICAM1;RELB;SELP;IL1A;HEY1;ID2;CCL2;CD69;SGK1;IER2
Interleukin-1 regulation of extracellular matrix	17/120	4.56092e-14	9.68435e-12	0	0	15.0962	463.735	CXCL6;HLA-B;TNFAIP3;CXCL1;SOD2;CXCL2;CXCL5;MMP10;ICAM1;BMP4;NFKBIA;IL1A;COL1A2;ID1;ALDH1A1;CCL2;MATN2
Cytokine-cytokine receptor interaction	20/265	4.00743e-11	6.38183e-09	0	0	7.51752	179.972	CCL14;PDGFRB;CXCL6;CSF1;IL1R1;CXCR4;CXCL1;CXCL2;CX3CL1;CXCL5;IL1A;KITLG;CXCL11;CXCL12;KIT;CCL2;LTB;IL7R;TNFRSF4;CCL16
Interleukin-2 signaling pathway	35/847	6.19504e-11	7.89249e-09	0	0	4.14756	97.4871	CSF1;CXCR4;CTSS;ICAM1;SOCS3;MAP2;PLAU;CTSK;SPOCK2;PDK4;STAT4;CTSH;PMAIP1;ACP5;JAK3;TNFRSF4;DUSP5;IL1R1;MMD;DUSP1;SLC30A1;KCNAB1;ADAM19;GPRC5B;COL1A2;THEMIS2;SELL;ID2;BHLHE40;CYP1A1;CD69;LTB;SGK1;IL7R;PHLDB2
T cell receptor regulation of apoptosis	28/603	4.61174e-10	3.93705e-08	0	0	4.58145	98.4885	TNFAIP3;BMI1;CLU;CXCL5;IL27RA;RELB;PMAIP1;MAP3K8;JUNB;IER2;EGR1;DUSP5;EGR3;GADD45B;IGFBP5;IL1R1;DUSP1;HLA-B;SOD2;PSMB9;CLK1;NFKBIA;IL1A;CXCL11;LTB;EPHA1;IL7R;PIGF
TGF-beta regulation of extracellular matrix	27/565	5.16618e-10	3.93705e-08	0	0	4.70768	100.668	CXCL6;CSF1;ELN;SLC40A1;STC1;TNFAIP3;CXCL1;FBLN5;HERPUD1;CTSK;CD36;JUNB;KLF10;POSTN;IL1R1;INSR;PLA2G4C;BMP4;CLK1;EHD3;COL1A2;TSPAN13;ID2;CYP1A1;SPRY1;EPHA1;ABCG1
Thymic stromal lymphopoietin (TSLP) pathway	12/90	5.50906e-10	3.93705e-08	0	0	13.7692	293.553	CD82;CSF1;IL1R1;CCL2;CXCL1;IL7R;CXCL2;TNFRSF4;CXCL5;CCL16;ICAM1;PSMB9
Binding of chemokines to chemokine receptors	10/54	5.56255e-10	3.93705e-08	0	0	20.1925	430.297	CXCL6;CXCL11;CXCL12;CXCR4;CCL2;CXCL1;CXCL2;CX3CL1;CXCL5;CCL16
BDNF signaling pathway	18/261	1.6747e-09	1.06678e-07	0	0	6.75839	136.571	KLF10;EGR1;DUSP5;EGR3;IGFBP5;DUSP1;PLAT;CLU;HERPUD1;GPRC5B;MARCKS;CXCL12;ID2;MGP;TXNIP;JUNB;IER2;CD200
Wnt interactions in lipid metabolism and immune response	9/45	2.00683e-09	1.16214e-07	0	0	22.1211	443.012	IL32;KLF10;DUSP1;ELN;CYP1A1;COL8A1;CXCL1;HES1;TNFRSF4
Oncostatin M	19/311	4.35111e-09	2.30971e-07	0	0	5.94964	114.547	KLF10;CXCL6;IL1R1;PLAT;CXCL1;SOD2;CXCL2;PGF;CXCL5;ICAM1;SELP;SOCS3;COL1A2;CXCL12;PLAU;CTSH;CCL2;ITGAV;JUNB
Leptin influence on immune response	12/110	5.76989e-09	2.82725e-07	0	0	10.9481	207.691	SELP;SOCS3;COL1A2;SELL;CXCR4;CCL2;CXCL1;CD36;LTB;IL7R;CTSS;CX3CL1
TSH regulation of gene expression	11/97	1.67229e-08	7.6089e-07	0	0	11.3912	203.977	EGR1;CSF1;GADD45B;THEMIS2;ID1;TNFAIP3;CCL2;HES1;PHLDB2;PGF;ICAM1
Chemokine signaling pathway	13/189	3.36003e-07	1.42689e-05	0	0	6.60793	98.4987	CCL14;CXCL6;CXCR4;CXCL1;CXCL2;CX3CL1;CXCL5;NFKBIA;CXCL11;CXCL12;CCL2;JAK3;CCL16
Peptide G-protein coupled receptors	13/192	4.02618e-07	1.60292e-05	0	0	6.49619	95.6581	CXCL6;CXCR4;CXCL1;CXCL2;CX3CL1;CXCL5;CXCL11;CXCL12;CCL2;F2RL1;ACKR1;CCL16;F2RL3
RAGE pathway	8/60	4.42269e-07	1.65721e-05	0	0	13.5412	198.126	BMP4;CLDN5;ACE;ID2;ID1;CCL2;ABCG1;ICAM1
Interleukin-4 regulation of apoptosis	15/267	5.69432e-07	2.01516e-05	0	0	5.3533	76.9731	POSTN;NDRG4;GADD45B;MAOA;CXCR4;SULF1;CXCL2;BMP4;ARL4C;KIT;CYP1A1;CCL2;LTB;IL7R;PKNOX2
RANKL regulation of apoptosis and immune response	8/74	2.26621e-06	7.4543e-05	0	0	10.6613	138.569	EGR1;CTSK;MGP;ACP5;TXNIP;CCL2;ICAM1;RELB
Interleukin-7 interactions in immune response	6/34	2.34044e-06	7.4543e-05	0	0	18.7168	242.667	CXCL11;CXCL12;CXCL1;CXCL2;CXCL5;CCL16
NF-kappaB signaling pathway	5/24	7.14156e-06	0.000216627	0	0	22.8947	271.293	NFKBIA;IL1A;MAP3K1;IL1R1;TNFAIP3
Interleukin-1 signaling pathway	9/125	1.55101e-05	0.000449089	0	0	6.83733	75.7167	NFKBIA;IL1A;MAP3K1;IL1R1;DUSP1;UBE2D1;TNFAIP3;CCL2;MAP3K8
Signal transduction	28/1020	2.13343e-05	0.000578108	0	0	2.59788	27.9407	CXCL6;HTR2B;CXCR4;CXCL1;CXCL2;CX3CL1;CXCL5;ICAM1;ARHGAP20;OR2I1P;HEY1;CCL2;ITGAV;HES1;JUNB;CCL16;INSR;NOG;NFKBIA;COL3A1;KITLG;CXCL11;COL1A2;CXCL12;KIT;F2RL1;ACKR1;F2RL3
Adhesion and diapedesis of granulocytes	4/15	2.17811e-05	0.000578108	0	0	31.5104	338.247	SELP;IL1A;SELL;ICAM1
CD40L signaling pathway	4/16	2.87777e-05	0.000733255	0	0	28.883	301.998	NFKBIA;MAP3K1;DUSP1;TNFAIP3
TNFR2 signaling pathway	4/18	4.75098e-05	0.00116399	0	0	24.7544	246.419	NFKBIA;MAP3K1;DUSP1;TNFAIP3
FSH regulation of apoptosis	12/263	6.13496e-05	0.00137539	0	0	4.24129	41.1359	KLF10;ARL4C;GPRC5B;IGFBP5;DUSP1;PMAIP1;CPE;ACP5;CD36;SGK1;CLU;CX3CL1
ATF2 transcription factor network	6/59	6.15742e-05	0.00137539	0	0	9.87561	95.7466	DUSP5;SOCS3;PLAU;DUSP1;HES1;JUNB
FRA pathway	5/37	6.47752e-05	0.00137539	0	0	13.5848	131.02	COL1A2;PLAU;MGP;CCL2;JUNB
Interleukin-23-mediated signaling events	5/37	6.47752e-05	0.00137539	0	0	13.5848	131.02	NFKBIA;SOCS3;STAT4;CCL2;CXCL1
Hematopoietic cell lineage	7/88	7.38247e-05	0.00151698	0	0	7.56154	71.9391	IL1A;KITLG;CSF1;IL1R1;KIT;CD36;IL7R
Folate metabolism	6/63	8.93389e-05	0.0017784	0	0	9.18072	85.5925	CSF1;INSR;CCL2;PLAT;SOD2;ICAM1
GPCR ligand binding	15/410	9.46633e-05	0.00182729	0	0	3.39025	31.4113	CXCL6;HTR2B;CXCR4;CXCL1;WNT9A;CXCL2;CX3CL1;CXCL5;CXCL11;CXCL12;F2RL1;CCL2;ACKR1;CCL16;F2RL3
Immune system	26/998	0.000101026	0.00189275	0	0	2.44065	22.4543	UBE2D1;TNFAIP3;CTSS;ICAM1;IFIH1;SOCS3;CTSK;CTSH;RICTOR;MAP3K8;ITGAV;CD36;JAK3;EGR1;CXADR;MAP3K1;IL1R1;HLA-B;PSMB9;ISG20;NFKBIA;IL1A;SELL;TXNIP;IL7R;CD200
Beta-1 integrin cell surface interactions	6/66	0.000116062	0.00211233	0	0	8.72035	79.0185	COL3A1;COL1A2;LAMB3;PLAU;LAMC2;ITGAV
AP-1 transcription factor network	6/70	0.000161157	0.00285158	0	0	8.17367	71.3818	EGR1;COL1A2;PLAU;DUSP1;CCL2;JUNB
Interleukin-9 regulation of target genes	4/26	0.000215807	0.00371538	0	0	15.7464	132.917	SOCS3;SELL;CCL2;JUNB
Monocyte and its surface molecules	3/11	0.000237334	0.00397846	0	0	32.3581	270.062	SELP;SELL;ICAM1
Oxidative stress	4/27	0.000251046	0.00410042	0	0	15.061	124.854	MAOA;CYP1A1;SOD2;JUNB
Malaria	5/51	0.000305963	0.00487245	0	0	9.44359	76.418	SELP;CCL2;CD36;ACKR1;ICAM1
Vitamin B12 metabolism	5/52	0.000335345	0.00521012	0	0	9.2422	73.9408	INSR;CCL2;PLAT;SOD2;ICAM1
RANKL signaling pathway	5/54	0.000400465	0.00607372	0	0	8.86407	69.3426	NFKBIA;CTSK;ACP5;ICAM1;RELB
Alpha-V beta-3 integrin/OPN pathway	4/31	0.000434035	0.00618163	0	0	12.8272	99.3128	NFKBIA;MAP3K1;PLAU;ITGAV
CD40/CD40L signaling	4/31	0.000434035	0.00618163	0	0	12.8272	99.3128	NFKBIA;MAP3K1;TNFAIP3;JAK3
ECM-receptor interaction	6/84	0.000436693	0.00618163	0	0	6.70184	51.8473	COL3A1;COL1A2;LAMB3;LAMC2;ITGAV;CD36
Adhesion and diapedesis of lymphocytes	3/14	0.000510265	0.00706606	0	0	23.5296	178.368	IL1A;SELL;ICAM1
Selenium pathway	5/60	0.00065372	0.00885999	0	0	7.89467	57.8903	INSR;CCL2;PLAT;SOD2;ICAM1
Cytokines and inflammatory response	4/35	0.000696531	0.00924355	0	0	11.1698	81.1976	IL1A;CSF1;CXCL1;CXCL2
Cell surface interactions at the vascular wall	6/94	0.000794727	0.0103315	0	0	5.93725	42.3772	SELP;CXADR;COL1A2;SLC7A8;SELL;ITGAV
Cells and molecules involved in local acute inflammatory response	3/17	0.000929053	0.0118361	0	0	18.4847	129.048	SELP;IL1A;ICAM1
Signal transduction through IL-1R	4/38	0.000955616	0.0119358	0	0	10.1827	70.8016	NFKBIA;IL1A;MAP3K1;IL1R1
Pertussis toxin-insensitive CCR5 signaling in macrophage	3/18	0.00110536	0.0135407	0	0	17.2515	117.441	CXCL12;CXCR4;CCL2
MAPK signaling pathway	11/314	0.00115114	0.0138354	0	0	3.19751	21.6376	PDGFRB;DUSP5;TMEM37;IL1A;MAP3K1;GADD45B;IL1R1;MAP2;DUSP1;MAP3K8;RELB
Alpha-M beta-2 integrin signaling	4/41	0.00127594	0.0150514	0	0	9.35562	62.3465	SELP;PLAU;PLAT;ICAM1
Signaling events mediated by T cell protein tyrosine phosphatase (TC-PTP)	4/42	0.00139756	0.0160825	0	0	9.10896	59.8734	PDGFRB;CSF1;INSR;JAK3
Amoebiasis	6/105	0.00141384	0.0160825	0	0	5.2746	34.609	COL3A1;COL1A2;LAMB3;IL1R1;CXCL1;LAMC2
Beta-3 integrin cell surface interactions	4/43	0.00152703	0.0170653	0	0	8.87494	57.5489	PDGFRB;COL1A2;PLAU;ITGAV
Immune system signaling by interferons, interleukins, prolactin, and growth hormones	10/280	0.00165975	0.018179	0	0	3.25292	20.8222	ISG20;EGR1;IL1A;SOCS3;IL1R1;HLA-B;MAP3K8;IL7R;JAK3;ICAM1
Integrins in angiogenesis	5/74	0.00169135	0.018179	0	0	6.28839	40.1339	COL3A1;COL1A2;CSF1;COL8A1;ITGAV
Signaling by interleukins	6/109	0.00171231	0.018179	0	0	5.06873	32.2874	SOCS3;IL1A;IL1R1;MAP3K8;IL7R;JAK3
RIG-I/MDA5-mediated induction of interferon-alpha/beta pathways	5/76	0.00190389	0.0194573	0	0	6.11063	38.2761	IFIH1;NFKBIA;MAP3K1;TNFAIP3;UBE2D1
Low-density lipoprotein (LDL) pathway during atherogenesis	2/6	0.00194891	0.0194573	0	0	42.9652	268.124	CSF1;CCL2
MSP/RON receptor signaling pathway	2/6	0.00194891	0.0194573	0	0	42.9652	268.124	CSF1;CCL2
Adaptive immune system	16/606	0.00197505	0.0194573	0	0	2.40778	14.9937	CXADR;HLA-B;UBE2D1;CTSS;ICAM1;PSMB9;NFKBIA;SOCS3;SELL;CTSK;CTSH;RICTOR;MAP3K8;ITGAV;CD36;CD200
EGFR1 pathway	7/152	0.00201468	0.0194573	0	0	4.2103	26.1346	CLK1;CSF1;PLAU;MAP2;DUSP1;TXNIP;CTSH
TRAF6 mediated NF-kB activation	3/22	0.00201599	0.0194573	0	0	13.6169	84.5151	IFIH1;NFKBIA;MAP3K1
Antigen processing: cross presentation	5/79	0.00225843	0.0213475	0	0	5.86201	35.7177	HLA-B;ITGAV;CD36;CTSS;PSMB9
Diurnally regulated genes with circadian orthologs	4/48	0.0023014	0.0213475	0	0	7.86443	47.7704	CLDN5;PPP1R3C;PIGF;HERPUD1
G alpha (i) signaling events	8/199	0.00231236	0.0213475	0	0	3.66062	22.2181	CXCL6;CXCL11;CXCL12;CXCR4;CXCL1;CXCL2;CCL16;CXCL5
Prolactin regulation of apoptosis	6/118	0.00255696	0.0232683	0	0	4.65929	27.811	SOCS3;EGR1;CITED4;NOG;TRIB1;MATN2
Toll receptor cascades	7/159	0.00259616	0.0232923	0	0	4.01497	23.904	NFKBIA;MAP3K1;CTSK;UBE2D1;TNFAIP3;MAP3K8;CTSS
ATM-dependent DNA damage response	5/82	0.00265877	0.0233077	0	0	5.63276	33.4016	MAP3K1;PLAU;INSR;PMAIP1;SOD2
Type II interferon signaling (interferon-gamma)	4/50	0.00267521	0.0233077	0	0	7.52174	44.5567	SOCS3;HLA-B;ICAM1;PSMB9
Zinc efflux and compartmentalization by the SLC30 family	2/7	0.00270764	0.0233077	0	0	34.3704	203.187	SLC30A3;SLC30A1
Metal ion solute carrier family (SLC) transporters	3/25	0.00293482	0.0249264	0	0	11.7582	68.5636	SLC30A3;SLC40A1;SLC30A1
Signaling events mediated by PTP1B	4/52	0.00308864	0.0253836	0	0	7.2076	41.6601	PDGFRB;SOCS3;CSF1;INSR
C-Myb transcription factor network	5/85	0.00310819	0.0253836	0	0	5.4207	31.2976	KITLG;COL1A2;KIT;TFEC;HES1
NOD signaling pathway	5/85	0.00310819	0.0253836	0	0	5.4207	31.2976	NFKBIA;TNFAIP3;CCL2;CXCL1;CXCL2
Inhibition of activated T cell apoptosis by neuropeptides VIP and PACAP	3/26	0.00328948	0.0261925	0	0	11.2464	64.2962	NFKBIA;EGR3;MAP3K1
Interleukin-27-mediated signaling events	3/26	0.00328948	0.0261925	0	0	11.2464	64.2962	EBI3;STAT4;IL27RA
Kit receptor signaling pathway	4/54	0.00354366	0.0271684	0	0	6.9186	39.0388	KITLG;KIT;SNAI1;JUNB
Support of platelet aggregation by Eph kinases and ephrins	2/8	0.00358264	0.0271684	0	0	28.6406	161.294	SELP;EPHB1
Cross-presentation of particulate exogenous antigens (phagosomes)	2/8	0.00358264	0.0271684	0	0	28.6406	161.294	ITGAV;CD36
Dissolution of fibrin clot	2/8	0.00358264	0.0271684	0	0	28.6406	161.294	PLAU;PLAT
TWEAK regulation of gene expression	3/27	0.00366928	0.027498	0	0	10.7773	60.4365	CXCL12;CCL2;ICAM1
S1P/S1P3 pathway	3/29	0.00450644	0.0319374	0	0	9.94726	53.7376	PDGFRB;CXCR4;ITGAV
Integrin beta-2 pathway	3/29	0.00450644	0.0319374	0	0	9.94726	53.7376	PLAU;PLAT;ICAM1
Type I hemidesmosome assembly	2/9	0.00457114	0.0319374	0	0	24.5478	132.264	LAMB3;LAMC2
Endosomal/vacuolar pathway	2/9	0.00457114	0.0319374	0	0	24.5478	132.264	HLA-B;CTSS
Extracellular matrix organization	5/93	0.0045715	0.0319374	0	0	4.92591	26.5404	COL3A1;COL1A2;COL8A1;COLGALT1;MMP10
Tryptophan metabolism	4/58	0.0045861	0.0319374	0	0	6.40481	34.4881	IL4I1;MAOA;ALDH1A1;CYP1A1
Cell adhesion molecules (CAMs)	6/133	0.00461262	0.0319374	0	0	4.10585	22.0852	SELP;CLDN5;SELL;HLA-B;ITGAV;ICAM1
Pathways in cancer	10/325	0.00481456	0.0329772	0	0	2.78178	14.8439	PDGFRB;BMP4;NFKBIA;KITLG;LAMB3;KIT;LAMC2;ITGAV;WNT9A;PGF
Tumor necrosis factor (TNF) pathway	3/30	0.00496477	0.0332901	0	0	9.57836	50.8169	NFKBIA;MAP3K1;TNFAIP3
Inflammatory response pathway	3/30	0.00496477	0.0332901	0	0	9.57836	50.8169	COL3A1;COL1A2;LAMC2
Transport of glucose and other sugars, bile salts and organic acids, metal ions and amine compounds	5/96	0.00522886	0.0346957	0	0	4.76279	25.0216	SLC30A3;SLC6A15;SLC40A1;SLC30A1;SLC2A6
Senescence and autophagy	5/99	0.00595048	0.0390769	0	0	4.61009	23.6234	IL1A;IGFBP5;PLAT;CXCL1;BMI1
Toll-like receptor signaling pathway regulation	6/142	0.00631906	0.0410457	0	0	3.83238	19.4079	NFKBIA;CXCL11;CTSK;TNFAIP3;MAP3K8;TMED7
Negative regulators of RIG-I/MDA5 signaling	3/33	0.00650406	0.0410457	0	0	8.61921	43.4006	IFIH1;TNFAIP3;UBE2D1
Collagen biosynthesis and modifying enzymes	4/64	0.00650804	0.0410457	0	0	5.76257	29.0129	COL3A1;COL1A2;COL8A1;COLGALT1
Interferon alpha/beta signaling	4/64	0.00650804	0.0410457	0	0	5.76257	29.0129	ISG20;SOCS3;EGR1;HLA-B
Interleukin-12-mediated signaling events	4/65	0.00687293	0.0421262	0	0	5.66782	28.2267	GADD45B;IL1R1;STAT4;RELB
Erythropoietin-mediated neuroprotection through NF-kB	2/11	0.00687775	0.0421262	0	0	19.0908	95.062	NFKBIA;SOD2
Integrin beta-4 pathway	2/11	0.00687775	0.0421262	0	0	19.0908	95.062	LAMB3;LAMC2
HIF-1 transcriptional activity in hypoxia	4/66	0.00725111	0.043896	0	0	5.57612	27.4713	CXCL12;ID2;BHLHE40;CXCR4
Interleukin-4 signaling pathway	5/104	0.00730451	0.043896	0	0	4.37614	21.5274	NFKBIA;SELP;SOCS3;COL1A2;JAK3
ERBB1 downstream pathway	5/106	0.00790175	0.0470413	0	0	4.28905	20.7619	EPS8;EGR1;MAP3K1;DUSP1;RICTOR
CD8/T cell receptor downstream pathway	4/68	0.00804808	0.0474688	0	0	5.40132	26.0469	EGR1;STAT4;JUNB;TNFRSF4
Toll-like receptor endosomal trafficking and processing	2/12	0.00819056	0.0478659	0	0	17.1809	82.5502	CTSK;CTSS
Hemostasis pathway	12/468	0.00875536	0.0507015	0	0	2.31005	10.9452	SELP;EHD3;CXADR;COL1A2;SLC7A8;SELL;PLAU;PLAT;ITGAV;CD36;CLU;F2RL3
SLC-mediated transmembrane transport	8/251	0.00918137	0.0526895	0	0	2.86964	13.4603	SLC12A2;SLC7A8;SLC30A3;SLC6A15;SLCO2A1;SLC40A1;SLC30A1;SLC2A6
Interleukin-22 soluble receptor signaling pathway	2/13	0.00960624	0.054152	0	0	15.6182	72.5518	SOCS3;JAK3
Melanocyte development and pigmentation pathway	2/13	0.00960624	0.054152	0	0	15.6182	72.5518	KITLG;KIT
Myc repressed pathway	4/73	0.0102861	0.0574761	0	0	5.00864	22.9244	PDGFRB;COL1A2;ID2;CLU
Platelet amyloid precursor protein pathway	2/14	0.0111222	0.0605544	0	0	14.3159	64.4047	PLAU;PLAT
T cell receptor/JNK pathway	2/14	0.0111222	0.0605544	0	0	14.3159	64.4047	MAP3K1;MAP3K8
Osteoblast signaling	2/14	0.0111222	0.0605544	0	0	14.3159	64.4047	PDGFRB;ITGAV
Immunoregulatory interactions between a lymphoid and a non-lymphoid cell	5/119	0.0126292	0.0659583	0	0	3.79743	16.6014	CXADR;SELL;HLA-B;CD200;ICAM1
TWEAK signaling pathway	3/42	0.0126818	0.0659583	0	0	6.62714	28.9446	NFKBIA;CCL2;RELB
Urokinase-type plasminogen activator (uPA) and uPAR-mediated signaling	3/42	0.0126818	0.0659583	0	0	6.62714	28.9446	PDGFRB;PLAU;ITGAV
Erythrocyte differentiation pathway	2/15	0.0127361	0.0659583	0	0	13.214	57.6571	IL1A;KITLG
Fatty acid omega oxidation	2/15	0.0127361	0.0659583	0	0	13.214	57.6571	ALDH1A1;CYP1A1
Fibrinolysis pathway	2/15	0.0127361	0.0659583	0	0	13.214	57.6571	PLAU;PLAT
Type 1 diabetes mellitus	3/43	0.0135184	0.0694453	0	0	6.46114	27.8068	IL1A;HLA-B;CPE
Axon guidance	9/325	0.0139245	0.0704896	0	0	2.48436	10.6184	COL3A1;COL1A2;CXCL12;UNC5B;CXCR4;ITGAV;EPHA1;EPHB1;PLXNA4
Signaling by PDGF	5/122	0.013943	0.0704896	0	0	3.6995	15.8071	PDGFRB;COL3A1;COL1A2;PLAT;RICTOR
Gastrin pathway	3/44	0.0143857	0.0707818	0	0	6.30323	26.7353	HES1;ITGAV;KLF4
Heart development	3/44	0.0143857	0.0707818	0	0	6.30323	26.7353	BMP4;HEY1;BHLHE40
Inhibitor of DNA binding (ID) signaling pathway	2/16	0.0144453	0.0707818	0	0	12.2696	51.9909	ID2;ID1
KIT signaling regulation	2/16	0.0144453	0.0707818	0	0	12.2696	51.9909	KITLG;KIT
Alpha-6 beta-1 and alpha-6 beta-4 integrin signaling	3/46	0.0162132	0.0761001	0	0	6.00944	24.7705	IL1A;LAMB3;LAMC2
Syndecan 1 pathway	3/46	0.0162132	0.0761001	0	0	6.00944	24.7705	COL3A1;COL1A2;COL8A1
Phenylalanine metabolism	2/17	0.0162474	0.0761001	0	0	11.451	47.1761	IL4I1;MAOA
Zinc transporters	2/17	0.0162474	0.0761001	0	0	11.451	47.1761	SLC30A3;SLC30A1
Integrin beta-5 pathway	2/17	0.0162474	0.0761001	0	0	11.451	47.1761	PLAU;ITGAV
Osteoclast signaling	2/17	0.0162474	0.0761001	0	0	11.451	47.1761	CTSK;ACP5
Small cell lung cancer	4/84	0.0165324	0.0763126	0	0	4.31754	17.7124	NFKBIA;LAMB3;LAMC2;ITGAV
Differentiation pathway in PC12 cells	4/84	0.0165324	0.0763126	0	0	4.31754	17.7124	EGR1;EGR3;MAP3K1;MAP2
Regulation of NFAT transcription factors	3/47	0.0171735	0.0776839	0	0	5.87257	23.8684	EGR1;EGR3;JUNB
TGF-beta regulation of skeletal system development	4/85	0.0171953	0.0776839	0	0	4.26402	17.3252	BMP4;ID2;NOG;ID1
Myc active pathway	4/85	0.0171953	0.0776839	0	0	4.26402	17.3252	ID2;SNAI1;PMAIP1;BMI1
HES/HEY pathway	3/48	0.018165	0.0814865	0	0	5.74178	23.0145	HEY1;ID1;HES1
Focal adhesion	7/233	0.0192957	0.0859535	0	0	2.69015	10.6204	PDGFRB;COL3A1;COL1A2;LAMB3;LAMC2;ITGAV;PGF
Neural crest differentiation	4/91	0.0215206	0.0936021	0	0	3.96874	15.235	BMP4;ID1;SNAI1;HES1
Diabetes pathways	5/137	0.0218926	0.0936021	0	0	3.2766	12.5219	IGFBP5;CPE;CCL2;KLF4;HERPUD1
4-1BB-dependent immune response	2/20	0.0221883	0.0936021	0	0	9.54106	36.3342	NFKBIA;MAP3K1
Cell differentiation pathway	2/20	0.0221883	0.0936021	0	0	9.54106	36.3342	ID2;KLF4
GATA3-mediated activation of Th2 cytokine expression	2/20	0.0221883	0.0936021	0	0	9.54106	36.3342	IL1A;JUNB
Hypertrophy pathway	2/20	0.0221883	0.0936021	0	0	9.54106	36.3342	IL1A;IL1R1
ID regulation of gene expression	2/20	0.0221883	0.0936021	0	0	9.54106	36.3342	CXCL1;ICAM1
Interleukin-3 regulation of hematopoietic cells	2/20	0.0221883	0.0936021	0	0	9.54106	36.3342	KIT;CD69
p53 signaling pathway	5/139	0.0231353	0.09645	0	0	3.22737	12.1555	DUSP5;CD82;DUSP1;PMAIP1;CX3CL1
Apoptosis	7/242	0.0231662	0.09645	0	0	2.58593	9.73618	NFKBIA;IL1A;MAP3K1;IL1R1;UNC5B;PMAIP1;PSMB9
Prion pathway	2/21	0.024339	0.0993844	0	0	9.03844	33.5839	LAMB3;LAMC2
S1P/S1P1 pathway	2/21	0.024339	0.0993844	0	0	9.03844	33.5839	PDGFRB;ITGAV
CD28-dependent PI3K/Akt signaling	2/21	0.024339	0.0993844	0	0	9.03844	33.5839	MAP3K8;RICTOR
Interferon-gamma signaling pathway	4/97	0.0264564	0.107342	0	0	3.71156	13.4814	SOCS3;MAP3K1;HLA-B;ICAM1
Granule cell survival pathway	4/99	0.0282402	0.113571	0	0	3.63306	12.9591	KCNK6;MAP3K1;NPTX1;CXCL2
Keratinocyte differentiation	3/57	0.0284963	0.113571	0	0	4.78263	17.0165	NFKBIA;MAP3K1;PLAT
Blood clotting cascade	2/23	0.028883	0.113571	0	0	8.17681	28.9827	PLAU;PLAT
Signaling by bone morphogenetic protein (BMP)	2/23	0.028883	0.113571	0	0	8.17681	28.9827	NOG;UBE2D1
Interleukin-11 pathway	2/23	0.028883	0.113571	0	0	8.17681	28.9827	SOCS3;ICAM1
Antigen presentation: folding, assembly, and peptide loading of class I MHC proteins	7/255	0.0296568	0.115874	0	0	2.44875	8.61485	SOCS3;HLA-B;UBE2D1;ITGAV;CD36;CTSS;PSMB9
Transmembrane transport of small molecules	10/432	0.0298325	0.115874	0	0	2.06503	7.2527	SLC12A2;SLC7A8;SLC30A3;SLC6A15;ABCA4;SLCO2A1;SLC40A1;SLC30A1;SLC2A6;ABCG1
TNF-alpha signaling pathway	4/101	0.0300939	0.116181	0	0	3.55779	12.4645	NFKBIA;MAP3K1;TNFAIP3;MAP3K8
Innate immune system	8/319	0.0331528	0.127219	0	0	2.23438	7.61171	IFIH1;NFKBIA;MAP3K1;CTSK;TXNIP;UBE2D1;TNFAIP3;CTSS
Fibroblast growth factor 1	2/26	0.0362733	0.13836	0	0	7.15362	23.7262	PLAU;PLAT
Proteasome degradation	3/63	0.0367856	0.139479	0	0	4.30306	14.2115	HLA-B;UBE2D1;PSMB9
BAD phosphorylation regulation	2/27	0.0388816	0.145692	0	0	6.86713	22.2992	KITLG;KIT
TNF/stress-related signaling	2/27	0.0388816	0.145692	0	0	6.86713	22.2992	NFKBIA;MAP3K1
Endochondral ossification	3/66	0.0413438	0.153914	0	0	4.09753	13.054	PLAU;MGP;PLAT
PERK-regulated gene expression	2/28	0.0415591	0.153914	0	0	6.60268	21.0007	CCL2;HERPUD1
Adipocytokine signaling pathway	3/67	0.0429235	0.158048	0	0	4.0333	12.6982	NFKBIA;SOCS3;CD36
Insulin signaling pathway	7/277	0.0432474	0.158325	0	0	2.24668	7.05642	EGR1;SOCS3;MAP3K1;PPP1R3C;INSR;MAP3K8;SGK1
Phase I of biological oxidations: functionalization of compounds	3/69	0.0461725	0.166962	0	0	3.91068	12.0268	MAOA;ALDH1A1;CYP1A1
CXCR4 signaling pathway	4/116	0.0462543	0.166962	0	0	3.07895	9.46346	CXCL12;CXCR4;ITGAV;RICTOR
Interferon signaling	5/168	0.0463928	0.166962	0	0	2.64925	8.13483	ISG20;SOCS3;EGR1;HLA-B;ICAM1
Nectin adhesion pathway	2/30	0.0471136	0.168603	0	0	6.13043	18.7297	PDGFRB;ITGAV
Leukocyte transendothelial migration	4/117	0.0474739	0.168943	0	0	3.05154	9.29981	CLDN5;CXCL12;CXCR4;ICAM1
p53 activity regulation	4/118	0.0487112	0.170277	0	0	3.02462	9.13995	CD82;GADD45B;UBE2D1;PMAIP1
RIG-I-like receptor signaling pathway	3/71	0.0495397	0.170277	0	0	3.79527	11.4047	IFIH1;NFKBIA;MAP3K1
Viral myocarditis	3/71	0.0495397	0.170277	0	0	3.79527	11.4047	CXADR;HLA-B;ICAM1
Interleukin-6 signaling pathway	3/71	0.0495397	0.170277	0	0	3.79527	11.4047	SOCS3;JAK3;JUNB
Alpha-6 beta-4 integrin signaling pathway	2/31	0.049987	0.170277	0	0	5.91874	17.7325	LAMB3;LAMC2
Amino acid transport across the plasma membrane	2/31	0.049987	0.170277	0	0	5.91874	17.7325	SLC7A8;SLC6A15
CD28 co-stimulation	2/31	0.049987	0.170277	0	0	5.91874	17.7325	MAP3K8;RICTOR
NF-kappaB activation by non-typeable Hemophilus influenzae	2/31	0.049987	0.170277	0	0	5.91874	17.7325	NFKBIA;DUSP1
Lysosome	4/121	0.0525293	0.177428	0	0	2.94662	8.68187	CTSK;ACP5;CTSH;CTSS
Alanine, aspartate and glutamate metabolism	2/32	0.0529219	0.177428	0	0	5.72116	16.8141	IL4I1;ASS1
Syndecan 4 pathway	2/32	0.0529219	0.177428	0	0	5.72116	16.8141	CXCL12;CXCR4
Phenylalanine, tyrosine and tryptophan biosynthesis	1/5	0.0566752	0.184194	0	0	21.3896	61.3971	IL4I1
Activation of NOXA and translocation to mitochondria	1/5	0.0566752	0.184194	0	0	21.3896	61.3971	PMAIP1
Folate-alcohol and cancer pathway	1/5	0.0566752	0.184194	0	0	21.3896	61.3971	ALDH1A1
Insulin receptor substrate (IRS) activation	1/5	0.0566752	0.184194	0	0	21.3896	61.3971	INSR
Kit receptor transcriptional targets	1/5	0.0566752	0.184194	0	0	21.3896	61.3971	KIT
Neuroregulin receptor degredation protein-1 controls ErbB3 receptor recycling	1/5	0.0566752	0.184194	0	0	21.3896	61.3971	UBE2D1
Primary immunodeficiency	2/35	0.0620783	0.197221	0	0	5.20026	14.4534	IL7R;JAK3
Prion diseases	2/35	0.0620783	0.197221	0	0	5.20026	14.4534	EGR1;IL1A
fMLP induced chemokine gene expression in HMC-1 cells	2/35	0.0620783	0.197221	0	0	5.20026	14.4534	NFKBIA;MAP3K1
Interleukin-7 signaling pathway	2/35	0.0620783	0.197221	0	0	5.20026	14.4534	IL7R;JAK3
Signaling by SCF-KIT	3/78	0.0622313	0.197221	0	0	3.43983	9.55204	KITLG;KIT;RICTOR
Signaling events mediated by hepatocyte growth factor receptor (c-Met)	3/79	0.0641565	0.202315	0	0	3.39439	9.32246	EGR1;MAP3K1;SNAI1
TGF-beta signaling pathway	5/185	0.0647775	0.203267	0	0	2.39697	6.56001	BMP4;KLF10;NOG;ZNF423;JUNB
Apoptosis modulation and signaling	3/80	0.066109	0.206429	0	0	3.35014	9.10049	NFKBIA;IL1R1;PMAIP1
Alternative NF-kappaB pathway	1/6	0.0676205	0.206535	0	0	17.1108	46.0939	RELB
NF-kappaB activation	1/6	0.0676205	0.206535	0	0	17.1108	46.0939	NFKBIA
Neurotransmitter clearance in the synaptic cleft	1/6	0.0676205	0.206535	0	0	17.1108	46.0939	MAOA
PDGF genes and receptors	1/6	0.0676205	0.206535	0	0	17.1108	46.0939	PDGFRB
Antigen processing and presentation	3/81	0.0680886	0.206535	0	0	3.30702	8.88579	HLA-B;CTSS;PSMB9
MAP kinase signaling pathway	3/81	0.0680886	0.206535	0	0	3.30702	8.88579	NFKBIA;MAP3K1;MAP3K8
ALK in cardiac myocytes	2/37	0.0684584	0.206673	0	0	4.90261	13.1465	BMP4;NOG
Regular glucocorticoid receptor pathway	3/82	0.0700949	0.210615	0	0	3.26499	8.67804	EGR1;SGK1;ICAM1
Response to elevated platelet cytosolic calcium	3/83	0.0721277	0.215706	0	0	3.22402	8.47696	SELP;CD36;CLU
Cell junction organization	3/84	0.0741868	0.220827	0	0	3.18405	8.28226	CLDN5;LAMB3;LAMC2
Vitamin A and carotenoid metabolism	2/39	0.0750434	0.221309	0	0	4.63713	12.0087	ALDH1A1;CD36
FAS pathway and stress induction of heat shock protein regulation	2/39	0.0750434	0.221309	0	0	4.63713	12.0087	IL1A;MAP3K1
Integrin cell surface interactions	3/85	0.0762719	0.223895	0	0	3.14506	8.09367	COL1A2;ITGAV;ICAM1
Activation of PKC through G-protein coupled receptors	1/7	0.0784393	0.225071	0	0	14.2583	36.2935	NFKBIA
Cation-coupled chloride cotransporters	1/7	0.0784393	0.225071	0	0	14.2583	36.2935	SLC12A2
Gene expression regulation in late stage pancreatic bud precursor cells	1/7	0.0784393	0.225071	0	0	14.2583	36.2935	HES1
Inactivation of BCL-2 by BH3-only proteins	1/7	0.0784393	0.225071	0	0	14.2583	36.2935	PMAIP1
Interleukin-1 processing	1/7	0.0784393	0.225071	0	0	14.2583	36.2935	IL1A
Transcriptional activity of SMAD2/SMAD3-SMAD4 heterotrimer	2/41	0.0818208	0.230619	0	0	4.39889	11.0114	UBE2D1;JUNB
Tyrosine metabolism	2/41	0.0818208	0.230619	0	0	4.39889	11.0114	IL4I1;MAOA
Graft-versus-host disease	2/41	0.0818208	0.230619	0	0	4.39889	11.0114	IL1A;HLA-B
Insulin biosynthesis and processing	2/41	0.0818208	0.230619	0	0	4.39889	11.0114	CPE;SRP9
Jak-STAT signaling pathway	5/199	0.0825747	0.231718	0	0	2.2224	5.54278	SOCS3;STAT4;SPRY1;IL7R;JAK3
Aldosterone-regulated sodium reabsorption	2/42	0.0852778	0.237214	0	0	4.2887	10.5581	INSR;SGK1
BMP receptor signaling	2/42	0.0852778	0.237214	0	0	4.2887	10.5581	BMP4;NOG
Growth hormone receptor signaling	2/43	0.0887783	0.244732	0	0	4.18388	10.1317	SOCS3;INSR
TSP1-induced apoptosis in microvascular endothelial cell	1/8	0.0891331	0.244732	0	0	12.2208	29.5452	CD36
Hydrolysis of lysophosphatidylcholine (LPC)	1/8	0.0891331	0.244732	0	0	12.2208	29.5452	PLA2G4C
Platelet activation, signaling and aggregation	5/205	0.0909205	0.248568	0	0	2.15507	5.16735	SELP;COL1A2;CD36;CLU;F2RL3
NCAM1 interactions	2/44	0.0923208	0.251318	0	0	4.08406	9.73021	COL3A1;COL1A2
Integrin-linked kinase signaling	2/45	0.0959039	0.259961	0	0	3.98888	9.35156	SNAI1;RICTOR
Transport of inorganic cations/anions and amino acids/oligopeptides	3/95	0.0984875	0.263531	0	0	2.80178	6.49405	SLC12A2;SLC7A8;SLC6A15
Benzo(a)pyrene metabolism	1/9	0.0997034	0.263531	0	0	10.6926	24.6525	CYP1A1
Urea cycle	1/9	0.0997034	0.263531	0	0	10.6926	24.6525	ASS1
cAMP receptor, G-protein-independent pathways inferred from amoeba model	1/9	0.0997034	0.263531	0	0	10.6926	24.6525	STAT4
MAP kinase pathway regulation through dual specificity phosphatases	1/9	0.0997034	0.263531	0	0	10.6926	24.6525	DUSP1
PI3K/AKT signalling	1/9	0.0997034	0.263531	0	0	10.6926	24.6525	RICTOR
ABC transporters	2/47	0.103186	0.266181	0	0	3.81121	8.65609	ABCA4;ABCG1
Agrin in postsynaptic differentiation	2/47	0.103186	0.266181	0	0	3.81121	8.65609	LAMB3;LAMC2
Regulation of transcription by NOTCH1 intracellular domain	2/47	0.103186	0.266181	0	0	3.81121	8.65609	HEY1;HES1
Delta Np63 pathway	2/47	0.103186	0.266181	0	0	3.81121	8.65609	IL1A;HES1
Nucleotide-binding domain, leucine rich repeat containing receptor (NLR) signaling pathways	2/47	0.103186	0.266181	0	0	3.81121	8.65609	TNFAIP3;TXNIP
Mitochondrial pathway of apoptosis: BH3-only Bcl-2 family	3/97	0.103213	0.266181	0	0	2.74189	6.22673	CTSK;CTSH;CTSS
Phagosome	4/154	0.104648	0.267788	0	0	2.2945	5.17905	HLA-B;ITGAV;CD36;CTSS
Signaling by GPCR	16/977	0.104677	0.267788	0	0	1.44965	3.27167	CXCL6;HTR2B;CXCR4;CXCL1;WNT9A;CXCL2;CX3CL1;CXCL5;CXCL11;OR2I1P;CXCL12;F2RL1;CCL2;ACKR1;CCL16;F2RL3
Downstream signaling events Of B cell receptor (BCR)	3/98	0.105609	0.269091	0	0	2.71289	6.09862	NFKBIA;RICTOR;PSMB9
Intestinal immune network for IgA production	2/48	0.106883	0.271253	0	0	3.72817	8.33626	CXCL12;CXCR4
DCC role in regulating apoptosis	1/10	0.110152	0.272052	0	0	9.50409	20.9651	UNC5B
Ethanol oxidation	1/10	0.110152	0.272052	0	0	9.50409	20.9651	ALDH1A1
Insulin secretion regulation by acetylcholine	1/10	0.110152	0.272052	0	0	9.50409	20.9651	MARCKS
Netrin mediated repulsion signals	1/10	0.110152	0.272052	0	0	9.50409	20.9651	UNC5B
Amino acid and oligopeptide SLC transporters	2/49	0.110615	0.272052	0	0	3.64866	8.03326	SLC7A8;SLC6A15
Arf6 integrin-mediated signaling pathway	2/49	0.110615	0.272052	0	0	3.64866	8.03326	CPE;ITGAV
Ceramide signaling pathway	2/49	0.110615	0.272052	0	0	3.64866	8.03326	NFKBIA;MAP3K1
FoxO family signaling	2/49	0.110615	0.272052	0	0	3.64866	8.03326	SGK1;SOD2
Melanogenesis	3/101	0.112926	0.276669	0	0	2.62944	5.73487	KITLG;KIT;WNT9A
Type 2 diabetes mellitus	2/50	0.11438	0.279158	0	0	3.57246	7.74592	SOCS3;INSR
Developmental biology	8/420	0.116867	0.282151	0	0	1.67788	3.60193	COL3A1;COL1A2;UNC5B;ITGAV;HES1;CD36;KLF4;PLXNA4
MHC class II antigen presentation	3/103	0.117909	0.282151	0	0	2.57659	5.50835	CTSK;CTSH;CTSS
Chagas disease	3/104	0.120431	0.282151	0	0	2.55095	5.39955	NFKBIA;ACE;CCL2
B lymphocyte cell surface molecules	1/11	0.120479	0.282151	0	0	8.55325	18.1011	ICAM1
Serotonin transporter activity	1/11	0.120479	0.282151	0	0	8.55325	18.1011	MAOA
Signaling by VEGF	1/11	0.120479	0.282151	0	0	8.55325	18.1011	PGF
Cardiac protection against reactive oxygen species	1/11	0.120479	0.282151	0	0	8.55325	18.1011	SOD2
Transport of organic anions	1/11	0.120479	0.282151	0	0	8.55325	18.1011	SLCO2A1
Glypican-3 pathway	1/11	0.120479	0.282151	0	0	8.55325	18.1011	BMP4
Norepinephrine neurotransmitter release cycle	1/11	0.120479	0.282151	0	0	8.55325	18.1011	MAOA
Osteopontin signaling	1/11	0.120479	0.282151	0	0	8.55325	18.1011	PLAU
Signaling events mediated by stem cell factor receptor (c-Kit)	2/52	0.122008	0.283645	0	0	3.42922	7.21395	KITLG;KIT
Interleukin-2 receptor beta chain in T cell activation	2/52	0.122008	0.283645	0	0	3.42922	7.21395	SOCS3;JAK3
JNK/MAPK pathway	2/53	0.125867	0.291076	0	0	3.36181	6.96744	MAP3K1;IL1R1
Arginine and proline metabolism	2/54	0.129755	0.291076	0	0	3.29699	6.7328	MAOA;ASS1
Platelet endothelial cell adhesion molecule 1 (PECAM1) interactions	1/12	0.130687	0.291076	0	0	7.77529	15.8223	ITGAV
Alanine and aspartate metabolism	1/12	0.130687	0.291076	0	0	7.77529	15.8223	ASS1
Pyruvate dehydrogenase (PDH) complex regulation	1/12	0.130687	0.291076	0	0	7.77529	15.8223	PDK4
BMP signaling and regulation	1/12	0.130687	0.291076	0	0	7.77529	15.8223	NOG
SRF and microRNAs in smooth muscle differentiation and proliferation	1/12	0.130687	0.291076	0	0	7.77529	15.8223	KLF4
Serotonin receptors	1/12	0.130687	0.291076	0	0	7.77529	15.8223	HTR2B
Tandem pore domain potassium channels	1/12	0.130687	0.291076	0	0	7.77529	15.8223	KCNK6
Facilitative sodium-independent glucose transporters	1/12	0.130687	0.291076	0	0	7.77529	15.8223	SLC2A6
Iron metabolism in placenta	1/12	0.130687	0.291076	0	0	7.77529	15.8223	SLC40A1
NF-kappaB activation through FADD/RIP-1 pathway	1/12	0.130687	0.291076	0	0	7.77529	15.8223	IFIH1
Basal cell carcinoma	2/55	0.133671	0.295655	0	0	3.23462	6.50925	BMP4;WNT9A
Calcineurin-dependent NFAT signaling role in lymphocytes	2/55	0.133671	0.295655	0	0	3.23462	6.50925	MAP3K1;MAP3K8
Cytosolic DNA-sensing pathway	2/56	0.137614	0.299627	0	0	3.17456	6.29611	NFKBIA;IL33
Platelet adhesion to exposed collagen	1/13	0.140777	0.299627	0	0	7.12698	13.973	COL1A2
Angiotensin-converting enzyme 2 regulation of heart function	1/13	0.140777	0.299627	0	0	7.12698	13.973	ACE
Signal attenuation	1/13	0.140777	0.299627	0	0	7.12698	13.973	INSR
CTL mediated immune response against target cells	1/13	0.140777	0.299627	0	0	7.12698	13.973	ICAM1
T helper cell surface molecules	1/13	0.140777	0.299627	0	0	7.12698	13.973	ICAM1
Double stranded RNA-induced gene expression	1/13	0.140777	0.299627	0	0	7.12698	13.973	NFKBIA
Ghrelin-mediated regulation of food intake and energy homeostasis	1/13	0.140777	0.299627	0	0	7.12698	13.973	IGFBP5
HIV life cycle early phase	1/13	0.140777	0.299627	0	0	7.12698	13.973	CXCR4
MAP kinase downregulation by phosphorylation of MEK1 by Cdk5/p35	1/13	0.140777	0.299627	0	0	7.12698	13.973	EGR1
PIP biosynthesis at the early endosome membrane	1/13	0.140777	0.299627	0	0	7.12698	13.973	PI4K2B
SHP2 signaling	2/57	0.141582	0.299627	0	0	3.11668	6.09273	PDGFRB;JAK3
Mechanism of gene regulation by peroxisome proliferators via PPAR-alpha	2/57	0.141582	0.299627	0	0	3.11668	6.09273	NFKBIA;DUSP1
mTOR signaling pathway	3/113	0.143982	0.303698	0	0	2.34117	4.53734	RICTOR;SGK1;PGF
Arachidonic acid metabolism	2/58	0.145574	0.304035	0	0	3.06087	5.89851	GPX3;LTA4H
Autodegradation of Cdh1 by Cdh1-APC/C	2/58	0.145574	0.304035	0	0	3.06087	5.89851	UBE2D1;PSMB9
HIV-1 Nef as negative effector of Fas and TNF	2/58	0.145574	0.304035	0	0	3.06087	5.89851	NFKBIA;MAP3K1
Sema3A-plexin repulsion signaling by inhibiting integrin adhesion	1/14	0.15075	0.308772	0	0	6.57842	12.4472	PLXNA4
T cell receptor/Ras pathway	1/14	0.15075	0.308772	0	0	6.57842	12.4472	MAP3K8
TRAF3-dependent IRF activation pathway	1/14	0.15075	0.308772	0	0	6.57842	12.4472	IFIH1
Interferon gamma signaling regulation	1/14	0.15075	0.308772	0	0	6.57842	12.4472	SOCS3
Interleukin-6 regulation of target genes	1/14	0.15075	0.308772	0	0	6.57842	12.4472	ICAM1
MAP kinase inactivation of SMRT corepressor	1/14	0.15075	0.308772	0	0	6.57842	12.4472	MAP3K1
Ephrin receptor B forward pathway	2/60	0.153627	0.313655	0	0	2.95502	5.53543	CXCR4;EPHB1
Biogenic amine biosynthesis	1/15	0.160609	0.318716	0	0	6.10823	11.1706	MAOA
Sema3A/PAK-dependent axon repulsion	1/15	0.160609	0.318716	0	0	6.10823	11.1706	PLXNA4
Stress induction of HSP regulation	1/15	0.160609	0.318716	0	0	6.10823	11.1706	IL1A
Cytochrome P450 metabolism of xenobiotics	1/15	0.160609	0.318716	0	0	6.10823	11.1706	CYP1A1
Glycosaminoglycan biosynthesis: keratan sulfate	1/15	0.160609	0.318716	0	0	6.10823	11.1706	CHST1
HDL-mediated lipid transport	1/15	0.160609	0.318716	0	0	6.10823	11.1706	ABCG1
Hematopoiesis regulation by cytokines	1/15	0.160609	0.318716	0	0	6.10823	11.1706	CSF1
Interleukin-17 signaling pathway	1/15	0.160609	0.318716	0	0	6.10823	11.1706	KITLG
PRC2 complex long-term gene silencing through modification of histone tails	1/15	0.160609	0.318716	0	0	6.10823	11.1706	BMI1
Notch signaling pathway	3/121	0.166075	0.322961	0	0	2.18156	3.91658	HEY1;NRARP;HES1
Angiotensin II-stimulated signaling through G-proteins and beta-arrestin	2/64	0.169977	0.322961	0	0	2.76381	4.89773	EGR1;MAP3K1
Endothelins	2/64	0.169977	0.322961	0	0	2.76381	4.89773	COL3A1;COL1A2
Acetylation and deacetylation of RelA in the nucleus	1/16	0.170353	0.322961	0	0	5.70072	10.0896	NFKBIA
Acyl chain remodelling of phosphatidylinositol	1/16	0.170353	0.322961	0	0	5.70072	10.0896	PLA2G4C
Protein kinase A (PKA) at the centrosome	1/16	0.170353	0.322961	0	0	5.70072	10.0896	MAP2
Riboflavin metabolism	1/16	0.170353	0.322961	0	0	5.70072	10.0896	ACP5
Serotonin receptor 2 and ELK-SRF/GATA4 signaling	1/16	0.170353	0.322961	0	0	5.70072	10.0896	HTR2B
CRMPs in Sema3A signaling	1/16	0.170353	0.322961	0	0	5.70072	10.0896	PLXNA4
p75 neurotrophin receptor signaling via NF-kB	1/16	0.170353	0.322961	0	0	5.70072	10.0896	NFKBIA
Ghrelin biosynthesis, secretion, and deacylation	1/16	0.170353	0.322961	0	0	5.70072	10.0896	KLF4
Inhibition of platelet activation by aspirin	1/16	0.170353	0.322961	0	0	5.70072	10.0896	F2RL3
Interleukin-10 anti-inflammatory signaling pathway	1/16	0.170353	0.322961	0	0	5.70072	10.0896	IL1A
Interleukin-9 signaling pathway	1/16	0.170353	0.322961	0	0	5.70072	10.0896	JAK3
Other semaphorin interactions	1/16	0.170353	0.322961	0	0	5.70072	10.0896	PLXNA4
Retinol metabolism	2/65	0.17411	0.326639	0	0	2.71981	4.7544	ALDH1A1;CYP1A1
Signaling by TGF-beta receptor complex	2/66	0.178259	0.326639	0	0	2.67717	4.61683	UBE2D1;JUNB
ABCA transporters in lipid homeostasis	1/17	0.179985	0.326639	0	0	5.34416	9.16461	ABCG1
ACE inhibitor pathway	1/17	0.179985	0.326639	0	0	5.34416	9.16461	ACE
Activation of BH3-only proteins	1/17	0.179985	0.326639	0	0	5.34416	9.16461	PMAIP1
Renin-angiotensin system	1/17	0.179985	0.326639	0	0	5.34416	9.16461	ACE
Atypical NF-kappaB pathway	1/17	0.179985	0.326639	0	0	5.34416	9.16461	NFKBIA
SHC-related events	1/17	0.179985	0.326639	0	0	5.34416	9.16461	INSR
Cadmium-induced DNA biosynthesis and proliferation in macrophages	1/17	0.179985	0.326639	0	0	5.34416	9.16461	NFKBIA
Estrogen metabolism	1/17	0.179985	0.326639	0	0	5.34416	9.16461	CYP1A1
Glycosylphosphatidylinositol (GPI) biosynthesis	1/17	0.179985	0.326639	0	0	5.34416	9.16461	PIGF
Inflammasomes	1/17	0.179985	0.326639	0	0	5.34416	9.16461	TXNIP
Insulin-like growth factor (IGF) activity regulation by insulin-like growth factor binding proteins (IGFBPs)	1/17	0.179985	0.326639	0	0	5.34416	9.16461	IGFBP5
NO2-dependent IL-12 pathway in NK cells	1/17	0.179985	0.326639	0	0	5.34416	9.16461	STAT4
PIP biosynthesis at the Golgi membrane	1/17	0.179985	0.326639	0	0	5.34416	9.16461	PI4K2B
SIDS susceptibility pathways	2/67	0.182423	0.329189	0	0	2.63585	4.48471	MAOA;HES1
G alpha 13 pathway	2/67	0.182423	0.329189	0	0	2.63585	4.48471	NFKBIA;MAP3K1
Activation of NF-kappaB in B cells	2/68	0.186602	0.330725	0	0	2.59578	4.35774	NFKBIA;PSMB9
Epithelial cell signaling in Helicobacter pylori infection	2/68	0.186602	0.330725	0	0	2.59578	4.35774	NFKBIA;CXCL1
Cell-cell communication	3/129	0.189086	0.330725	0	0	2.04221	3.40141	CLDN5;LAMB3;LAMC2
PDGFB signaling pathway	3/129	0.189086	0.330725	0	0	2.04221	3.40141	EPS8;PDGFRB;ITGAV
Bone remodeling	1/18	0.189505	0.330725	0	0	5.02954	8.36584	NFKBIA
Serotonin receptor 4/6/7 and NR3C signaling	1/18	0.189505	0.330725	0	0	5.02954	8.36584	EGR1
CDK regulation of DNA replication	1/18	0.189505	0.330725	0	0	5.02954	8.36584	KITLG
Sodium/chloride-dependent neurotransmitter transporters	1/18	0.189505	0.330725	0	0	5.02954	8.36584	SLC6A15
Downregulation of MTA-3 in ER-negative breast tumors	1/18	0.189505	0.330725	0	0	5.02954	8.36584	SNAI1
Effect of METS on macrophage differentiation	1/18	0.189505	0.330725	0	0	5.02954	8.36584	CSF1
Human cytomegalovirus and MAP kinase pathways	1/18	0.189505	0.330725	0	0	5.02954	8.36584	MAP3K1
Nucleotide di- and triphosphate biosynthesis and interconversion	1/18	0.189505	0.330725	0	0	5.02954	8.36584	AK5
CDC42 signaling events	2/70	0.194998	0.334324	0	0	2.51918	4.11827	EPS8;MAP3K1
Complement and coagulation cascades	2/70	0.194998	0.334324	0	0	2.51918	4.11827	PLAU;PLAT
Hedgehog signaling pathway	2/70	0.194998	0.334324	0	0	2.51918	4.11827	BMP4;WNT9A
MicroRNA regulation of DNA damage response	2/70	0.194998	0.334324	0	0	2.51918	4.11827	GADD45B;PMAIP1
NCAM signaling for neurite out-growth	2/70	0.194998	0.334324	0	0	2.51918	4.11827	COL3A1;COL1A2
Apoptosis modulation by HSP70	1/19	0.198915	0.334324	0	0	4.74988	7.67048	MAP3K1
STAT3 pathway	1/19	0.198915	0.334324	0	0	4.74988	7.67048	JAK3
Calcineurin in effects in keratinocyte differentiation	1/19	0.198915	0.334324	0	0	4.74988	7.67048	MARCKS
Class C GPCRs (metabotropic glutamate and pheromone receptors)	1/19	0.198915	0.334324	0	0	4.74988	7.67048	GPRC5B
TP53 network	1/19	0.198915	0.334324	0	0	4.74988	7.67048	PMAIP1
Tamoxifen metabolism	1/19	0.198915	0.334324	0	0	4.74988	7.67048	CYP1A1
Eicosanoid biosynthesis	1/19	0.198915	0.334324	0	0	4.74988	7.67048	LTA4H
IGF-1 receptor and longevity	1/19	0.198915	0.334324	0	0	4.74988	7.67048	SOD2
MAL role in Rho-mediated activation of SRF	1/19	0.198915	0.334324	0	0	4.74988	7.67048	MAP3K1
Adipogenesis	3/133	0.200885	0.336747	0	0	1.97897	3.1763	BMP4;SOCS3;GADD45B
Costimulation by the CD28 family	2/72	0.203442	0.339247	0	0	2.44696	3.89648	MAP3K8;RICTOR
Leishmaniasis	2/72	0.203442	0.339247	0	0	2.44696	3.89648	NFKBIA;IL1A
Endocytosis	4/201	0.205591	0.341936	0	0	1.7429	2.75703	EHD3;KIT;HLA-B;CXCR4
Signaling by NOTCH1	2/73	0.207679	0.342723	0	0	2.41237	3.79167	HEY1;HES1
Acute myocardial infarction	1/20	0.208216	0.342723	0	0	4.49966	7.06076	PLAT
Sprouty regulation of tyrosine kinase signals	1/20	0.208216	0.342723	0	0	4.49966	7.06076	SPRY1
Urea cycle and metabolism of amino groups	1/20	0.208216	0.342723	0	0	4.49966	7.06076	ASS1
Ubiquitin-mediated proteolysis	3/136	0.209846	0.344516	0	0	1.93404	3.01977	SOCS3;MAP3K1;UBE2D1
Adherens junction cell adhesion	2/74	0.211925	0.346144	0	0	2.37874	3.69067	INSR;SNAI1
Seven transmembrane receptor signaling through beta-arrestin	2/74	0.211925	0.346144	0	0	2.37874	3.69067	NFKBIA;MAP3K1
Prolactin activation of MAPK signaling	2/75	0.21618	0.351498	0	0	2.34604	3.5933	NFKBIA;SOCS3
APC/C activator regulation between G1/S and early anaphase	1/21	0.21741	0.351498	0	0	4.27446	6.52269	UBE2D1
Cytosolic sensors of pathogen-associated DNA	1/21	0.21741	0.351498	0	0	4.27446	6.52269	NFKBIA
Inactivation of APC/C via direct inhibition of the APC/C complex	1/21	0.21741	0.351498	0	0	4.27446	6.52269	UBE2D1
Biological oxidations	3/139	0.218895	0.352111	0	0	1.89109	2.87287	MAOA;ALDH1A1;CYP1A1
T cell receptor signaling pathway	3/139	0.218895	0.352111	0	0	1.89109	2.87287	NFKBIA;MAP3K1;MAP3K8
Transcriptional regulation of white adipocyte differentiation	2/77	0.224712	0.360067	0	0	2.28325	3.40874	CD36;KLF4
EGF/EGFR signaling pathway	3/141	0.224971	0.360067	0	0	1.86349	2.77992	EPS8;MAP3K1;RICTOR
AKT signaling pathway	1/22	0.226498	0.360698	0	0	4.07071	6.04508	NFKBIA
T cell receptor downstream signaling	1/22	0.226498	0.360698	0	0	4.07071	6.04508	NFKBIA
Apoptosis regulation	2/78	0.228988	0.363754	0	0	2.25309	3.32125	UNC5B;PSMB9
Unfolded protein response	2/79	0.233269	0.369633	0	0	2.22372	3.23675	CCL2;HERPUD1
Signaling events mediated by PRL	1/23	0.23548	0.370373	0	0	3.88548	5.6189	EGR1
Downregulation of SMAD2/3-SMAD4 transcriptional activity	1/23	0.23548	0.370373	0	0	3.88548	5.6189	UBE2D1
Modulation of interferon signaling by chaperones	1/23	0.23548	0.370373	0	0	3.88548	5.6189	NFKBIA
Nuclear beta-catenin signaling and target gene transcription regulation	2/80	0.237555	0.372716	0	0	2.19509	3.15513	ID2;KLF4
Plexin D1 signaling	1/24	0.244359	0.37965	0	0	3.71636	5.23678	ITGAV
Protein export	1/24	0.244359	0.37965	0	0	3.71636	5.23678	SRP9
TAK1 activates NF-kappaB by phosphorylation and activation of IKK complex	1/24	0.244359	0.37965	0	0	3.71636	5.23678	NFKBIA
Inhibition of cellular proliferation by Gleevec	1/24	0.244359	0.37965	0	0	3.71636	5.23678	MAP3K1
APC/C-mediated degradation of cell cycle proteins	2/82	0.24614	0.381486	0	0	2.14	2.99997	UBE2D1;PSMB9
Drug metabolism: cytochrome P450	2/83	0.250436	0.384838	0	0	2.11347	2.92621	MAOA;CYP1A1
APC/C- and Cdc20-mediated degradation of Nek2A	1/25	0.253135	0.384838	0	0	3.56133	4.89267	UBE2D1
Basigin interactions	1/25	0.253135	0.384838	0	0	3.56133	4.89267	SLC7A8
Cellular response to hypoxia	1/25	0.253135	0.384838	0	0	3.56133	4.89267	UBE2D1
Ghrelin pathway	1/25	0.253135	0.384838	0	0	3.56133	4.89267	ABCG1
IGF1 receptor signaling through beta-arrestin	1/25	0.253135	0.384838	0	0	3.56133	4.89267	INSR
Interferon alpha signaling regulation	1/25	0.253135	0.384838	0	0	3.56133	4.89267	SOCS3
Maturity onset diabetes of the young	1/25	0.253135	0.384838	0	0	3.56133	4.89267	HES1
Signaling by the B cell receptor (BCR)	3/151	0.2558	0.387963	0	0	1.73669	2.36774	NFKBIA;RICTOR;PSMB9
Disease	10/674	0.257759	0.390006	0	0	1.29599	1.75702	IL4I1;IGFBP5;CXCR4;CPE;CCL2;RICTOR;SPRY1;KLF4;HERPUD1;PSMB9
ALK1 pathway	1/26	0.261809	0.391485	0	0	3.4187	4.58153	ID1
Acyl chain remodelling of phosphatidylcholine	1/26	0.261809	0.391485	0	0	3.4187	4.58153	PLA2G4C
Segmentation clock	1/26	0.261809	0.391485	0	0	3.4187	4.58153	HES1
Selective expression of chemokine receptors during T-cell polarization	1/26	0.261809	0.391485	0	0	3.4187	4.58153	CXCR4
Integrin family cell surface interactions	1/26	0.261809	0.391485	0	0	3.4187	4.58153	ITGAV
EGFR downregulation	1/27	0.270383	0.400545	0	0	3.28705	4.29917	SPRY1
VEGFR1 pathway	1/27	0.270383	0.400545	0	0	3.28705	4.29917	PGF
FSH signaling pathway	1/27	0.270383	0.400545	0	0	3.28705	4.29917	SGK1
Insulin regulation of blood glucose	1/27	0.270383	0.400545	0	0	3.28705	4.29917	INSR
HIF-1 degradation in normoxia	2/88	0.271939	0.401915	0	0	1.99009	2.59145	ID1;PSMB9
Prostate cancer	2/89	0.27624	0.407326	0	0	1.96712	2.53067	PDGFRB;NFKBIA
TRAIL signaling pathway	1/28	0.278858	0.409292	0	0	3.16514	4.04205	MAP3K1
Interleukin receptor SHC signaling	1/28	0.278858	0.409292	0	0	3.16514	4.04205	JAK3
Gap junction pathway	2/90	0.280539	0.410812	0	0	1.94466	2.47175	PDGFRB;HTR2B
Post-translational modification: biosynthesis of GPI-anchored proteins	1/29	0.287235	0.412092	0	0	3.05195	3.80716	PIGF
Amine compound SLC transporters	1/29	0.287235	0.412092	0	0	3.05195	3.80716	SLC6A15
Skeletal myogenesis control by HDAC and calcium/calmodulin-dependent kinase (CaMK)	1/29	0.287235	0.412092	0	0	3.05195	3.80716	INSR
T cell receptor calcium pathway	1/29	0.287235	0.412092	0	0	3.05195	3.80716	JUNB
Transferrin endocytosis and recycling	1/29	0.287235	0.412092	0	0	3.05195	3.80716	INSR
Histidine metabolism	1/29	0.287235	0.412092	0	0	3.05195	3.80716	MAOA
Influence of Ras and Rho proteins on G1 to S transition	1/29	0.287235	0.412092	0	0	3.05195	3.80716	NFKBIA
Lipoprotein metabolism	1/29	0.287235	0.412092	0	0	3.05195	3.80716	ABCG1
Matrix metalloproteinases	1/29	0.287235	0.412092	0	0	3.05195	3.80716	MMP10
Signaling by ERBB4	2/93	0.293423	0.412814	0	0	1.88027	2.30547	CXCL12;RICTOR
Activation of matrix metalloproteinases	1/30	0.295515	0.412814	0	0	2.94656	3.59196	MMP10
Apoptosis intrinsic pathway	1/30	0.295515	0.412814	0	0	2.94656	3.59196	PMAIP1
TNFR1 signaling pathway	1/30	0.295515	0.412814	0	0	2.94656	3.59196	MAP3K1
TRAF6-mediated IRF7 activation	1/30	0.295515	0.412814	0	0	2.94656	3.59196	IFIH1
Tight junction interactions	1/30	0.295515	0.412814	0	0	2.94656	3.59196	CLDN5
p38-alpha and p38-beta regulation	1/30	0.295515	0.412814	0	0	2.94656	3.59196	DUSP1
Interleukin-2/STAT5 pathway	1/30	0.295515	0.412814	0	0	2.94656	3.59196	JAK3
MicroRNAs in muscle cell differentiation	1/30	0.295515	0.412814	0	0	2.94656	3.59196	ID2
O-glycan biosynthesis	1/30	0.295515	0.412814	0	0	2.94656	3.59196	GALNT15
Ovarian infertility genes	1/30	0.295515	0.412814	0	0	2.94656	3.59196	EGR1
PDGFA signaling pathway	1/30	0.295515	0.412814	0	0	2.94656	3.59196	MAP3K1
Transport of vitamins, nucleosides, and related molecules	1/31	0.3037	0.422395	0	0	2.8482	3.39424	SLCO2A1
Keratan sulfate/keratin metabolism	1/31	0.3037	0.422395	0	0	2.8482	3.39424	CHST1
Pancreatic beta-cell development regulation	1/32	0.311789	0.428963	0	0	2.75618	3.21213	HES1
Serotonin HTR1 group and FOS pathway	1/32	0.311789	0.428963	0	0	2.75618	3.21213	MAP3K1
Sphingolipid de novo biosynthesis	1/32	0.311789	0.428963	0	0	2.75618	3.21213	SGPP1
Glycine, serine and threonine metabolism	1/32	0.311789	0.428963	0	0	2.75618	3.21213	MAOA
Netrin-mediated signaling events	1/32	0.311789	0.428963	0	0	2.75618	3.21213	UNC5B
Potassium channels	2/99	0.319084	0.437132	0	0	1.76342	2.01436	KCNK6;KCNAB1
Glycoprotein VI-mediated activation cascade	1/33	0.319785	0.437132	0	0	2.66991	3.04398	COL1A2
PIP biosynthesis at the plasma membrane	1/33	0.319785	0.437132	0	0	2.66991	3.04398	PI4K2B
Dilated cardiomyopathy	2/100	0.323342	0.438469	0	0	1.74534	1.97057	ACE;ITGAV
Cysteine and methionine metabolism	1/34	0.327689	0.438469	0	0	2.58888	2.88838	IL4I1
TOR signaling	1/34	0.327689	0.438469	0	0	2.58888	2.88838	RICTOR
EGF receptor transactivation by GPCRs in cardiac hypertrophy	1/34	0.327689	0.438469	0	0	2.58888	2.88838	NFKBIA
Ephrin receptor A forward pathway	1/34	0.327689	0.438469	0	0	2.58888	2.88838	EPHA1
HIF-2-alpha transcription factor network	1/34	0.327689	0.438469	0	0	2.58888	2.88838	BHLHE40
Induction of apoptosis through DR3 and DR4/5 death receptors	1/34	0.327689	0.438469	0	0	2.58888	2.88838	NFKBIA
MAPK/TRK pathway	1/34	0.327689	0.438469	0	0	2.58888	2.88838	EGR1
Monoamine transport	1/34	0.327689	0.438469	0	0	2.58888	2.88838	IL1R1
Nuclear receptors in lipid metabolism and toxicity	1/34	0.327689	0.438469	0	0	2.58888	2.88838	ABCG1
Metapathway biotransformation	3/174	0.328335	0.438469	0	0	1.50134	1.67207	CYP1A1;CHST1;KCNAB1
Signal transduction by L1	1/35	0.335501	0.445238	0	0	2.51261	2.74409	ITGAV
Interleukin-2/PI3K pathway	1/35	0.335501	0.445238	0	0	2.51261	2.74409	JAK3
PIK3C1/AKT pathway	1/35	0.335501	0.445238	0	0	2.51261	2.74409	RICTOR
Class A GPCRs (rhodopsin-like)	4/253	0.337962	0.447571	0	0	1.37526	1.49191	HTR2B;CXCR4;F2RL1;F2RL3
Phospholipids as signaling intermediaries	1/36	0.343223	0.450789	0	0	2.44069	2.61002	ITGAV
GM-CSF-mediated signaling events	1/36	0.343223	0.450789	0	0	2.44069	2.61002	CCL2
Neurotransmitter release cycle	1/36	0.343223	0.450789	0	0	2.44069	2.61002	MAOA
PI3K/PLC/TRK pathway	1/36	0.343223	0.450789	0	0	2.44069	2.61002	EGR1
Allograft rejection	1/37	0.350855	0.458921	0	0	2.37278	2.4852	HLA-B
PI3K/AKT activation	1/37	0.350855	0.458921	0	0	2.37278	2.4852	RICTOR
RAC1 activity regulation	1/38	0.358399	0.465919	0	0	2.30853	2.3688	EPS8
BMAL1-CLOCK/NPAS2 activates circadian expression	1/38	0.358399	0.465919	0	0	2.30853	2.3688	BHLHE40
Trefoil factor initiation of mucosal healing	1/38	0.358399	0.465919	0	0	2.30853	2.3688	NFKBIA
Angiotensin II-mediated activation of JNK pathway via Pyk2-dependent signaling	1/39	0.365856	0.471761	0	0	2.24766	2.26006	MAP3K1
Tricarboxylic acid (TCA) cycle	1/39	0.365856	0.471761	0	0	2.24766	2.26006	PDK4
GAB1 signalosome	1/39	0.365856	0.471761	0	0	2.24766	2.26006	RICTOR
Iron uptake and transport	1/39	0.365856	0.471761	0	0	2.24766	2.26006	SLC40A1
Signaling by EGFR in cancer	2/111	0.369645	0.475685	0	0	1.56833	1.56082	RICTOR;SPRY1
Pyruvate metabolism and citric acid (TCA) cycle	1/40	0.373226	0.47813	0	0	2.18992	2.15832	PDK4
Nuclear signaling by ErbB4	1/40	0.373226	0.47813	0	0	2.18992	2.15832	CXCL12
Lipid metabolism regulation by peroxisome proliferator-activated receptor alpha (PPAR-alpha)	2/112	0.373797	0.47813	0	0	1.55399	1.52919	CYP1A1;CD36
ERBB1 internalization pathway	1/41	0.380511	0.484771	0	0	2.13506	2.06298	UBE2D1
Fc epsilon receptor I signaling in mast cells	1/41	0.380511	0.484771	0	0	2.13506	2.06298	MAP3K1
Fas signaling pathway	2/115	0.386185	0.490025	0	0	1.5125	1.43905	IL1A;MAP3K1
Amine ligand-binding G-protein coupled receptors	1/42	0.387712	0.490025	0	0	2.08288	1.97352	HTR2B
Bladder cancer	1/42	0.387712	0.490025	0	0	2.08288	1.97352	PGF
Netrin-1 signaling	1/42	0.387712	0.490025	0	0	2.08288	1.97352	UNC5B
Cell cycle checkpoints	2/117	0.394385	0.497048	0	0	1.48605	1.38266	UBE2D1;PSMB9
Voltage-gated potassium channels	1/43	0.39483	0.497048	0	0	2.03319	1.88944	KCNAB1
Valine, leucine and isoleucine degradation	1/44	0.401865	0.502774	0	0	1.9858	1.81034	IL4I1
Lysine degradation	1/44	0.401865	0.502774	0	0	1.9858	1.81034	COLGALT1
PI3K events in ERBB2 signaling	1/44	0.401865	0.502774	0	0	1.9858	1.81034	RICTOR
Signaling by NOTCH	2/119	0.402535	0.502774	0	0	1.4605	1.32901	HEY1;HES1
HNF3B pathway	1/45	0.408818	0.506648	0	0	1.94057	1.73581	FOXF1
Interleukin-12/STAT4 pathway	1/45	0.408818	0.506648	0	0	1.94057	1.73581	STAT4
Interleukin-3 signaling pathway	1/45	0.408818	0.506648	0	0	1.94057	1.73581	CD69
Interleukin-3, interleukin-5, and GM-CSF signaling	1/45	0.408818	0.506648	0	0	1.94057	1.73581	JAK3
LKB1 signaling events	1/47	0.422485	0.522569	0	0	1.85601	1.59914	MAP2
Phospholipid metabolism	3/205	0.425606	0.52541	0	0	1.26893	1.08397	PI4K2B;PLA2G4C;SGPP1
Gastrin-CREB signaling pathway via PKC and MAPK	3/206	0.428679	0.526783	0	0	1.26261	1.06949	HTR2B;F2RL1;F2RL3
ATM pathway	1/48	0.4292	0.526783	0	0	1.81643	1.5364	NFKBIA
Lipid digestion, mobilization, and transport	1/48	0.4292	0.526783	0	0	1.81643	1.5364	ABCG1
Neurotrophin signaling pathway	2/126	0.430637	0.527531	0	0	1.37756	1.16058	NFKBIA;MAP3K1
G alpha 12 pathway	1/49	0.435837	0.532876	0	0	1.7785	1.47702	MAP3K1
Phosphatidylinositol metabolism	1/50	0.442398	0.539861	0	0	1.74212	1.42078	PI4K2B
Glutathione metabolism	1/51	0.448882	0.545683	0	0	1.70719	1.36745	GPX3
Metabolism of vitamins and cofactors	1/51	0.448882	0.545683	0	0	1.70719	1.36745	ACP5
Pyruvate metabolism	1/52	0.455291	0.550324	0	0	1.67363	1.31684	PDK4
Autoimmune thyroid disease	1/52	0.455291	0.550324	0	0	1.67363	1.31684	HLA-B
Mitochondrial protein import	1/52	0.455291	0.550324	0	0	1.67363	1.31684	GRPEL2
Androgen receptor regulation of biosynthesis and transcription	1/53	0.461626	0.555871	0	0	1.64136	1.26877	EGR1
Thrombin signaling through protease-activated receptors	1/53	0.461626	0.555871	0	0	1.64136	1.26877	F2RL3
Natural killer cell-mediated cytotoxicity	2/137	0.473335	0.56658	0	0	1.26461	0.945864	HLA-B;ICAM1
T cell receptor signaling in naive CD8+ T cells	1/55	0.474077	0.56658	0	0	1.58041	1.17959	MAP3K8
TAp63 pathway	1/55	0.474077	0.56658	0	0	1.58041	1.17959	PMAIP1
Vibrio cholerae infection	1/55	0.474077	0.56658	0	0	1.58041	1.17959	SLC12A2
Steroid hormone biosynthesis	1/56	0.480195	0.571746	0	0	1.55159	1.13819	CYP1A1
Thromboxane A2 receptor signaling	1/56	0.480195	0.571746	0	0	1.55159	1.13819	ICAM1
Acute myeloid leukemia	1/57	0.486241	0.575717	0	0	1.52381	1.09874	KIT
Inositol phosphate metabolism	1/57	0.486241	0.575717	0	0	1.52381	1.09874	PI4K2B
PI3K cascade	1/57	0.486241	0.575717	0	0	1.52381	1.09874	RICTOR
Caspase cascade in apoptosis	1/59	0.498125	0.588694	0	0	1.47112	1.02522	MAP3K1
Lipid and lipoprotein metabolism	6/489	0.502421	0.592671	0	0	1.06002	0.729632	PI4K2B;PLA2G4C;CYP1A1;CD36;ABCG1;SGPP1
Natural killer cell receptor signaling pathway	1/60	0.503964	0.593392	0	0	1.44611	0.990945	MAP3K1
Cytochrome P450 pathway	1/61	0.509736	0.595783	0	0	1.42193	0.958188	CYP1A1
FGF signaling pathway	1/61	0.509736	0.595783	0	0	1.42193	0.958188	PLAU
Leptin signaling pathway	1/61	0.509736	0.595783	0	0	1.42193	0.958188	SOCS3
Licensing factor removal from origins	1/61	0.509736	0.595783	0	0	1.42193	0.958188	PSMB9
Shigellosis	1/62	0.51544	0.599152	0	0	1.39855	0.926868	NFKBIA
Signaling events mediated by focal adhesion kinase	1/62	0.51544	0.599152	0	0	1.39855	0.926868	ITGAV
Circadian rhythm	1/62	0.51544	0.599152	0	0	1.39855	0.926868	BHLHE40
O-linked glycosylation of mucins	1/63	0.521079	0.604603	0	0	1.37593	0.896903	GALNT15
Ubiquitin-mediated degradation of phosphorylated Cdc25A	1/64	0.526652	0.608851	0	0	1.35402	0.868217	PSMB9
Validated nuclear estrogen receptor alpha network	1/64	0.526652	0.608851	0	0	1.35402	0.868217	CD82
ERK1/ERK2 MAPK pathway	1/65	0.53216	0.611888	0	0	1.33279	0.84074	MAP3K8
Glioma	1/65	0.53216	0.611888	0	0	1.33279	0.84074	PDGFRB
LPA receptor mediated events	1/65	0.53216	0.611888	0	0	1.33279	0.84074	NFKBIA
Semaphorin interactions	1/66	0.537605	0.615925	0	0	1.31222	0.814406	PLXNA4
Destabilization of mRNA by AUF1 (hnRNP D0)	1/66	0.537605	0.615925	0	0	1.31222	0.814406	PSMB9
Integrin signaling pathway	2/155	0.53887	0.616266	0	0	1.11481	0.689262	MAP3K1;TSPAN13
T cell receptor signaling in naive CD4+ T cells	1/67	0.542986	0.619861	0	0	1.29227	0.789154	MAP3K8
AMPK signaling	1/68	0.548305	0.624813	0	0	1.27292	0.764927	INSR
PPAR signaling pathway	1/69	0.553563	0.628851	0	0	1.25414	0.741672	CD36
Pancreatic cancer	1/70	0.558759	0.628851	0	0	1.2359	0.719338	PGF
Renal cell carcinoma	1/70	0.558759	0.628851	0	0	1.2359	0.719338	PGF
Signaling events mediated by HDAC class I	1/70	0.558759	0.628851	0	0	1.2359	0.719338	NFKBIA
Signaling events mediated by VEGFR1 and VEGFR2	1/70	0.558759	0.628851	0	0	1.2359	0.719338	ITGAV
G alpha q pathway	1/70	0.558759	0.628851	0	0	1.2359	0.719338	NFKBIA
Nucleotide metabolism	1/70	0.558759	0.628851	0	0	1.2359	0.719338	AK5
Rac1 cell motility signaling pathway	1/71	0.563896	0.632397	0	0	1.21818	0.697879	MAP3K1
Melanoma	1/71	0.563896	0.632397	0	0	1.21818	0.697879	PDGFRB
Sphingolipid metabolism	1/72	0.568973	0.634738	0	0	1.20096	0.677251	SGPP1
Cyclin A-Cdk2-associated events at S phase entry	1/72	0.568973	0.634738	0	0	1.20096	0.677251	PSMB9
Myocyte adrenergic pathway	1/72	0.568973	0.634738	0	0	1.20096	0.677251	PLA2G4C
Chronic myeloid leukemia	1/73	0.573991	0.638101	0	0	1.18422	0.657412	NFKBIA
Degradation of beta-catenin by the destruction complex	1/73	0.573991	0.638101	0	0	1.18422	0.657412	PSMB9
Protein processing in the endoplasmic reticulum	2/166	0.576073	0.6393	0	0	1.03945	0.573278	UBE2D1;HERPUD1
E2F transcription factor network	1/74	0.57895	0.640263	0	0	1.16794	0.638325	PLAU
Wnt/calcium/cyclic GMP pathway	1/74	0.57895	0.640263	0	0	1.16794	0.638325	WNT9A
Arrhythmogenic right ventricular cardiomyopathy (ARVC)	1/75	0.583853	0.644565	0	0	1.1521	0.619953	ITGAV
Peroxisome	1/78	0.598221	0.657415	0	0	1.10704	0.568794	SOD2
Phosphatidylinositol signaling system	1/78	0.598221	0.657415	0	0	1.10704	0.568794	PI4K2B
Fatty acid, triacylglycerol, and ketone body metabolism	2/173	0.598588	0.657415	0	0	0.996542	0.511408	CYP1A1;CD36
Neuroactive ligand-receptor interaction	3/272	0.613768	0.67215	0	0	0.949611	0.463541	HTR2B;F2RL1;F2RL3
Calcium signaling pathway	2/178	0.614115	0.67215	0	0	0.967984	0.471963	PDGFRB;HTR2B
SMAD2/3 nuclear pathway	1/82	0.616614	0.673727	0	0	1.05216	0.508734	COL1A2
T cell signal transduction	1/83	0.621079	0.677444	0	0	1.03928	0.495005	MAP3K1
mRNA stability regulation by proteins that bind AU-rich elements	1/86	0.634168	0.688185	0	0	1.00244	0.456555	PSMB9
Glycerophospholipid biosynthesis	1/86	0.634168	0.688185	0	0	1.00244	0.456555	PLA2G4C
Non-class A, B, C GPCRs	1/86	0.634168	0.688185	0	0	1.00244	0.456555	ACKR1
Neuronal system	3/283	0.640461	0.693833	0	0	0.91179	0.406264	KCNK6;MAOA;KCNAB1
DNA replication pre-Initiation	1/88	0.642642	0.695014	0	0	0.9793	0.433015	PSMB9
Salivary secretion	1/89	0.646806	0.698331	0	0	0.968123	0.42182	SLC12A2
Amino acid metabolism	2/195	0.663471	0.715112	0	0	0.881955	0.36184	ASS1;PSMB9
Post-translational protein modification	2/196	0.666211	0.715189	0	0	0.877364	0.356341	GALNT15;PIGF
Fc gamma receptor-mediated phagocytosis	1/94	0.66691	0.715189	0	0	0.91584	0.371006	MARCKS
L1CAM interactions	1/94	0.66691	0.715189	0	0	0.91584	0.371006	ITGAV
Class B GPCRs (secretin family receptors)	1/95	0.670793	0.718143	0	0	0.906051	0.361782	WNT9A
HIV infection	2/200	0.676991	0.723563	0	0	0.859464	0.335275	CXCR4;PSMB9
Wnt signaling pathway and pluripotency	1/98	0.682171	0.727877	0	0	0.877895	0.335774	PLAU
Messenger RNA processing	2/203	0.68489	0.729556	0	0	0.846507	0.320401	CLK1;CLK4
Integrin-mediated cell adhesion	1/100	0.689537	0.733281	0	0	0.860073	0.319718	ITGAV
Pancreatic secretion	1/101	0.693157	0.734677	0	0	0.851429	0.312048	SLC12A2
GnRH signaling pathway	1/101	0.693157	0.734677	0	0	0.851429	0.312048	MAP3K1
Signaling by ERBB2	1/102	0.696734	0.737242	0	0	0.842956	0.304603	RICTOR
Antigen-activated B-cell receptor generation of second messengers	2/211	0.705183	0.744945	0	0	0.813772	0.284249	NFKBIA;MAP3K1
Fibroblast growth factor receptor pathway	1/105	0.707219	0.745859	0	0	0.818515	0.283545	SPRY1
G alpha i pathway	1/108	0.717343	0.755285	0	0	0.795444	0.264247	MAP3K1
Signaling by insulin receptor	1/109	0.72064	0.757504	0	0	0.788039	0.258174	INSR
Glycosaminoglycan metabolism	1/110	0.723898	0.759676	0	0	0.78077	0.25227	CHST1
Epidermal growth factor receptor (EGFR) pathway	1/111	0.727119	0.7618	0	0	0.773632	0.24653	SPRY1
Signaling by NGF	2/221	0.729013	0.76253	0	0	0.776216	0.245334	NFKBIA;RICTOR
S phase	1/112	0.730302	0.762627	0	0	0.766624	0.240948	PSMB9
Actin cytoskeleton regulation	2/226	0.740306	0.771808	0	0	0.758696	0.228134	PDGFRB;ITGAV
Tricarboxylic acid (TCA) cycle and respiratory electron transport	1/117	0.745671	0.776132	0	0	0.733393	0.215229	PDK4
HIV life cycle	1/118	0.748639	0.777949	0	0	0.727088	0.210491	CXCR4
Wnt signaling pathway	2/231	0.751196	0.779335	0	0	0.74194	0.212261	PLAU;WNT9A
G alpha s pathway	1/120	0.754471	0.78146	0	0	0.714795	0.201385	MAP3K1
Protein metabolism	4/442	0.757186	0.782999	0	0	0.774253	0.215356	GALNT15;GRPEL2;PIGF;SRP9
Rho GTPase cycle	1/123	0.762967	0.787699	0	0	0.697112	0.188597	ARHGAP20
p75 neurotrophin receptor-mediated signaling	1/124	0.765734	0.789276	0	0	0.691409	0.184551	NFKBIA
Factors involved in megakaryocyte development and platelet production	1/125	0.768468	0.789539	0	0	0.685798	0.180609	EHD3
Integration of energy metabolism	1/125	0.768468	0.789539	0	0	0.685798	0.180609	MARCKS
Cell cycle	4/453	0.773844	0.793782	0	0	0.754855	0.193533	KITLG;GADD45B;UBE2D1;PSMB9
Signaling by FGFR in disease	1/128	0.776482	0.793931	0	0	0.669496	0.16937	RICTOR
HIV factor interactions with host	1/128	0.776482	0.793931	0	0	0.669496	0.16937	PSMB9
Metabolism	16/1615	0.779712	0.795956	0	0	0.841683	0.209436	PI4K2B;MAOA;GALNT15;AK5;ASS1;IL4I1;MARCKS;ALDH1A1;PDK4;CYP1A1;CHST1;ACP5;LTA4H;CD36;PIGF;ABCG1
Tight junction	1/133	0.78923	0.804383	0	0	0.643972	0.152427	CLDN5
Mitotic G1-G1/S phases	1/135	0.794124	0.808078	0	0	0.634296	0.146215	PSMB9
NGF signaling via TRKA from the plasma membrane	1/136	0.796528	0.809232	0	0	0.629565	0.143222	RICTOR
Generic transcription pathway	3/377	0.81602	0.827715	0	0	0.679331	0.138119	UBE2D1;ZNF555;JUNB
Translation	1/151	0.829413	0.839962	0	0	0.566176	0.105896	SRP9
Myometrial relaxation and contraction pathways	1/155	0.83725	0.846553	0	0	0.551358	0.0979388	IGFBP5
Purine metabolism	1/164	0.853598	0.861714	0	0	0.520676	0.0824204	AK5
Huntington's disease	1/184	0.884306	0.891302	0	0	0.463298	0.0569636	SOD2
Transmission across chemical synapses	1/190	0.8922	0.897837	0	0	0.448453	0.051153	MAOA
DNA replication	1/207	0.911771	0.916085	0	0	0.411087	0.0379708	PSMB9
Carbohydrate metabolism	1/235	0.936592	0.939542	0	0	0.361379	0.0236729	CHST1
Gene expression	5/968	0.988902	0.990457	0	0	0.430122	0.00480026	UBE2D1;ZNF555;JUNB;SRP9;PSMB9
Olfactory transduction	1/432	0.993876	0.993876	0	0	0.194223	0.00119309	OR2I1P

## Sheet: var14 no TNF 20h
id	Symbol	Gene Title	geneassignment	chr	start	end	strand	type	Var14noTNF_0h_mean	Var14noTNF_2h_mean	Var14noTNF_6h_mean	Var14noTNF_20h_mean	log2FoldChange_R2Var14noTNF_Hours_2h_vs_0h	pvalue_R2Var14noTNF_Hours_2h_vs_0h	padj_R2Var14noTNF_Hours_2h_vs_0h	log2FoldChange_R2Var14noTNF_Hours_6h_vs_0h	pvalue_R2Var14noTNF_Hours_6h_vs_0h	padj_R2Var14noTNF_Hours_6h_vs_0h	log2FoldChange_R2Var14noTNF_Hours_20h_vs_0h	pvalue_R2Var14noTNF_Hours_20h_vs_0h	padj_R2Var14noTNF_Hours_20h_vs_0h	log2FoldChange_R2Var14noTNF_Hours_6h_vs_2h	pvalue_R2Var14noTNF_Hours_6h_vs_2h	padj_R2Var14noTNF_Hours_6h_vs_2h	log2FoldChange_R2Var14noTNF_Hours_20h_vs_6h	pvalue_R2Var14noTNF_Hours_20h_vs_6h	padj_R2Var14noTNF_Hours_20h_vs_6h	RBCnoTNF_0h_mean	RBCnoTNF_2h_mean	RBCnoTNF_6h_mean	RBCnoTNF_20h_mean	log2FoldChange_R2RBCnoTNF_Hours_2h_vs_0h	pvalue_R2RBCnoTNF_Hours_2h_vs_0h	padj_R2RBCnoTNF_Hours_2h_vs_0h	log2FoldChange_R2RBCnoTNF_Hours_6h_vs_0h	pvalue_R2RBCnoTNF_Hours_6h_vs_0h	padj_R2RBCnoTNF_Hours_6h_vs_0h	log2FoldChange_R2RBCnoTNF_Hours_20h_vs_0h	pvalue_R2RBCnoTNF_Hours_20h_vs_0h	padj_R2RBCnoTNF_Hours_20h_vs_0h	log2FoldChange_R2RBCnoTNF_Hours_6h_vs_2h	pvalue_R2RBCnoTNF_Hours_6h_vs_2h	padj_R2RBCnoTNF_Hours_6h_vs_2h	log2FoldChange_R2RBCnoTNF_Hours_20h_vs_6h	pvalue_R2RBCnoTNF_Hours_20h_vs_6h	padj_R2RBCnoTNF_Hours_20h_vs_6h	log2FoldChange_R3noTNF_var14_vs_RBC_0h	pvalue_R3noTNF_var14_vs_RBC_0h	padj_R3noTNF_var14_vs_RBC_0h
ENSG00000249987.1	RPS4XP20	NA	---	chr19	34022656	34023427	-	processed_pseudogene	0	0.436916	1.12359	23.9309	2.4322	0.236593	0.997956	3.08117	0.130385	0.993716	7.57696	2.09532e-05	0.00052717	0.648963	0.716021	0.996991	4.49578	0.00207222	0.0318291	0.718521	0.949732	2.26404	7.65194	0.165019	0.930534	0.999204	1.4392	0.410896	0.991836	3.20056	0.0506032	0.210845	1.27418	0.458611	0.997059	1.76136	0.218951	0.605944	-2.67522	0.545485	0.993848
ENSG00000236824.2	BCYRN1	NA	---	chr2	47335315	47335514	+	scRNA	1.68093	19.3851	5.45169	295.734	3.2034	1.26488e-05	0.00133823	1.66889	0.0406868	0.678105	7.28993	1.62409e-25	3.1228e-22	-1.53451	0.01073	0.293101	5.62104	6.78856e-24	6.5358e-20	18.0821	18.6703	11.3856	16.5636	0.0535579	0.93002	0.999204	-0.645541	0.319874	0.991836	-0.139332	0.822022	0.994774	-0.699098	0.280449	0.997059	0.506209	0.440816	0.933714	-3.40731	0.000336846	0.0140266
ENSG00000250461.1	AC122718.1	NA	---	chr5	61375112	61375855	+	processed_pseudogene	0	2.59582	0	14.4965	4.17308	0.0392112	0.801241	0.659898	0.782618	0.993716	6.85384	0.000396116	0.00590048	-3.51316	0.0825842	0.960698	6.19391	0.00136691	0.0234306	3.21076	1.69101	1.76954	2.71581	-1.0243	0.549773	0.999204	-0.883682	0.609214	0.991836	-0.266889	0.871137	0.994774	0.14062	0.938337	0.997059	0.616793	0.725167	0.991665	-4.78518	0.0403219	0.39664
ENSG00000243806.1	RPL7P18	NA	---	chr5	94825961	94826694	-	processed_pseudogene	0	5.84702	0	13.7916	5.47179	0.00455781	0.181828	0.659895	0.780366	0.993716	6.78162	0.000370637	0.0055843	-4.81187	0.01261	0.322886	6.12168	0.00131032	0.0226352	3.33804	7.6287	2.96699	6.07201	1.16026	0.315946	0.999204	-0.129481	0.918053	0.991836	0.818459	0.486625	0.994774	-1.28974	0.280776	0.997059	0.94794	0.435138	0.926962	-4.8623	0.0356901	0.368049
ENSG00000263503.1	MAPK8IP1P2	NA	---	chr17	45600869	45602340	-	processed_pseudogene	0	0.436916	0	10.8893	2.36274	0.337042	0.997956	0.659896	0.801868	0.993716	6.4409	0.00387338	0.0364598	-1.70284	0.489004	0.996991	5.78097	0.00953197	0.0970509	0	0	0	0.567937	0.0173966	0.997222	0.999204	0.284771	0.954558	0.991836	1.69629	0.733239	0.994774	0.267318	0.957341	0.997059	1.41148	0.77672	0.991665	0	NA	NA
ENSG00000255008.2	AP000442.1	NA	---	chr11	59561146	59566074	-	lincRNA	0	0.218458	2.64774	8.70692	1.68545	0.477322	0.997956	4.38952	0.0394212	0.668587	6.11808	0.0031055	0.0306548	2.70406	0.175184	0.996991	1.72857	0.286777	0.863105	0.950501	0.772125	0.988997	1.77625	-0.178774	0.944485	0.999204	0.146947	0.954182	0.991836	0.966968	0.692581	0.994774	0.325715	0.899758	0.997059	0.82002	0.739398	0.991665	-3.02116	0.407779	0.993848
ENSG00000236723.2	AL606760.2	NA	---	chr1	53209783	53213775	-	antisense_RNA	0	2.81428	0.400564	7.23699	4.37827	0.0416956	0.824294	2.0336	0.408022	0.993716	5.85185	0.00534698	0.0470414	-2.34466	0.262354	0.996991	3.81824	0.0614478	0.348751	1.54174	0.386062	0.988997	1.57994	-1.72628	0.490677	0.999204	-0.522021	0.823456	0.991836	0.0650782	0.976825	0.994774	1.20424	0.642964	0.997059	0.5871	0.802225	0.991665	-3.70332	0.222809	0.993848
ENSG00000214593.3	AL354710.1	NA	---	chr9	125263845	125264090	-	processed_pseudogene	0.717533	0.873832	2.32528	37.01	0.52139	0.72685	0.997956	1.47617	0.295145	0.993716	5.38351	1.80589e-05	0.000466542	0.95478	0.48827	0.996991	3.90734	0.000465787	0.0102697	3.44274	0.949732	3.53908	7.77582	-1.84391	0.23274	0.92416	0.056152	0.965497	0.994972	1.21217	0.319548	0.814993	1.90005	0.223367	0.997059	1.15602	0.350076	0.823391	-2.14279	0.248794	0.993848
ENSG00000267934.1	AC010300.1	NA	---	chr19	23323968	23329101	+	antisense_RNA	0.239178	0.655374	0.723026	13.0566	1.50094	0.481522	0.997956	0.801233	0.727704	0.993716	5.33973	0.00526217	0.0464225	-0.699708	0.74181	0.996991	4.53848	0.017135	0.145862	1.54174	0.949732	1.13202	2.024	-0.654791	0.748903	0.999204	-0.388677	0.849309	0.991836	0.453796	0.81261	0.994774	0.266109	0.900904	0.997059	0.842472	0.675368	0.991665	-2.35622	0.389175	0.993848
ENSG00000145708.10	CRHBP	corticotropin releasing hormone binding protein	NM198408	chr5	76952713	76981158	+	protein_coding	0	4.12503	6.01851	5.06965	5.05764	0.00808471	0.276017	5.56643	0.00326319	0.125001	5.33801	0.00541978	0.047537	0.508802	0.701209	0.996991	-0.228416	0.864674	0.969904	0.59124	5.28148	5.02257	1.57994	3.43488	0.0660334	0.470122	3.40123	0.0704302	0.479345	1.69595	0.395263	0.915494	-0.0336414	0.980646	0.999169	-1.70526	0.272131	0.703823	-2.25995	0.640159	0.993848
ENSG00000217239.3	AL136968.2	NA	---	chr6	5788346	5788699	-	processed_pseudogene	0.724221	0.218458	1.52415	19.5887	-0.722105	0.70371	0.997956	1.2034	0.474687	0.993716	4.87448	0.000979875	0.0124076	1.92548	0.288304	0.996991	3.67108	0.00726255	0.0795289	1.07778	1.33579	2.61551	8.66395	0.146911	0.929531	0.999204	1.13171	0.472426	0.991836	2.81672	0.0556634	0.228078	0.984798	0.526296	0.997059	1.68501	0.211924	0.592271	-0.81681	0.759099	0.993848
ENSG00000213970.3	AC006122.1	NA	---	chr12	4324372	4324811	-	processed_pseudogene	0.478355	2.37737	1.84662	15.9514	1.67569	0.325501	0.997956	1.51779	0.384585	0.993716	4.7594	0.00250287	0.0257628	-0.1579	0.918612	0.996991	3.24161	0.0206531	0.165931	0.359261	3.41286	0.494499	4.68838	2.92379	0.149049	0.74577	0.313484	0.896303	0.991836	3.41897	0.0887893	0.330102	-2.61029	0.203125	0.997059	3.10547	0.126791	0.401183	0.131606	0.973165	0.993848
ENSG00000242021.2	AC112493.1	NA	---	chrX	27042907	27176298	-	lincRNA	0.478355	3.05841	7.86513	15.1939	2.68528	0.0829443	0.997956	3.69389	0.0143482	0.359428	4.67253	0.00173999	0.019434	1.00861	0.391895	0.996991	0.978643	0.374774	0.969904	2.8515	5.76009	5.66009	9.4282	1.10793	0.319845	0.999204	1.02385	0.36636	0.991836	1.76992	0.10437	0.373491	-0.0840798	0.936153	0.997059	0.746075	0.466339	0.958053	-2.44191	0.24143	0.993848
ENSG00000244485.1	RPL18P13	NA	---	chr16	76235055	76235623	-	processed_pseudogene	0.478355	4.8768	4.1719	15.2315	2.95665	0.0485566	0.901721	2.79355	0.0651018	0.871698	4.66773	0.00134739	0.0158649	-0.163092	0.889137	0.996991	1.87418	0.0926434	0.454842	2.61952	1.89946	1.13202	7.20788	-0.500917	0.727686	0.999204	-1.23841	0.441575	0.991836	1.43789	0.269511	0.732613	-0.737491	0.656204	0.997059	2.67629	0.0821904	0.28329	-2.34885	0.271419	0.993848
ENSG00000184414.2	IRS3P	NA	---	chr7	100570131	100571136	+	processed_pseudogene	0.478355	0.655374	2.72585	14.504	0.674581	0.716168	0.997956	2.29025	0.177357	0.993716	4.62847	0.0040392	0.0377066	1.61566	0.320951	0.996991	2.33822	0.0813015	0.419627	0.950501	1.15819	0.988997	7.45563	0.451532	0.813182	0.999204	0.200973	0.919777	0.991836	3.0062	0.0836451	0.314996	-0.250561	0.896558	0.997059	2.80522	0.110148	0.358897	-0.929176	0.750696	0.993848
ENSG00000255968.1	AC024145.1	NA	---	chr12	26318953	26421462	+	antisense_RNA	0.724221	2.28097	1.60226	15.974	1.82484	0.271137	0.997956	1.44858	0.397796	0.993716	4.57245	0.00327113	0.0319587	-0.376253	0.804946	0.996991	3.12387	0.026744	0.198419	3.08348	0.772125	0.988997	8.04458	-1.78332	0.298808	0.999204	-1.47617	0.387476	0.991836	1.45417	0.297747	0.781605	0.307137	0.87339	0.997059	2.93033	0.0755604	0.26472	-2.24519	0.243272	0.993848
ENSG00000212994.5	RPS26P6	NA	---	chr8	100895771	100896118	+	processed_pseudogene	0.724221	0.873832	1.12359	15.2465	0.83938	0.639526	0.997956	0.665452	0.720921	0.993716	4.5018	0.00463697	0.0420105	-0.173931	0.922686	0.996991	3.83634	0.0158343	0.138103	4.98448	2.64074	0.63752	4.73982	-0.952345	0.503426	0.999204	-3.09297	0.101772	0.596408	-0.057946	0.96613	0.994774	-2.14063	0.269632	0.997059	3.035	0.109525	0.357365	-2.96598	0.0780555	0.591961
ENSG00000177025.3	C19orf18	chromosome 19 open reading frame 18	---	chr19	57958437	57974534	-	protein_coding	1.68093	2.71789	9.22302	41.2621	0.72545	0.484185	0.997956	2.35703	0.0128719	0.334034	4.4847	6.72862e-07	2.91806e-05	1.63158	0.0712214	0.894903	2.12767	0.00436643	0.055411	4.87979	1.93031	6.71453	14.6121	-1.19729	0.306173	0.999204	0.492642	0.636275	0.991836	1.57576	0.112708	0.396792	1.68993	0.144537	0.997059	1.08312	0.268806	0.69805	-1.571	0.261185	0.993848
ENSG00000240674.1	AC106872.2	NA	---	chr4	165012366	165012845	-	processed_pseudogene	1.44844	3.90657	4.1719	26.7957	1.55054	0.177843	0.997956	1.63381	0.159015	0.993716	4.32519	4.78932e-05	0.00104479	0.0832748	0.935957	0.996991	2.69138	0.00415162	0.0533651	2.02828	3.23526	4.87955	21.7475	0.57797	0.610768	0.999204	1.19555	0.280037	0.991836	3.32517	0.00109262	0.00829315	0.617583	0.553203	0.997059	2.12962	0.0195669	0.0841715	-0.687281	0.712692	0.993848
ENSG00000164400.5	CSF2	colony stimulating factor 2 (granulocyte-macrophage)	NM009969	chr5	132073790	132076170	+	protein_coding	2.16597	3.05841	5.21738	44.202	0.887868	0.394976	0.997956	1.16272	0.26289	0.993716	4.3224	4.35309e-06	0.00014239	0.274849	0.783185	0.996991	3.15968	0.000389623	0.00898841	1.54174	5.13472	4.09901	35.3686	1.8768	0.0974122	0.593037	1.63473	0.161361	0.771271	4.67389	1.0116e-05	0.000139078	-0.242073	0.795519	0.997059	3.03917	0.000314074	0.00215268	0.459243	0.802471	0.993848
ENSG00000255337.1	AP001830.1	NA	---	chr11	102452919	102462008	+	antisense_RNA	0.963399	0.655374	2.24718	18.8237	-0.0016102	0.999196	0.999795	1.15826	0.431752	0.993716	4.29031	0.00110731	0.0136502	1.15986	0.449212	0.996991	3.13205	0.0111728	0.108	1.43704	2.07707	2.26404	1.70381	0.376178	0.846971	0.999204	0.540178	0.782625	0.991836	0.0781487	0.968648	0.994774	0.164003	0.931999	0.997059	-0.462025	0.813793	0.991665	-0.768005	0.741609	0.993848
ENSG00000130649.9	CYP2E1	cytochrome P450, family 2, subfamily E, polypeptide 1	NM021282	chr10	133520406	133561220	+	protein_coding	0.724221	0.655374	4.81682	13.0266	0.500737	0.776347	0.997956	2.78299	0.0736417	0.919979	4.28403	0.00462658	0.0419296	2.28224	0.133522	0.996991	1.50105	0.219633	0.751351	1.07778	0.949732	2.90156	3.60394	-0.364461	0.850492	0.999204	1.256	0.476122	0.991836	1.57545	0.362353	0.876869	1.62046	0.375705	0.997059	0.319453	0.842926	0.991665	-0.81681	0.759099	0.993848
ENSG00000168447.10	SCNN1B	sodium channel, non voltage gated 1 beta subunit	NM001272023	chr16	23278231	23381299	+	protein_coding	0.724221	5.94342	3.37077	12.3142	2.95909	0.0493191	0.910213	2.28802	0.140078	0.993716	4.20697	0.00438172	0.0401896	-0.67107	0.592499	0.996991	1.91895	0.115481	0.522959	0.359261	6.64812	0.494499	7.97213	3.88417	0.027241	0.265786	0.30934	0.888984	0.991836	4.15724	0.0177987	0.0898624	-3.57482	0.0456554	0.623343	3.84788	0.0310087	0.125089	0.588934	0.859474	0.993848
ENSG00000235045.2	RPL7P8	NA	---	chr1	109651370	109652099	+	processed_pseudogene	1.45513	3.03274	2.24718	21.0586	1.22515	0.399643	0.997956	0.848861	0.573236	0.993716	4.13513	0.00218871	0.0232158	-0.376292	0.792439	0.996991	3.28627	0.013014	0.120591	5.34374	0.563669	2.12102	10.4916	-3.46498	0.0467563	0.378863	-1.26273	0.332585	0.991836	0.993528	0.376641	0.893903	2.20223	0.231432	0.997059	2.25626	0.0756657	0.26499	-2.19435	0.159129	0.876975
ENSG00000234004.4	AC092017.2	NA	---	chr1	211173488	211173849	+	processed_pseudogene	4.80362	13.7566	12.8382	88.5016	1.32642	0.0663012	0.997956	1.30591	0.072812	0.916352	4.11083	1.21662e-09	1.25498e-07	-0.0205164	0.976186	0.997347	2.80492	1.12982e-05	0.000572501	15.1485	14.0684	21.2223	52.4277	-0.173057	0.75938	0.999204	0.432839	0.432872	0.991836	1.73372	0.000837968	0.00663603	0.605896	0.278802	0.997059	1.30088	0.0112248	0.0518122	-1.72146	0.0434871	0.416933
ENSG00000238290.1	AL034417.2	NA	---	chr1	8026738	8122702	+	lincRNA	1.20926	1.52921	1.92472	16.6714	0.922408	0.540426	0.997956	0.896339	0.558692	0.993716	3.95916	0.0038653	0.0364128	-0.0260701	0.985892	0.997894	3.06282	0.0217462	0.171986	3.08348	4.77951	0.63752	2.46807	0.707915	0.620149	0.999204	-2.37317	0.221688	0.908983	-0.257229	0.864142	0.994774	-3.08108	0.106616	0.962147	2.11592	0.281866	0.720939	-1.54008	0.385024	0.993848
ENSG00000132561.13	MATN2	matrilin 2	NM016762	chr8	97868840	98036716	+	protein_coding	24.3308	74.6681	180.261	331.528	1.67307	2.41183e-05	0.00236139	2.8962	6.00281e-14	4.19298e-11	3.77489	6.95598e-23	7.7273e-20	1.22313	0.000817383	0.0477904	0.878688	0.0124093	0.116596	16.4131	122.639	194.021	237.028	2.91434	9.33251e-19	2.47655e-16	3.58703	4.51633e-28	3.73647e-25	3.87734	5.40557e-33	6.61102e-30	0.672692	0.0045471	0.134637	0.290308	0.205565	0.57945	0.462798	0.410566	0.993848
ENSG00000268230.5	AC012313.3	NA	---	chr19	58346854	58362751	-	processed_transcript	2.17266	7.37623	3.04831	27.5757	1.84008	0.0805766	0.997956	0.593917	0.606091	0.993716	3.75896	0.000194873	0.00332262	-1.24616	0.240089	0.996991	3.16504	0.00185746	0.0292491	2.7468	2.10792	0.494499	4.86369	-0.395194	0.805325	0.999204	-2.37136	0.241014	0.941462	0.746785	0.62544	0.994774	-1.97616	0.33491	0.997059	3.11812	0.117556	0.378128	-0.548365	0.731924	0.993848
ENSG00000240583.11	AQP1	aquaporin 1 (Colton blood group)	NM007472	chr7	30911694	30925516	+	protein_coding	278.248	892.273	492.851	3745.34	1.67319	2.74039e-24	4.16583e-21	0.813748	1.20365e-06	0.000186909	3.74297	1.59268e-118	4.60014e-114	-0.859442	1.50947e-07	4.35229e-05	2.92922	3.88361e-74	5.60852e-70	303.288	984.068	465.543	3266.08	1.68967	5.44158e-32	4.13693e-29	0.617877	3.25099e-05	0.00154733	3.42457	4.75694e-130	1.33808e-125	-1.07179	3.09951e-14	1.52958e-11	2.8067	4.7659e-91	6.703e-87	-0.230102	0.162965	0.889463
ENSG00000108387.14	38231	NA	---	chr17	58520250	58540818	-	protein_coding	5.9995	10.8716	14.4404	86.8815	0.85584	0.188257	0.997956	1.1457	0.0758781	0.935246	3.73479	3.79219e-10	4.54481e-08	0.289859	0.643604	0.996991	2.58909	5.59977e-06	0.000326085	10.9646	11.0107	13.5066	59.285	-0.0648519	0.914892	0.999204	0.28116	0.640951	0.991836	2.39438	1.07221e-05	0.000146551	0.346012	0.568594	0.997059	2.11322	0.000102524	0.000784949	-0.927254	0.303465	0.993848
ENSG00000163815.5	CLEC3B	NA	NM011606	chr3	45001548	45036071	+	protein_coding	7.46132	36.8811	50.942	96.2257	2.25999	3.27385e-06	0.000401467	2.74453	1.00375e-08	2.78763e-06	3.66141	8.5343e-15	3.52137e-12	0.484542	0.234976	0.996991	0.916879	0.0191497	0.157131	12.2292	45.0234	45.9716	66.0184	1.9412	5.28922e-05	0.00200324	1.99101	3.86108e-05	0.00179815	2.51137	1.15561e-07	2.62995e-06	0.0498173	0.904877	0.997059	0.520358	0.20382	0.575917	-0.78027	0.33991	0.993848
ENSG00000211445.11	GPX3	glutathione peroxidase 3	NM008161	chr5	151020438	151028993	+	protein_coding	87.9687	283.278	420.86	1083.04	1.68879	5.03165e-14	2.38244e-11	2.28105	6.30578e-25	1.8213e-21	3.63788	2.00955e-62	2.90209e-58	0.592264	0.00507541	0.176406	1.35682	3.54886e-11	1.48553e-08	97.2364	409.017	459.723	955.151	2.06037	2.14308e-30	1.40193e-27	2.23698	2.21736e-35	2.8351e-32	3.29238	5.68093e-78	5.32663e-74	0.176605	0.264517	0.997059	1.05541	7.39485e-12	2.36772e-10	-0.270428	0.316789	0.993848
ENSG00000233778.3	AC104339.1	NA	---	chr8	92144088	92144435	-	processed_pseudogene	1.45513	9.94638	6.41908	14.5115	2.96665	0.0229888	0.572402	2.43523	0.0663617	0.88247	3.62569	0.00519789	0.0460382	-0.531419	0.638943	0.996991	1.19046	0.289606	0.866389	5.95757	4.92626	6.01157	9.4282	-0.340708	0.72944	0.999204	-0.00137453	0.998881	0.99996	0.638829	0.495371	0.994774	0.339333	0.734855	0.997059	0.640205	0.502492	0.991665	-2.39756	0.110647	0.722616
ENSG00000265107.2	GJA5	gap junction protein alpha 5	NM001271628	chr1	147756199	147773362	-	protein_coding	6.76386	18.9739	23.1747	72.9322	1.55019	0.0236172	0.584873	1.90652	0.00488784	0.16727	3.52891	7.70563e-08	4.57005e-06	0.356327	0.57522	0.996991	1.62239	0.00735848	0.0802891	3.08348	38.1977	55.6652	50.1256	3.78819	7.62297e-08	5.54074e-06	4.34708	5.68253e-10	8.59326e-08	4.19712	2.14871e-09	7.62344e-08	0.558896	0.181696	0.997059	-0.149962	0.716199	0.991665	1.05513	0.386672	0.993848
ENSG00000133110.14	POSTN	periostin, osteoblast specific factor	NM001198765	chr13	37562583	37598844	-	protein_coding	112.684	723.37	1684.88	1287.92	2.68888	4.35311e-26	8.38206e-23	3.89857	9.8264e-54	9.46053e-50	3.51142	1.29477e-43	6.23282e-40	1.20969	6.27897e-07	0.000147444	-0.387154	0.109316	0.505017	94.58	782.97	1459.14	661.762	3.02031	8.1532e-72	3.82235e-68	3.91557	2.80372e-121	3.94329e-117	2.77825	2.27798e-60	9.1539e-57	0.895261	1.16834e-10	3.49621e-08	-1.13732	4.79924e-16	3.26871e-14	0.130316	0.622507	0.993848
ENSG00000230734.1	RPL10P3	NA	---	chr9	117180628	117181095	-	processed_pseudogene	5.04948	8.34645	7.86513	58.7736	0.610387	0.450913	0.997956	0.538464	0.512659	0.993716	3.49308	2.65864e-06	9.40996e-05	-0.0719224	0.929817	0.996991	2.95462	8.43314e-05	0.00279971	8.09055	4.18499	6.29761	23.4933	-0.959243	0.272384	0.990233	-0.377309	0.656189	0.991836	1.55112	0.0407366	0.177304	0.581933	0.523504	0.997059	1.92843	0.0161707	0.0713067	-0.754185	0.437922	0.993848
ENSG00000213904.8	LIPE-AS1	NA	---	chr19	42397128	42652355	+	antisense_RNA	1.44844	5.72496	4.49436	15.2014	1.82653	0.15382	0.997956	1.68344	0.194099	0.993716	3.48648	0.0046796	0.0422906	-0.143084	0.903059	0.996991	1.80304	0.108131	0.501713	4.03398	0.949732	2.61551	6.07201	-2.06955	0.189187	0.842697	-0.536346	0.69561	0.991836	0.634831	0.617639	0.994774	1.53319	0.348141	0.997059	1.17118	0.383135	0.86733	-1.62066	0.297619	0.993848
ENSG00000219773.1	RPSAP45	NA	---	chr6	112355841	112356714	-	processed_pseudogene	2.16597	2.06251	5.29549	24.6358	-0.0622906	0.957067	0.997956	1.24601	0.240049	0.993716	3.4802	0.000411364	0.00609617	1.3083	0.238887	0.996991	2.23419	0.0163327	0.141154	1.54174	1.15819	3.11001	14.0441	-0.138854	0.92812	0.999204	1.17476	0.404376	0.991836	3.30237	0.0112075	0.0610709	1.31361	0.360378	0.997059	2.12761	0.0710341	0.251462	0.459243	0.802471	0.993848
ENSG00000279355.1	AGPAT4-IT1	AGPAT4 intronic transcript 1	---	chr6	161160105	161161982	-	TEC	1.44175	3.81018	1.60226	16.6639	1.48051	0.258304	0.997956	0.288666	0.840875	0.993716	3.45295	0.00565796	0.049119	-1.19184	0.38072	0.996991	3.16428	0.0149493	0.132814	2.97878	5.48993	3.89056	8.4162	0.810411	0.471738	0.999204	0.353776	0.763768	0.991836	1.46801	0.181978	0.563318	-0.456633	0.683293	0.997059	1.11423	0.307949	0.760518	-1.11989	0.500383	0.993848
ENSG00000185834.10	RPL12P4	NA	---	chr20	55074644	55075140	+	processed_pseudogene	23.1483	30.9377	37.0584	246.552	0.478542	0.228569	0.997956	0.731419	0.0640226	0.864516	3.44876	2.19288e-21	1.86285e-18	0.252877	0.522472	0.996991	2.71734	5.15805e-14	6.47739e-11	32.744	30.1521	37.0584	75.6733	-0.161052	0.704105	0.999204	0.178111	0.673029	0.991836	1.19735	0.00281407	0.0186867	0.339163	0.426395	0.997059	1.01924	0.0114961	0.0529252	-0.643979	0.183471	0.942434
ENSG00000213253.5	RPL12P42	NA	---	chr19	13157959	13158788	-	processed_pseudogene	6.01957	14.4376	21.5044	62.2231	1.2776	0.0397349	0.808493	1.80677	0.00300068	0.119214	3.36084	8.77723e-09	7.03547e-07	0.529169	0.351827	0.996991	1.55407	0.00322454	0.0441395	13.5842	13.6515	17.3972	46.4492	-0.0604961	0.918409	0.999204	0.339942	0.56118	0.991836	1.74513	0.00139376	0.010247	0.400439	0.495942	0.997059	1.40519	0.00971051	0.0456462	-1.29592	0.10981	0.719254
ENSG00000235297.3	AC008021.1	NA	---	chr18	74389884	74390297	-	processed_pseudogene	1.92011	5.96909	8.26569	20.2861	1.51657	0.143786	0.997956	1.94506	0.057143	0.814325	3.27169	0.000945715	0.0120278	0.428496	0.648027	0.996991	1.32663	0.134063	0.571711	3.21076	2.10792	5.37405	11.7724	-0.521989	0.666039	0.999204	0.779885	0.483542	0.991836	1.89625	0.0722735	0.28135	1.30187	0.266823	0.997059	1.11636	0.270132	0.700197	-0.769814	0.619227	0.993848
ENSG00000168542.14	COL3A1	collagen, type III, alpha 1	NM009930	chr2	188974320	189012746	+	protein_coding	15.8927	55.251	118.493	152.396	1.80517	2.99816e-05	0.00287694	2.89265	6.17506e-12	2.97257e-09	3.25681	1.00615e-14	4.03619e-12	1.08748	0.00527397	0.179973	0.36416	0.333848	0.924942	15.3579	61.4082	108.048	131.025	1.97305	4.61666e-07	2.83541e-05	2.78959	4.16991e-13	9.94029e-11	3.08099	6.06986e-16	9.22914e-14	0.816537	0.0108725	0.250683	0.291406	0.343797	0.814371	-0.0662575	0.916529	0.993848
ENSG00000140465.13	CYP1A1	cytochrome P450, family 1, subfamily A, polypeptide 1	NM001136059	chr15	74719542	74725610	-	protein_coding	183.757	1084.29	1951.93	1657.01	2.56489	5.16168e-35	2.9817e-31	3.40813	3.5183e-61	5.08095e-57	3.17259	6.93929e-53	6.68092e-49	0.843232	2.34089e-05	0.0030873	-0.235536	0.236229	0.779875	166.204	770.517	1397.77	432.293	2.21518	3.06955e-55	6.16737e-52	3.07702	3.85381e-107	3.61346e-103	1.38562	1.67279e-21	5.9562e-19	0.861841	2.17622e-12	8.6218e-10	-1.6914	2.79033e-40	9.81115e-37	0.0373902	0.850066	0.993848
ENSG00000242445.1	RPL7AP11	NA	---	chr3	121494110	121494908	+	processed_pseudogene	3.36855	9.75359	8.74436	29.7055	1.42667	0.0916811	0.997956	1.34307	0.116644	0.993716	3.10574	0.000123223	0.00229763	-0.0836002	0.916735	0.996991	1.76267	0.0204391	0.164578	9.88685	4.5402	10.1106	25.3	-1.21726	0.144052	0.733535	0.0379753	0.960341	0.993367	1.33189	0.0624531	0.25055	1.25523	0.136701	0.997059	1.29391	0.0750189	0.263052	-1.64954	0.0960554	0.668652
ENSG00000174640.12	SLCO2A1	solute carrier organic anion transporter family, member 2A1	NM033314	chr3	133932696	134052184	-	protein_coding	118.245	511.767	376.31	1007.1	2.1168	9.85014e-22	1.13801e-18	1.67166	6.09719e-14	4.19298e-11	3.08959	3.90683e-45	2.25682e-41	-0.445146	0.0373426	0.631109	1.41794	2.20821e-11	1.04557e-08	114.645	498.739	332.83	481.799	2.10745	1.9893e-36	1.74866e-33	1.52485	6.87754e-19	2.76369e-16	2.06047	1.18155e-34	1.51072e-31	-0.582594	0.000129716	0.00850531	0.535616	0.000460307	0.00302594	-0.0721981	0.763734	0.993848
ENSG00000185739.13	SRL	sarcalumenin	NM175347	chr16	4189374	4242080	-	protein_coding	1.44175	4.12503	15.7202	13.0266	1.44583	0.196667	0.997956	3.36335	0.00128905	0.0616419	3.07756	0.00387338	0.0364598	1.91752	0.0402151	0.658839	-0.285788	0.742215	0.969904	3.46532	4.3626	16.6942	14.736	0.172444	0.858671	0.999204	2.14929	0.0149025	0.173435	1.96233	0.0263396	0.124459	1.97684	0.0227864	0.408598	-0.186953	0.808718	0.991665	-1.36833	0.403438	0.993848
ENSG00000225912.1	AL121871.1	NA	---	chrX	92676519	92676954	-	processed_pseudogene	2.17266	8.12799	8.02133	16.6789	1.93579	0.0639441	0.997956	1.9918	0.0570315	0.814257	3.03414	0.00299873	0.0297944	0.0560112	0.952539	0.996991	1.04234	0.255106	0.810531	7.03535	4.5402	9.40763	13.2074	-0.729198	0.447729	0.999204	0.38486	0.671482	0.991836	0.853184	0.333893	0.837158	1.11406	0.243519	0.997059	0.468325	0.593446	0.991665	-1.90196	0.118816	0.750674
ENSG00000234589.4	AC125807.1	NA	---	chr12	3071532	3072145	-	processed_pseudogene	21.6932	38.6739	44.0543	168.889	0.778278	0.0902046	0.997956	1.02058	0.0251876	0.510522	2.97928	8.68504e-12	1.76254e-09	0.242298	0.591128	0.996991	1.95871	4.64819e-06	0.000283475	33.208	34.6615	40.2582	128.618	0.017386	0.965465	0.999204	0.263491	0.512158	0.991836	1.94773	2.03009e-07	4.34916e-06	0.246105	0.540254	0.997059	1.68424	7.13237e-06	6.97346e-05	-0.745949	0.121665	0.761608
ENSG00000253683.1	AC027309.2	NA	---	chr5	172656522	172656713	-	processed_pseudogene	3.61442	4.65834	9.06682	26.7957	0.249049	0.790165	0.997956	1.32658	0.132295	0.993716	2.90748	0.000541682	0.00766931	1.07753	0.229268	0.996991	1.58091	0.0470485	0.293143	7.01277	4.77951	5.1656	15.6965	-0.494898	0.588721	0.999204	-0.438373	0.638109	0.991836	1.19066	0.156395	0.504614	0.0565252	0.953187	0.997059	1.62903	0.06771	0.241335	-1.06377	0.326041	0.993848
ENSG00000114115.9	RBP1	retinol binding protein 1, cellular	NM011254	chr3	139517434	139539829	-	protein_coding	16.3845	26.1573	40.2729	120.944	0.703796	0.113679	0.997956	1.31117	0.00247905	0.10198	2.89818	2.77383e-12	6.47317e-10	0.607371	0.154671	0.996991	1.58702	5.91397e-05	0.0021325	21.7568	32.1133	44.4226	101.221	0.569548	0.162201	0.778191	1.05684	0.00857825	0.11848	2.24192	4.28071e-09	1.42163e-07	0.487292	0.204514	0.997059	1.18508	0.000890254	0.00549527	-0.515958	0.371213	0.993848
ENSG00000174175.16	SELP	selectin P (granule membrane protein 140kDa, antigen CD62)	NM011347	chr1	169588849	169630193	-	protein_coding	67.8694	234.542	341.42	498.97	1.77827	1.37363e-13	6.10376e-11	2.31591	1.68044e-22	2.85507e-19	2.86171	1.07425e-33	3.10277e-30	0.537643	0.0168431	0.385811	0.545805	0.0134667	0.123636	60.8403	212.384	306.532	439.346	1.79283	2.24461e-17	5.39647e-15	2.31369	2.51457e-28	2.21039e-25	2.83658	4.41214e-43	1.03424e-39	0.520855	0.0041433	0.126819	0.522889	0.00288965	0.0157373	0.0496088	0.878186	0.993848
ENSG00000115009.11	CCL20	chemokine (C-C motif) ligand 20	NM001159738	chr2	227813842	227817564	+	protein_coding	2.88351	6.28394	5.77415	21.741	0.958209	0.33485	0.997956	0.970629	0.332415	0.993716	2.84182	0.00247694	0.0255505	0.0124209	0.98979	0.998435	1.87119	0.0408004	0.266253	4.62522	4.77951	2.90156	19.4968	0.165071	0.868519	0.999204	-0.621946	0.571325	0.991836	2.16626	0.018704	0.0935345	-0.787016	0.469764	0.997059	2.78821	0.00625014	0.0310399	-0.699313	0.595791	0.993848
ENSG00000235912.1	AL031729.1	NA	---	chr1	27649419	27649610	+	processed_pseudogene	4.33195	5.53217	7.1421	31.1379	0.304639	0.725898	0.997956	0.657851	0.443618	0.993716	2.82244	0.000351375	0.00535555	0.353212	0.684358	0.996991	2.16459	0.00611806	0.0701779	7.01277	2.28553	4.6711	17.204	-1.59264	0.126983	0.686906	-0.596969	0.534303	0.991836	1.31315	0.123775	0.424841	0.995668	0.364367	0.997059	1.91012	0.0375688	0.147471	-0.773383	0.45886	0.993848
ENSG00000115194.10	SLC30A3	solute carrier family 30 (zinc transporter), member 3	NM011773	chr2	27253684	27275817	-	protein_coding	45.2195	246.532	356.098	324.473	2.42278	2.93336e-18	2.42069e-15	2.93933	1.39816e-26	4.48699e-23	2.81036	4.93087e-24	6.78182e-21	0.516548	0.0426911	0.681242	-0.128971	0.612705	0.969904	54.5686	233.966	329.749	444.313	2.05461	1.45394e-19	4.39764e-17	2.56087	7.35346e-30	6.89485e-27	2.98887	5.6182e-41	1.12882e-37	0.506267	0.00941848	0.227215	0.427996	0.024414	0.102011	-0.376639	0.325047	0.993848
ENSG00000163687.13	DNASE1L3	deoxyribonuclease I-like 3	NM007870	chr3	58192257	58214697	-	protein_coding	9.40819	37.5622	62.7648	63.0858	2.06287	0.000313646	0.0217243	2.76832	8.69874e-07	0.000144394	2.79579	8.33306e-07	3.51363e-05	0.705456	0.172547	0.996991	0.0274699	0.957179	0.980651	10.7101	30.0362	36.5639	68.7132	1.47424	0.00271965	0.0507639	1.7804	0.000286165	0.0089951	2.68056	1.52018e-08	4.30193e-07	0.306159	0.476247	0.997059	0.900167	0.027716	0.113731	-0.330373	0.677003	0.993848
ENSG00000154027.18	AK5	adenylate kinase 5	NM001081277	chr1	77282051	77559969	+	protein_coding	25.2407	63.8416	95.0164	174.581	1.31498	0.000984684	0.0556568	1.85128	2.45267e-06	0.000347022	2.74609	1.51048e-12	3.72882e-10	0.536303	0.157151	0.996991	0.894811	0.0149299	0.132744	28.7696	57.2849	80.2182	154.186	1.0189	0.00190123	0.0388097	1.509	3.27831e-06	0.000207837	2.45144	3.99996e-15	5.04551e-13	0.490098	0.0991423	0.932462	0.942442	0.00074337	0.00466435	-0.254938	0.61613	0.993848
ENSG00000228109.1	MELTF-AS1	NA	---	chr3	196999460	197004744	+	antisense_RNA	4.82368	9.34235	10.0242	31.1754	1.05514	0.201686	0.997956	1.13961	0.168547	0.993716	2.73623	0.000527969	0.00751569	0.0844775	0.915907	0.996991	1.59662	0.0360863	0.244799	9.99155	9.1421	11.8801	16.76	-0.118231	0.872383	0.999204	0.274854	0.706475	0.991836	0.747439	0.289583	0.76764	0.393086	0.593324	0.997059	0.472585	0.503142	0.991665	-1.19215	0.197605	0.973622
ENSG00000213939.4	AC091153.1	NA	---	chr17	4704816	4705217	-	processed_pseudogene	4.82368	7.47262	10.2685	31.2129	0.554834	0.540522	0.997956	1.13106	0.20108	0.993716	2.7325	0.00128155	0.0152242	0.576228	0.513907	0.996991	1.60143	0.0516998	0.312918	5.36633	6.85658	9.90213	24.7321	0.296451	0.716008	0.999204	0.832289	0.298142	0.991836	2.14209	0.00437012	0.0272626	0.535838	0.492653	0.997059	1.3098	0.0668549	0.238886	-0.324362	0.770475	0.993848
ENSG00000118898.15	PPL	periplakin	NM008909	chr16	4882507	4960741	-	protein_coding	4.57113	11.6233	7.62077	31.0778	1.36475	0.0835275	0.997956	0.713267	0.387224	0.993716	2.73212	0.000342196	0.00525167	-0.651479	0.406571	0.996991	2.01886	0.0078307	0.0841734	4.87979	8.75604	8.13259	7.65194	0.836341	0.360202	0.999204	0.746033	0.422815	0.991836	0.632851	0.495381	0.994774	-0.0903065	0.918626	0.997059	-0.113181	0.899769	0.991665	-0.188381	0.868309	0.993848
ENSG00000262454.3	MIR193BHG	NA	---	chr16	14301389	14331067	+	lincRNA	4.33864	8.46852	8.58815	27.5006	1.02236	0.222857	0.997956	0.952444	0.261952	0.993716	2.69094	0.000758177	0.0100868	-0.0699102	0.932087	0.996991	1.7385	0.0257812	0.193061	10.7101	13.5355	13.1552	17.0801	0.344503	0.606947	0.999204	0.30468	0.655063	0.991836	0.669067	0.31215	0.803324	-0.0398226	0.952491	0.997059	0.364389	0.581273	0.991665	-1.43701	0.11844	0.7497
ENSG00000049540.16	ELN	elastin	NM007925	chr7	74027789	74069907	+	protein_coding	8.67728	28.7788	42.8325	54.851	1.78107	0.00379293	0.159709	2.33596	0.000115958	0.00912595	2.68465	9.61613e-06	0.000275538	0.554896	0.327475	0.996991	0.348689	0.531523	0.969904	8.91377	44.0737	55.7307	74.3622	2.33885	1.83161e-06	9.92706e-05	2.69939	3.31911e-08	3.59089e-06	3.11128	1.04824e-10	5.17297e-09	0.360538	0.353844	0.997059	0.411889	0.275869	0.709901	-0.144767	0.864089	0.993848
ENSG00000130707.17	ASS1	argininosuccinate synthase 1	NM007494	chr9	130444929	130501274	+	protein_coding	32.324	187.644	192.698	198.976	2.60644	2.39828e-18	2.03734e-15	2.62704	1.26295e-18	1.35103e-15	2.6732	6.39814e-19	4.29762e-16	0.0205963	0.938844	0.996991	0.0461686	0.864859	0.969904	23.4484	232.522	165.631	133.998	3.29749	4.94075e-29	3.02127e-26	2.81867	5.0463e-21	2.40589e-18	2.50367	8.77382e-17	1.54249e-14	-0.478817	0.0388904	0.574855	-0.314997	0.188387	0.543891	0.323044	0.514812	0.993848
ENSG00000163520.13	FBLN2	fibulin 2	NM007992	chr3	13549131	13638422	+	protein_coding	17.5536	76.313	85.0402	113.625	2.08159	2.7632e-08	5.35633e-06	2.22131	2.74519e-09	8.52573e-07	2.64136	1.47659e-12	3.68516e-10	0.139717	0.68009	0.996991	0.420057	0.212963	0.73861	14.1754	84.2943	70.5899	116.329	2.52918	2.08244e-11	2.5919e-09	2.28206	2.77741e-09	3.66787e-07	2.9947	1.17655e-15	1.68853e-13	-0.247121	0.41983	0.997059	0.71264	0.018306	0.0794033	0.205109	0.750912	0.993848
ENSG00000270804.1	AC010326.4	NA	---	chr19	57867885	57868834	+	transcribed_processed_pseudogene	7.72725	10.3126	11.7927	45.6193	0.518522	0.460038	0.997956	0.691452	0.323834	0.993716	2.63991	5.51142e-05	0.00117567	0.172931	0.804906	0.996991	1.94846	0.00283526	0.0402214	10.3734	12.6167	12.9467	26.2606	0.265941	0.691595	0.999204	0.270396	0.691491	0.991836	1.29856	0.0434201	0.186525	0.00445468	0.994701	0.999185	1.02817	0.109988	0.358541	-0.614149	0.478277	0.993848
ENSG00000120885.21	CLU	clusterin	NM013492	chr8	27596917	27615031	-	protein_coding	7853.71	21116.1	28695.3	48910	1.42678	1.47747e-14	7.75889e-12	1.86908	7.06823e-24	1.36101e-20	2.6385	6.35309e-46	4.58741e-42	0.442302	0.0170491	0.388351	0.76942	3.30013e-05	0.00134629	9348.48	21314.9	23753.5	48414.8	1.18892	1.68681e-29	1.07837e-26	1.34549	2.69702e-37	4.21469e-34	2.37265	2.03554e-112	2.86289e-108	0.156572	0.136493	0.997059	1.02716	1.38489e-22	3.67505e-20	-0.361446	1.99514e-06	0.000246534
ENSG00000152583.12	SPARCL1	SPARC like 1	NM010097	chr4	87473335	87531061	-	protein_coding	7.70719	5.99476	20.2927	46.9241	-0.100506	0.899506	0.997956	1.41109	0.0568853	0.812972	2.60766	0.000320339	0.00497674	1.51159	0.0500944	0.741227	1.19657	0.086436	0.435356	8.09055	15.4042	24.3323	33.6134	0.923229	0.138438	0.718208	1.59629	0.00891839	0.122016	2.06689	0.000527986	0.0044413	0.673065	0.232406	0.997059	0.470595	0.378024	0.86059	-0.179257	0.838911	0.993848
ENSG00000168993.14	CPLX1	complexin 1	NM007756	chr4	784957	826198	-	protein_coding	7.95974	10.5054	8.58815	46.4069	0.325075	0.668268	0.997956	0.0833189	0.914762	0.99565	2.58013	0.000267974	0.00429755	-0.241756	0.758695	0.996991	2.49681	0.000720067	0.0143158	12.1245	4.71781	11.3856	18.5362	-1.44305	0.085736	0.552754	-0.0599981	0.937582	0.991836	0.628311	0.393294	0.914072	1.38305	0.104568	0.955307	0.68831	0.358773	0.835336	-0.735715	0.356618	0.993848
ENSG00000115138.10	POMC	proopiomelanocortin	NM001278581	chr2	25160853	25168903	-	protein_coding	2.87682	10.9423	11.1477	18.7861	1.7165	0.0671306	0.997956	1.83602	0.0497493	0.761074	2.56464	0.00554304	0.0483538	0.119515	0.890615	0.996991	0.728622	0.394149	0.969904	8.55451	8.75604	8.27561	24.2366	0.0671151	0.927896	0.999204	-0.00453567	0.995245	0.99996	1.54163	0.026353	0.124502	-0.0716502	0.924727	0.997059	1.54617	0.0298709	0.121264	-1.55239	0.161263	0.88418
ENSG00000137573.13	SULF1	sulfatase 1	NM001198565	chr8	69466624	69660915	+	protein_coding	43.3864	89.9601	202.468	249.365	1.13178	0.00222403	0.10344	2.23921	5.72953e-10	2.06858e-07	2.53738	2.31018e-12	5.46926e-10	1.10743	0.00177916	0.084242	0.298167	0.388451	0.969904	24.2716	119.89	182.153	217.22	2.31591	8.95005e-16	1.9218e-13	2.91344	1.63067e-24	1.09212e-21	3.16833	3.08309e-29	2.79756e-26	0.597529	0.00764661	0.198059	0.25489	0.239184	0.644506	0.718018	0.107549	0.710232
ENSG00000204278.12	TMEM235	transmembrane protein 235	NM001085535	chr17	78231310	78240987	+	protein_coding	4.5845	2.49943	5.77415	25.3257	-0.699202	0.491578	0.997956	0.428582	0.648403	0.993716	2.51838	0.00371149	0.0353558	1.12778	0.273402	0.996991	2.0898	0.0179764	0.150671	6.52623	8.01476	5.30862	12.4642	0.368666	0.683977	0.999204	-0.275709	0.774423	0.991836	0.992644	0.262145	0.720176	-0.644373	0.495044	0.997059	1.26835	0.17021	0.504461	-0.618524	0.569981	0.993848
ENSG00000275152.4	CCL16	chemokine (C-C motif) ligand 16	---	chr17	35976493	35981496	-	protein_coding	6.97628	17.8365	39.8824	40.5572	1.42313	0.0239255	0.589123	2.46185	5.28011e-05	0.0048109	2.5019	4.80054e-05	0.00104645	1.03872	0.0691523	0.881044	0.0400489	0.942502	0.974659	9.67745	15.8211	36.4209	20.7051	0.626432	0.339806	0.999204	1.82989	0.00386702	0.0649453	1.02191	0.114548	0.401861	1.20346	0.0475807	0.641466	-0.807986	0.176697	0.51828	-0.610175	0.511452	0.993848
ENSG00000091513.14	TF	transferrin	---	chr3	133745956	133779006	+	protein_coding	4.11284	7.15777	12.5157	20.961	0.912463	0.330351	0.997956	1.7452	0.0542187	0.787848	2.49381	0.00535728	0.047089	0.832735	0.345107	0.996991	0.748616	0.371333	0.967566	6.18955	5.34318	11.6717	10.5126	-0.200362	0.824682	0.999204	0.909758	0.289764	0.991836	0.775915	0.36597	0.880797	1.11012	0.203793	0.997059	-0.133841	0.871221	0.991665	-0.8007	0.488583	0.993848
ENSG00000231369.1	Z97353.1	NA	---	chr22	26886909	26887548	-	processed_pseudogene	4.34533	7.37623	12.5157	23.1133	0.818238	0.354027	0.997956	1.59657	0.0616051	0.850063	2.48692	0.00302134	0.0299572	0.778332	0.351364	0.996991	0.890347	0.258669	0.817112	5.23905	8.13067	9.19917	17.5242	0.56724	0.515335	0.999204	0.780359	0.372174	0.991836	1.72524	0.0386193	0.169828	0.21312	0.799948	0.997059	0.94488	0.238599	0.643546	-0.437834	0.701618	0.993848
ENSG00000279307.2	AC012065.5	NA	---	chr2	20529467	20529976	-	processed_pseudogene	4.5845	4.56195	10.4348	24.6283	0.115503	0.901224	0.997956	1.18957	0.17611	0.993716	2.48	0.00349889	0.0338278	1.07407	0.234551	0.996991	1.29043	0.11535	0.522532	8.42723	7.95307	4.87955	13.9203	-0.0751684	0.931207	0.999204	-0.72319	0.437758	0.991836	0.77117	0.359216	0.873327	-0.648021	0.48865	0.997059	1.49436	0.0999264	0.331661	-0.998881	0.32356	0.993848
ENSG00000226525.5	RPS7P10	NA	---	chr13	21628413	21629015	-	processed_pseudogene	7.46132	13.8786	21.5044	41.937	0.829136	0.200527	0.997956	1.48936	0.0180673	0.4135	2.47154	5.96311e-05	0.00125534	0.660221	0.28333	0.996991	0.982186	0.0912377	0.450465	18.9053	14.1843	23.2125	35.8431	-0.450373	0.474627	0.999204	0.292585	0.633571	0.991836	0.924859	0.120672	0.416948	0.742957	0.23774	0.997059	0.632275	0.288146	0.731059	-1.42557	0.0421815	0.409589
[truncated: 1,072 more rows]
[truncated: 9 more columns]

## Sheet: var14 HBMEC noTNF 20h BioPlanet
Term	Overlap	P-value	Adjusted P-value	Old P-value	Old Adjusted P-value	Odds Ratio	Combined Score	Genes
Cytoplasmic ribosomal proteins	34/108	8.75445e-17	9.62114e-14	0	0	7.74482	286.36	RPL32;RPL31;RPL12;RPL11;RPS4Y1;RPL6;RPS4X;RPS6KA3;RPL18A;RPL36;RPL35;RPLP2;RPL13;RPL38;RPL37;RPL21;RPS8;RPL23;RPL22;RPL35A;RPS3A;RPL23A;RPS26;RPS25;RPS27;EIF3K;RPL27A;RPL37A;RPL24;RPL27;RPS20;RPL26;RPL28;RPS24
[truncated: 1,098 more rows]

## Sheet: RBC no TNF 2h
id	Symbol	Gene Title	geneassignment	chr	start	end	strand	type	Var14noTNF_0h_mean	Var14noTNF_2h_mean	Var14noTNF_6h_mean	Var14noTNF_20h_mean	log2FoldChange_R2Var14noTNF_Hours_2h_vs_0h	pvalue_R2Var14noTNF_Hours_2h_vs_0h	padj_R2Var14noTNF_Hours_2h_vs_0h	log2FoldChange_R2Var14noTNF_Hours_6h_vs_0h	pvalue_R2Var14noTNF_Hours_6h_vs_0h	padj_R2Var14noTNF_Hours_6h_vs_0h	log2FoldChange_R2Var14noTNF_Hours_20h_vs_0h	pvalue_R2Var14noTNF_Hours_20h_vs_0h	padj_R2Var14noTNF_Hours_20h_vs_0h	log2FoldChange_R2Var14noTNF_Hours_6h_vs_2h	pvalue_R2Var14noTNF_Hours_6h_vs_2h	padj_R2Var14noTNF_Hours_6h_vs_2h	log2FoldChange_R2Var14noTNF_Hours_20h_vs_6h	pvalue_R2Var14noTNF_Hours_20h_vs_6h	padj_R2Var14noTNF_Hours_20h_vs_6h	RBCnoTNF_0h_mean	RBCnoTNF_2h_mean	RBCnoTNF_6h_mean	RBCnoTNF_20h_mean	log2FoldChange_R2RBCnoTNF_Hours_2h_vs_0h	pvalue_R2RBCnoTNF_Hours_2h_vs_0h	padj_R2RBCnoTNF_Hours_2h_vs_0h	log2FoldChange_R2RBCnoTNF_Hours_6h_vs_0h	pvalue_R2RBCnoTNF_Hours_6h_vs_0h	padj_R2RBCnoTNF_Hours_6h_vs_0h	log2FoldChange_R2RBCnoTNF_Hours_20h_vs_0h	pvalue_R2RBCnoTNF_Hours_20h_vs_0h	padj_R2RBCnoTNF_Hours_20h_vs_0h	log2FoldChange_R2RBCnoTNF_Hours_6h_vs_2h	pvalue_R2RBCnoTNF_Hours_6h_vs_2h	padj_R2RBCnoTNF_Hours_6h_vs_2h	log2FoldChange_R2RBCnoTNF_Hours_20h_vs_6h	pvalue_R2RBCnoTNF_Hours_20h_vs_6h	padj_R2RBCnoTNF_Hours_20h_vs_6h	log2FoldChange_R3noTNF_var14_vs_RBC_0h	pvalue_R3noTNF_var14_vs_RBC_0h	padj_R3noTNF_var14_vs_RBC_0h
[truncated: 336 more rows]
[truncated: 9 more columns]

[truncated: 6 more sheets: rbc HBMEC noTNF 2h BioPlanet, RBC no TNF 6h, rbc HBMEC noTNF 6h BioPlanet, RBC no TNF 20h, rbc HBMEC noTNF 20h BioPlanet, Top 20s]
