# Supplementary material for: Different PfEMP1-expressing Plasmodium falciparum variants induce divergent endothelial transcriptional responses during co-culture
Source: PLoS One. 2023 Nov 30;18(11):e0295053. doi: 10.1371/journal.pone.0295053 (PMC10688957; doi:10.1371/journal.pone.0295053)
Supplement: S5 File — (XLSX) [file pone.0295053.s014.xlsx]

## Sheet: DEG lists
HBMEC/TNF
	IT4var14-RBC 6 hours up			IT4var14-RBC 6 hours down			IT4var14-RBC 20 hours up			IT4var14-RBC 20 hours down			IT4var37-RBC 6 hours up			IT4var37-RBC 6 hours down			IT4var37-RBC 20 hours up			IT4var37-RBC 20 hours down
40	AC015819.1		52	38596		120	ABCB4		211	38047		210	AATBC		284	ABCA1		1003	36951		1028	38231
	AC137932.2			ADAM8			AC005261.4			ABHD11			ABAT			ABCG1			37316			A4GALT
	ADAMTS1			ADAMTS13			AC137932.2			AC000403.1			ABCB1			ABTB2			A1BG-AS1			ABHD11
	AHR			AGAP1			ADAMTS1			AC022107.1			ABCG4			AC009549.1			ABCA8			ABHD17C
	ATOH8			AJUBA			ADAMTS4			AC046185.3			AC004656.1			AC068870.2			ABCB1			ABTB2
	CHSY3			AL353150.1			ADAMTS5			AC060766.1			AC004890.2			AC083837.1			ABCC3			AC000403.1
	CLEC2D			AL365205.1			ADSSL1			AC073130.1			AC008966.1			ACKR1			ABCG2			AC004917.1
	CRHBP			ARHGEF28			AL160006.1			AC090114.2			AC010173.1			ACKR3			ABCG4			AC005845.1
	CXCL10			B4GALNT4			ANGEL1			ACKR1			AC015819.2			ACSL3			ABI2			AC007681.1
	CXCL8			BFSP1			ANGPT2			ADAT3			AC025470.2			ADM2			AC000123.3			AC008915.2
	CYP1B1			C10orf10			ANKRA2			AL365181.3			AC068282.1			AF117829.1			AC002480.3			AC009041.4
	DISC1			CAND2			APOLD1			AL512408.1			AC068888.1			AKIP1			AC004148.2			AC009549.1
	DNASE1L3			CHAC1			ARHGAP6			AL590004.4			AC079922.2			AL356234.2			AC004466.3			AC010536.1
	DRP2			CLVS1			ARRDC4			AMDHD2			AC087741.1			AL357060.2			AC004477.1			AC011511.5
	EFNA5			CRYBG1			BRINP3			AMTN			AC105285.1			AL445524.1			AC004656.1			AC012213.3
	EXOC3L2			DACT3			C10orf10			ANKRD1			AC138393.1			AL513283.1			AC004771.5			AC012513.3
	FCRLA			DDIT4			CA8			AP001189.1			AC145098.2			ANKK1			AC004877.2			AC016397.2
	HS3ST1			DOC2B			COG6			AP003356.1			ACACB			ANKRD10			AC004890.2			AC016831.1
	HSPA8			FAM227A			CRHBP			ARMC6			ADAMTS1			ANKRD33B			AC004908.1			AC017100.1
	IL6			FER1L4			CYP1B1			ASF1B			ADCY10P1			AP001972.5			AC005154.1			AC019069.1
	LINC00964			FP565260.3			DIAPH2			ATF5			ADGRB2			APLNR			AC005253.1			AC021218.1
	LIPG			G0S2			DKK2			ATP6V0E2-AS1			ADGRG6			APOL3			AC005261.2			AC040162.1
	LRRC4B			GAL3ST4			DNAH8			BAG1			ADIRF-AS1			APOL6			AC005261.4			AC046185.3
	LRRN3			GAS6-AS1			DNHD1			BAG2			ADSSL1			ARHGAP25			AC005495.1			AC060766.1
	NUDT4			GPC2			EDNRB			BATF2			AKR1C3			ARID5B			AC005520.2			AC060766.4
	PITPNC1			GPRC5A			EFNA5			BOP1			AL132709.1			ATF5			AC005699.1			AC067931.2
	PTPRU			GPRC5B			EGR1			BRI3BP			AL353150.1			ATOH8			AC006042.1			AC068338.2
	RDX			HSPA12B			ENKUR			C10orf128			AL355488.2			BATF3			AC006435.2			AC068870.2
	RIMS2			ITGA10			ETV1			C11orf96			AL365205.1			BCL2A1			AC006504.1			AC073130.1
	RSAD2			ITGB4			EXOC3L2			C16orf74			AL590560.2			BCL2L11			AC007066.2			AC080112.2
	SELENOT			KCNAB2			F3			C1orf216			AL590617.2			BCL9L			AC007249.2			AC083799.1
	SH3KBP1			KLF4			FAM174B			C21orf2			ALDH1A1			BIRC3			AC007388.1			AC083837.1
	SHISA2			LIMCH1			FBXO36			C3AR1			ALDH6A1			BMF			AC007513.1			AC087501.5
	TCF7			MEGF6			FLT1			C6orf58			ALPL			BTBD11			AC008105.3			AC090114.2
	TNFSF13B			MIB2			FOS			CABLES1			ANGPT1			BTN2A2			AC008393.1			AC090844.3
	TTC2			PALD1			G0S2			CAVIN2			ANKRD35			C1QTNF1			AC008741.2			AC096733.2
	VCAM1			PARD3B			GMFG			CCDC157			ANTXR1			C21orf91			AC008764.6			AC097059.1
	WHAMMP2			PDE2A			GPR68			CCL20			APBA1			C2CD4A			AC008770.1			AC098617.1
	XIRP2			PFKFB4			GRIA2			CCRL2			APOLD1			C2CD4B			AC008771.1			AC098679.3
	ZEB2			PIK3IP1			GUCY1B3			CD83			ARHGAP28			C5orf56			AC008969.1			AC098859.1
				PTGIS			HERPUD1			CDC25A			ARSE			C8orf4			AC009019.1			AC099343.3
				PTGS1			HGF			CDC45			ASS1			C8orf48			AC009404.1			AC107959.3
				RASSF4			HJURP			CDCA7			ASTN2			CA8			AC010173.1			AC108673.2
				RFLNA			HSPA2			CDK5R1			ATG9B			CCL2			AC010326.3			AC112777.1
				RNF207			HSPA5			CELF2			ATP8B3			CCL20			AC010487.1			AC116347.1
				SDCBP2			IGIP			CENPM			AURKC			CCR4			AC011306.1			AC139530.1
				SEMA6B			ITGA11			CENPU			BDH1			CD207			AC011472.1			AC141930.1
				SLC2A1			KCNMB4			CHAC2			BFSP1			CD34			AC011489.1			AC144450.1
				SLCO2B1			LCP2			CLCN4			BLOC1S5			CD40			AC012213.1			AC147651.3
				SMIM3			LEPR			CLN6			BX322557.1			CD47			AC012645.4			AC243960.3
				SYNGR1			LIF			COA7			C5			CD69			AC012668.3			ACHE
				TPCN1			LINC02056			COL17A1			CA12			CD80			AC013652.1			ACKR1
							LNX1			CORO1A			CAPN11			CD83			AC015819.2			ACKR3
							LUCAT1			CRMP1			CBX7			CDH11			AC015871.3			ACOT1
							MACF1			CSF1			CCDC68			CDON			AC018638.8			ACOT11
							MANF			CTGF			CCDC74A			CEBPD			AC019080.1			ACOT2
							MAPK13			CXCL10			CEACAM21			CFAP161			AC020904.2			ACOT4
							MCEE			CXCL6			CIART			CHRNA1			AC020907.4			ACP2
							MXI1			DCAF4			CLDN10			CHST1			AC021078.1			ACSL5
							NOS2			DCBLD2			CLEC4GP1			CITED4			AC022007.1			ACSM3
							NOTUM			DCTPP1			CMTM8			CLDN1			AC022762.2			ADAM8
							NOVA1			DDX49			CXCL12			CLDN14			AC023908.3			ADAMTS3
							NPTX1			DGCR11			CYP26B1			CLEC4E			AC025048.2			ADGRV1
							NR4A1			DIRAS3			DACH1			CMPK2			AC025470.2			ADM2
							OLMALINC			DISP2			DICER1-AS1			CNKSR3			AC025569.1			ADPRHL2
							OSBPL10			DKK1			DNAH8			CREB3L1			AC026412.1			ADRM1
							PCAT19			DNAH5			DNAJB4			CSF1			AC027307.2			AF117829.1
							PCDH10			DNAJC30			DRP2			CSF2			AC027559.1			AFF2
							PCSK6			DTL			EDA			CSF2RB			AC048341.3			AFF3
							PDGFRA			DUS3L			EHHADH			CX3CL1			AC060780.1			AHDC1
							PIGL			E2F1			ELMOD1			CXCL1			AC068205.2			AIMP2
							PIM1			EDN1			EMCN			CXCL10			AC068282.1			AKIP1
							PITPNC1			EME2			EML6			CXCL11			AC068768.1			AL024507.2
							PLA2G4A			ENC1			ETV1			CXCL3			AC068888.1			AL031058.1
							PLEK2			EPHB1			EXOC3L1			CXCL6			AC073130.2			AL138724.1
							PPFIA4			ESM1			FAM117B			CXCL8			AC073957.3			AL162377.1
							PPP1R32			EVA1A			FAM84B			CYLD			AC078883.1			AL162727.1
							PRDM1			EVA1C			FBXO27			DCLK3			AC079922.2			AL356234.2
							PREX2			EVC			FBXO36			DENND2D			AC084018.1			AL357060.2
							PRRT2			FAM111B			FCN3			DHX58			AC087481.3			AL357518.1
							PTGS2			FAM163A			FER1L4			DMD			AC087741.1			AL365203.1
							PTTG1			FAM20C			FLRT3			DNAJB6			AC087752.3			AL365203.3
							RAB7B			FAM50B			FOXL1			DRAM1			AC089983.1			AL442638.1
							RCAN1			FJX1			FRMD3			DTX4			AC091132.2			AL445490.1
							RFTN2			FLRT3			FRY			EHD1			AC091544.2			AL512324.1
							RGCC			FOXRED2			GABBR2			EID3			AC091544.5			AL513283.1
							RGL1			FP565260.3			GALNT15			EPSTI1			AC092119.2			ALDH16A1
							RTN1			FREM1			GAPLINC			ETS1			AC092490.1			ALG1
							S1PR2			FXYD2			GFOD1			ETV7			AC092645.1			ALKAL2
							SATB1			FZD8			GIPC2			F2RL1			AC092802.2			ALOX5AP
							SERPINB1			GADD45B			GNB3			F2RL3			AC092902.2			ALYREF
							SEZ6L2			GINS2			GPR137C			FAM129A			AC093157.1			AMER1
							SIPA1L2			GPER1			GPR17			FAM26F			AC093797.1			ANKK1
							SOBP			GPRC5A			GRB14			FBXO32			AC097103.2			ANKLE2
							SOCS3			GPRC5B			GSDMB			FLVCR2			AC097534.2			ANKRD33B
							ST8SIA4			GPX3			GSTM2			FOS			AC099518.1			ANO9
							STC1			GRWD1			HCRTR1			FOSB			AC103706.1			AP000949.1
							STN1			HBB			HIF3A			FOXF1			AC103974.1			AP001000.1
							SULT1C4			HERC6			HOXB8			FP565260.3			AC104260.2			AP001062.1
							SYTL3			HNRNPM			HSD17B8			FRMD6			AC104581.5			AP001189.3
							TBC1D8			HTR7P1			HTR1B			FSD1L			AC105285.1			AP001646.3
							TESK2			ICOSLG			IGFBP1			FZD8			AC105383.1			AP5Z1
							TFPI2			IFI35			IQCD			G0S2			AC108058.1			APLNR
							TGFB3			IFIT1			KATNAL2			GBP1			AC108062.1			APOL3
							THY1			IFIT2			KCNC4			GBP1P1			AC108449.2			APOL6
							TIPARP			IFIT3			KCNMB4			GBP4			AC108488.1			ARHGAP22
							TMEM26			IKBKE			KCTD12			GCH1			AC114811.2			ARHGAP39
							TMIGD3			IL7R			KIAA1755			GFPT2			AC124276.1			ARHGEF10L
							TNFAIP8			ISG15			KLHL13			GPR182			AC126118.1			ARHGEF40
							TNFRSF11A			KIAA1324			KLRG1			GPR37L1			AC132008.2			ARID5B
							TRIQK			KRT7			KSR2			GPR68			AC132192.2			ARMC6
							TSPAN13			KRT80			KTN1-AS1			GPRC5B			AC132872.1			ARRDC3
							TSPAN15			KSR2			LARGE1			HAS3			AC132938.6			ART3
							TXNIP			LFNG			LIMCH1			HEPACAM			AC135506.1			ASF1B
							VIPR1			LINC00680			LINC00205			HEY1			AC138393.1			ATF5
							VIPR1-AS1			LINC00704			LINC00305			HIST1H3E			AC139795.2			ATOH8
							VLDLR			LINC01963			LINC00899			HIVEP2			AC139887.2			ATP2B1
							WWTR1			LPP-AS2			LINC00910			HLA-DOB			AC156455.1			ATP6V0D1
							ZC3H6			LRP3			LNP1			HSD11B1			AC232271.1			ATP6V0E2-AS1
							ZFP36			LRRC17			LPAR2			HSPD1P6			AC239868.2			ATP6V1B2
										LRRC55			LRP11			ICAM1			AC241952.1			ATP6V1G1P2
										LYPD1			LRRC20			ICAM5			ACAT2			ATPAF2
										LYVE1			LUZP2			ICOSLG			ACER2			AUNIP
										MAFB			MAMLD1			IER5			ACP6			AURKB
										MAT2A			MAP1A			IFI35			ACSS2			B3GALT6
										MCM10			MAP2			IFIH1			ADA2			B9D2
										MCM2			MAP2K6			IFIT3			ADAMTS1			BACH2
										MCM4			MARVELD2			IGFBP5			ADAP2			BAG1
										MEGF6			MEDAG			IKBKE			ADCY10P1			BAMBI
										METAP1D			MEG9			IL12A			ADGRG6			BATF2
										MOBP			METTL7A			IL15			ADHFE1			BBC3
										MRPL1			MGARP			IL1B			ADIRF-AS1			BCL2A1
										MT2A			MHENCR			IL34			ADSSL1			BCL3
										MVB12B			MIR621			IL6			AF165147.1			BCL7C
										MYLK2			MIR99AHG			IL7			AFDN-AS1			BCL9L
										NCOA5			MMP24			INAVA			AGFG2			BEND3P1
										NEURL3			MRAP2			IRAK2			AGPAT4-IT1			BEST3
										NLRP3			MS4A6A			IRF1			AHI1			BIRC3
										NOV			MSS51			ITGB8			AHSA2			BMP2
										NRROS			MYOM3			JAM2			AK5			BMPER
										OASL			MYRIP			KIAA1644			AK7			BOLA2B
										OR2I1P			NEBL			KIRREL2			AKR1C1			BRCA1
										ORC6			NLRC3			KITLG			AKR1C3			BRI3BP
										PARP10			NOS3			KLF4			AL021368.2			BRIP1
										PCDH7			NOSTRIN			KYNU			AL022322.1			BRMS1
										PCDH9			NR5A2			LAD1			AL031282.2			BTBD11
										PDCD1LG2			OLMALINC			LAMB3			AL031728.1			BTC
										PFAS			OSBPL6			LINC01215			AL034550.1			BTN2A2
										PHGDH			PALMD			LINC01268			AL035665.1			BX255923.2
										PKMYT1			PAN2			LINC01539			AL049840.1			BX640514.2
										PLEKHG4			PBX1			LINC02528			AL049840.5			C12orf43
										POLR3H			PDE3A			LINC02541			AL117379.1			C15orf48
										POP1			PER3			LITAF			AL122125.1			C16orf59
										PRMT6			PGM5P2			LRG1			AL132709.1			C16orf74
										PRR29			PLAC8			LST1			AL132780.1			C17orf53
										PSAT1			PLEKHH2			LTB			AL132989.1			C19orf47
										PTGER4			PPP1R32			LYPD6			AL133230.1			C19orf60
										PTGIS			PPP1R3E			MAP10			AL133243.2			C19orf66
										PTX3			PROCA1			MAP2K3			AL133325.3			C1QTNF1
										RAB3IL1			PSMD6-AS2			MAP3K8			AL136164.4			C1orf147
										RFLNA			PTK2B			MAPKBP1			AL136985.3			C21orf2
										RGS4			PTPRH			MARCKS			AL139289.1			C21orf91
										RND3			PTPRU			MCHR1			AL139407.1			C2CD4A
										ROBO4			PYROXD2			MGLL			AL158206.1			C2CD4B
										RRM2			RAI2			MIR155HG			AL159169.2			C4orf46
										RRN3P3			RGCC			MPP4			AL162231.2			C5orf56
										RRP9			RIMS1			MRGPRX3			AL353150.1			C6orf58
										RSAD2			RNASE1			MSC			AL353625.1			C7orf31
										SEMA3C			RPARP-AS1			MSX1			AL353763.2			C8orf4
										SERPIND1			RUNX1T1			MX2			AL355388.2			C8orf48
										SFPQ			SALL2			MYO1B			AL355488.2			CA8
										SGK1			SALL4			MYPN			AL359220.1			CADM1
										SGPP2			SATB1			NBN			AL359510.2			CAMK1D
										SH2D5			SCIN			NCF4			AL359881.1			CAP2
										SLC22A4			SEMA3G			NEURL3			AL359922.2			CARMIL1
										SLC26A1			SESN3			NFIX			AL365205.1			CASP1
										SLC27A4			SHISA3			NFKB1			AL390728.6			CBLN2
										SLC2A6			SLC1A1			NFKB2			AL391244.3			CBR3
										SLC3A2			SLC2A9			NFKBIA			AL391684.1			CBX4
										SLC4A2			SLC6A15			NFKBIE			AL442125.1			CCDC134
										SLC7A5			SLC6A16			NKX3-1			AL449212.1			CCDC157
										SLCO2B1			SLC7A8			NLRC5			AL513550.1			CCDC28B
										SNAI2			SLC9A9			NLRP3			AL583785.1			CCDC71
										SPAAR			SMAD6			NOCT			AL590004.4			CCDC94
										SPTBN5			SMAD9			NOD2			AL590560.2			CCL17
										SREBF1			SMARCD3			NPHS1			AL590617.2			CCL2
										ST5			SMCO3			NR4A3			AL591845.1			CCL20
										TCF19			SMG1P7			NUAK2			AL591895.1			CCL5
										TCTA			SPINK5			OLR1			AL731569.1			CCL8
										TLR2			STON1			OR2I1P			AL732372.2			CCNE2
										TMEM199			TCEA3			PALD1			ALDH1L2			CCNF
										TNFAIP2			TESMIN			PARP14			ALDH3B1			CCR4
										TNFRSF9			TGFBI			PARP8			ALDH6A1			CD207
										TP53I3			THBD			PDE4D			ALDOC			CD247
										TRAF1			THSD7A			PDZD2			ALG10B			CD38
										TRIM16			TLCD2			PEX11G			ALKBH6			CD3EAP
										TRMT61A			TMEM117			PFKFB3			ALPL			CD40
										TXNRD2			TMEM147-AS1			PIK3C2B			AMY2B			CD69
										TYMS			TMEM37			PLAU			ANG			CD70
										UAP1L1			TMEM45A			PLPP3			ANKRA2			CD74
										UHRF1			TMIGD3			POU2F2			ANKRD24			CD80
										UQCR11			TRAM2-AS1			PPM1H			ANKRD28			CD82
										UTP14A			TRIM45			PPP1R15B			ANKRD29			CD83
										VASN			TRIM6			PRRG4			ANKRD34A			CDC25A
										WDFY4			TRPV1			PRRX1			ANKRD36			CDC45
										WDR4			TSPAN13			PSEN2			ANKRD36C			CDC6
										XYLB			TTC2			PSTPIP2			ANXA9			CDCA4
										ZFHX2			TUBB3			PTAFR			AP000593.3			CDCA5
										ZNF33B			ZCCHC24			PTX3			AP000695.2			CDH11
										ZNF367			ZMAT1			RAPGEF5			AP000866.2			CDK5R1
										ZWINT						RASSF5			AP001157.1			CDON
																RCSD1			AP001528.2			CEACAM1
																RELB			AP001528.3			CEBPB
																RELL1			AP001922.6			CEBPD
																RFLNA			AP002387.1			CEMIP
																RFTN1			AP003469.4			CENPB
																RGS3			AP005233.2			CENPU
																RIN2			AP006621.2			CENPX
																RIPK2			AP006621.3			CEP135
																RLBP1			AP1G2			CFAP157
																RND1			APCDD1			CFAP161
																RNF19B			APLN			CHAC2
																RSAD2			APOL4			CHAF1A
																RTP4			APOLD1			CHAF1B
																SAMD4A			AQP1			CHGA
																SAMD9L			AQP3			CHI3L2
																SDC4			AR			CHMP6
																SELE			AREG			CHPF2
																SGPP2			ARHGAP18			CHRNA1
																SLC12A2			ARHGAP28			CHRNB1
																SLC15A3			ARHGAP6			CHST2
																SLC26A9			ARHGEF10			CITED4
																SLC2A6			ARHGEF25			CLDN1
																SLC41A1			ARL13A			CLDN14
																SLC41A2			ARL17A			CLDN23
																SLC6A4			ARR3			CLEC4E
																SLC8A3			ARSG			CLGN
																SLCO2B1			ARSK			CLN6
																SNN			ASNS			CLPTM1
																SOCS1			ASS1			CLSPN
																SOD2			ATG16L2			CMPK2
																SP6			ATG9B			CNDP2
																SQSTM1			ATM			CNKSR3
																SSTR2			ATP2A3			CNP
																STAT5A			ATP6V0A4			COL17A1
																STUM			ATP8B1			COL8A1
																SYT9			ATP8B3			COLEC10
																TAP1			AURKC			COMMD4
																TGFB3			B3GNT9			COMMD5
																TIFA			BAALC			COQ7
																TLCD1			BACE1-AS			CPED1
																TLE3			BAIAP2L1			CPPED1
																TLR2			BFSP1			CR1L
																TMCC2			BOLA3-AS1			CREB3
																TMEM217			BTAF1			CRISPLD1
																TNF			BX255923.1			CSF1
																TNFAIP2			BX322557.1			CSF2
																TNFAIP3			C11orf65			CSF2RB
																TNFAIP6			C12orf66			CSF3
																TNFAIP8			C17orf67			CSK
																TNFRSF11B			C1orf132			CSNK1G2
																TNFRSF9			C1orf226			CTHRC1
																TNFSF15			C6orf141			CTSK
																TNFSF18			C6orf163			CTSO
																TNFSF9			C8orf44			CTSS
																TNIP1			C9orf47			CX3CL1
																TNIP3			CA11			CXCL1
																TP63			CA5B			CXCL10
																TPBGL			CABP1			CXCL11
																TRAF1			CACNA2D4			CXCL2
																TTC39A			CACNG8			CXCL3
																TTLL6			CADM3			CXCL5
																UGCG			CADM3-AS1			CXCL6
																UNC13A			CALCRL			CXCL8
																USP18			CAMK2B			CXCL9
																USP54			CAPN11			CYB561D2
																VCAM1			CAPN12			CYB5R2
																VSIR			CAPRIN2			CYLD
																WISP1			CARD8			CYP2J2
																WNT5A			CARF			CYTH4
																WTAP			CASC18			DAPK2
																ZC3H12C			CASP12			DCBLD2
																ZC3H7B			CATSPERG			DCLK3
																ZNF71			CBX7			DCLRE1B
																			CCDC102B			DDA1
																			CCDC113			DDX28
																			CCDC144A			DDX39A
																			CCDC144B			DDX49
																			CCDC163			DDX58
																			CCDC169			DEDD
																			CCDC18-AS1			DENND6B
																			CCDC180			DGCR11
																			CCDC68			DHX37
																			CCDC74A			DHX58
																			CCM2L			DIO2
																			CCNA1			DNAJA1
																			CCND2			DNAJB6
																			CCND2-AS1			DNAJC30
																			CD163L1			DNPEP
																			CD27-AS1			DOK5
																			CD302			DPP3
																			CD37			DPYSL4
																			CD55			DRAM1
																			CDH12			DRC3
																			CDHR1			DSCC1
																			CDRT4			DTL
																			CEP44			DTX4
																			CEP70			DUS3L
																			CFAP57			DUSP8
																			CFAP69			E2F1
																			CHRD			E2F2
																			CLDN10			EBI3
																			CLDN7			ECHS1
																			CLEC12B			EDF1
																			CLEC4GP1			EGFLAM
																			CLMN			EGOT
																			CLYBL			EHD1
																			CMBL			EID3
																			CMKLR1			ELF3
																			CNTNAP3			ENPP2
																			COG6			EPHA6
																			COL1A2			EPHB1
																			COLEC12			EPHB2
																			CORO2A			EPS8L1
																			CPLX1			EPSTI1
																			CPXM2			ESCO2
																			CRHBP			ESPL1
																			CROT			ESS2
																			CRP			ETV3L
																			CTDSPL			ETV7
																			CTGF			EXO1
																			CTH			EXOC3-AS1
																			CUL4B			EXOC3L4
																			CUTC			F2RL1
																			CXCL12			F8A1
																			CXorf36			FABP4
																			CYBRD1			FABP5
																			CYP26B1			FABP5P7
																			CYTL1			FADD
																			CYYR1			FAM110A
																			DACH1			FAM111B
																			DAW1			FAM117A
																			DCST2			FAM129A
																			DFNB59			FAM151A
																			DGKA			FAM213B
																			DGKE			FAM26F
																			DHRS9			FAM46A
																			DICER1-AS1			FAM50B
																			DLG1			FANCA
																			DLG3			FAS
																			DLG4			FBLL1
																			DNAH8			FBRS
																			DNAJB4			FBXL19-AS1
																			DNAJC12			FBXL6
																			DNHD1			FBXO32
																			DPH5			FBXO5
																			DUSP4			FBXO6
																			DUSP5P1			FCGR2A
																			EDA			FCRL6
																			EDNRB			FCRLB
																			ELK4			FEN1
																			ELMOD1			FERMT3
																			EMCN			FGF18
																			EML6			FJX1
																			ENTPD1			FKBPL
																			EPHX2			FKRP
																			ERMP1			FLVCR2
																			ERV3-1			FOS
																			ETV1			FOSB
																			EXTL3-AS1			FOSL1
																			EZH1			FOXC2
																			FADS1			FOXF1
																			FAHD2B			FOXN3-AS1
																			FAM117B			FP565260.3
																			FAM13A-AS1			FSD1L
																			FAM162B			FST
																			FAM174B			FTH1
																			FAM213A			FUS
																			FAM227A			FXYD2
																			FAM66C			FZD1
																			FAM84B			FZD5
																			FAM8A1			FZD8
																			FAN1			G0S2
																			FANK1			GADD45G
																			FAXDC2			GAL
																			FBLN7			GALNT4
																			FBXO17			GATA4
																			FBXO36			GBP1
																			FCN3			GBP1P1
																			FDFT1			GBP4
																			FER1L4			GBP5
																			FHDC1			GBX2
																			FHL1			GCH1
																			FKBP7			GDAP1
																			FLJ46284			GEM
																			FLNB-AS1			GFPT2
																			FPGT-TNNI3K			GHRL
																			FRG1HP			GINS1
																			FRMD3			GINS2
																			FRY			GLIPR1
																			GABBR1			GMNN
																			GABBR2			GP1BA
																			GABPB1-AS1			GPAT2
																			GABRE			GPC5
																			GALNT15			GPER1
																			GAN			GPR137
																			GARNL3			GPR182
																			GCKR			GPR37L1
																			GCNT1			GPR68
																			GCOM1			GPRC5B
																			GDF7			GPS2P1
																			GDPD1			GRIK4
																			GDPD3			GRINA
																			GFOD1			GRIP2
																			GIMAP5			GRWD1
																			GIPC2			GSDMD
																			GIPC3			GXYLT2
																			GIPR			GYPC
																			GJA4			H2AFX
																			GK5			HAPLN3
																			GLCCI1			HAS2
																			GMFG			HAS3
																			GNB3			HAUS8
																			GNG12-AS1			HBB
																			GNG7			HBEGF
																			GNRH1			HCFC1
																			GOLGA6L9			HELLS
																			GOLGA8B			HELZ2
																			GOLGA8N			HEPACAM
																			GPAA1P2			HERC5
																			GPAT3			HERC6
																			GPR155			HEY1
																			GPR162			HGS
																			GPR17			HIRA
																			GPRASP1			HIST1H2AC
																			GPX3			HIST1H2BG
																			GRAMD2A			HIST1H2BK
																			GRB14			HIST1H3E
																			GREB1L			HIST2H2BE
																			GSDMB			HIVEP2
																			GSEC			HLA-DOB
																			GSTM2			HLA-F
																			GSTM3			HMCN2
																			GTF2IP20			HNRNPM
																			H1FX-AS1			HOXB9
																			HCG25			HPDL
																			HCG27			HSD11B1
																			HCRTR1			HSH2D
																			HDAC10			HSPA1A
																			HEATR5A			HSPA1B
																			HES1			HSPA6
																			HESX1			HSPBP1
																			HGF			HSPD1P6
																			HID1			HTR7P1
																			HIF3A			ICAM1
																			HLA-DMA			ICAM5
																			HLTF			ICOSLG
																			HMBOX1			ID2
																			HMCN1			ID3
																			HMGCS1			IDO1
																			HMOX1			IER5
																			HOPX			IFI35
																			HOTAIRM1			IFIH1
																			HOXA-AS2			IFIT1
																			HOXB-AS1			IFIT2
																			HOXB-AS2			IFIT3
																			HOXB-AS3			IFIT5
																			HOXB8			IFITM1
																			HS6ST2			IFNB1
																			HSD17B7			IFNGR2
																			HSD17B8			IGSF3
																			HSF4			IKBKE
																			HTR1B			IL12RB1
																			HTR1D			IL15
																			HTR2B			IL15RA
																			HYPK			IL18BP
																			IDH1-AS1			IL18R1
																			IDI1			IL1A
																			IGF2			IL1B
																			IGFBP3			IL32
																			IGFBP4			IL34
																			IGFBP5			IL3RA
																			IGIP			IL4I1
																			IL31RA			IL4R
																			INCA1			IL6
																			INPP5D			IL7
																			INSIG1			IL7R
																			INSR			INAVA
																			INTS4P2			IPPK
																			ITGA10			IRAK2
																			ITGA2B			IRF1
																			ITGB4			IRF2BP1
																			JMJD7-PLA2G4B			ISG20
																			JPH4			ITGAM
																			KATNAL2			ITGB8
																			KCNAB2			ITPA
																			KCNC3			JADE2
																			KCNC4			JAG1
																			KCNK6			JAM2
																			KCNMB4			JDP2
																			KCNN3			JHDM1D-AS1
																			KCNN4			JUP
																			KCNQ1OT1			KCNMB1
																			KCTD12			KCNN2
																			KCTD19			KDM4D
																			KDELR3			KDM8
																			KIAA0907			KIAA1217
																			KIAA1024			KIAA1644
																			KIAA1161			KIFC1
																			KIAA1958			KIFC3
																			KIF12			KIRREL2
																			KIF9-AS1			KITLG
																			KIT			KLHL21
																			KIZ			KPNA2P1
																			KLF12			KPTN
																			KLHDC1			KYNU
																			KLHL3			L3MBTL4
																			KLK1			LAD1
																			KLRG1			LAMB3
																			KRT19			LAMP3
																			KRT7-AS			LANCL2
																			KRT8			LAP3
																			KSR2			LBH
																			KTN1-AS1			LBX2-AS1
																			KYAT1			LGALS9
																			L3MBTL1			LIMD2
																			LAMTOR5-AS1			LINC00460
																			LCA5			LINC00680
																			LDB2			LINC00920
																			LENG8-AS1			LINC01119
																			LEPR			LINC01215
																			LETMD1			LINC01539
																			LHX6			LINC01605
																			LIMCH1			LINC01852
																			LINC-PINT			LINC01894
																			LINC00205			LINC01963
																			LINC00305			LINC01985
																			LINC00342			LINC02056
																			LINC00475			LINC02528
																			LINC00520			LINC02541
																			LINC00592			LIPG
																			LINC00607			LITAF
																			LINC00663			LMNB2
																			LINC00894			LPP-AS2
																			LINC00899			LRG1
																			LINC00910			LRRC32
																			LINC00926			LRRC4
																			LINC00954			LRRC49
																			LINC00957			LRRC55
																			LINC00969			LRWD1
																			LINC01004			LSAMP
																			LINC01013			LST1
																			LINC01089			LTA
																			LINC01106			LTB
																			LINC01126			LURAP1L
																			LINC01176			LYPD1
																			LINC01235			LYPD6
																			LINC01238			MAD2L1BP
																			LINC01252			MAP2K3
																			LINC01301			MAP3K8
																			LINC01355			MAP7
																			LINC01356			MAPK8IP1
																			LINC01480			MAPKBP1
																			LINC01572			MARCKS
																			LINC01829			MASTL
																			LINC01876			MB21D1
																			LINC02210			MB21D2
																			LINC02298			MCHR1
																			LIPE-AS1			MCM10
																			LMCD1			MCM2
																			LMO7			MCM3
																			LONRF3			MCM4
																			LOXL3			MCM5
																			LOXL4			MCM7
																			LPAR2			MCOLN1
																			LPCAT4			MED15
																			LPL			MED22
																			LRP1			MED24
																			LRP11			MEGF10
																			LRRC1			MEIS3P1
																			LRRC23			MEOX2
																			LRRC36			METTL1
																			LRRC6			METTL12
																			LRRC75A			MEX3D
																			LTB4R			MFSD12
																			LTB4R2			MFSD2A
																			LUC7L3			MGAT4C
																			LXN			MGLL
																			LYVE1			MGRN1
																			MACF1			MICALL1
																			MALAT1			MIR155HG
																			MAMLD1			MIXL1
																			MAOA			MMP10
																			MAP2			MMP19
																			MAP2K6			MNS1
																			MAPK10			MOB3B
																			MAPKAPK5-AS1			MOK
																			MCEE			MOV10
																			MCF2L			MPP4
																			MEDAG			MRGPRX3
																			MEG3			MRPL1
																			MEG8			MRPS12
																			MEG9			MSC
																			MELTF			MSX1
																			MELTF-AS1			MT1E
																			METTL7A			MT1F
																			MFSD6			MT1M
																			MGARP			MT2A
																			MGAT5			MTFP1
																			MGP			MTMR7
																			MHENCR			MX1
																			MID2			MX2
																			MIF4GD			MYB
																			MIR100HG			MYBL2
																			MIR181A2HG			MYD88
																			MIR99AHG			MYO1B
																			MMP11			MYOM1
																			MMP24			N4BP1
																			MMRN1			NAPA
																			MN1			NAT8B
																			MOCOS			NBN
																			MORN4			NCAPG
																			MPZ			NCAPH
																			MPZL2			NCAPH2
																			MRAP2			NCEH1
																			MROH8			NCF2
																			MS4A6A			NCF4
																			MSH5			NCLN
																			MSMO1			NCOA5
																			MSS51			NCOA7
																			MST1L			NDUFC2
																			MST1P2			NECTIN2
																			MTUS1			NEMP1
																			MUC1			NEURL3
																			MXI1			NFIX
																			MYCBPAP			NFKB1
																			MYO15B			NFKB2
																			MYOM3			NFKBIA
																			MYOZ2			NFKBIB
																			MYRF			NFKBIE
																			NAALAD2			NFKBIZ
																			NEAT1			NGRN
																			NEB			NINJ1
																			NEIL1			NKAPL
																			NEK5			NKX3-1
																			NEURL1B			NLRC5
																			NHLRC3			NLRP3
																			NID1			NMI
																			NIPAL3			NOCT
																			NKTR			NOD2
																			NMRAL2P			NOV
																			NMRK1			NPHS1
																			NOS3			NRAV
																			NOSTRIN			NSUN5
																			NOTCH3			NTN1
																			NPIPA1			NUAK2
																			NPIPB15			NUBP1
																			NPIPB3			NUP62
																			NPR2			NXF1
																			NPTN-IT1			OAS1
																			NPTX1			OAS2
																			NQO1			OAS3
																			NR2F2-AS1			OASL
																			NR5A2			OGFR
																			NRG3			OLR1
																			NTN4			OR2I1P
																			NUAK1			ORC1
																			NYAP1			ORC6
																			OGT			P2RX2
																			OLMALINC			P2RY6
																			OMG			PANX1
																			OPHN1			PAPPA
																			OSBPL10			PARP10
																			OSBPL6			PARP8
																			OVGP1			PARP9
																			PABPC1L			PCDH12
																			PACERR			PCDH9
																			PAIP2B			PCLAF
																			PALMD			PDCD1LG2
																			PAN2			PDE1C
																			PAN3-AS1			PDE5A
																			PATJ			PDGFB
																			PCAT19			PDGFRA
																			PCDH17			PDLIM4
																			PDE2A			PDZD2
																			PDE3A			PEG10
																			PDE6B			PES1
																			PDK4			PEX11G
																			PDXDC2P-NPIPB14P			PFKFB3
																			PELI2			PHGDH
																			PER3			PIGW
																			PFN1P2			PIK3C2B
																			PGAP1			PIK3CD
																			PGM5P2			PIM2
																			PHEX			PKD1L1
																			PHKA1			PKM
																			PI16			PKMYT1
																			PIGL			PLAU
																			PIR			PLEKHF1
																			PKHD1L1			PLEKHG4
																			PLCXD2			PLPP3
																			PLEKHH2			PLSCR1
																			PNISR			PLXNA1
																			PNMA8A			PMEPA1
																			PNPLA3			PML
																			PODN			POGLUT1
																			POLG2			POLR3H
																			POPDC3			POMC
																			POSTN			POP1
																			POU4F1			POP7
																			PPL			POPDC2
																			PPM1J			POU2F2
																			PPP1R32			PPFIBP2
																			PPP1R3E			PPIF
																			PPP2R5A			PPM1H
																			PREX2			PPP1R15A
																			PRICKLE1			PQLC2
																			PRKAA2			PRELID1
																			PRKAR2B			PRIM1
																			PRKG1			PRMT6
																			PROCA1			PRR29
																			PRORSD1P			PRRX1
																			PRRT1			PSEN2
																			PRRT2			PSMA6P1
																			PRSS53			PSMB10
																			PRUNE2			PSMB9
																			PSMD6-AS2			PSMC3
																			PTAR1			PSMC3IP
																			PTCH1			PSME2
																			PTGR1			PSME2P2
																			PTGR2			PSTPIP2
																			PTP4A3			PTAFR
																			PTPN13			PTGS2
																			PTPN4			PTPRG-AS1
																			PTPRH			PTX3
																			PYGL			PUF60
																			PYROXD2			QTRT1
																			PZP			RAB36
																			RAB3B			RAB43
																			RAB3C			RABEP2
																			RABL2A			RAC2
																			RAD21L1			RAD54L
																			RAD51-AS1			RANGAP1
																			RALGPS1			RARRES1
																			RALGPS2			RASSF5
																			RAMP2			RBL1
																			RAMP2-AS1			RBM3
																			RASA2			RBM38
																			RASD1			RCAN1
																			RASGRP2			RCSD1
																			RASSF9			RECQL4
																			RBM12B-AS1			RELB
																			RBM6			RFC2
																			RCOR2			RFC3
																			REEP2			RFLNA
																			REPS2			RFTN1
																			REXO5			RGS3
																			RFTN2			RHBDD3
																			RGCC			RHEBL1
																			RGL3			RHOB
																			RGS7BP			RHOG
																			RHOBTB1			RIBC2
																			RHOBTB3			RIN2
																			RIMS1			RIOX1
																			RIMS2			RIPK2
																			RNASE1			RIPOR1
																			RNF125			RIPOR3
																			RNF139-AS1			RLBP1
																			RNF152			RMDN2
																			RPARP-AS1			RMDN3
																			RPL23AP53			RNASEH1-AS1
																			RPL32P3			RND1
																			RPS10P7			RNF19B
																			RPS3AP38			RNF25
																			RPS6KA5			RNLS
																			RPSAP52			ROBO2
																			RSPO3			ROBO4
																			RSRP1			RP1L1
																			RUNX1T1			RPA4
																			RUSC1-AS1			RPL10P16
																			S100A13			RPS19BP1
																			SALL2			RPS6KA4
																			SALL4			RPUSD1
																			SATB1			RRAGC
																			SATB2			RRM2
																			SCAMP5			RRN3P3
																			SCART1			RRP1
																			SCD			RRP12
																			SCG5			RRP9
																			SCIN			RRS1
																			SCN10A			RSAD2
																			SCN9A			RTL5
																			SCNN1B			RTN1
																			SDCBP2			RTP4
																			SDCBP2-AS1			S100A3
																			SDHAF4			SAMD15
																			SEMA3B			SAMD4A
																			SEMA3G			SAMD9
																			SEMA4G			SAMD9L
																			SEMA6A			SAMHD1
																			SESN3			SCAMP3
																			SFTA1P			SCARF1
																			SGK494			SDC4
																			SH3BGR			SEC11C
																			SH3BGRL2			SECTM1
																			SHC3			SELE
																			SHE			SELENOM
																			SHF			SEMA3C
																			SIRT5			SEMA4B
																			SIX4			SERPINB2
																			SLC12A5			SERPINB8
																			SLC13A4			SERPIND1
																			SLC16A13			SERTAD1
																			SLC16A2			SETD1B
																			SLC16A5			SF3B4
																			SLC1A1			SGK1
																			SLC25A21-AS1			SGPP2
																			SLC25A29			SH2D2A
																			SLC29A2			SH3BP5
																			SLC2A11			SH3RF3
																			SLC2A3			SH3RF3-AS1
																			SLC37A2			SH3TC1
																			SLC44A5			SHB
																			SLC6A15			SIRPA
																			SLC6A16			SIRPB2
																			SLC6A6			SIRT7
																			SLC7A8			SKA1
																			SLC9A5			SKA3
																			SLC9A7			SLAMF8
																			SLCO2A1			SLC12A2
																			SMAD6			SLC12A7
																			SMAD9			SLC15A3
																			SMARCD3			SLC22A4
																			SMC2-AS1			SLC26A9
																			SMG1P7			SLC2A6
																			SMIM3			SLC2A8
																			SMPD3			SLC39A3
																			SNHG20			SLC41A1
																			SNHG28			SLC41A2
																			SNORD63B			SLC43A2
																			SNRK			SLC4A2
																			SNX32			SLC6A4
																			SOCS2			SLC7A2
																			SORBS2			SLC7A5
																			SPACA6P-AS			SLC8A3
																			SPAG4			SLC9A1
																			SPEG			SLC9A8
																			SPINK5			SLCO2B1
																			SPINT1			SLCO4A1
																			SPOCK2			SLCO5A1
																			SPOCK3			SNAPC4
																			SPRY1			SNCAIP
																			SRPX2			SNHG26
																			SSBP2			SNN
																			SSFA2			SNX8
																			ST20			SOCS1
																			ST3GAL6			SOD2
																			ST6GALNAC3			SP110
																			STEAP2			SP2
																			STK38L			SP6
																			STN1			SPAG1
																			STON1			SPC25
																			STPG1			SPHK1
																			STRADA			SPPL2A
																			STX16			SPTBN5
																			SULT1C4			SPX
																			SV2A			SQSTM1
																			SYBU			SRCIN1
																			SYNE2			SREBF1
																			SYNGAP1			SRRT
																			SYNGR1			SSTR2
																			SYT17			ST13P19
																			TANC2			ST3GAL2
																			TAPT1-AS1			ST5
																			TBC1D8			ST6GAL1
																			TBC1D8B			STAMBPL1
																			TBX6			STAP2
																			TCEA3			STARD10
																			TCP11L2			STAT1
																			TCTE3			STAT4
																			TCTEX1D1			STAT5A
																			TDRKH			STK40
																			TESMIN			STOML1
																			TGFBI			STUM
																			THBD			SULF1
																			THCAT158			SURF2
																			THSD7A			SUSD5
																			TINAGL1			SVIL
																			TLCD2			SVILP1
																			TLE6			SYT9
																			TLL1			TAP1
																			TM4SF18			TAP2
																			TM7SF2			TAPBP
																			TMC7			TAPBPL
																			TMEM110-MUSTN1			TBCC
																			TMEM117			TCF19
																			TMEM143			TCF7
																			TMEM147-AS1			TFAP4
																			TMEM161B-AS1			TFRC
																			TMEM198B			TGFB2
																			TMEM26			TGFB3
																			TMEM37			THOP1
																			TMEM38A			THY1
																			TMEM45A			TIFA
																			TMEM45B			TIMM10
																			TMEM47			TIMM13
																			TMEM65			TIPIN
																			TMEM71			TK1
																			TMEM8B			TLCD1
																			TMEM92-AS1			TLE3
																			TMEM9B-AS1			TLNRD1
																			TNFRSF10D			TLR1
																			TNR			TLR2
																			TNXB			TLR3
																			TP53INP1			TMCC2
																			TP53TG1			TMEM108
																			TPCN1			TMEM120A
																			TPD52			TMEM158
																			TPT1-AS1			TMEM191A
																			TRIM45			TMEM201
																			TRIM6			TMEM208
																			TRIM7			TMEM217
																			TRIQK			TMEM222
																			TSC22D1			TMEM237
																			TSC22D3			TMEM51
																			TSPAN13			TMEM52B
																			TSPYL2			TMSB4XP4
																			TTBK2			TNF
																			TTC29			TNFAIP2
																			TTC32			TNFAIP3
																			TTLL3			TNFAIP6
																			TTN			TNFAIP8
																			TUB			TNFRSF11B
																			TUBG2			TNFRSF14
																			TULP2			TNFRSF1B
																			TXNIP			TNFRSF9
																			TXNRD1			TNFSF13B
																			U2AF1			TNFSF15
																			UBAP1L			TNFSF18
																			UBE2V1			TNFSF9
																			UBR5-AS1			TNIP1
																			UCP2			TNIP2
																			ULBP1			TNIP3
																			USP53			TOB2P1
																			UVSSA			TOE1
																			VAMP4			TOLLIP
																			VCAN			TOMM40
																			VIPR1			TONSL
																			VLDLR			TP63
																			VSIG1			TPO
																			VSIG2			TRADD
																			VWDE			TRAF1
																			WDR27			TRAF3
																			WIPI1			TRAFD1
																			WNT2B			TRAIP
																			WSB1			TRAPPC3L
																			XIST			TRIM14
																			YPEL4			TRIM16
																			Y_RNA			TRIM21
																			Z82243.1			TRIM26
																			Z84485.1			TRIM36
																			Z93930.2			TRIM47
																			Z98749.2			TSNAXIP1
																			Z99289.1			TTC30A
																			ZBTB18			TTC30B
																			ZBTB25			TTLL6
																			ZBTB37			TUBB2A
																			ZBTB8A			TUBB2B
																			ZC3H6			TUBB4B
																			ZCCHC24			TUSC1
																			ZCWPW1			TYK2
																			ZDBF2			TYMP
																			ZFC3H1			U2AF2
																			ZFP62			U62317.2
																			ZKSCAN8			UBB
																			ZMAT1			UBE2FP1
																			ZNF117			UBXN11
																			ZNF121			UGCG
																			ZNF169			UHRF1
																			ZNF248			UNC13A
																			ZNF25			UNC93B1
																			ZNF337			UNQ6494
																			ZNF366			UQCC3
																			ZNF385D			UQCR11
																			ZNF415			USP18
																			ZNF436-AS1			USP30-AS1
																			ZNF449			USP54
																			ZNF467			UST
																			ZNF493			UTP14A
																			ZNF514			VASN
																			ZNF529-AS1			VCAM1
																			ZNF546			VPS18
																			ZNF558			VSIR
																			ZNF578			VSTM1
																			ZNF621			WDFY4
																			ZNF785			WDR62
																			ZNF8			WDR81
																			ZNF815P			WISP1
																			ZNF83			WNT5A
																			ZNF841			WTAP
																			ZNF883			WWP2
																			ZNRD1ASP			XRCC2
																			ZSCAN31			YPEL2
																						ZBTB46
																						ZC3H12A
																						ZC3H12C
																						ZC3H7B
																						ZDHHC23
																						ZFHX2
																						ZMIZ1
																						ZNF235
																						ZNF319
																						ZNF365
																						ZNF367
																						ZNF407
																						ZNF423
																						ZNF469
																						ZNF574
																						ZNF641
																						ZNF71
																						ZNF710
																						ZNF787
																						ZNFX1
																						ZNHIT2
																						ZSCAN2
																						ZSWIM4
																						ZWINT
																						ZYX

## Sheet: var14 up 6h Wiki
	Term	Overlap	P-value	Adjusted P-value	Old P-value	Old Adjusted P-value	Odds Ratio	Combined Score	Genes
	Cells and Molecules involved in local acute inflammatory response WP4493	3/17	4.9422e-06	0.00233272	0	0	88.2353	1078.03	IL6;CXCL8;VCAM1
	Photodynamic therapy-induced NF-kB survival signaling WP3617	3/35	4.63969e-05	0.0109497	0	0	42.8571	427.64	IL6;CXCL8;VCAM1
	miRNAs involvement in the immune response in sepsis WP4329	3/37	5.49284e-05	0.00864207	0	0	40.5405	397.682	IL6;CXCL8;VCAM1
	Spinal Cord Injury WP2431	4/118	8.92962e-05	0.010537	0	0	16.9492	158.026	CXCL10;IL6;CXCL8;TNFSF13B
	Non-genomic actions of 1,25 dihydroxyvitamin D3 WP4341	3/71	0.000385467	0.0363881	0	0	21.1268	166.079	IL6;CXCL8;RSAD2
	Amplification and Expansion of Oncogenic Pathways as Metastatic Traits WP3678	2/17	0.00052043	0.0409405	0	0	58.8235	444.756	VCAM1;TCF7
	Overview of nanoparticle effects WP3287	2/19	0.000652712	0.0440114	0	0	52.6316	386.02	IL6;CXCL8
	Toll-like Receptor Signaling Pathway WP75	3/103	0.00114112	0.0673264	0	0	14.5631	98.6758	CXCL10;IL6;CXCL8
	TLR4 Signaling and Tolerance WP3851	2/28	0.00142652	0.074813	0	0	35.7143	234.019	IL6;CXCL8
	Development and heterogeneity of the ILC family WP3893	2/32	0.0018624	0.0879054	0	0	31.25	196.434	IL6;AHR
	Resistin as a regulator of inflammation WP4481	2/33	0.00198006	0.0849624	0	0	30.303	188.625	IL6;CXCL8
	Fibrin Complement Receptor 3 Signaling Pathway WP4136	2/37	0.00248499	0.097743	0	0	27.027	162.094	CXCL10;IL6
	Regulation of toll-like receptor signaling pathway WP1449	3/139	0.00268918	0.0976381	0	0	10.7914	63.8689	CXCL10;IL6;CXCL8
	Nonalcoholic fatty liver disease WP4396	3/155	0.00365577	0.123252	0	0	9.67742	54.3043	IL6;CXCL8;VCAM1
	Aryl Hydrocarbon Receptor Pathway WP2873	2/46	0.00381822	0.120147	0	0	21.7391	121.043	CYP1B1;AHR
	Aryl Hydrocarbon Receptor WP2586	2/46	0.00381822	0.112638	0	0	21.7391	121.043	CYP1B1;AHR
	Thymic Stromal LymphoPoietin (TSLP) Signaling Pathway WP2203	2/47	0.0039829	0.110584	0	0	21.2766	117.569	IL6;CXCL8
	Hepatitis C and Hepatocellular Carcinoma WP3646	2/49	0.00432201	0.113333	0	0	20.4082	111.103	IL6;CXCL8
	RIG-I-like Receptor Signaling WP3865	2/60	0.00641558	0.159376	0	0	16.6667	84.1504	CXCL10;CXCL8
	Lung fibrosis WP3624	2/63	0.00705221	0.166432	0	0	15.873	78.6415	IL6;CXCL8
	Sulindac Metabolic Pathway WP2542	1/5	0.00996097	0.223885	0	0	100	460.908	CYP1B1
	Selenium Micronutrient Network WP15	2/86	0.0128222	0.275094	0	0	11.6279	50.6579	IL6;SELENOT
	Corticotropin-releasing hormone signaling pathway WP2355	2/93	0.0148766	0.305294	0	0	10.7527	45.2469	CRHBP;CXCL8
	Benzo(a)pyrene metabolism WP696	1/9	0.0178601	0.351248	0	0	55.5556	223.622	CYP1B1
	Role Altered Glycolysation of MUC1 in Tumour Microenvironment WP4480	1/9	0.0178601	0.337198	0	0	55.5556	223.622	IL6
	Senescence and Autophagy in Cancer WP615	2/105	0.0187038	0.339545	0	0	9.52381	37.8955	IL6;CXCL8
	IL-10 Anti-inflammatory Signaling Pathway WP4495	1/12	0.023744	0.415081	0	0	41.6667	155.851	IL6
	Estrogen Receptor Pathway WP2881	1/13	0.0256977	0.43319	0	0	38.4615	140.821	CYP1B1
	ncRNAs involved in STAT3 signaling in hepatocellular carcinoma WP4337	1/13	0.0256977	0.418253	0	0	38.4615	140.821	IL6
	Adipogenesis WP236	2/130	0.0278404	0.438022	0	0	7.69231	27.5482	IL6;AHR
	Mammary gland development pathway - Embryonic development (Stage 1 of 4) WP2813	1/15	0.0295936	0.450587	0	0	33.3333	117.34	ZEB2
	Metabolic pathway of LDL, HDL and TG, including diseases WP4522	1/16	0.0315359	0.465155	0	0	31.25	108.02	LIPG
	Platelet-mediated interactions with vascular and circulating cells WP4462	1/17	0.0334744	0.478785	0	0	29.4118	99.911	VCAM1
	Estrogen metabolism WP697	1/18	0.0354091	0.491561	0	0	27.7778	92.7996	CYP1B1
	Extracellular vesicles in the crosstalk of cardiac cells WP4300	1/19	0.03734	0.503556	0	0	26.3158	86.5182	IL6
	Sudden Infant Death Syndrome (SIDS) Susceptibility Pathways WP706	2/158	0.0397703	0.521433	0	0	6.32911	20.4091	IL6;CXCL8
	Tamoxifen metabolism WP691	1/21	0.0411905	0.525457	0	0	23.8095	75.9416	CYP1B1
	Transcription factor regulation in adipogenesis WP3599	1/22	0.0431101	0.535473	0	0	22.7273	71.4545	IL6
	Vitamin D in inflammatory diseases WP4482	1/22	0.0431101	0.521743	0	0	22.7273	71.4545	IL6
	EBV LMP1 signaling WP262	1/23	0.045026	0.531307	0	0	21.7391	67.4025	CXCL8
	Hippo-Yap signaling pathway WP4537	1/23	0.045026	0.518348	0	0	21.7391	67.4025	CXCL10
	Cytokines and Inflammatory Response WP530	1/26	0.0507513	0.570348	0	0	19.2308	57.3234	IL6
	EPO Receptor Signaling WP581	1/26	0.0507513	0.557084	0	0	19.2308	57.3234	PTPRU
	Metapathway biotransformation Phase I and II WP702	2/183	0.0517673	0.555322	0	0	5.46448	16.1803	CYP1B1;HS3ST1
	Cannabinoid receptor signaling WP3869	1/29	0.056443	0.592025	0	0	17.2414	49.5608	AHR
	Circadian rhythm related genes WP3594	2/201	0.0611067	0.627008	0	0	4.97512	13.9061	IL6;AHR
	Signal transduction through IL1R WP4496	1/33	0.0639803	0.642526	0	0	15.1515	41.6542	IL6
	miRNA regulation of prostate cancer signaling pathways WP3981	1/33	0.0639803	0.62914	0	0	15.1515	41.6542	TCF7
	Type II interferon signaling (IFNG) WP619	1/37	0.0714589	0.688339	0	0	13.5135	35.6572	CXCL10
	Melatonin metabolism and effects WP3298	1/37	0.0714589	0.674572	0	0	13.5135	35.6572	CYP1B1
	Sleep regulation WP3591	1/38	0.0733194	0.678564	0	0	13.1579	34.3807	IL6
	Bladder Cancer WP2828	1/40	0.0770295	0.699191	0	0	12.5	32.0446	CXCL8
	Splicing factor NOVA regulated synaptic proteins WP4148	1/42	0.0807252	0.718911	0	0	11.9048	29.9608	EFNA5
	TNF related weak inducer of apoptosis (TWEAK) Signaling Pathway WP2036	1/42	0.0807252	0.705598	0	0	11.9048	29.9608	IL6
	VEGFA-VEGFR2 Signaling Pathway WP3888	2/236	0.0807437	0.692928	0	0	4.23729	10.663	CXCL8;ADAMTS1
	IL-6 signaling pathway WP364	1/43	0.0825676	0.695927	0	0	11.6279	29.0016	IL6
	Selenium Metabolism and Selenoproteins WP28	1/46	0.0880733	0.729309	0	0	10.8696	26.4085	SELENOT
	Tryptophan metabolism WP465	1/46	0.0880733	0.716734	0	0	10.8696	26.4085	CYP1B1
	Differentiation Pathway WP2848	1/48	0.0917258	0.733807	0	0	10.4167	24.8849	IL6
	Exercise-induced Circadian Regulation WP410	1/48	0.0917258	0.721576	0	0	10.4167	24.8849	HSPA8
	IL-3 Signaling Pathway WP286	1/49	0.0935467	0.723837	0	0	10.2041	24.1765	CXCL8
	Photodynamic therapy-induced AP-1 survival signaling. WP3611	1/50	0.0953641	0.725998	0	0	10	23.5005	IL6
	Vitamin B12 Metabolism WP1533	1/50	0.0953641	0.714474	0	0	10	23.5005	IL6
	TGF-beta Receptor Signaling WP560	1/54	0.102598	0.756661	0	0	9.25926	21.0827	ZEB2
	RANKL/RANK (Receptor activator of NFKB (ligand)) Signaling Pathway WP2018	1/55	0.104398	0.758088	0	0	9.09091	20.5413	VCAM1
	Hematopoietic Stem Cell Differentiation WP2849	1/55	0.104398	0.746602	0	0	9.09091	20.5413	IL6
	Oxidation by Cytochrome P450 WP43	1/61	0.115122	0.811009	0	0	8.19672	17.7194	CYP1B1
	Endometrial cancer WP4155	1/63	0.118669	0.823702	0	0	7.93651	16.916	TCF7
	Endochondral Ossification WP474	1/64	0.120437	0.82386	0	0	7.8125	16.5362	ADAMTS1
	Folate Metabolism WP176	1/66	0.123963	0.835866	0	0	7.57576	15.8164	IL6
	Parkin-Ubiquitin Proteasomal System pathway WP2359	1/70	0.130974	0.870701	0	0	7.14286	14.5197	HSPA8
	Nuclear Receptors Meta-Pathway WP2882	2/319	0.133441	0.874781	0	0	3.1348	6.31378	CYP1B1;AHR
	Chromosomal and microsatellite instability in colorectal cancer WP4216	1/73	0.136196	0.880612	0	0	6.84932	13.6552	TCF7
	Arrhythmogenic Right Ventricular Cardiomyopathy WP2118	1/74	0.13793	0.879771	0	0	6.75676	13.3852	TCF7
	PI3K-Akt Signaling Pathway WP4172	2/340	0.147805	0.930183	0	0	2.94118	5.62313	IL6;EFNA5
	Viral Acute Myocarditis WP4298	1/84	0.155084	0.963153	0	0	5.95238	11.094	IL6
	ncRNAs involved in Wnt signaling in hepatocellular carcinoma WP4336	1/86	0.158475	0.971429	0	0	5.81395	10.7102	TCF7
	Allograft Rejection WP2328	1/89	0.163536	0.9896	0	0	5.61798	10.1726	CXCL8
	T-Cell antigen Receptor (TCR) Signaling Pathway WP69	1/90	0.165216	0.987113	0	0	5.55556	10.0028	IL6
	TNF alpha Signaling Pathway WP231	1/92	0.168567	0.994545	0	0	5.43478	9.67621	IL6
	LncRNA involvement in canonical Wnt signaling and colorectal cancer WP4258	1/94	0.171905	1	0	0	5.31915	9.36604	TCF7
	Pathways Regulating Hippo Signaling WP4540	1/98	0.178541	1	0	0	5.10204	8.79049	TCF7
	Wnt Signaling Pathway and Pluripotency WP399	1/102	0.185126	1	0	0	4.90196	8.26823	TCF7
	DNA Damage Response (only ATM dependent) WP710	1/110	0.198141	1	0	0	4.54545	7.35807	TCF7
	Wnt Signaling WP428	1/115	0.206172	1	0	0	4.34783	6.8654	TCF7
	Hippo-Merlin Signaling Dysregulation WP4541	1/120	0.214125	1	0	0	4.16667	6.42164	CXCL10
	TGF-beta Signaling Pathway WP366	1/132	0.232897	1	0	0	3.78788	5.51955	ZEB2
	Endoderm Differentiation WP2853	1/141	0.246688	1	0	0	3.5461	4.96323	TCF7
	Regulation of Actin Cytoskeleton WP51	1/150	0.260237	1	0	0	3.33333	4.48721	RDX
	Integrated Breast Cancer Pathway WP1984	1/151	0.261727	1	0	0	3.31126	4.43858	AHR
	Breast cancer pathway WP4262	1/154	0.266182	1	0	0	3.24675	4.29732	TCF7
	Myometrial Relaxation and Contraction Pathways WP289	1/156	0.269137	1	0	0	3.20513	4.20684	IL6
	Epithelial to mesenchymal transition in colorectal cancer WP4239	1/159	0.273548	1	0	0	3.14465	4.07634	ZEB2
	EGF/EGFR Signaling Pathway WP437	1/162	0.277933	1	0	0	3.08642	3.95177	SH3KBP1
	Chemokine signaling pathway WP3929	1/164	0.280842	1	0	0	3.04878	3.87184	CXCL10
	Vitamin D Receptor Pathway WP2877	1/182	0.306514	1	0	0	2.74725	3.2486	EFNA5
	MAPK Signaling Pathway WP382	1/246	0.390756	1	0	0	2.03252	1.9099	HSPA8
	Focal Adhesion-PI3K-Akt-mTOR-signaling pathway WP3932	1/303	0.457321	1	0	0	1.65017	1.29104	EFNA5

## Sheet: var14 down 6h Wiki
	Term	Overlap	P-value	Adjusted P-value	Old P-value	Old Adjusted P-value	Odds Ratio	Combined Score	Genes
	Focal Adhesion-PI3K-Akt-mTOR-signaling pathway WP3932	6/303	0.000130397	0.0615476	0	0	7.61615	68.1258	PFKFB4;PIK3IP1;ITGB4;ITGA10;DDIT4;SLC2A1
	GPCRs, Class C Metabotropic glutamate, pheromone WP501	2/15	0.000681247	0.160774	0	0	51.2821	373.927	GPRC5B;GPRC5A
	Eicosanoid Synthesis WP167	2/27	0.00223233	0.351221	0	0	28.49	173.923	PTGIS;PTGS1
	Hippo-Merlin Signaling Dysregulation WP4541	3/120	0.00375809	0.443454	0	0	9.61538	53.6908	ITGB4;ITGA10;AJUBA
	Prostaglandin Synthesis and Regulation WP98	2/45	0.00611117	0.576894	0	0	17.094	87.1391	PTGIS;PTGS1
	let-7 inhibition of ES cell reprogramming WP3299	1/6	0.0155007	1	0	0	64.1026	267.107	KLF4
	Arrhythmogenic Right Ventricular Cardiomyopathy WP2118	2/74	0.0158933	1	0	0	10.395	43.0547	ITGB4;ITGA10
	HIF1A and PPARG regulation of glycolysis WP2456	1/8	0.0206151	1	0	0	48.0769	186.622	SLC2A1
	Interleukin-1 Induced Activation of NF-kappa-B WP3656	1/10	0.0257034	1	0	0	38.4615	140.813	AJUBA
	SRF and miRs in Smooth Muscle Differentiation and Proliferation WP1991	1/11	0.0282379	1	0	0	34.965	124.723	KLF4
	Integrin-mediated Cell Adhesion WP185	2/101	0.0284257	1	0	0	7.61615	27.117	ITGB4;ITGA10
	Role of Osx and miRNAs in tooth development WP3971	1/15	0.0383111	1	0	0	25.641	83.6414	KLF4
	Cori Cycle WP1946	1/16	0.0408134	1	0	0	24.0385	76.8929	SLC2A1
	Overview of nanoparticle effects WP3287	1/19	0.0482819	1	0	0	20.2429	61.3502	PTGS1
	Cell Differentiation - Index expanded WP2023	1/19	0.0482819	1	0	0	20.2429	61.3502	KLF4
	Farnesoid X Receptor Pathway WP2879	1/19	0.0482819	1	0	0	20.2429	61.3502	SLCO2B1
	Hereditary leiomyomatosis and renal cell carcinoma pathway WP4206	1/20	0.0507587	1	0	0	19.2308	57.3206	SLC2A1
	Regulation of Apoptosis by Parathyroid Hormone-related Protein WP3872	1/22	0.0556934	1	0	0	17.4825	50.4877	ITGB4
	PI3K/AKT/mTOR - VitD3 Signalling WP4141	1/22	0.0556934	1	0	0	17.4825	50.4877	PFKFB4
	PI3K-Akt Signaling Pathway WP4172	3/340	0.0584598	1	0	0	3.39367	9.63603	ITGB4;ITGA10;DDIT4
	White fat cell differentiation WP4149	1/32	0.0799918	1	0	0	12.0192	30.3585	KLF4
	Vitamin D Receptor Pathway WP2877	2/182	0.0812671	1	0	0	4.22654	10.6087	G0S2;KLF4
	Metapathway biotransformation Phase I and II WP702	2/183	0.0820326	1	0	0	4.20345	10.5113	KCNAB2;GAL3ST4
	Alpha 6 Beta 4 signaling pathway WP244	1/33	0.0823877	1	0	0	11.655	29.0946	ITGB4
	Type 2 papillary renal cell carcinoma WP4241	1/34	0.0847774	1	0	0	11.3122	27.9155	SLC2A1
	Target Of Rapamycin (TOR) Signaling WP1471	1/36	0.0895386	1	0	0	10.6838	25.7808	DDIT4
	Photodynamic therapy-induced HIF-1 survival signaling WP3614	1/37	0.0919101	1	0	0	10.395	24.8123	SLC2A1
	Focal Adhesion WP306	2/198	0.0937773	1	0	0	3.885	9.19516	ITGB4;ITGA10
	Metabolic reprogramming in colon cancer WP4290	1/42	0.103677	1	0	0	9.15751	20.7553	SLC2A1
	Glycolysis and Gluconeogenesis WP534	1/45	0.110665	1	0	0	8.54701	18.8141	SLC2A1
	NO/cGMP/PKG mediated Neuroprotection WP4008	1/47	0.115294	1	0	0	8.18331	17.6782	PDE2A
	Mechanoregulation and pathology of YAP/TAZ via Hippo and non-Hippo mechanisms WP4534	1/47	0.115294	1	0	0	8.18331	17.6782	ITGB4
	Exercise-induced Circadian Regulation WP410	1/48	0.1176	1	0	0	8.01282	17.1512	G0S2
	Phosphodiesterases in neuronal function WP4222	1/53	0.12904	1	0	0	7.25689	14.8595	PDE2A
	Preimplantation Embryo WP3527	1/58	0.140334	1	0	0	6.6313	13.0221	KLF4
	TYROBP Causal Network WP3945	1/61	0.147042	1	0	0	6.30517	12.0872	GAL3ST4
	Primary Focal Segmental Glomerulosclerosis FSGS WP2572	1/72	0.171201	1	0	0	5.34188	9.42798	ITGB4
	Pathways in clear cell renal cell carcinoma WP4018	1/85	0.198887	1	0	0	4.52489	7.30776	SLC2A1
	ncRNAs involved in Wnt signaling in hepatocellular carcinoma WP4336	1/86	0.200979	1	0	0	4.47227	7.176	KLF4
	Selenium Micronutrient Network WP15	1/86	0.200979	1	0	0	4.47227	7.176	PTGS1
	Nuclear Receptors Meta-Pathway WP2882	2/319	0.201216	1	0	0	2.41138	3.86636	SLCO2B1;SLC2A1
	Adipogenesis WP236	1/130	0.2879	1	0	0	2.95858	3.68385	PTGIS
	Angiopoietin Like Protein 8 Regulatory Pathway WP3915	1/132	0.291622	1	0	0	2.91375	3.5906	SLC2A1
	TGF-beta Signaling Pathway WP366	1/132	0.291622	1	0	0	2.91375	3.5906	ITGB4
	Ectoderm Differentiation WP2858	1/138	0.302675	1	0	0	2.78707	3.33081	CLVS1
	NRF2 pathway WP2884	1/146	0.31715	1	0	0	2.63435	3.02524	SLC2A1
	Mesodermal Commitment Pathway WP2857	1/147	0.318938	1	0	0	2.61643	2.98995	KLF4
	Insulin Signaling WP481	1/160	0.341774	1	0	0	2.40385	2.58078	SLC2A1

## Sheet: var14 up 6h KEGG
	Term	Overlap	P-value	Adjusted P-value	Old P-value	Old Adjusted P-value	Odds Ratio	Combined Score	Genes
	Influenza A	5/171	2.22531e-05	0.00685397	0	0	14.6199	156.623	HSPA8;CXCL10;IL6;CXCL8;RSAD2
	Malaria	3/49	0.000128098	0.019727	0	0	30.6122	274.369	IL6;CXCL8;VCAM1
	Legionellosis	3/55	0.000180897	0.0185721	0	0	27.2727	235.025	HSPA8;IL6;CXCL8
	Rheumatoid arthritis	3/91	0.00079698	0.0613674	0	0	16.4835	117.605	IL6;CXCL8;TNFSF13B
	IL-17 signaling pathway	3/93	0.000848956	0.0522957	0	0	16.129	114.056	CXCL10;IL6;CXCL8
	NF-kappa B signaling pathway	3/95	0.000903041	0.0463561	0	0	15.7895	110.68	CXCL8;VCAM1;TNFSF13B
	AGE-RAGE signaling pathway in diabetic complications	3/100	0.0010477	0.0460986	0	0	15	102.917	IL6;CXCL8;VCAM1
	Toll-like receptor signaling pathway	3/104	0.0011734	0.0451758	0	0	14.4231	97.3248	CXCL10;IL6;CXCL8
	TNF signaling pathway	3/110	0.00137918	0.0471985	0	0	13.6364	89.8128	CXCL10;IL6;VCAM1
	African trypanosomiasis	2/37	0.00248499	0.0765377	0	0	27.027	162.094	IL6;VCAM1
	Cytokine-cytokine receptor interaction	4/294	0.00275689	0.077193	0	0	6.80272	40.0929	CXCL10;IL6;CXCL8;TNFSF13B
	Intestinal immune network for IgA production	2/48	0.00415083	0.106538	0	0	20.8333	114.259	IL6;TNFSF13B
	Glycosaminoglycan biosynthesis	2/53	0.00503894	0.119384	0	0	18.8679	99.8219	CHSY3;HS3ST1
	Cytosolic DNA-sensing pathway	2/63	0.00705221	0.155149	0	0	15.873	78.6415	CXCL10;IL6
	RIG-I-like receptor signaling pathway	2/70	0.00864405	0.177491	0	0	14.2857	67.8698	CXCL10;CXCL8
	Pertussis	2/76	0.0101244	0.194895	0	0	13.1579	60.4316	IL6;CXCL8
	Salmonella infection	2/86	0.0128222	0.232308	0	0	11.6279	50.6579	IL6;CXCL8
	Amoebiasis	2/96	0.0157978	0.270317	0	0	10.4167	43.2072	IL6;CXCL8
	Chagas disease (American trypanosomiasis)	2/103	0.0180398	0.292434	0	0	9.70874	38.9823	IL6;CXCL8
	Th17 cell differentiation	2/107	0.019378	0.298422	0	0	9.34579	36.8562	IL6;AHR
	MicroRNAs in cancer	3/299	0.021745	0.318927	0	0	5.01672	19.2059	ZEB2;RDX;CYP1B1
	Measles	2/138	0.031075	0.435049	0	0	7.24638	25.1547	HSPA8;IL6
	Cell adhesion molecules (CAMs)	2/145	0.0340216	0.455594	0	0	6.89655	23.3156	VCAM1;LRRC4B
	Non-alcoholic fatty liver disease (NAFLD)	2/149	0.0357529	0.458828	0	0	6.71141	22.3565	IL6;CXCL8
	Cushing syndrome	2/155	0.0384127	0.473244	0	0	6.45161	21.0282	TCF7;AHR
	Hepatitis C	2/155	0.0384127	0.455042	0	0	6.45161	21.0282	CXCL10;RSAD2
	Cellular senescence	2/160	0.0406856	0.464117	0	0	6.25	20.0118	IL6;CXCL8
	Hepatitis B	2/163	0.0420734	0.462808	0	0	6.13497	19.4377	IL6;CXCL8
	NOD-like receptor signaling pathway	2/178	0.0492739	0.523322	0	0	5.61798	16.9121	IL6;CXCL8
	Kaposi sarcoma-associated herpesvirus infection	2/186	0.0532849	0.547059	0	0	5.37634	15.764	IL6;CXCL8
	Transcriptional misregulation in cancer	2/186	0.0532849	0.529411	0	0	5.37634	15.764	IL6;CXCL8
	Chemokine signaling pathway	2/190	0.0553331	0.532581	0	0	5.26316	15.2336	CXCL10;CXCL8
	Epstein-Barr virus infection	2/201	0.0611067	0.57033	0	0	4.97512	13.9061	CXCL10;IL6
	Prion diseases	1/35	0.0677269	0.613526	0	0	14.2857	38.461	IL6
	Thyroid cancer	1/37	0.0714589	0.628838	0	0	13.5135	35.6572	TCF7
	Human cytomegalovirus infection	2/225	0.0743768	0.636335	0	0	4.44444	11.5494	IL6;CXCL8
	Bladder cancer	1/41	0.0788792	0.656616	0	0	12.1951	30.9736	CXCL8
	Graft-versus-host disease	1/41	0.0788792	0.639337	0	0	12.1951	30.9736	IL6
	Tryptophan metabolism	1/42	0.0807252	0.637522	0	0	11.9048	29.9608	CYP1B1
	Endocytosis	2/244	0.0854783	0.658183	0	0	4.09836	10.0799	HSPA8;SH3KBP1
	Pathways in cancer	3/530	0.0889886	0.6685	0	0	2.83019	6.84693	IL6;CXCL8;TCF7
	Ovarian steroidogenesis	1/49	0.0935467	0.686009	0	0	10.2041	24.1765	CYP1B1
	Cholesterol metabolism	1/50	0.0953641	0.683073	0	0	10	23.5005	LIPG
	Endometrial cancer	1/58	0.109776	0.768429	0	0	8.62069	19.0458	TCF7
	Steroid hormone biosynthesis	1/60	0.113343	0.775772	0	0	8.33333	18.1444	CYP1B1
	Glycerolipid metabolism	1/61	0.115122	0.770817	0	0	8.19672	17.7194	LIPG
	MAPK signaling pathway	2/295	0.11747	0.769802	0	0	3.38983	7.25957	HSPA8;EFNA5
	Basal cell carcinoma	1/63	0.118669	0.761459	0	0	7.93651	16.916	TCF7
	Inflammatory bowel disease (IBD)	1/65	0.122202	0.768126	0	0	7.69231	16.1699	IL6
	Shigellosis	1/65	0.122202	0.752764	0	0	7.69231	16.1699	CXCL8
	Acute myeloid leukemia	1/66	0.123963	0.74864	0	0	7.57576	15.8164	TCF7
	Epithelial cell signaling in Helicobacter pylori infection	1/68	0.127476	0.755047	0	0	7.35294	15.1458	CXCL8
	Adherens junction	1/72	0.134459	0.781384	0	0	6.94444	13.934	TCF7
	Arrhythmogenic right ventricular cardiomyopathy (ARVC)	1/72	0.134459	0.766914	0	0	6.94444	13.934	TCF7
	Metabolism of xenobiotics by cytochrome P450	1/74	0.13793	0.772409	0	0	6.75676	13.3852	CYP1B1
	Antigen processing and presentation	1/77	0.143112	0.787114	0	0	6.49351	12.6242	HSPA8
	Chemical carcinogenesis	1/82	0.15168	0.819605	0	0	6.09756	11.4999	CYP1B1
	Hypertrophic cardiomyopathy (HCM)	1/85	0.156781	0.832561	0	0	5.88235	10.8994	IL6
	PI3K-Akt signaling pathway	2/354	0.157555	0.822489	0	0	2.82486	5.22029	IL6;EFNA5
	Insulin secretion	1/86	0.158475	0.813503	0	0	5.81395	10.7102	RIMS2
	Colorectal cancer	1/86	0.158475	0.800167	0	0	5.81395	10.7102	TCF7
	Prostate cancer	1/97	0.176887	0.878729	0	0	5.15464	8.92909	TCF7
	Hematopoietic cell lineage	1/97	0.176887	0.864781	0	0	5.15464	8.92909	IL6
	HIF-1 signaling pathway	1/100	0.18184	0.875105	0	0	5	8.52314	IL6
	Melanogenesis	1/101	0.183485	0.869435	0	0	4.9505	8.39418	TCF7
	Longevity regulating pathway	1/102	0.185126	0.863921	0	0	4.90196	8.26823	HSPA8
	C-type lectin receptor signaling pathway	1/104	0.188399	0.866072	0	0	4.80769	8.02497	IL6
	Insulin resistance	1/108	0.194906	0.882812	0	0	4.62963	7.57053	IL6
	Leukocyte transendothelial migration	1/112	0.201363	0.898838	0	0	4.46429	7.15467	VCAM1
	Toxoplasmosis	1/113	0.202969	0.893065	0	0	4.42478	7.05619	HSPA8
	FoxO signaling pathway	1/132	0.232897	1	0	0	3.78788	5.51955	IL6
	Spliceosome	1/134	0.235983	1	0	0	3.73134	5.38805	HSPA8
	Estrogen signaling pathway	1/137	0.240589	1	0	0	3.64964	5.19952	HSPA8
	Fluid shear stress and atherosclerosis	1/139	0.243644	1	0	0	3.59712	5.0793	VCAM1
	Breast cancer	1/147	0.255747	1	0	0	3.40136	4.63798	TCF7
	Phospholipase D signaling pathway	1/148	0.257247	1	0	0	3.37838	4.58689	CXCL8
	Gastric cancer	1/149	0.258743	1	0	0	3.3557	4.53664	TCF7
	Wnt signaling pathway	1/158	0.272081	1	0	0	3.16456	4.11917	TCF7
	Hippo signaling pathway	1/160	0.275013	1	0	0	3.125	4.03418	TCF7
	JAK-STAT signaling pathway	1/162	0.277933	1	0	0	3.08642	3.95177	IL6
	Protein processing in endoplasmic reticulum	1/165	0.282292	1	0	0	3.0303	3.83276	HSPA8
	Hepatocellular carcinoma	1/168	0.286626	1	0	0	2.97619	3.71898	TCF7
	Tight junction	1/170	0.289501	1	0	0	2.94118	3.64588	RDX
	Tuberculosis	1/179	0.302298	1	0	0	2.7933	3.34173	IL6
	Axon guidance	1/181	0.305112	1	0	0	2.76243	3.27922	EFNA5
	Proteoglycans in cancer	1/201	0.332642	1	0	0	2.48756	2.73803	RDX
	Rap1 signaling pathway	1/206	0.339357	1	0	0	2.42718	2.62306	EFNA5
	Regulation of actin cytoskeleton	1/214	0.349964	1	0	0	2.33645	2.45309	RDX
	Human T-cell leukemia virus 1 infection	1/219	0.356509	1	0	0	2.28311	2.35479	IL6
	Ras signaling pathway	1/232	0.373226	1	0	0	2.15517	2.12407	EFNA5
	Human papillomavirus infection	1/330	0.486322	1	0	0	1.51515	1.09225	TCF7
	Herpes simplex virus 1 infection	1/492	0.631122	1	0	0	1.01626	0.467741	IL6

## Sheet: var14 down 6h KEGG
	Term	Overlap	P-value	Adjusted P-value	Old P-value	Old Adjusted P-value	Odds Ratio	Combined Score	Genes
	Arachidonic acid metabolism	2/63	0.0117022	1	0	0	12.21	54.3098	PTGIS;PTGS1
	Arrhythmogenic right ventricular cardiomyopathy (ARVC)	2/72	0.0150897	1	0	0	10.6838	44.8049	ITGB4;ITGA10
	ECM-receptor interaction	2/82	0.0192859	1	0	0	9.38086	37.0392	ITGB4;ITGA10
	Hypertrophic cardiomyopathy (HCM)	2/85	0.0206298	1	0	0	9.04977	35.1223	ITGB4;ITGA10
	Dilated cardiomyopathy (DCM)	2/91	0.0234315	1	0	0	8.45309	31.7301	ITGB4;ITGA10
	PI3K-Akt signaling pathway	3/354	0.0643821	1	0	0	3.25945	8.94042	ITGB4;ITGA10;DDIT4
	Hippo signaling pathway	2/160	0.0650335	1	0	0	4.80769	13.1387	RASSF4;AJUBA
	Fructose and mannose metabolism	1/33	0.0823877	1	0	0	11.655	29.0946	PFKFB4
	Focal adhesion	2/199	0.094577	1	0	0	3.86548	9.11612	ITGB4;ITGA10
	Regulation of actin cytoskeleton	2/214	0.106806	1	0	0	3.59454	8.04004	ITGB4;ITGA10
	Regulation of lipolysis in adipocytes	1/55	0.133575	1	0	0	6.99301	14.0776	PTGS1
	Glutathione metabolism	1/56	0.135834	1	0	0	6.86813	13.711	CHAC1
	Central carbon metabolism in cancer	1/65	0.155906	1	0	0	5.91716	10.9971	SLC2A1
	Adipocytokine signaling pathway	1/69	0.164679	1	0	0	5.57414	10.0544	SLC2A1
	Renal cell carcinoma	1/69	0.164679	1	0	0	5.57414	10.0544	SLC2A1
	Bile secretion	1/72	0.171201	1	0	0	5.34188	9.42798	SLC2A1
	Insulin secretion	1/86	0.200979	1	0	0	4.47227	7.176	SLC2A1
	Morphine addiction	1/91	0.211358	1	0	0	4.22654	6.5689	PDE2A
	Human papillomavirus infection	2/330	0.211673	1	0	0	2.331	3.61938	ITGB4;ITGA10
	Aldosterone synthesis and secretion	1/98	0.225667	1	0	0	3.92465	5.84261	PDE2A
	HIF-1 signaling pathway	1/100	0.229708	1	0	0	3.84615	5.65749	SLC2A1
	Glucagon signaling pathway	1/103	0.235731	1	0	0	3.73413	5.39606	SLC2A1
	Insulin resistance	1/108	0.245667	1	0	0	3.56125	4.99922	SLC2A1
	Serotonergic synapse	1/113	0.255476	1	0	0	3.40368	4.64475	PTGS1
	Thyroid hormone signaling pathway	1/116	0.261301	1	0	0	3.31565	4.44987	SLC2A1
	AMPK signaling pathway	1/120	0.268999	1	0	0	3.20513	4.20849	PFKFB4
	Platelet activation	1/124	0.276618	1	0	0	3.10174	3.9861	PTGS1
	Autophagy	1/128	0.284159	1	0	0	3.00481	3.78072	DDIT4
	Purine metabolism	1/129	0.286032	1	0	0	2.98151	3.73182	PDE2A
	Signaling pathways regulating pluripotency of stem cells	1/139	0.304501	1	0	0	2.76702	3.29021	KLF4
	mTOR signaling pathway	1/152	0.327812	1	0	0	2.53036	2.82215	DDIT4
	cGMP-PKG signaling pathway	1/166	0.352059	1	0	0	2.31696	2.4188	PDE2A
	Axon guidance	1/181	0.377087	1	0	0	2.12495	2.07242	SEMA6B
	Calcium signaling pathway	1/188	0.388439	1	0	0	2.04583	1.93457	TPCN1
	Human T-cell leukemia virus 1 infection	1/219	0.436323	1	0	0	1.75623	1.45657	SLC2A1
	Endocytosis	1/244	0.472244	1	0	0	1.57629	1.18263	AGAP1
	MicroRNAs in cancer	1/299	0.54355	1	0	0	1.28634	0.784196	DDIT4
	Olfactory transduction	1/444	0.689295	1	0	0	0.866251	0.32232	PDE2A
	Pathways in cancer	1/530	0.753006	1	0	0	0.725689	0.205865	SLC2A1

## Sheet: var14 up 6h GO process
	Term	Overlap	P-value	Adjusted P-value	Old P-value	Old Adjusted P-value	Odds Ratio	Combined Score	Genes
	cellular response to cytokine stimulus (GO:0071345)	8/456	2.78308e-06	0.0142021	0	0	8.77193	112.21	CRHBP;HSPA8;CXCL10;IL6;CXCL8;VCAM1;TCF7;LRRC4B
	cellular response to lipid (GO:0071396)	5/178	2.6983e-05	0.0688472	0	0	14.0449	147.757	CRHBP;CXCL10;IL6;CXCL8;AHR
	regulation of leukocyte chemotaxis (GO:0002688)	3/30	2.89811e-05	0.0492968	0	0	50	522.443	CXCL10;IL6;CXCL8
	cytokine-mediated signaling pathway (GO:0019221)	8/633	3.0242e-05	0.0385812	0	0	6.31912	65.7585	HSPA8;CXCL10;IL6;CXCL8;VCAM1;RSAD2;TNFSF13B;LRRC4B
	cyclic-nucleotide-mediated signaling (GO:0019935)	3/32	3.53074e-05	0.0360348	0	0	46.875	480.535	RIMS2;AHR;NUDT4
	positive regulation of leukocyte migration (GO:0002687)	3/34	4.24788e-05	0.0361283	0	0	44.1176	444.11	CXCL10;IL6;CXCL8
	regulation of T-helper 2 cell cytokine production (GO:2000551)	2/8	0.000108374	0.0790046	0	0	125	1141.24	IL6;RSAD2
	positive regulation of chemotaxis (GO:0050921)	3/48	0.000120422	0.0768139	0	0	31.25	282.016	CXCL10;IL6;CXCL8
	positive regulation of type 2 immune response (GO:0002830)	2/10	0.000173732	0.0985063	0	0	100	865.799	IL6;RSAD2
	cellular response to oxygen-containing compound (GO:1901701)	5/274	0.00020681	0.105535	0	0	9.12409	77.4061	CRHBP;CXCL10;IL6;CXCL8;AHR
	positive regulation of leukocyte chemotaxis (GO:0002690)	3/61	0.000246107	0.114171	0	0	24.5902	204.338	CXCL10;IL6;CXCL8
	positive regulation of T cell cytokine production (GO:0002726)	2/12	0.000254164	0.108083	0	0	83.3333	689.794	IL6;RSAD2
	regulation of JAK-STAT cascade (GO:0046425)	3/65	0.000297044	0.116601	0	0	23.0769	187.422	IL6;CYP1B1;LRRC4B
	neutrophil activation (GO:0042119)	2/14	0.000349553	0.127412	0	0	71.4286	568.49	CXCL8;DNASE1L3
	calcium-mediated signaling (GO:0019722)	3/70	0.000369691	0.125769	0	0	21.4286	169.347	CXCL8;VCAM1;NUDT4
	positive regulation of lymphocyte proliferation (GO:0050671)	3/71	0.000385467	0.12294	0	0	21.1268	166.079	IL6;VCAM1;TNFSF13B
	regulation of adherens junction organization (GO:1903391)	2/18	0.000584744	0.175526	0	0	55.5556	413.574	RDX;EFNA5
	insulin secretion (GO:0030073)	2/18	0.000584744	0.165775	0	0	55.5556	413.574	RIMS2;SELENOT
	regulation of cell proliferation (GO:0042127)	7/740	0.000592436	0.159116	0	0	4.72973	35.1479	PTPRU;CXCL10;IL6;CXCL8;ADAMTS1;CYP1B1;TNFSF13B
	cellular response to molecule of bacterial origin (GO:0071219)	3/84	0.00063117	0.161043	0	0	17.8571	131.57	CXCL10;IL6;CXCL8
	positive regulation of STAT cascade (GO:1904894)	2/19	0.000652712	0.158609	0	0	52.6316	386.02	IL6;CYP1B1
	negative regulation of cell proliferation (GO:0008285)	5/363	0.00074798	0.173497	0	0	6.88705	49.5739	PTPRU;IL6;CXCL8;ADAMTS1;CYP1B1
	cellular response to lipopolysaccharide (GO:0071222)	3/91	0.00079698	0.176826	0	0	16.4835	117.605	CXCL10;IL6;CXCL8
	response to molecule of bacterial origin (GO:0002237)	3/98	0.000988194	0.210115	0	0	15.3061	105.913	CXCL10;IL6;CXCL8
	cellular lipid catabolic process (GO:0044242)	2/24	0.00104686	0.213686	0	0	41.6667	285.915	LIPG;CYP1B1
	peptide hormone secretion (GO:0030072)	2/25	0.00113646	0.223052	0	0	40	271.194	RIMS2;IL6
	regulation of supramolecular fiber organization (GO:1902903)	2/26	0.00122961	0.232396	0	0	38.4615	257.733	HSPA8;RDX
	regulation of vascular endothelial growth factor production (GO:0010574)	2/27	0.0013263	0.241718	0	0	37.037	245.384	IL6;CYP1B1
	cellular response to hydrogen peroxide (GO:0070301)	2/28	0.00142652	0.251018	0	0	35.7143	234.019	IL6;CYP1B1
	inflammatory response (GO:0006954)	4/252	0.00157498	0.267903	0	0	7.93651	51.2184	CRHBP;CXCL10;IL6;CXCL8
	cellular response to cAMP (GO:0071320)	2/30	0.00163749	0.269551	0	0	33.3333	213.82	CRHBP;AHR
	epithelial cell migration (GO:0010631)	2/36	0.00235364	0.375331	0	0	27.7778	168.105	ZEB2;CYP1B1
	cellular response to organic cyclic compound (GO:0071407)	3/135	0.00247566	0.382827	0	0	11.1111	66.6805	CRHBP;CYP1B1;AHR
	response to cAMP (GO:0051591)	2/40	0.00289935	0.435159	0	0	25	146.082	CRHBP;AHR
	regulation of B cell proliferation (GO:0030888)	2/43	0.00334388	0.487538	0	0	23.2558	132.573	AHR;TNFSF13B
	response to hydrogen peroxide (GO:0042542)	2/43	0.00334388	0.473995	0	0	23.2558	132.573	IL6;CYP1B1
	response to lipopolysaccharide (GO:0032496)	3/155	0.00365577	0.5042	0	0	9.67742	54.3043	CXCL10;IL6;CXCL8
	negative regulation of cellular process (GO:0048523)	5/534	0.00405202	0.544143	0	0	4.68165	25.789	PTPRU;IL6;CXCL8;ADAMTS1;CYP1B1
	chemokine-mediated signaling pathway (GO:0070098)	2/52	0.0048549	0.635245	0	0	19.2308	102.457	CXCL10;CXCL8
	negative regulation of cellular component organization (GO:0051129)	2/54	0.00522616	0.666727	0	0	18.5185	97.2978	HSPA8;RDX
	regulation of angiogenesis (GO:0045765)	3/177	0.00529435	0.658953	0	0	8.47458	44.4162	IL6;CXCL8;CYP1B1
	positive regulation of T cell proliferation (GO:0042102)	2/61	0.00662471	0.804902	0	0	16.3934	82.2451	IL6;VCAM1
	cellular response to tumor necrosis factor (GO:0071356)	3/194	0.00682029	0.809394	0	0	7.73196	38.5659	CRHBP;CXCL8;TNFSF13B
	second-messenger-mediated signaling (GO:0019932)	2/62	0.00683693	0.792928	0	0	16.129	80.41	CXCL8;NUDT4
	regulation of T cell proliferation (GO:0042129)	2/62	0.00683693	0.775308	0	0	16.129	80.41	IL6;VCAM1
	regulation of viral genome replication (GO:0045069)	2/63	0.00705221	0.782335	0	0	15.873	78.6415	CXCL8;RSAD2
	positive regulation of JAK-STAT cascade (GO:0046427)	2/64	0.00727055	0.789396	0	0	15.625	76.9363	IL6;CYP1B1
	cellular response to reactive oxygen species (GO:0034614)	2/65	0.00749193	0.796486	0	0	15.3846	75.2912	IL6;CYP1B1
	positive regulation of T cell activation (GO:0050870)	2/68	0.00817421	0.851286	0	0	14.7059	70.6878	IL6;VCAM1
	canonical Wnt signaling pathway (GO:0060070)	2/73	0.00937105	0.956409	0	0	13.6986	63.9744	PTPRU;TCF7
	cAMP-mediated signaling (GO:0019933)	2/75	0.0098704	0.98762	0	0	13.3333	61.5762	RIMS2;AHR
	regulation of actin cytoskeleton organization (GO:0032956)	2/75	0.0098704	0.968628	0	0	13.3333	61.5762	RDX;EFNA5
	regulation of hydrolase activity (GO:0051336)	2/80	0.0111695	1	0	0	12.5	56.1822	RDX;EFNA5
	regulation of anatomical structure morphogenesis (GO:0022603)	2/82	0.0117091	1	0	0	12.1951	54.2365	IL6;EFNA5
	regulation of protein localization to early endosome (GO:1902965)	1/6	0.0119415	1	0	0	83.3333	368.978	RDX
	purine ribonucleoside monophosphate catabolic process (GO:0009169)	1/6	0.0119415	1	0	0	83.3333	368.978	NUDT4
	transmembrane receptor protein tyrosine phosphatase signaling pathway (GO:0007185)	1/6	0.0119415	1	0	0	83.3333	368.978	PTPRU
	positive regulation of growth hormone secretion (GO:0060124)	1/6	0.0119415	1	0	0	83.3333	368.978	SELENOT
	positive regulation of protein localization to endosome (GO:1905668)	1/6	0.0119415	1	0	0	83.3333	368.978	RDX
	insulin secretion involved in cellular response to glucose stimulus (GO:0035773)	1/6	0.0119415	1	0	0	83.3333	368.978	SELENOT
	negative regulation of cell size (GO:0045792)	1/6	0.0119415	0.998978	0	0	83.3333	368.978	RDX
	T-helper 17 cell lineage commitment (GO:0072540)	1/6	0.0119415	0.982865	0	0	83.3333	368.978	IL6
	positive regulation of protein localization to early endosome (GO:1902966)	1/6	0.0119415	0.967264	0	0	83.3333	368.978	RDX
	negative regulation of bone resorption (GO:0045779)	1/6	0.0119415	0.952151	0	0	83.3333	368.978	IL6
	amine metabolic process (GO:0009308)	1/6	0.0119415	0.937502	0	0	83.3333	368.978	VCAM1
	alpha-beta T cell activation (GO:0046631)	1/6	0.0119415	0.923297	0	0	83.3333	368.978	RSAD2
	regulation of peptidyl-tyrosine phosphorylation (GO:0050730)	2/85	0.0125397	0.955078	0	0	11.7647	51.5159	IL6;EFNA5
	regulation of entry of bacterium into host cell (GO:2000535)	1/7	0.0139182	1	0	0	71.4286	305.325	CXCL8
	regulation of toll-like receptor 9 signaling pathway (GO:0034163)	1/7	0.0139182	1	0	0	71.4286	305.325	RSAD2
	regulation of chemokine biosynthetic process (GO:0045073)	1/7	0.0139182	1	0	0	71.4286	305.325	IL6
	negative regulation of cell adhesion mediated by integrin (GO:0033629)	1/7	0.0139182	1	0	0	71.4286	305.325	CYP1B1
	positive regulation of neuroblast proliferation (GO:0002052)	1/7	0.0139182	0.986455	0	0	71.4286	305.325	DISC1
	regulation of growth hormone secretion (GO:0060123)	1/7	0.0139182	0.972942	0	0	71.4286	305.325	SELENOT
	selenocysteine incorporation (GO:0001514)	1/7	0.0139182	0.959794	0	0	71.4286	305.325	SELENOT
	translational readthrough (GO:0006451)	1/7	0.0139182	0.946996	0	0	71.4286	305.325	SELENOT
	positive regulation of cellular protein metabolic process (GO:0032270)	2/91	0.014276	0.958557	0	0	10.989	46.6943	IL6;RDX
	regulation of B cell activation (GO:0050864)	2/95	0.015488	1	0	0	10.5263	43.8704	IL6;AHR
	exocyst localization (GO:0051601)	1/8	0.0158911	1	0	0	62.5	258.875	EXOC3L2
	positive regulation of cAMP-mediated signaling (GO:0043950)	1/8	0.0158911	1	0	0	62.5	258.875	CXCL10
	phospholipid homeostasis (GO:0055091)	1/8	0.0158911	1	0	0	62.5	258.875	LIPG
	T-helper cell lineage commitment (GO:0002295)	1/8	0.0158911	1	0	0	62.5	258.875	IL6
	cellular response to forskolin (GO:1904322)	1/8	0.0158911	0.988929	0	0	62.5	258.875	AHR
	T-helper 17 cell differentiation (GO:0072539)	1/8	0.0158911	0.977014	0	0	62.5	258.875	IL6
	membrane lipid catabolic process (GO:0046466)	1/8	0.0158911	0.965383	0	0	62.5	258.875	CYP1B1
	organophosphate catabolic process (GO:0046434)	1/8	0.0158911	0.954025	0	0	62.5	258.875	LIPG
	negative regulation of bone remodeling (GO:0046851)	1/8	0.0158911	0.942932	0	0	62.5	258.875	IL6
	positive regulation of early endosome to late endosome transport (GO:2000643)	1/8	0.0158911	0.932094	0	0	62.5	258.875	RDX
	response to forskolin (GO:1904321)	1/8	0.0158911	0.921502	0	0	62.5	258.875	AHR
	cellular response to organonitrogen compound (GO:0071417)	2/97	0.0161101	0.923709	0	0	10.3093	42.5599	CRHBP;AHR
	negative regulation of cell motility (GO:2000146)	2/97	0.0161101	0.913445	0	0	10.3093	42.5599	PTPRU;CYP1B1
	response to tumor necrosis factor (GO:0034612)	2/97	0.0161101	0.903408	0	0	10.3093	42.5599	CRHBP;CXCL8
	glycosaminoglycan biosynthetic process (GO:0006024)	2/99	0.0167429	0.928683	0	0	10.101	41.3109	CHSY3;HS3ST1
	positive regulation of macromolecule metabolic process (GO:0010604)	3/276	0.0176338	0.967584	0	0	5.43478	21.9453	RIMS2;IL6;RDX
	myeloid leukocyte mediated immunity (GO:0002444)	1/9	0.0178601	0.969574	0	0	55.5556	223.622	IL6
	regulation of immunoglobulin secretion (GO:0051023)	1/9	0.0178601	0.959368	0	0	55.5556	223.622	IL6
	negative regulation of lipid localization (GO:1905953)	1/9	0.0178601	0.949374	0	0	55.5556	223.622	IL6
	regulation of homotypic cell-cell adhesion (GO:0034110)	1/9	0.0178601	0.939587	0	0	55.5556	223.622	RDX
	omega-hydroxylase P450 pathway (GO:0097267)	1/9	0.0178601	0.929999	0	0	55.5556	223.622	CYP1B1
	cellular response to interleukin-4 (GO:0071353)	1/9	0.0178601	0.920605	0	0	55.5556	223.622	TCF7
	response to interleukin-4 (GO:0070670)	1/9	0.0178601	0.911399	0	0	55.5556	223.622	TCF7
	regulation of endothelial cell differentiation (GO:0045601)	1/9	0.0178601	0.902376	0	0	55.5556	223.622	ATOH8
	regulation of morphogenesis of an epithelium (GO:1905330)	1/9	0.0178601	0.893529	0	0	55.5556	223.622	CXCL10
	regulation of leukocyte mediated cytotoxicity (GO:0001910)	1/9	0.0178601	0.884854	0	0	55.5556	223.622	DNASE1L3
	granulocyte activation (GO:0036230)	1/9	0.0178601	0.876346	0	0	55.5556	223.622	CXCL8
	positive regulation of immunoglobulin secretion (GO:0051024)	1/9	0.0178601	0.867999	0	0	55.5556	223.622	IL6
	positive regulation of angiogenesis (GO:0045766)	2/103	0.0180398	0.868462	0	0	9.70874	38.9823	CXCL8;CYP1B1
	positive regulation of gene expression (GO:0010628)	5/771	0.0181146	0.863914	0	0	3.24254	13.006	RIMS2;IL6;ATOH8;RDX;AHR
	regulation of cellular response to stress (GO:0080135)	2/104	0.0183705	0.868006	0	0	9.61538	38.4328	CRHBP;HSPA8
	positive regulation of vasculature development (GO:1904018)	2/104	0.0183705	0.860042	0	0	9.61538	38.4328	CXCL8;CYP1B1
	negative regulation of signal transduction (GO:0009968)	3/283	0.018834	0.873727	0	0	5.30035	21.0535	CRHBP;CXCL8;SHISA2
	induction of positive chemotaxis (GO:0050930)	1/10	0.0198252	0.911425	0	0	50	196.04	CXCL8
	regulation of response to stress (GO:0080134)	1/10	0.0198252	0.903287	0	0	50	196.04	CRHBP
	cellular response to thyroid hormone stimulus (GO:0097067)	1/10	0.0198252	0.895293	0	0	50	196.04	RDX
	chaperone-mediated protein transport (GO:0072321)	1/10	0.0198252	0.88744	0	0	50	196.04	HSPA8
	T cell chemotaxis (GO:0010818)	1/10	0.0198252	0.879723	0	0	50	196.04	CXCL10
	protein kinase A signaling (GO:0010737)	1/10	0.0198252	0.872139	0	0	50	196.04	RDX
	negative regulation of homotypic cell-cell adhesion (GO:0034111)	1/10	0.0198252	0.864685	0	0	50	196.04	RDX
	positive regulation of cytoplasmic transport (GO:1903651)	1/10	0.0198252	0.857357	0	0	50	196.04	RDX
	regulation of neuroblast proliferation (GO:1902692)	1/10	0.0198252	0.850152	0	0	50	196.04	DISC1
	regulation of single stranded viral RNA replication via double stranded DNA intermediate (GO:0045091)	1/10	0.0198252	0.843068	0	0	50	196.04	CXCL8
	regulation of T cell chemotaxis (GO:0010819)	1/10	0.0198252	0.8361	0	0	50	196.04	CXCL10
	Wnt signaling pathway (GO:0016055)	2/109	0.0200624	0.839169	0	0	9.17431	35.8615	PTPRU;TCF7
	regulation of Wnt signaling pathway (GO:0030111)	2/109	0.0200624	0.832346	0	0	9.17431	35.8615	SHISA2;DISC1
	regulation of organelle organization (GO:0033043)	2/113	0.0214614	0.883205	0	0	8.84956	33.9956	ZEB2;RDX
	calcium ion regulated exocytosis (GO:0017156)	1/11	0.0217865	0.889414	0	0	45.4545	173.93	RIMS2
	regulation of myeloid leukocyte mediated immunity (GO:0002886)	1/11	0.0217865	0.882355	0	0	45.4545	173.93	DNASE1L3
	nitric oxide biosynthetic process (GO:0006809)	1/11	0.0217865	0.875408	0	0	45.4545	173.93	CYP1B1
	negative regulation of peptide secretion (GO:0002792)	1/11	0.0217865	0.868568	0	0	45.4545	173.93	RSAD2
	regulation of symbiosis, encompassing mutualism through parasitism (GO:0043903)	1/11	0.0217865	0.861835	0	0	45.4545	173.93	CXCL8
	regulation of synaptic vesicle cycle (GO:0098693)	1/11	0.0217865	0.855206	0	0	45.4545	173.93	RIMS2
	response to corticosteroid (GO:0031960)	1/11	0.0217865	0.848678	0	0	45.4545	173.93	IL6
	intrinsic apoptotic signaling pathway in response to oxidative stress (GO:0008631)	1/11	0.0217865	0.842248	0	0	45.4545	173.93	CYP1B1
	retinal metabolic process (GO:0042574)	1/11	0.0217865	0.835915	0	0	45.4545	173.93	CYP1B1
	myeloid cell activation involved in immune response (GO:0002275)	1/11	0.0217865	0.829677	0	0	45.4545	173.93	DNASE1L3
	synaptic transmission, dopaminergic (GO:0001963)	1/11	0.0217865	0.823532	0	0	45.4545	173.93	CRHBP
	response to thyroid hormone (GO:0097066)	1/11	0.0217865	0.817476	0	0	45.4545	173.93	RDX
	positive regulation of peptidyl-tyrosine phosphorylation (GO:0050731)	2/116	0.0225366	0.839448	0	0	8.62069	32.6949	IL6;EFNA5
	positive regulation of B cell activation (GO:0050871)	2/119	0.0236338	0.873938	0	0	8.40336	31.4712	IL6;TNFSF13B
	PERK-mediated unfolded protein response (GO:0036499)	1/12	0.023744	0.871697	0	0	41.6667	155.851	CXCL8
	negative regulation of substrate adhesion-dependent cell spreading (GO:1900025)	1/12	0.023744	0.86547	0	0	41.6667	155.851	EFNA5
	retinol metabolic process (GO:0042572)	1/12	0.023744	0.859332	0	0	41.6667	155.851	CYP1B1
	negative regulation of fibroblast growth factor receptor signaling pathway (GO:0040037)	1/12	0.023744	0.853281	0	0	41.6667	155.851	SHISA2
	nitric oxide metabolic process (GO:0046209)	1/12	0.023744	0.847314	0	0	41.6667	155.851	CYP1B1
	negative regulation of cell migration (GO:0030336)	2/121	0.0243774	0.863873	0	0	8.26446	30.695	PTPRU;CYP1B1
	regulation of acute inflammatory response (GO:0002673)	2/121	0.0243774	0.857915	0	0	8.26446	30.695	IL6;DNASE1L3
	regulation of cell migration (GO:0030334)	3/316	0.0250944	0.877099	0	0	4.74684	17.4926	PTPRU;RDX;CYP1B1
	regulation of cAMP metabolic process (GO:0030814)	1/13	0.0256977	0.892078	0	0	38.4615	140.821	CXCL10
	regulation of NMDA receptor activity (GO:2000310)	1/13	0.0256977	0.88605	0	0	38.4615	140.821	CRHBP
	negative regulation of chemokine production (GO:0032682)	1/13	0.0256977	0.880104	0	0	38.4615	140.821	IL6
	nucleotide metabolic process (GO:0009117)	1/13	0.0256977	0.874236	0	0	38.4615	140.821	NUDT4
	regulation of synaptic vesicle transport (GO:1902803)	1/13	0.0256977	0.868447	0	0	38.4615	140.821	RIMS2
	positive regulation of purine nucleotide metabolic process (GO:1900544)	1/14	0.0276476	0.928195	0	0	35.7143	128.151	CXCL10
	interleukin-6-mediated signaling pathway (GO:0070102)	1/14	0.0276476	0.922128	0	0	35.7143	128.151	IL6
	positive regulation of neural precursor cell proliferation (GO:2000179)	1/14	0.0276476	0.91614	0	0	35.7143	128.151	DISC1
	pancreas development (GO:0031016)	1/14	0.0276476	0.91023	0	0	35.7143	128.151	SELENOT
	estrogen metabolic process (GO:0008210)	1/14	0.0276476	0.904395	0	0	35.7143	128.151	CYP1B1
	regulation of nucleocytoplasmic transport (GO:0046822)	1/14	0.0276476	0.898635	0	0	35.7143	128.151	NUDT4
	positive regulation of acute inflammatory response (GO:0002675)	1/15	0.0295936	0.9558	0	0	33.3333	117.34	IL6
	regulation of RNA export from nucleus (GO:0046831)	1/15	0.0295936	0.949789	0	0	33.3333	117.34	NUDT4
	regulation of lymphocyte proliferation (GO:0050670)	1/15	0.0295936	0.943852	0	0	33.3333	117.34	AHR
	apoptotic DNA fragmentation (GO:0006309)	1/15	0.0295936	0.93799	0	0	33.3333	117.34	DNASE1L3
	negative regulation of adherens junction organization (GO:1903392)	1/15	0.0295936	0.9322	0	0	33.3333	117.34	RDX
	regulation of cell-substrate junction assembly (GO:0090109)	1/15	0.0295936	0.926481	0	0	33.3333	117.34	EFNA5
	transport along microtubule (GO:0010970)	1/15	0.0295936	0.920832	0	0	33.3333	117.34	HSPA8
	T cell migration (GO:0072678)	1/16	0.0315359	0.97532	0	0	31.25	108.02	CXCL10
	positive regulation of epithelial cell apoptotic process (GO:1904037)	1/16	0.0315359	0.969444	0	0	31.25	108.02	IL6
	positive regulation of cyclic nucleotide metabolic process (GO:0030801)	1/16	0.0315359	0.963639	0	0	31.25	108.02	CXCL10
	negative regulation of peptide hormone secretion (GO:0090278)	1/16	0.0315359	0.957903	0	0	31.25	108.02	CRHBP
	leukocyte tethering or rolling (GO:0050901)	1/16	0.0315359	0.952235	0	0	31.25	108.02	VCAM1
	positive regulation of positive chemotaxis (GO:0050927)	1/16	0.0315359	0.946634	0	0	31.25	108.02	CXCL8
	negative regulation of lipid storage (GO:0010888)	1/16	0.0315359	0.941098	0	0	31.25	108.02	IL6
	positive regulation of G1/S transition of mitotic cell cycle (GO:1900087)	1/16	0.0315359	0.935626	0	0	31.25	108.02	RDX
	leukocyte adhesion to vascular endothelial cell (GO:0061756)	1/16	0.0315359	0.930218	0	0	31.25	108.02	VCAM1
	response to lipid (GO:0033993)	2/140	0.0319059	0.935724	0	0	7.14286	24.6069	CXCL10;CXCL8
	regulation of cellular component organization (GO:0051128)	2/140	0.0319059	0.930377	0	0	7.14286	24.6069	HSPA8;EFNA5
	positive regulation of dendrite extension (GO:1903861)	1/17	0.0334744	0.970567	0	0	29.4118	99.911	RIMS2
	regulation of cellular protein catabolic process (GO:1903362)	1/17	0.0334744	0.965083	0	0	29.4118	99.911	RDX
	regulation of collagen biosynthetic process (GO:0032965)	1/17	0.0334744	0.959662	0	0	29.4118	99.911	IL6
	high-density lipoprotein particle remodeling (GO:0034375)	1/17	0.0334744	0.9543	0	0	29.4118	99.911	LIPG
	positive regulation of cholesterol transport (GO:0032376)	1/17	0.0334744	0.948999	0	0	29.4118	99.911	LIPG
	regulation of T cell migration (GO:2000404)	1/17	0.0334744	0.943756	0	0	29.4118	99.911	CXCL10
	reverse cholesterol transport (GO:0043691)	1/17	0.0334744	0.93857	0	0	29.4118	99.911	LIPG
	DNA catabolic process (GO:0006308)	1/17	0.0334744	0.933441	0	0	29.4118	99.911	DNASE1L3
	phospholipid catabolic process (GO:0009395)	1/17	0.0334744	0.928368	0	0	29.4118	99.911	LIPG
	regulation of early endosome to late endosome transport (GO:2000641)	1/17	0.0334744	0.92335	0	0	29.4118	99.911	RDX
	positive regulation of lymphocyte migration (GO:2000403)	1/17	0.0334744	0.918386	0	0	29.4118	99.911	CXCL10
	positive regulation of stem cell proliferation (GO:2000648)	1/17	0.0334744	0.913475	0	0	29.4118	99.911	DISC1
	regulation of synaptic vesicle exocytosis (GO:2000300)	1/17	0.0334744	0.908616	0	0	29.4118	99.911	RIMS2
	positive regulation of cellular protein catabolic process (GO:1903364)	1/17	0.0334744	0.903808	0	0	29.4118	99.911	RDX
	positive regulation of monocyte chemotaxis (GO:0090026)	1/17	0.0334744	0.899051	0	0	29.4118	99.911	CXCL10
	regulated exocytosis (GO:0045055)	2/148	0.0353169	0.943571	0	0	6.75676	22.5905	RIMS2;CRHBP
	regulation of cAMP-mediated signaling (GO:0043949)	1/18	0.0354091	0.941107	0	0	27.7778	92.7996	CXCL10
	membrane lipid metabolic process (GO:0006643)	1/18	0.0354091	0.936231	0	0	27.7778	92.7996	CYP1B1
	negative regulation of protein transport (GO:0051224)	1/18	0.0354091	0.931405	0	0	27.7778	92.7996	RSAD2
	regulation of chemokine production (GO:0032642)	1/18	0.0354091	0.926628	0	0	27.7778	92.7996	IL6
	regulation of dendrite extension (GO:1903859)	1/18	0.0354091	0.921901	0	0	27.7778	92.7996	RIMS2
	anion homeostasis (GO:0055081)	1/18	0.0354091	0.917221	0	0	27.7778	92.7996	LIPG
	calcium-mediated signaling using intracellular calcium source (GO:0035584)	1/18	0.0354091	0.912588	0	0	27.7778	92.7996	VCAM1
	acute-phase response (GO:0006953)	1/18	0.0354091	0.908003	0	0	27.7778	92.7996	IL6
	primary alcohol metabolic process (GO:0034308)	1/19	0.03734	0.95273	0	0	26.3158	86.5182	CYP1B1
	positive regulation of excitatory postsynaptic potential (GO:2000463)	1/19	0.03734	0.94799	0	0	26.3158	86.5182	RIMS2
	positive regulation of toll-like receptor signaling pathway (GO:0034123)	1/19	0.03734	0.943297	0	0	26.3158	86.5182	RSAD2
	positive regulation of epithelial cell differentiation (GO:0030858)	1/19	0.03734	0.93865	0	0	26.3158	86.5182	ATOH8
	positive regulation of immunoglobulin production (GO:0002639)	1/19	0.03734	0.934049	0	0	26.3158	86.5182	IL6
	protein targeting to lysosome (GO:0006622)	1/19	0.03734	0.929492	0	0	26.3158	86.5182	HSPA8
	endothelial cell development (GO:0001885)	1/19	0.03734	0.92498	0	0	26.3158	86.5182	RDX
	purine ribonucleotide catabolic process (GO:0009154)	1/19	0.03734	0.920512	0	0	26.3158	86.5182	NUDT4
	positive regulation of mononuclear cell migration (GO:0071677)	1/19	0.03734	0.916086	0	0	26.3158	86.5182	CXCL10
	chondroitin sulfate biosynthetic process (GO:0030206)	1/20	0.0392671	0.958757	0	0	25	80.9342	CHSY3
	cellular response to estradiol stimulus (GO:0071392)	1/20	0.0392671	0.954191	0	0	25	80.9342	CRHBP
	negative regulation of macromolecule biosynthetic process (GO:0010558)	1/20	0.0392671	0.949669	0	0	25	80.9342	IL6
	positive regulation of T cell migration (GO:2000406)	1/20	0.0392671	0.94519	0	0	25	80.9342	CXCL10
	embryonic digestive tract development (GO:0048566)	1/20	0.0392671	0.940752	0	0	25	80.9342	CXCL8
	regulation of cholesterol transport (GO:0032374)	1/20	0.0392671	0.936356	0	0	25	80.9342	LIPG
	regulation of fibroblast growth factor receptor signaling pathway (GO:0040036)	1/20	0.0392671	0.932001	0	0	25	80.9342	SHISA2
	axon guidance (GO:0007411)	2/158	0.0397703	0.939574	0	0	6.32911	20.4091	SH3KBP1;EFNA5
	positive regulation of cellular biosynthetic process (GO:0031328)	2/159	0.040227	0.945982	0	0	6.28931	20.2089	IL6;ZEB2
	epoxygenase P450 pathway (GO:0019373)	1/21	0.0411905	0.964198	0	0	23.8095	75.9416	CYP1B1
	non-motile cilium assembly (GO:1905515)	1/21	0.0411905	0.959795	0	0	23.8095	75.9416	DISC1
	negative regulation of cytokine biosynthetic process (GO:0042036)	1/21	0.0411905	0.955433	0	0	23.8095	75.9416	IL6
	regulation of ruffle assembly (GO:1900027)	1/21	0.0411905	0.95111	0	0	23.8095	75.9416	RDX
	negative regulation of G-protein coupled receptor protein signaling pathway (GO:0045744)	1/21	0.0411905	0.946825	0	0	23.8095	75.9416	CXCL8
	cellular response to alkaloid (GO:0071312)	1/21	0.0411905	0.942579	0	0	23.8095	75.9416	CRHBP
	cellular protein complex localization (GO:0034629)	1/21	0.0411905	0.938371	0	0	23.8095	75.9416	EXOC3L2
	establishment of endothelial barrier (GO:0061028)	1/21	0.0411905	0.934201	0	0	23.8095	75.9416	RDX
	negative regulation of GTPase activity (GO:0034260)	1/22	0.0431101	0.973412	0	0	22.7273	71.4545	RDX
	regulation of bone resorption (GO:0045124)	1/22	0.0431101	0.969124	0	0	22.7273	71.4545	IL6
	DNA catabolic process, endonucleolytic (GO:0000737)	1/22	0.0431101	0.964873	0	0	22.7273	71.4545	DNASE1L3
	regulation of monocyte chemotaxis (GO:0090025)	1/22	0.0431101	0.96066	0	0	22.7273	71.4545	CXCL10
	cellular response to unfolded protein (GO:0034620)	1/22	0.0431101	0.956483	0	0	22.7273	71.4545	HSPA8
	protein localization to cell surface (GO:0034394)	1/22	0.0431101	0.952342	0	0	22.7273	71.4545	PTPRU
	regulation of insulin secretion involved in cellular response to glucose stimulus (GO:0061178)	1/22	0.0431101	0.948237	0	0	22.7273	71.4545	EFNA5
	cellular nitrogen compound biosynthetic process (GO:0044271)	1/23	0.045026	0.986128	0	0	21.7391	67.4025	CYP1B1
	cellular response to ammonium ion (GO:0071242)	1/23	0.045026	0.981914	0	0	21.7391	67.4025	CRHBP
	positive regulation of cell cycle G1/S phase transition (GO:1902808)	1/23	0.045026	0.977735	0	0	21.7391	67.4025	RDX
	apoptotic nuclear changes (GO:0030262)	1/23	0.045026	0.973592	0	0	21.7391	67.4025	DNASE1L3
	regulation of cell size (GO:0008361)	1/23	0.045026	0.969484	0	0	21.7391	67.4025	RDX
	regulation of microtubule cytoskeleton organization (GO:0070507)	1/23	0.045026	0.965411	0	0	21.7391	67.4025	EFNA5
	cellular response to interleukin-6 (GO:0071354)	1/23	0.045026	0.961372	0	0	21.7391	67.4025	IL6
	positive regulation of neutrophil chemotaxis (GO:0090023)	1/24	0.0469382	0.998023	0	0	20.8333	63.7276	CXCL8
	response to glucocorticoid (GO:0051384)	1/24	0.0469382	0.993882	0	0	20.8333	63.7276	IL6
	positive regulation of vascular endothelial growth factor production (GO:0010575)	1/24	0.0469382	0.989775	0	0	20.8333	63.7276	CYP1B1
	chaperone mediated protein folding requiring cofactor (GO:0051085)	1/24	0.0469382	0.985702	0	0	20.8333	63.7276	HSPA8
	regulation of actin filament bundle assembly (GO:0032231)	1/24	0.0469382	0.981662	0	0	20.8333	63.7276	RDX
	camera-type eye development (GO:0043010)	1/24	0.0469382	0.977655	0	0	20.8333	63.7276	CYP1B1
	chondroitin sulfate proteoglycan biosynthetic process (GO:0050650)	1/25	0.0488466	1	0	0	20	60.3814	CHSY3
	organophosphate ester transport (GO:0015748)	1/25	0.0488466	1	0	0	20	60.3814	PITPNC1
	positive regulation of calcium ion transmembrane transport (GO:1904427)	1/25	0.0488466	1	0	0	20	60.3814	CXCL10
	positive regulation of neutrophil migration (GO:1902624)	1/25	0.0488466	1	0	0	20	60.3814	CXCL8
	cyclic nucleotide metabolic process (GO:0009187)	1/25	0.0488466	0.997056	0	0	20	60.3814	NUDT4
	modulation of excitatory postsynaptic potential (GO:0098815)	1/25	0.0488466	0.993084	0	0	20	60.3814	RIMS2
	positive regulation of granulocyte chemotaxis (GO:0071624)	1/26	0.0507513	1	0	0	19.2308	57.3234	CXCL8
	positive regulation of synapse assembly (GO:0051965)	1/26	0.0507513	1	0	0	19.2308	57.3234	LRRC4B
	regulation of microtubule-based process (GO:0032886)	1/26	0.0507513	1	0	0	19.2308	57.3234	EFNA5
	positive regulation of cAMP metabolic process (GO:0030816)	1/26	0.0507513	1	0	0	19.2308	57.3234	CXCL10
	regulation of neurotransmitter secretion (GO:0046928)	1/27	0.0526522	1	0	0	18.5185	54.5194	RIMS2
	response to hexose (GO:0009746)	1/27	0.0526522	1	0	0	18.5185	54.5194	SELENOT
	leukocyte cell-cell adhesion (GO:0007159)	1/27	0.0526522	1	0	0	18.5185	54.5194	VCAM1
	regulation of protein transport (GO:0051223)	1/27	0.0526522	1	0	0	18.5185	54.5194	HSPA8
	cellular response to topologically incorrect protein (GO:0035967)	1/27	0.0526522	1	0	0	18.5185	54.5194	HSPA8
	cellular response to glucose stimulus (GO:0071333)	1/27	0.0526522	1	0	0	18.5185	54.5194	SELENOT
	regulation of GTPase activity (GO:0043087)	2/188	0.0543055	1	0	0	5.31915	15.4954	RDX;EFNA5
	regulation of gene expression (GO:0010468)	5/1037	0.0544162	1	0	0	2.4108	7.01806	RIMS2;IL6;TCF7;RDX;AHR
	regulation of vasculature development (GO:1901342)	1/28	0.0545495	1	0	0	17.8571	51.9401	IL6
	cellular response to ketone (GO:1901655)	1/28	0.0545495	1	0	0	17.8571	51.9401	AHR
	positive regulation of cell communication (GO:0010647)	1/28	0.0545495	1	0	0	17.8571	51.9401	RIMS2
	negative regulation of homeostatic process (GO:0032845)	1/28	0.0545495	1	0	0	17.8571	51.9401	IL6
	acute inflammatory response (GO:0002526)	1/28	0.0545495	1	0	0	17.8571	51.9401	IL6
	regulation of cell morphogenesis (GO:0022604)	1/28	0.0545495	1	0	0	17.8571	51.9401	EFNA5
	protein alkylation (GO:0008213)	1/29	0.056443	1	0	0	17.2414	49.5608	HSPA8
	collagen fibril organization (GO:0030199)	1/29	0.056443	1	0	0	17.2414	49.5608	CYP1B1
	regulation of neutrophil chemotaxis (GO:0090022)	1/29	0.056443	1	0	0	17.2414	49.5608	CXCL8
	response to estradiol (GO:0032355)	1/30	0.0583329	1	0	0	16.6667	47.3598	CRHBP
	positive regulation of B cell proliferation (GO:0030890)	1/30	0.0583329	1	0	0	16.6667	47.3598	TNFSF13B
	negative regulation of secretion by cell (GO:1903531)	1/30	0.0583329	1	0	0	16.6667	47.3598	RSAD2
	negative regulation of endothelial cell proliferation (GO:0001937)	1/30	0.0583329	1	0	0	16.6667	47.3598	ATOH8
	beta-catenin-TCF complex assembly (GO:1904837)	1/30	0.0583329	1	0	0	16.6667	47.3598	TCF7
	negative regulation of cell morphogenesis involved in differentiation (GO:0010771)	1/30	0.0583329	1	0	0	16.6667	47.3598	EFNA5
	regulation of cell adhesion mediated by integrin (GO:0033628)	1/30	0.0583329	1	0	0	16.6667	47.3598	CYP1B1
	chondroitin sulfate metabolic process (GO:0030204)	1/30	0.0583329	1	0	0	16.6667	47.3598	CHSY3
	'de novo' posttranslational protein folding (GO:0051084)	1/30	0.0583329	1	0	0	16.6667	47.3598	HSPA8
	cellular response to drug (GO:0035690)	1/30	0.0583329	1	0	0	16.6667	47.3598	CRHBP
	negative regulation of nucleic acid-templated transcription (GO:1903507)	3/444	0.0586738	1	0	0	3.37838	9.58027	HSPA8;ATOH8;AHR
	negative regulation of cell-cell adhesion (GO:0022408)	1/31	0.060219	1	0	0	16.129	45.3188	RDX
	positive regulation of release of sequestered calcium ion into cytosol (GO:0051281)	1/31	0.060219	1	0	0	16.129	45.3188	CXCL10
	positive regulation of calcium ion transport into cytosol (GO:0010524)	1/32	0.0621015	1	0	0	15.625	43.4216	CXCL10
	regulation of glutamate receptor signaling pathway (GO:1900449)	1/32	0.0621015	1	0	0	15.625	43.4216	CRHBP
	purine ribonucleoside triphosphate metabolic process (GO:0009205)	1/32	0.0621015	1	0	0	15.625	43.4216	HSPA8
	regulation of cell-cell adhesion (GO:0022407)	1/32	0.0621015	1	0	0	15.625	43.4216	EFNA5
	negative regulation of receptor activity (GO:2000272)	1/32	0.0621015	1	0	0	15.625	43.4216	CRHBP
	negative regulation of fat cell differentiation (GO:0045599)	1/32	0.0621015	1	0	0	15.625	43.4216	IL6
	positive regulation of signal transduction (GO:0009967)	2/206	0.0637973	1	0	0	4.85437	13.3594	RIMS2;DISC1
	regulation of neurotransmitter receptor activity (GO:0099601)	1/33	0.0639803	1	0	0	15.1515	41.6542	CRHBP
	positive regulation of chemokine production (GO:0032722)	1/34	0.0658554	1	0	0	14.7059	40.0043	IL6
	negative regulation of cell-substrate adhesion (GO:0010812)	1/35	0.0677269	1	0	0	14.2857	38.461	EFNA5
	regulation of synapse assembly (GO:0051963)	1/35	0.0677269	1	0	0	14.2857	38.461	LRRC4B
	endothelial cell migration (GO:0043542)	1/35	0.0677269	1	0	0	14.2857	38.461	CYP1B1
	positive regulation of osteoblast differentiation (GO:0045669)	1/35	0.0677269	1	0	0	14.2857	38.461	IL6
	positive regulation of signaling (GO:0023056)	1/36	0.0695947	1	0	0	13.8889	37.0148	RIMS2
	positive regulation of transcription, DNA-templated (GO:0045893)	5/1120	0.0709911	1	0	0	2.23214	5.90447	CXCL10;IL6;ZEB2;ATOH8;AHR
	positive regulation of smooth muscle cell proliferation (GO:0048661)	1/37	0.0714589	1	0	0	13.5135	35.6572	IL6
	positive regulation of cytokine production (GO:0001819)	2/220	0.0715399	1	0	0	4.54545	11.9886	IL6;CYP1B1
	axonogenesis (GO:0007409)	2/223	0.0732377	1	0	0	4.4843	11.7222	SH3KBP1;EFNA5
	purine ribonucleoside monophosphate metabolic process (GO:0009167)	1/39	0.0751763	1	0	0	12.8205	33.1785	HSPA8
	positive regulation of peptide hormone secretion (GO:0090277)	1/39	0.0751763	1	0	0	12.8205	33.1785	SELENOT
	regulation of plasma membrane bounded cell projection assembly (GO:0120032)	1/39	0.0751763	1	0	0	12.8205	33.1785	RDX
	extracellular matrix organization (GO:0030198)	2/229	0.0766723	1	0	0	4.36681	11.2149	VCAM1;CYP1B1
	positive regulation of mitotic cell cycle phase transition (GO:1901992)	1/40	0.0770295	1	0	0	12.5	32.0446	RDX
	regulation of cellular localization (GO:0060341)	1/40	0.0770295	1	0	0	12.5	32.0446	EFNA5
	negative regulation of cytokine-mediated signaling pathway (GO:0001960)	1/40	0.0770295	1	0	0	12.5	32.0446	IL6
	neuron migration (GO:0001764)	1/40	0.0770295	1	0	0	12.5	32.0446	DISC1
	negative regulation of epidermal growth factor receptor signaling pathway (GO:0042059)	1/40	0.0770295	1	0	0	12.5	32.0446	SH3KBP1
	negative regulation of transcription, DNA-templated (GO:0045892)	4/813	0.0781821	1	0	0	2.46002	6.2699	HSPA8;ZEB2;ATOH8;AHR
	positive regulation of nucleic acid-templated transcription (GO:1903508)	3/502	0.0784891	1	0	0	2.98805	7.60397	IL6;ATOH8;AHR
	negative regulation of STAT cascade (GO:1904893)	1/41	0.0788792	1	0	0	12.1951	30.9736	LRRC4B
	regulation of substrate adhesion-dependent cell spreading (GO:1900024)	1/41	0.0788792	1	0	0	12.1951	30.9736	EFNA5
	monocyte chemotaxis (GO:0002548)	1/41	0.0788792	1	0	0	12.1951	30.9736	IL6
	regulation of cellular metabolic process (GO:0031323)	1/41	0.0788792	1	0	0	12.1951	30.9736	CYP1B1
	negative regulation of protein secretion (GO:0050709)	1/42	0.0807252	1	0	0	11.9048	29.9608	RSAD2
	regulation of interleukin-6 production (GO:0032675)	1/42	0.0807252	1	0	0	11.9048	29.9608	IL6
	cellular response to calcium ion (GO:0071277)	1/42	0.0807252	1	0	0	11.9048	29.9608	CRHBP
	negative regulation of cellular macromolecule biosynthetic process (GO:2000113)	3/512	0.0821718	1	0	0	2.92969	7.32112	HSPA8;ATOH8;AHR
	negative regulation of ERBB signaling pathway (GO:1901185)	1/43	0.0825676	1	0	0	11.6279	29.0016	SH3KBP1
	response to unfolded protein (GO:0006986)	1/43	0.0825676	1	0	0	11.6279	29.0016	HSPA8
	positive regulation of interleukin-6 production (GO:0032755)	1/43	0.0825676	1	0	0	11.6279	29.0016	IL6
	digestive tract development (GO:0048565)	1/43	0.0825676	1	0	0	11.6279	29.0016	CXCL8
	regulation of multicellular organismal development (GO:2000026)	1/43	0.0825676	1	0	0	11.6279	29.0016	CXCL10
	unsaturated fatty acid metabolic process (GO:0033559)	1/44	0.0844064	1	0	0	11.3636	28.0922	CYP1B1
	regulation of focal adhesion assembly (GO:0051893)	1/44	0.0844064	1	0	0	11.3636	28.0922	EFNA5
	cholesterol transport (GO:0030301)	1/44	0.0844064	1	0	0	11.3636	28.0922	LIPG
	lymphocyte chemotaxis (GO:0048247)	1/44	0.0844064	1	0	0	11.3636	28.0922	CXCL10
	regulation of smooth muscle cell proliferation (GO:0048660)	1/44	0.0844064	1	0	0	11.3636	28.0922	IL6
	positive regulation of cellular process (GO:0048522)	3/519	0.0847944	1	0	0	2.89017	7.13158	IL6;RDX;TNFSF13B
	protein complex subunit organization (GO:0071822)	1/45	0.0862417	1	0	0	11.1111	27.2289	CYP1B1
	aminoglycan biosynthetic process (GO:0006023)	1/46	0.0880733	1	0	0	10.8696	26.4085	HS3ST1
	regulation of G1/S transition of mitotic cell cycle (GO:2000045)	1/46	0.0880733	1	0	0	10.8696	26.4085	RDX
	protein methylation (GO:0006479)	1/46	0.0880733	1	0	0	10.8696	26.4085	HSPA8
	icosanoid metabolic process (GO:0006690)	1/46	0.0880733	1	0	0	10.8696	26.4085	CYP1B1
	positive regulation of transcription from RNA polymerase II promoter (GO:0045944)	4/848	0.0881293	1	0	0	2.35849	5.72866	CXCL10;IL6;ZEB2;AHR
	regulation of immune response (GO:0050776)	2/251	0.0896895	1	0	0	3.98406	9.60718	VCAM1;CLEC2D
	heterophilic cell-cell adhesion via plasma membrane cell adhesion molecules (GO:0007157)	1/47	0.0899013	1	0	0	10.6383	25.6281	VCAM1
	response to glucose (GO:0009749)	1/47	0.0899013	1	0	0	10.6383	25.6281	SELENOT
	inositol phosphate metabolic process (GO:0043647)	1/47	0.0899013	1	0	0	10.6383	25.6281	NUDT4
	cellular response to heat (GO:0034605)	1/47	0.0899013	1	0	0	10.6383	25.6281	HSPA8
	regulation of organelle assembly (GO:1902115)	1/47	0.0899013	1	0	0	10.6383	25.6281	RDX
	negative regulation of JAK-STAT cascade (GO:0046426)	1/47	0.0899013	1	0	0	10.6383	25.6281	LRRC4B
	polyol metabolic process (GO:0019751)	1/47	0.0899013	1	0	0	10.6383	25.6281	NUDT4
	positive regulation of programmed cell death (GO:0043068)	2/257	0.0933481	1	0	0	3.89105	9.22731	IL6;CYP1B1
	regulation of reactive oxygen species metabolic process (GO:2000377)	1/49	0.0935467	1	0	0	10.2041	24.1765	CYP1B1
	lipid homeostasis (GO:0055088)	1/49	0.0935467	1	0	0	10.2041	24.1765	LIPG
	regulation of release of sequestered calcium ion into cytosol (GO:0051279)	1/49	0.0935467	1	0	0	10.2041	24.1765	CXCL10
	receptor internalization (GO:0031623)	1/50	0.0953641	1	0	0	10	23.5005	CXCL8
	blood circulation (GO:0008015)	1/50	0.0953641	1	0	0	10	23.5005	CXCL10
	negative regulation of viral genome replication (GO:0045071)	1/50	0.0953641	1	0	0	10	23.5005	RSAD2
	arachidonic acid metabolic process (GO:0019369)	1/51	0.0971779	1	0	0	9.80392	22.855	CYP1B1
	response to organonitrogen compound (GO:0010243)	1/51	0.0971779	1	0	0	9.80392	22.855	IL6
	positive regulation of developmental growth (GO:0048639)	1/51	0.0971779	1	0	0	9.80392	22.855	RIMS2
	regulation of exocytosis (GO:0017157)	1/51	0.0971779	1	0	0	9.80392	22.855	RIMS2
	B cell differentiation (GO:0030183)	1/52	0.0989882	1	0	0	9.61538	22.238	VCAM1
	positive regulation of nervous system development (GO:0051962)	1/52	0.0989882	1	0	0	9.61538	22.238	LRRC4B
	positive regulation of ossification (GO:0045778)	1/52	0.0989882	1	0	0	9.61538	22.238	IL6
	regulation of cell-matrix adhesion (GO:0001952)	1/52	0.0989882	1	0	0	9.61538	22.238	EFNA5
	positive regulation of protein import into nucleus (GO:0042307)	1/53	0.100795	1	0	0	9.43396	21.6478	IL6
	embryonic organ development (GO:0048568)	1/53	0.100795	1	0	0	9.43396	21.6478	CXCL8
	neutrophil chemotaxis (GO:0030593)	1/53	0.100795	1	0	0	9.43396	21.6478	CXCL8
	regulation of calcium ion-dependent exocytosis (GO:0017158)	1/53	0.100795	1	0	0	9.43396	21.6478	RIMS2
	positive regulation of tyrosine phosphorylation of STAT protein (GO:0042531)	1/53	0.100795	1	0	0	9.43396	21.6478	IL6
	cellular response to nutrient levels (GO:0031669)	1/54	0.102598	1	0	0	9.25926	21.0827	HSPA8
	negative regulation of supramolecular fiber organization (GO:1902904)	1/54	0.102598	1	0	0	9.25926	21.0827	HSPA8
	negative regulation of cellular response to growth factor stimulus (GO:0090288)	1/55	0.104398	1	0	0	9.09091	20.5413	SHISA2
	long-chain fatty acid metabolic process (GO:0001676)	1/55	0.104398	1	0	0	9.09091	20.5413	CYP1B1
	regulation of secretion by cell (GO:1903530)	1/56	0.106194	1	0	0	8.92857	20.0222	RIMS2
	granulocyte chemotaxis (GO:0071621)	1/56	0.106194	1	0	0	8.92857	20.0222	CXCL8
	ATP metabolic process (GO:0046034)	1/56	0.106194	1	0	0	8.92857	20.0222	HSPA8
	phospholipid transport (GO:0015914)	1/58	0.109776	1	0	0	8.62069	19.0458	PITPNC1
	neutrophil migration (GO:1990266)	1/58	0.109776	1	0	0	8.62069	19.0458	CXCL8
	regulation of epidermal growth factor receptor signaling pathway (GO:0042058)	1/58	0.109776	1	0	0	8.62069	19.0458	SH3KBP1
	cholesterol homeostasis (GO:0042632)	1/58	0.109776	1	0	0	8.62069	19.0458	LIPG
	sterol homeostasis (GO:0055092)	1/58	0.109776	1	0	0	8.62069	19.0458	LIPG
	receptor metabolic process (GO:0043112)	1/58	0.109776	1	0	0	8.62069	19.0458	CXCL8
	integrin-mediated signaling pathway (GO:0007229)	1/58	0.109776	1	0	0	8.62069	19.0458	ADAMTS1
	sterol metabolic process (GO:0016125)	1/59	0.111561	1	0	0	8.47458	18.5863	CYP1B1
	muscle organ development (GO:0007517)	1/60	0.113343	1	0	0	8.33333	18.1444	CXCL10
	glycosaminoglycan metabolic process (GO:0030203)	1/61	0.115122	1	0	0	8.19672	17.7194	HS3ST1
	negative regulation of viral life cycle (GO:1903901)	1/61	0.115122	1	0	0	8.19672	17.7194	RSAD2
	positive regulation of cellular amide metabolic process (GO:0034250)	1/61	0.115122	1	0	0	8.19672	17.7194	IL6
	regulation of tyrosine phosphorylation of STAT protein (GO:0042509)	1/61	0.115122	1	0	0	8.19672	17.7194	IL6
	regulation of actin filament-based process (GO:0032970)	1/62	0.116897	1	0	0	8.06452	17.3102	EFNA5
	carbohydrate homeostasis (GO:0033500)	1/63	0.118669	1	0	0	7.93651	16.916	SELENOT
	cellular response to type I interferon (GO:0071357)	1/65	0.122202	1	0	0	7.69231	16.1699	RSAD2
	type I interferon signaling pathway (GO:0060337)	1/65	0.122202	1	0	0	7.69231	16.1699	RSAD2
	defense response to Gram-positive bacterium (GO:0050830)	1/65	0.122202	1	0	0	7.69231	16.1699	IL6
	negative regulation of cell adhesion (GO:0007162)	1/65	0.122202	1	0	0	7.69231	16.1699	CYP1B1
	purine ribonucleotide metabolic process (GO:0009150)	1/66	0.123963	1	0	0	7.57576	15.8164	HSPA8
	negative regulation of epithelial cell proliferation (GO:0050680)	1/66	0.123963	1	0	0	7.57576	15.8164	ATOH8
	positive regulation of apoptotic process (GO:0043065)	2/307	0.125392	1	0	0	3.25733	6.76323	IL6;CYP1B1
	negative regulation of gene expression (GO:0010629)	3/618	0.125529	1	0	0	2.42718	5.03694	HSPA8;ATOH8;AHR
	negative regulation of protein binding (GO:0032091)	1/67	0.125721	1	0	0	7.46269	15.4753	DISC1
	positive regulation of synaptic transmission (GO:0050806)	1/67	0.125721	1	0	0	7.46269	15.4753	RIMS2
	response to organic cyclic compound (GO:0014070)	1/69	0.129227	1	0	0	7.24638	14.8275	CYP1B1
	regulation of endothelial cell migration (GO:0010594)	1/69	0.129227	1	0	0	7.24638	14.8275	ATOH8
	positive regulation of neurogenesis (GO:0050769)	1/69	0.129227	1	0	0	7.24638	14.8275	DISC1
	regulation of osteoblast differentiation (GO:0045667)	1/69	0.129227	1	0	0	7.24638	14.8275	IL6
	positive regulation of endothelial cell migration (GO:0010595)	1/70	0.130974	1	0	0	7.14286	14.5197	ATOH8
	phospholipid metabolic process (GO:0006644)	1/70	0.130974	1	0	0	7.14286	14.5197	LIPG
	interferon-gamma-mediated signaling pathway (GO:0060333)	1/70	0.130974	1	0	0	7.14286	14.5197	VCAM1
	regulation of cation channel activity (GO:2001257)	1/71	0.132718	1	0	0	7.04225	14.222	CRHBP
	defense response to Gram-negative bacterium (GO:0050829)	1/71	0.132718	1	0	0	7.04225	14.222	IL6
	regulation of fat cell differentiation (GO:0045598)	1/72	0.134459	1	0	0	6.94444	13.934	IL6
	positive regulation of inflammatory response (GO:0050729)	1/73	0.136196	1	0	0	6.84932	13.6552	IL6
	B cell activation (GO:0042113)	1/73	0.136196	1	0	0	6.84932	13.6552	VCAM1
	nucleic acid phosphodiester bond hydrolysis (GO:0090305)	1/73	0.136196	1	0	0	6.84932	13.6552	DNASE1L3
	lymphocyte differentiation (GO:0030098)	1/73	0.136196	1	0	0	6.84932	13.6552	VCAM1
	regulation of peptide hormone secretion (GO:0090276)	1/73	0.136196	1	0	0	6.84932	13.6552	CRHBP
	regulation of protein complex assembly (GO:0043254)	1/73	0.136196	1	0	0	6.84932	13.6552	HSPA8
	positive regulation of epithelial cell migration (GO:0010634)	1/74	0.13793	1	0	0	6.75676	13.3852	ATOH8
	glucose homeostasis (GO:0042593)	1/74	0.13793	1	0	0	6.75676	13.3852	SELENOT
	regulation of G-protein coupled receptor protein signaling pathway (GO:0008277)	1/74	0.13793	1	0	0	6.75676	13.3852	CXCL8
	retinoid metabolic process (GO:0001523)	1/75	0.139661	1	0	0	6.66667	13.1236	CYP1B1
	response to interleukin-1 (GO:0070555)	1/76	0.141388	1	0	0	6.57895	12.8701	CXCL8
	positive regulation of translation (GO:0045727)	1/78	0.144832	1	0	0	6.41026	12.3858	IL6
	visual perception (GO:0007601)	1/78	0.144832	1	0	0	6.41026	12.3858	CYP1B1
	regulation of cellular response to heat (GO:1900034)	1/78	0.144832	1	0	0	6.41026	12.3858	HSPA8
	regulation of endothelial cell proliferation (GO:0001936)	1/79	0.146549	1	0	0	6.32911	12.1544	ATOH8
	response to calcium ion (GO:0051592)	1/79	0.146549	1	0	0	6.32911	12.1544	CRHBP
	cellular response to hormone stimulus (GO:0032870)	1/80	0.148263	1	0	0	6.25	11.9298	RDX
	nucleic acid metabolic process (GO:0090304)	1/80	0.148263	1	0	0	6.25	11.9298	DNASE1L3
	protein catabolic process (GO:0030163)	1/81	0.149973	1	0	0	6.17284	11.7117	HSPA8
	positive regulation of protein catabolic process (GO:0045732)	1/81	0.149973	1	0	0	6.17284	11.7117	RDX
	sensory perception of light stimulus (GO:0050953)	1/81	0.149973	1	0	0	6.17284	11.7117	CYP1B1
	positive regulation of protein secretion (GO:0050714)	1/82	0.15168	1	0	0	6.09756	11.4999	IL6
	modulation of chemical synaptic transmission (GO:0050804)	1/82	0.15168	1	0	0	6.09756	11.4999	RIMS2
	negative regulation of binding (GO:0051100)	1/82	0.15168	1	0	0	6.09756	11.4999	DISC1
	negative regulation of NF-kappaB transcription factor activity (GO:0032088)	1/82	0.15168	1	0	0	6.09756	11.4999	CYP1B1
	ephrin receptor signaling pathway (GO:0048013)	1/82	0.15168	1	0	0	6.09756	11.4999	EFNA5
	positive regulation of peptidyl-serine phosphorylation (GO:0033138)	1/83	0.153384	1	0	0	6.0241	11.2941	IL6
	regulation of peptidyl-serine phosphorylation (GO:0033135)	1/86	0.158475	1	0	0	5.81395	10.7102	IL6
	positive regulation of cellular component biogenesis (GO:0044089)	1/87	0.160165	1	0	0	5.74713	10.5262	LRRC4B
	cell-matrix adhesion (GO:0007160)	1/90	0.165216	1	0	0	5.55556	10.0028	VCAM1
	regulation of Ras protein signal transduction (GO:0046578)	1/90	0.165216	1	0	0	5.55556	10.0028	RDX
	lipid transport (GO:0006869)	1/91	0.166893	1	0	0	5.49451	9.83737	PITPNC1
	negative regulation of kinase activity (GO:0033673)	1/91	0.166893	1	0	0	5.49451	9.83737	LRRC4B
	regulation of transcription from RNA polymerase II promoter (GO:0006357)	5/1478	0.170372	1	0	0	1.69147	2.99352	CXCL10;IL6;ZEB2;TCF7;AHR
	cellular response to fibroblast growth factor stimulus (GO:0044344)	1/94	0.171905	1	0	0	5.31915	9.36604	CXCL8
	regulation of cytoskeleton organization (GO:0051493)	1/95	0.173569	1	0	0	5.26316	9.21674	EFNA5
	positive regulation of neuron projection development (GO:0010976)	1/97	0.176887	1	0	0	5.15464	8.92909	RIMS2
	positive regulation of cell growth (GO:0030307)	1/98	0.178541	1	0	0	5.10204	8.79049	RIMS2
	regulation of insulin secretion (GO:0050796)	1/98	0.178541	1	0	0	5.10204	8.79049	EFNA5
	steroid metabolic process (GO:0008202)	1/99	0.180192	1	0	0	5.05051	8.65521	CYP1B1
	cellular response to metal ion (GO:0071248)	1/100	0.18184	1	0	0	5	8.52314	CRHBP
	intrinsic apoptotic signaling pathway (GO:0097193)	1/101	0.183485	1	0	0	4.9505	8.39418	CYP1B1
	peptide metabolic process (GO:0006518)	1/104	0.188399	1	0	0	4.80769	8.02497	HSPA8
	positive regulation of lymphocyte activation (GO:0051251)	1/104	0.188399	1	0	0	4.80769	8.02497	IL6
	response to endoplasmic reticulum stress (GO:0034976)	1/106	0.191659	1	0	0	4.71698	7.79263	CXCL8
	positive regulation of cellular catabolic process (GO:0031331)	1/106	0.191659	1	0	0	4.71698	7.79263	RDX
	positive regulation of cellular component organization (GO:0051130)	1/106	0.191659	1	0	0	4.71698	7.79263	LRRC4B
	regulation of protein secretion (GO:0050708)	1/107	0.193284	1	0	0	4.6729	7.68034	RSAD2
	cellular response to starvation (GO:0009267)	1/107	0.193284	1	0	0	4.6729	7.68034	HSPA8
	negative regulation of hydrolase activity (GO:0051346)	1/108	0.194906	1	0	0	4.62963	7.57053	RDX
	regulation of cytokine production (GO:0001817)	1/108	0.194906	1	0	0	4.62963	7.57053	IL6
	negative regulation of protein kinase activity (GO:0006469)	1/109	0.196525	1	0	0	4.58716	7.46314	LRRC4B
	cellular response to peptide hormone stimulus (GO:0071375)	1/110	0.198141	1	0	0	4.54545	7.35807	CRHBP
	positive regulation of protein phosphorylation (GO:0001934)	2/412	0.199106	1	0	0	2.42718	3.91728	IL6;EFNA5
	regulation of protein binding (GO:0043393)	1/111	0.199754	1	0	0	4.5045	7.25527	DISC1
	cellular response to interferon-gamma (GO:0071346)	1/116	0.207769	1	0	0	4.31034	6.77296	VCAM1
	positive regulation of cell proliferation (GO:0008284)	2/424	0.207881	1	0	0	2.35849	3.7047	IL6;TNFSF13B
	protein localization to cell periphery (GO:1990778)	1/117	0.209363	1	0	0	4.2735	6.68242	RDX
	plasma membrane bounded cell projection organization (GO:0120036)	1/118	0.210954	1	0	0	4.23729	6.59372	IL6
	regulation of transcription, DNA-templated (GO:0006355)	5/1598	0.212318	1	0	0	1.56446	2.42439	HSPA8;IL6;TCF7;ATOH8;AHR
	enzyme linked receptor protein signaling pathway (GO:0007167)	1/120	0.214125	1	0	0	4.16667	6.42164	PTPRU
	sulfur compound biosynthetic process (GO:0044272)	1/122	0.217285	1	0	0	4.09836	6.25634	CHSY3
	tumor necrosis factor-mediated signaling pathway (GO:0033209)	1/123	0.21886	1	0	0	4.06504	6.17611	TNFSF13B
	dephosphorylation (GO:0016311)	1/124	0.220432	1	0	0	4.03226	6.09745	PTPRU
	organic anion transport (GO:0015711)	1/124	0.220432	1	0	0	4.03226	6.09745	PITPNC1
	protein dephosphorylation (GO:0006470)	1/125	0.222001	1	0	0	4	6.0203	PTPRU
	negative regulation of multicellular organismal process (GO:0051241)	1/125	0.222001	1	0	0	4	6.0203	CRHBP
	cytoskeleton organization (GO:0007010)	1/126	0.223566	1	0	0	3.96825	5.94463	SH3KBP1
	regulation of mRNA stability (GO:0043488)	1/128	0.226689	1	0	0	3.90625	5.79757	HSPA8
	regulation of macromolecule metabolic process (GO:0060255)	1/129	0.228245	1	0	0	3.87597	5.7261	AHR
	generation of neurons (GO:0048699)	1/130	0.229799	1	0	0	3.84615	5.65596	DISC1
	protein localization to plasma membrane (GO:0072659)	1/130	0.229799	1	0	0	3.84615	5.65596	RDX
	nervous system development (GO:0007399)	2/455	0.230737	1	0	0	2.1978	3.22303	ZEB2;EFNA5
	positive regulation of cytosolic calcium ion concentration (GO:0007204)	1/133	0.234441	1	0	0	3.7594	5.4532	SELENOT
	cellular response to organic substance (GO:0071310)	1/133	0.234441	1	0	0	3.7594	5.4532	CYP1B1
	regulation of cytosolic calcium ion concentration (GO:0051480)	1/137	0.240589	1	0	0	3.64964	5.19952	SELENOT
	regulation of vesicle-mediated transport (GO:0060627)	1/138	0.242118	1	0	0	3.62319	5.13888	RIMS2
	cellular response to growth factor stimulus (GO:0071363)	1/139	0.243644	1	0	0	3.59712	5.0793	CXCL8
	negative regulation of sequence-specific DNA binding transcription factor activity (GO:0043433)	1/140	0.245167	1	0	0	3.57143	5.02076	CYP1B1
	positive regulation of Wnt signaling pathway (GO:0030177)	1/140	0.245167	1	0	0	3.57143	5.02076	DISC1
	positive regulation of macromolecule biosynthetic process (GO:0010557)	1/142	0.248205	1	0	0	3.52113	4.90669	IL6
	cell-cell adhesion via plasma-membrane adhesion molecules (GO:0098742)	1/142	0.248205	1	0	0	3.52113	4.90669	VCAM1
	positive regulation of intracellular signal transduction (GO:1902533)	2/479	0.248562	1	0	0	2.08768	2.90618	CXCL10;IL6
	neuron development (GO:0048666)	1/144	0.251231	1	0	0	3.47222	4.79647	IL6
	neutrophil activation involved in immune response (GO:0002283)	2/483	0.251541	1	0	0	2.07039	2.85746	HSPA8;DNASE1L3
	neutrophil mediated immunity (GO:0002446)	2/487	0.25452	1	0	0	2.05339	2.80981	HSPA8;IL6
	regulation of protein kinase activity (GO:0045859)	1/147	0.255747	1	0	0	3.40136	4.63798	LRRC4B
	cellular response to interleukin-1 (GO:0071347)	1/150	0.260237	1	0	0	3.33333	4.48721	CXCL8
	negative regulation of cell differentiation (GO:0045596)	1/150	0.260237	1	0	0	3.33333	4.48721	IL6
	protein localization to membrane (GO:0072657)	1/160	0.275013	1	0	0	3.125	4.03418	RDX
	positive regulation of protein modification process (GO:0031401)	1/163	0.279389	1	0	0	3.06748	3.9115	EFNA5
	regulation of inflammatory response (GO:0050727)	1/166	0.28374	1	0	0	3.01205	3.79427	DNASE1L3
	neuron projection development (GO:0031175)	1/167	0.285184	1	0	0	2.99401	3.75635	IL6
	negative regulation of Wnt signaling pathway (GO:0030178)	1/174	0.295217	1	0	0	2.87356	3.50588	SHISA2
	negative regulation of protein phosphorylation (GO:0001933)	1/178	0.300888	1	0	0	2.80899	3.37365	LRRC4B
	positive regulation of cell motility (GO:2000147)	1/179	0.302298	1	0	0	2.7933	3.34173	RDX
	phosphate-containing compound metabolic process (GO:0006796)	1/183	0.307914	1	0	0	2.73224	3.2184	NUDT4
	receptor-mediated endocytosis (GO:0006898)	1/188	0.314871	1	0	0	2.65957	3.07338	CXCL8
	protein complex assembly (GO:0006461)	1/189	0.316254	1	0	0	2.6455	3.04553	TCF7
	positive regulation of cell differentiation (GO:0045597)	1/194	0.32313	1	0	0	2.57732	2.9116	IL6
	regulation of MAPK cascade (GO:0043408)	1/203	0.335336	1	0	0	2.46305	2.69119	IL6
	positive regulation of phosphorylation (GO:0042327)	1/208	0.342025	1	0	0	2.40385	2.57902	EFNA5
	regulation of nucleic acid-templated transcription (GO:1903506)	2/607	0.343667	1	0	0	1.64745	1.75961	TCF7;AHR
	regulation of translation (GO:0006417)	1/213	0.348647	1	0	0	2.34742	2.47346	IL6
	positive regulation of sequence-specific DNA binding transcription factor activity (GO:0051091)	1/215	0.351278	1	0	0	2.32558	2.43297	IL6
	positive regulation of cell migration (GO:0030335)	1/221	0.359109	1	0	0	2.26244	2.31704	RDX
	regulation of cellular macromolecule biosynthetic process (GO:2000112)	2/631	0.361226	1	0	0	1.58479	1.61371	TCF7;AHR
	apoptotic process (GO:0006915)	1/231	0.371955	1	0	0	2.1645	2.14065	AHR
	RNA splicing, via transesterification reactions with bulged adenosine as nucleophile (GO:0000377)	1/236	0.378284	1	0	0	2.11864	2.05955	HSPA8
	defense response to bacterium (GO:0042742)	1/241	0.384551	1	0	0	2.07469	1.98274	IL6
	mRNA splicing, via spliceosome (GO:0000398)	1/261	0.409007	1	0	0	1.91571	1.71269	HSPA8
	regulation of protein phosphorylation (GO:0001932)	1/261	0.409007	1	0	0	1.91571	1.71269	EFNA5
	mRNA processing (GO:0006397)	1/283	0.434815	1	0	0	1.76678	1.47144	HSPA8
	cilium assembly (GO:0060271)	1/288	0.440525	1	0	0	1.73611	1.42324	DISC1
	chemical synaptic transmission (GO:0007268)	1/289	0.441661	1	0	0	1.7301	1.41386	CRHBP
	positive regulation of MAPK cascade (GO:0043410)	1/289	0.441661	1	0	0	1.7301	1.41386	IL6
	DNA metabolic process (GO:0006259)	1/314	0.469324	1	0	0	1.59236	1.20456	DNASE1L3
	cellular protein localization (GO:0034613)	1/327	0.483176	1	0	0	1.52905	1.11219	PTPRU
	regulation of apoptotic process (GO:0042981)	2/815	0.489082	1	0	0	1.22699	0.877577	IL6;CYP1B1
	transcription, DNA-templated (GO:0006351)	1/356	0.512819	1	0	0	1.40449	0.937967	AHR
	post-translational protein modification (GO:0043687)	1/357	0.513811	1	0	0	1.40056	0.932633	IL6
	transmembrane receptor protein tyrosine kinase signaling pathway (GO:0007169)	1/396	0.551	1	0	0	1.26263	0.75255	EFNA5
	negative regulation of programmed cell death (GO:0043069)	1/408	0.561874	1	0	0	1.22549	0.706467	IL6
	vesicle-mediated transport (GO:0016192)	1/410	0.563662	1	0	0	1.21951	0.699148	HSPA8
	cellular protein modification process (GO:0006464)	2/1001	0.601754	1	0	0	0.999001	0.507399	PTPRU;IL6
	neutrophil degranulation (GO:0043312)	1/479	0.62115	1	0	0	1.04384	0.497059	HSPA8
	cellular protein metabolic process (GO:0044267)	1/484	0.625016	1	0	0	1.03306	0.485515	IL6
	transcription from RNA polymerase II promoter (GO:0006366)	1/485	0.625784	1	0	0	1.03093	0.483247	AHR
	negative regulation of apoptotic process (GO:0043066)	1/485	0.625784	1	0	0	1.03093	0.483247	IL6
	negative regulation of transcription from RNA polymerase II promoter (GO:0000122)	1/565	0.682539	1	0	0	0.884956	0.337996	ZEB2

## Sheet: var14 down 6h GO process
	Term	Overlap	P-value	Adjusted P-value	Old P-value	Old Adjusted P-value	Odds Ratio	Combined Score	Genes
	cyclooxygenase pathway (GO:0019371)	2/11	0.000359227	1	0	0	69.9301	554.654	PTGIS;PTGS1
	prostanoid biosynthetic process (GO:0046457)	2/13	0.000507756	1	0	0	59.1716	448.847	PTGIS;PTGS1
	negative regulation of intracellular signal transduction (GO:1902532)	4/161	0.000810738	1	0	0	9.55566	68.013	PIK3IP1;DDIT4;PDE2A;AJUBA
	positive regulation of inflammatory response (GO:0050729)	3/73	0.000906802	1	0	0	15.8061	110.731	GPRC5B;PDE2A;ADAM8
	regulation of inflammatory response (GO:0050727)	4/166	0.00090857	0.927287	0	0	9.26784	64.9086	GPRC5B;PTGIS;PDE2A;KLF4
	positive regulation of defense response (GO:0031349)	3/74	0.000943391	0.802354	0	0	15.5925	108.618	GPRC5B;PDE2A;ADAM8
	prostaglandin biosynthetic process (GO:0001516)	2/18	0.000987733	0.720057	0	0	42.735	295.731	PTGIS;PTGS1
	negative regulation of protein import into nucleus (GO:0042308)	2/22	0.0014814	0.944947	0	0	34.965	227.789	PDE2A;DACT3
	cell-matrix adhesion (GO:0007160)	3/90	0.00166045	0.941474	0	0	12.8205	82.0598	ADAMTS13;ITGB4;ITGA10
	peptide catabolic process (GO:0043171)	2/25	0.00191433	0.976881	0	0	30.7692	192.566	ADAMTS13;CHAC1
	prostaglandin metabolic process (GO:0006693)	2/25	0.00191433	0.888074	0	0	30.7692	192.566	PTGIS;PTGS1
	positive regulation of cellular catabolic process (GO:0031331)	3/106	0.00264827	1	0	0	10.8853	64.592	PFKFB4;ADAM8;TPCN1
	regulation of nitric oxide biosynthetic process (GO:0045428)	2/32	0.00312845	1	0	0	24.0385	138.635	PTGIS;KLF4
	carboxylic acid metabolic process (GO:0019752)	2/33	0.00332476	1	0	0	23.31	133.015	PTGIS;SLC2A1
	glycoprotein metabolic process (GO:0009100)	2/48	0.00692853	1	0	0	16.0256	79.6812	ADAMTS13;GAL3ST4
	arachidonic acid metabolic process (GO:0019369)	2/51	0.00779268	1	0	0	15.083	73.2213	PTGIS;PTGS1
	integrin-mediated signaling pathway (GO:0007229)	2/58	0.00998676	1	0	0	13.2626	61.0941	ADAMTS13;ITGA10
	cellular response to decreased oxygen levels (GO:0036294)	2/64	0.0120598	1	0	0	12.0192	53.0995	PTGIS;ADAM8
	positive regulation of vesicle fusion (GO:0031340)	1/6	0.0155007	1	0	0	64.1026	267.107	DOC2B
	negative regulation of phospholipid metabolic process (GO:1903726)	1/6	0.0155007	1	0	0	64.1026	267.107	PIK3IP1
	positive regulation of cellular extravasation (GO:0002693)	1/6	0.0155007	1	0	0	64.1026	267.107	ADAM8
	mesodermal cell fate commitment (GO:0001710)	1/6	0.0155007	1	0	0	64.1026	267.107	KLF4
	SCF complex assembly (GO:0010265)	1/6	0.0155007	1	0	0	64.1026	267.107	CAND2
	positive regulation of T cell differentiation in thymus (GO:0033089)	1/6	0.0155007	1	0	0	64.1026	267.107	ADAM8
	negative regulation of cAMP-mediated signaling (GO:0043951)	1/6	0.0155007	1	0	0	64.1026	267.107	PDE2A
	regulation of thymocyte apoptotic process (GO:0070243)	1/6	0.0155007	1	0	0	64.1026	267.107	ADAM8
	positive regulation of myeloid leukocyte cytokine production involved in immune response (GO:0061081)	1/6	0.0155007	1	0	0	64.1026	267.107	GPRC5B
	negative regulation of inflammatory response (GO:0050728)	2/78	0.0175543	1	0	0	9.86193	39.8664	PTGIS;KLF4
	negative regulation of nitric oxide biosynthetic process (GO:0045019)	1/7	0.0180612	1	0	0	54.9451	220.549	PTGIS
	negative regulation of nitric oxide metabolic process (GO:1904406)	1/7	0.0180612	1	0	0	54.9451	220.549	PTGIS
	cellular response to laminar fluid shear stress (GO:0071499)	1/7	0.0180612	1	0	0	54.9451	220.549	KLF4
	pri-miRNA transcription from RNA polymerase II promoter (GO:0061614)	1/7	0.0180612	1	0	0	54.9451	220.549	KLF4
	cAMP catabolic process (GO:0006198)	1/7	0.0180612	1	0	0	54.9451	220.549	PDE2A
	negative regulation of defense response (GO:0031348)	2/80	0.0184114	1	0	0	9.61538	38.4114	PTGIS;KLF4
	positive regulation of protein secretion (GO:0050714)	2/82	0.0192859	1	0	0	9.38086	37.0392	ADAM8;DOC2B
	negative regulation of NF-kappaB transcription factor activity (GO:0032088)	2/82	0.0192859	1	0	0	9.38086	37.0392	PTGIS;KLF4
	cGMP-mediated signaling (GO:0019934)	1/8	0.0206151	1	0	0	48.0769	186.622	PDE2A
	regulation of peroxisome proliferator activated receptor signaling pathway (GO:0035358)	1/8	0.0206151	1	0	0	48.0769	186.622	PTGIS
	negative regulation of hippo signaling (GO:0035331)	1/8	0.0206151	1	0	0	48.0769	186.622	AJUBA
	asymmetric protein localization (GO:0008105)	1/8	0.0206151	1	0	0	48.0769	186.622	PARD3B
	negative regulation of vascular permeability (GO:0043116)	1/8	0.0206151	1	0	0	48.0769	186.622	PDE2A
	extracellular matrix organization (GO:0030198)	3/229	0.0216974	1	0	0	5.03863	19.3008	ITGB4;ITGA10;ADAM8
	positive regulation of response to external stimulus (GO:0032103)	2/90	0.0229542	1	0	0	8.54701	32.2586	GPRC5B;PDE2A
	regulation of macrophage cytokine production (GO:0010935)	1/9	0.0231625	1	0	0	42.735	160.907	GPRC5B
	positive regulation of protein maturation (GO:1903319)	1/9	0.0231625	1	0	0	42.735	160.907	ADAM8
	positive regulation of voltage-gated potassium channel activity (GO:1903818)	1/9	0.0231625	1	0	0	42.735	160.907	RNF207
	L-ascorbic acid metabolic process (GO:0019852)	1/9	0.0231625	1	0	0	42.735	160.907	SLC2A1
	negative regulation of heterotypic cell-cell adhesion (GO:0034115)	1/9	0.0231625	1	0	0	42.735	160.907	KLF4
	regulation of cell-cell adhesion involved in gastrulation (GO:0070587)	1/9	0.0231625	1	0	0	42.735	160.907	KLF4
	mesodermal cell differentiation (GO:0048333)	1/9	0.0231625	1	0	0	42.735	160.907	ITGB4
	negative regulation of phosphatidylinositol 3-kinase signaling (GO:0014067)	1/9	0.0231625	1	0	0	42.735	160.907	PIK3IP1
	negative regulation of catenin import into nucleus (GO:0035414)	1/9	0.0231625	1	0	0	42.735	160.907	DACT3
	regulation of morphogenesis of an epithelium (GO:1905330)	1/9	0.0231625	1	0	0	42.735	160.907	RNF207
	neurotrophin TRK receptor signaling pathway (GO:0048011)	1/9	0.0231625	1	0	0	42.735	160.907	DDIT4
	cyclic nucleotide catabolic process (GO:0009214)	1/9	0.0231625	1	0	0	42.735	160.907	PDE2A
	negative regulation of response to cytokine stimulus (GO:0060761)	1/10	0.0257034	1	0	0	38.4615	140.813	KLF4
	negative regulation of protein maturation (GO:1903318)	1/10	0.0257034	1	0	0	38.4615	140.813	CHAC1
	positive regulation of execution phase of apoptosis (GO:1900119)	1/10	0.0257034	1	0	0	38.4615	140.813	PTGIS
	positive regulation of bone resorption (GO:0045780)	1/10	0.0257034	1	0	0	38.4615	140.813	ADAM8
	positive regulation of T cell apoptotic process (GO:0070234)	1/10	0.0257034	1	0	0	38.4615	140.813	ADAM8
	response to laminar fluid shear stress (GO:0034616)	1/10	0.0257034	1	0	0	38.4615	140.813	KLF4
	positive regulation of bone remodeling (GO:0046852)	1/10	0.0257034	1	0	0	38.4615	140.813	ADAM8
	regulation of insulin secretion (GO:0050796)	2/98	0.0268859	1	0	0	7.84929	28.3842	SLC2A1;DOC2B
	positive regulation of posttranscriptional gene silencing (GO:0060148)	1/11	0.0282379	1	0	0	34.965	124.723	AJUBA
	regulation of hippo signaling (GO:0035330)	1/11	0.0282379	1	0	0	34.965	124.723	AJUBA
	hemidesmosome assembly (GO:0031581)	1/11	0.0282379	1	0	0	34.965	124.723	ITGB4
	glutathione biosynthetic process (GO:0006750)	1/11	0.0282379	1	0	0	34.965	124.723	CHAC1
	regulation of short-term neuronal synaptic plasticity (GO:0048172)	1/11	0.0282379	1	0	0	34.965	124.723	SYNGR1
	regulation of long-term neuronal synaptic plasticity (GO:0048169)	1/11	0.0282379	1	0	0	34.965	124.723	SYNGR1
	cell-substrate junction assembly (GO:0007044)	1/11	0.0282379	1	0	0	34.965	124.723	ITGB4
	positive regulation of angiogenesis (GO:0045766)	2/103	0.0294716	1	0	0	7.46826	26.3206	PTGIS;KLF4
	nonribosomal peptide biosynthetic process (GO:0019184)	1/12	0.0307658	1	0	0	32.0513	111.582	CHAC1
	cellular response to fluid shear stress (GO:0071498)	1/12	0.0307658	1	0	0	32.0513	111.582	KLF4
	regulation of T cell differentiation in thymus (GO:0033081)	1/12	0.0307658	1	0	0	32.0513	111.582	ADAM8
	response to interleukin-6 (GO:0070741)	1/12	0.0307658	1	0	0	32.0513	111.582	PTGIS
	regulation of protein import into nucleus, translocation (GO:0033158)	1/12	0.0307658	1	0	0	32.0513	111.582	PDE2A
	cellular modified amino acid catabolic process (GO:0042219)	1/12	0.0307658	1	0	0	32.0513	111.582	CHAC1
	regulation of interleukin-8 biosynthetic process (GO:0045414)	1/12	0.0307658	1	0	0	32.0513	111.582	KLF4
	negative regulation of response to external stimulus (GO:0032102)	2/107	0.031609	1	0	0	7.18907	24.8333	PTGIS;KLF4
	regulation of protein secretion (GO:0050708)	2/107	0.031609	1	0	0	7.18907	24.8333	SLC2A1;ADAM8
	negative regulation of reactive oxygen species biosynthetic process (GO:1903427)	1/13	0.0332873	1	0	0	29.5858	100.668	PTGIS
	negative regulation of chemokine production (GO:0032682)	1/13	0.0332873	1	0	0	29.5858	100.668	KLF4
	regulation of execution phase of apoptosis (GO:1900117)	1/13	0.0332873	1	0	0	29.5858	100.668	PTGIS
	negative regulation of epidermal growth factor-activated receptor activity (GO:0007175)	1/13	0.0332873	1	0	0	29.5858	100.668	GPRC5A
	negative regulation of cell migration involved in sprouting angiogenesis (GO:0090051)	1/14	0.0358024	1	0	0	27.4725	91.4764	KLF4
	positive regulation of calcium ion-dependent exocytosis (GO:0045956)	1/14	0.0358024	1	0	0	27.4725	91.4764	DOC2B
	negative regulation of signal transduction (GO:0009968)	3/283	0.0372579	1	0	0	4.07719	13.4135	DDIT4;DACT3;CHAC1
	positive regulation of acute inflammatory response (GO:0002675)	1/15	0.0383111	1	0	0	25.641	83.6414	ADAM8
	protein O-linked fucosylation (GO:0036066)	1/15	0.0383111	1	0	0	25.641	83.6414	ADAMTS13
	NAD biosynthesis via nicotinamide riboside salvage pathway (GO:0034356)	1/15	0.0383111	1	0	0	25.641	83.6414	PTGIS
	negative regulation of protein processing (GO:0010955)	1/15	0.0383111	1	0	0	25.641	83.6414	CHAC1
	regulation of delayed rectifier potassium channel activity (GO:1902259)	1/15	0.0383111	1	0	0	25.641	83.6414	RNF207
	negative regulation of peptidyl-threonine phosphorylation (GO:0010801)	1/15	0.0383111	1	0	0	25.641	83.6414	DDIT4
	positive regulation of membrane protein ectodomain proteolysis (GO:0051044)	1/15	0.0383111	1	0	0	25.641	83.6414	ADAM8
	positive regulation of glycolytic process (GO:0045821)	1/15	0.0383111	1	0	0	25.641	83.6414	PFKFB4
	positive regulation of coenzyme metabolic process (GO:0051197)	1/15	0.0383111	1	0	0	25.641	83.6414	PFKFB4
	glucose transmembrane transport (GO:1904659)	1/16	0.0408134	1	0	0	24.0385	76.8929	SLC2A1
	positive regulation of regulated secretory pathway (GO:1903307)	1/16	0.0408134	1	0	0	24.0385	76.8929	DOC2B
	regulation of glucose transport (GO:0010827)	1/16	0.0408134	1	0	0	24.0385	76.8929	SLC2A1
	neurotrophin signaling pathway (GO:0038179)	1/17	0.0433092	1	0	0	22.6244	71.0269	DDIT4
	positive regulation of protein processing (GO:0010954)	1/17	0.0433092	1	0	0	22.6244	71.0269	ADAM8
	negative regulation of interleukin-8 production (GO:0032717)	1/17	0.0433092	1	0	0	22.6244	71.0269	KLF4
	positive regulation of nitrogen compound metabolic process (GO:0051173)	1/17	0.0433092	1	0	0	22.6244	71.0269	KLF4
	regulation of protein processing (GO:0070613)	2/128	0.0437755	1	0	0	6.00962	18.8022	ADAM8;CHAC1
	regulation of cAMP-mediated signaling (GO:0043949)	1/18	0.0457987	1	0	0	21.3675	65.8867	PDE2A
	positive regulation of carbohydrate metabolic process (GO:0045913)	1/18	0.0457987	1	0	0	21.3675	65.8867	PFKFB4
	negative regulation of peptidyl-serine phosphorylation (GO:0033137)	1/18	0.0457987	1	0	0	21.3675	65.8867	DDIT4
	establishment or maintenance of apical/basal cell polarity (GO:0035088)	1/18	0.0457987	1	0	0	21.3675	65.8867	PARD3B
	posttranscriptional gene silencing by RNA (GO:0035194)	1/18	0.0457987	1	0	0	21.3675	65.8867	AJUBA
	cellular response to hypoxia (GO:0071456)	2/132	0.0462627	1	0	0	5.82751	17.9104	PTGIS;ADAM8
	regulation of sprouting angiogenesis (GO:1903670)	1/19	0.0482819	1	0	0	20.2429	61.3502	KLF4
	hexose transmembrane transport (GO:0035428)	1/19	0.0482819	1	0	0	20.2429	61.3502	SLC2A1
	endothelial cell development (GO:0001885)	1/19	0.0482819	1	0	0	20.2429	61.3502	PDE2A
	regulation of heterotypic cell-cell adhesion (GO:0034114)	1/19	0.0482819	1	0	0	20.2429	61.3502	KLF4
	regulation of catenin import into nucleus (GO:0035412)	1/19	0.0482819	1	0	0	20.2429	61.3502	DACT3
	purine ribonucleotide catabolic process (GO:0009154)	1/19	0.0482819	1	0	0	20.2429	61.3502	PDE2A
	cellular response to growth factor stimulus (GO:0071363)	2/139	0.0507374	1	0	0	5.53403	16.4975	PDE2A;KLF4
	mesoderm formation (GO:0001707)	1/20	0.0507587	1	0	0	19.2308	57.3206	ITGB4
	proteoglycan metabolic process (GO:0006029)	1/20	0.0507587	1	0	0	19.2308	57.3206	GAL3ST4
	positive regulation of gene silencing by miRNA (GO:2000637)	1/20	0.0507587	1	0	0	19.2308	57.3206	AJUBA
	regulation of response to cytokine stimulus (GO:0060759)	1/20	0.0507587	1	0	0	19.2308	57.3206	KLF4
	regulation of transport (GO:0051049)	1/20	0.0507587	1	0	0	19.2308	57.3206	SLC2A1
	intrinsic apoptotic signaling pathway in response to DNA damage by p53 class mediator (GO:0042771)	1/20	0.0507587	1	0	0	19.2308	57.3206	DDIT4
	negative regulation of sequence-specific DNA binding transcription factor activity (GO:0043433)	2/140	0.051389	1	0	0	5.49451	16.3095	PTGIS;KLF4
	negative regulation of protein tyrosine kinase activity (GO:0061099)	1/21	0.0532292	1	0	0	18.315	53.7207	GPRC5A
	negative regulation of cytokine biosynthetic process (GO:0042036)	1/21	0.0532292	1	0	0	18.315	53.7207	KLF4
	establishment of endothelial barrier (GO:0061028)	1/21	0.0532292	1	0	0	18.315	53.7207	PDE2A
	negative regulation of cell cycle G1/S phase transition (GO:1902807)	1/22	0.0556934	1	0	0	17.4825	50.4877	KLF4
	regulation of membrane protein ectodomain proteolysis (GO:0051043)	1/22	0.0556934	1	0	0	17.4825	50.4877	ADAM8
	regulation of bone resorption (GO:0045124)	1/22	0.0556934	1	0	0	17.4825	50.4877	ADAM8
	NAD biosynthetic process (GO:0009435)	1/22	0.0556934	1	0	0	17.4825	50.4877	PTGIS
	urogenital system development (GO:0001655)	1/22	0.0556934	1	0	0	17.4825	50.4877	ITGB4
	negative regulation of sprouting angiogenesis (GO:1903671)	1/22	0.0556934	1	0	0	17.4825	50.4877	KLF4
	digestive system development (GO:0055123)	1/22	0.0556934	1	0	0	17.4825	50.4877	ITGB4
	glucose transport (GO:0015758)	1/22	0.0556934	1	0	0	17.4825	50.4877	SLC2A1
	positive regulation of ATP metabolic process (GO:1903580)	1/23	0.0581513	1	0	0	16.7224	47.5704	PFKFB4
	cellular response to interleukin-6 (GO:0071354)	1/23	0.0581513	1	0	0	16.7224	47.5704	PTGIS
	intrinsic apoptotic signaling pathway in response to endoplasmic reticulum stress (GO:0070059)	1/24	0.0606029	1	0	0	16.0256	44.9265	CHAC1
	regulation of epidermal growth factor-activated receptor activity (GO:0007176)	1/24	0.0606029	1	0	0	16.0256	44.9265	GPRC5A
	negative regulation of G1/S transition of mitotic cell cycle (GO:2000134)	1/24	0.0606029	1	0	0	16.0256	44.9265	KLF4
	proteoglycan biosynthetic process (GO:0030166)	1/24	0.0606029	1	0	0	16.0256	44.9265	GAL3ST4
	cellular modified amino acid biosynthetic process (GO:0042398)	1/24	0.0606029	1	0	0	16.0256	44.9265	CHAC1
	regulation of neuronal synaptic plasticity (GO:0048168)	1/24	0.0606029	1	0	0	16.0256	44.9265	SYNGR1
	cAMP metabolic process (GO:0046058)	1/24	0.0606029	1	0	0	16.0256	44.9265	PDE2A
	regulation of cellular protein localization (GO:1903827)	1/25	0.0630483	1	0	0	15.3846	42.5208	KCNAB2
	positive regulation of nitric oxide biosynthetic process (GO:0045429)	1/25	0.0630483	1	0	0	15.3846	42.5208	KLF4
	positive regulation of neutrophil migration (GO:1902624)	1/25	0.0630483	1	0	0	15.3846	42.5208	ADAM8
	positive regulation of nitric oxide metabolic process (GO:1904407)	1/25	0.0630483	1	0	0	15.3846	42.5208	KLF4
	response to growth factor (GO:0070848)	1/26	0.0654874	1	0	0	14.7929	40.3239	KLF4
	positive regulation of I-kappaB kinase/NF-kappaB signaling (GO:0043123)	2/163	0.0671756	1	0	0	4.71921	12.744	GPRC5B;MIB2
	regulation of protein localization to cell surface (GO:2000008)	1/27	0.0679203	1	0	0	14.245	38.3108	KCNAB2
	positive regulation of protein tyrosine kinase activity (GO:0061098)	1/28	0.0703469	1	0	0	13.7363	36.4604	GPRC5B
	positive regulation of extrinsic apoptotic signaling pathway (GO:2001238)	1/28	0.0703469	1	0	0	13.7363	36.4604	G0S2
	cGMP metabolic process (GO:0046068)	1/28	0.0703469	1	0	0	13.7363	36.4604	PDE2A
	lytic vacuole organization (GO:0080171)	1/28	0.0703469	1	0	0	13.7363	36.4604	CLVS1
	positive regulation of sprouting angiogenesis (GO:1903672)	1/28	0.0703469	1	0	0	13.7363	36.4604	KLF4
	regulation of striated muscle contraction (GO:0006942)	1/29	0.0727674	1	0	0	13.2626	34.7545	RNF207
	negative regulation of Notch signaling pathway (GO:0045746)	1/29	0.0727674	1	0	0	13.2626	34.7545	CHAC1
	regulation of embryonic development (GO:0045995)	1/29	0.0727674	1	0	0	13.2626	34.7545	RNF207
	regulation of cell migration involved in sprouting angiogenesis (GO:0090049)	1/30	0.0751817	1	0	0	12.8205	33.1775	KLF4
	hippo signaling (GO:0035329)	1/30	0.0751817	1	0	0	12.8205	33.1775	AJUBA
	regulation of cation transmembrane transport (GO:1904062)	1/30	0.0751817	1	0	0	12.8205	33.1775	KCNAB2
	aminoglycan metabolic process (GO:0006022)	1/30	0.0751817	1	0	0	12.8205	33.1775	GPC2
	cellular response to cAMP (GO:0071320)	1/30	0.0751817	1	0	0	12.8205	33.1775	PDE2A
	regulation of ARF protein signal transduction (GO:0032012)	1/30	0.0751817	1	0	0	12.8205	33.1775	AGAP1
	bile acid and bile salt transport (GO:0015721)	1/30	0.0751817	1	0	0	12.8205	33.1775	SLCO2B1
	cellular response to drug (GO:0035690)	1/30	0.0751817	1	0	0	12.8205	33.1775	PDE2A
	positive regulation of reactive oxygen species biosynthetic process (GO:1903428)	1/30	0.0751817	1	0	0	12.8205	33.1775	KLF4
	regulation of angiogenesis (GO:0045765)	2/177	0.0774743	1	0	0	4.34594	11.1161	PTGIS;KLF4
	negative regulation of cell-cell adhesion (GO:0022408)	1/31	0.0775899	1	0	0	12.4069	31.7161	KLF4
	positive regulation of insulin secretion (GO:0032024)	1/31	0.0775899	1	0	0	12.4069	31.7161	DOC2B
	negative regulation of blood vessel endothelial cell migration (GO:0043537)	1/31	0.0775899	1	0	0	12.4069	31.7161	KLF4
	lysosome organization (GO:0007040)	1/31	0.0775899	1	0	0	12.4069	31.7161	CLVS1
	gene silencing by miRNA (GO:0035195)	1/31	0.0775899	1	0	0	12.4069	31.7161	AJUBA
	regulation of protein tyrosine kinase activity (GO:0061097)	1/31	0.0775899	1	0	0	12.4069	31.7161	GPRC5B
	cyclic-nucleotide-mediated signaling (GO:0019935)	1/32	0.0799918	1	0	0	12.0192	30.3585	PDE2A
	regulation of potassium ion transmembrane transport (GO:1901379)	1/32	0.0799918	1	0	0	12.0192	30.3585	KCNAB2
	regulation of cell-cell adhesion (GO:0022407)	1/32	0.0799918	1	0	0	12.0192	30.3585	ADAM8
	negative regulation of receptor activity (GO:2000272)	1/32	0.0799918	1	0	0	12.0192	30.3585	GPRC5A
	aminoglycan catabolic process (GO:0006026)	1/32	0.0799918	1	0	0	12.0192	30.3585	GPC2
	positive regulation of tumor necrosis factor superfamily cytokine production (GO:1903557)	1/32	0.0799918	1	0	0	12.0192	30.3585	ADAM8
	positive regulation of T cell differentiation (GO:0045582)	1/32	0.0799918	1	0	0	12.0192	30.3585	ADAM8
	regulation of phosphatidylinositol 3-kinase activity (GO:0043551)	1/33	0.0823877	1	0	0	11.655	29.0946	PIK3IP1
	positive regulation of organelle organization (GO:0010638)	1/33	0.0823877	1	0	0	11.655	29.0946	DOC2B
	establishment or maintenance of epithelial cell apical/basal polarity (GO:0045197)	1/33	0.0823877	1	0	0	11.655	29.0946	PARD3B
	positive regulation of leukocyte migration (GO:0002687)	1/34	0.0847774	1	0	0	11.3122	27.9155	ADAM8
	positive regulation of telomerase activity (GO:0051973)	1/35	0.0871611	1	0	0	10.989	26.8132	KLF4
	positive regulation of peptide secretion (GO:0002793)	1/35	0.0871611	1	0	0	10.989	26.8132	ADAM8
	regulation of cardiac muscle contraction (GO:0055117)	1/35	0.0871611	1	0	0	10.989	26.8132	RNF207
	sulfur compound catabolic process (GO:0044273)	1/35	0.0871611	1	0	0	10.989	26.8132	CHAC1
	regulation of potassium ion transport (GO:0043266)	1/36	0.0895386	1	0	0	10.6838	25.7808	KCNAB2
	organic hydroxy compound transport (GO:0015850)	1/36	0.0895386	1	0	0	10.6838	25.7808	SLCO2B1
	regulation of peptidyl-threonine phosphorylation (GO:0010799)	1/37	0.0919101	1	0	0	10.395	24.8123	DDIT4
	sodium-independent organic anion transport (GO:0043252)	1/37	0.0919101	1	0	0	10.395	24.8123	SLCO2B1
	regulation of regulated secretory pathway (GO:1903305)	1/37	0.0919101	1	0	0	10.395	24.8123	DOC2B
	membrane depolarization during action potential (GO:0086010)	1/38	0.0942755	1	0	0	10.1215	23.9022	TPCN1
	positive regulation of neuron death (GO:1901216)	1/38	0.0942755	1	0	0	10.1215	23.9022	DDIT4
	positive regulation of innate immune response (GO:0045089)	1/38	0.0942755	1	0	0	10.1215	23.9022	ADAM8
	positive regulation of peptide hormone secretion (GO:0090277)	1/39	0.0966348	1	0	0	9.86193	23.0455	DOC2B
	regulation of I-kappaB kinase/NF-kappaB signaling (GO:0043122)	2/204	0.0986057	1	0	0	3.77074	8.73539	GPRC5B;MIB2
	response to cAMP (GO:0051591)	1/40	0.0989882	1	0	0	9.61538	22.238	PDE2A
	negative regulation of TOR signaling (GO:0032007)	1/40	0.0989882	1	0	0	9.61538	22.238	DDIT4
	neuron migration (GO:0001764)	1/40	0.0989882	1	0	0	9.61538	22.238	DDIT4
	negative regulation of epidermal growth factor receptor signaling pathway (GO:0042059)	1/40	0.0989882	1	0	0	9.61538	22.238	GPRC5A
	negative regulation of proteolysis (GO:0045861)	1/41	0.101335	1	0	0	9.38086	21.4758	CHAC1
	regulation of telomerase activity (GO:0051972)	1/42	0.103677	1	0	0	9.15751	20.7553	KLF4
	intrinsic apoptotic signaling pathway by p53 class mediator (GO:0072332)	1/43	0.106012	1	0	0	8.94454	20.0734	DDIT4
	membrane depolarization (GO:0051899)	1/43	0.106012	1	0	0	8.94454	20.0734	TPCN1
	digestive tract development (GO:0048565)	1/43	0.106012	1	0	0	8.94454	20.0734	ITGB4
	positive regulation of transport (GO:0051050)	1/44	0.108342	1	0	0	8.74126	19.4272	DOC2B
	lymphocyte chemotaxis (GO:0048247)	1/44	0.108342	1	0	0	8.74126	19.4272	ADAM8
	aminoglycan biosynthetic process (GO:0006023)	1/46	0.112982	1	0	0	8.3612	18.2318	GPC2
	regulation of G1/S transition of mitotic cell cycle (GO:2000045)	1/46	0.112982	1	0	0	8.3612	18.2318	KLF4
	icosanoid metabolic process (GO:0006690)	1/46	0.112982	1	0	0	8.3612	18.2318	PTGIS
	negative regulation of cellular biosynthetic process (GO:0031327)	1/47	0.115294	1	0	0	8.18331	17.6782	PTGIS
	intrinsic apoptotic signaling pathway in response to DNA damage (GO:0008630)	1/48	0.1176	1	0	0	8.01282	17.1512	DDIT4
	cellular response to mechanical stimulus (GO:0071260)	1/48	0.1176	1	0	0	8.01282	17.1512	PDE2A
	glutathione metabolic process (GO:0006749)	1/49	0.119899	1	0	0	7.84929	16.6492	CHAC1
	regulation of cellular protein metabolic process (GO:0032268)	1/50	0.122193	1	0	0	7.69231	16.1704	KLF4
	neurogenesis (GO:0022008)	1/50	0.122193	1	0	0	7.69231	16.1704	CHAC1
	positive regulation of proteolysis (GO:0045862)	1/52	0.126763	1	0	0	7.39645	15.2769	ADAM8
	positive regulation of secretion by cell (GO:1903532)	1/52	0.126763	1	0	0	7.39645	15.2769	ADAM8
	positive regulation of intracellular signal transduction (GO:1902533)	3/479	0.128209	1	0	0	2.40886	4.94803	GPRC5B;MIB2;ADAM8
	neutrophil degranulation (GO:0043312)	3/479	0.128209	1	0	0	2.40886	4.94803	SYNGR1;ADAM8;KCNAB2
	regulation of calcium ion-dependent exocytosis (GO:0017158)	1/53	0.12904	1	0	0	7.25689	14.8595	DOC2B
	monocarboxylic acid transport (GO:0015718)	1/53	0.12904	1	0	0	7.25689	14.8595	SLCO2B1
	neutrophil activation involved in immune response (GO:0002283)	3/483	0.130537	1	0	0	2.38892	4.86407	SYNGR1;ADAM8;KCNAB2
	positive regulation of immune response (GO:0050778)	1/54	0.13131	1	0	0	7.12251	14.4601	ADAM8
	action potential (GO:0001508)	1/54	0.13131	1	0	0	7.12251	14.4601	TPCN1
	neutrophil mediated immunity (GO:0002446)	3/487	0.13288	1	0	0	2.36929	4.78196	SYNGR1;ADAM8;KCNAB2
	positive regulation of DNA biosynthetic process (GO:2000573)	1/55	0.133575	1	0	0	6.99301	14.0776	KLF4
	fat cell differentiation (GO:0045444)	1/55	0.133575	1	0	0	6.99301	14.0776	KLF4
	organonitrogen compound catabolic process (GO:1901565)	1/56	0.135834	1	0	0	6.86813	13.711	ADAMTS13
	positive regulation of protein transport (GO:0051222)	1/56	0.135834	1	0	0	6.86813	13.711	ADAM8
	glycosaminoglycan catabolic process (GO:0006027)	1/56	0.135834	1	0	0	6.86813	13.711	GPC2
	regulation of glycolytic process (GO:0006110)	1/57	0.138087	1	0	0	6.74764	13.3595	PFKFB4
	positive regulation of cell death (GO:0010942)	1/57	0.138087	1	0	0	6.74764	13.3595	DDIT4
	regulation of protein metabolic process (GO:0051246)	1/59	0.142576	1	0	0	6.5189	12.698	KLF4
	cell morphogenesis (GO:0000902)	1/59	0.142576	1	0	0	6.5189	12.698	ADAM8
	renal system development (GO:0072001)	1/59	0.142576	1	0	0	6.5189	12.698	ITGB4
	regulation of extrinsic apoptotic signaling pathway (GO:2001236)	1/59	0.142576	1	0	0	6.5189	12.698	G0S2
	glycosaminoglycan metabolic process (GO:0030203)	1/61	0.147042	1	0	0	6.30517	12.0872	GPC2
	regulation of vesicle fusion (GO:0031338)	1/61	0.147042	1	0	0	6.30517	12.0872	DOC2B
	diterpenoid metabolic process (GO:0016101)	1/62	0.149267	1	0	0	6.20347	11.7991	GPC2
	negative regulation of neuron apoptotic process (GO:0043524)	1/63	0.151485	1	0	0	6.10501	11.5218	ADAM8
	oligosaccharide metabolic process (GO:0009311)	1/63	0.151485	1	0	0	6.10501	11.5218	GAL3ST4
	positive regulation of cell adhesion (GO:0045785)	1/64	0.153698	1	0	0	6.00962	11.2546	ADAM8
	negative regulation of blood vessel morphogenesis (GO:2000181)	1/65	0.155906	1	0	0	5.91716	10.9971	KLF4
	extrinsic apoptotic signaling pathway (GO:0097191)	1/67	0.160304	1	0	0	5.74053	10.5091	G0S2
	positive regulation of autophagy (GO:0010508)	1/67	0.160304	1	0	0	5.74053	10.5091	TPCN1
	regulation of gene silencing by miRNA (GO:0060964)	1/67	0.160304	1	0	0	5.74053	10.5091	AJUBA
	regulation of TOR signaling (GO:0032006)	1/67	0.160304	1	0	0	5.74053	10.5091	DDIT4
	positive regulation of macromolecule metabolic process (GO:0010604)	2/276	0.161112	1	0	0	2.78707	5.08823	RNF207;KLF4
	negative regulation of cysteine-type endopeptidase activity involved in apoptotic process (GO:0043154)	1/68	0.162494	1	0	0	5.65611	10.2778	KLF4
	negative regulation of angiogenesis (GO:0016525)	1/69	0.164679	1	0	0	5.57414	10.0544	KLF4
	positive regulation of neurogenesis (GO:0050769)	1/69	0.164679	1	0	0	5.57414	10.0544	GPRC5B
	regulation of innate immune response (GO:0045088)	1/69	0.164679	1	0	0	5.57414	10.0544	ADAM8
	regulation of Notch signaling pathway (GO:0008593)	1/70	0.166859	1	0	0	5.49451	9.8385	CHAC1
	organelle membrane fusion (GO:0090174)	1/71	0.169032	1	0	0	5.41712	9.62982	DOC2B
	negative regulation of cysteine-type endopeptidase activity (GO:2000117)	1/72	0.171201	1	0	0	5.34188	9.42798	KLF4
	regulation of neuron death (GO:1901214)	1/72	0.171201	1	0	0	5.34188	9.42798	DDIT4
	glycoprotein biosynthetic process (GO:0009101)	1/72	0.171201	1	0	0	5.34188	9.42798	GAL3ST4
	regulation of peptide hormone secretion (GO:0090276)	1/73	0.173363	1	0	0	5.2687	9.2327	SLC2A1
	regulation of protein complex assembly (GO:0043254)	1/73	0.173363	1	0	0	5.2687	9.2327	AJUBA
	cAMP-mediated signaling (GO:0019933)	1/75	0.177672	1	0	0	5.12821	8.86059	PDE2A
	retinoid metabolic process (GO:0001523)	1/75	0.177672	1	0	0	5.12821	8.86059	GPC2
	response to interleukin-1 (GO:0070555)	1/76	0.179818	1	0	0	5.06073	8.68324	PTGIS
	positive regulation of apoptotic signaling pathway (GO:2001235)	1/76	0.179818	1	0	0	5.06073	8.68324	G0S2
	water-soluble vitamin metabolic process (GO:0006767)	1/77	0.181959	1	0	0	4.995	8.51136	SLC2A1
	extracellular matrix disassembly (GO:0022617)	1/78	0.184094	1	0	0	4.93097	8.34472	ADAM8
	negative regulation of mitotic cell cycle phase transition (GO:1901991)	1/79	0.186224	1	0	0	4.86855	8.18309	KLF4
	regulation of phosphatidylinositol 3-kinase signaling (GO:0014066)	1/80	0.188348	1	0	0	4.80769	8.02627	PIK3IP1
	positive regulation of protein catabolic process (GO:0045732)	1/81	0.190467	1	0	0	4.74834	7.87407	ADAM8
	ephrin receptor signaling pathway (GO:0048013)	1/82	0.19258	1	0	0	4.69043	7.72629	ARHGEF28
	positive regulation of homeostatic process (GO:0032846)	1/83	0.194688	1	0	0	4.63392	7.58275	ADAM8
	protein maturation (GO:0051604)	1/83	0.194688	1	0	0	4.63392	7.58275	ADAMTS13
	negative regulation of neuron death (GO:1901215)	1/83	0.194688	1	0	0	4.63392	7.58275	ADAM8
	regulation of neuron differentiation (GO:0045664)	1/84	0.19679	1	0	0	4.57875	7.4433	GPRC5B
	regulation of peptidyl-serine phosphorylation (GO:0033135)	1/86	0.200979	1	0	0	4.47227	7.176	DDIT4
	positive regulation of cellular component biogenesis (GO:0044089)	1/87	0.203066	1	0	0	4.42087	7.04786	AJUBA
	regulation of MAP kinase activity (GO:0043405)	1/87	0.203066	1	0	0	4.42087	7.04786	ADAM8
	positive regulation of protein complex assembly (GO:0031334)	1/88	0.205147	1	0	0	4.37063	6.92321	AJUBA
	negative regulation of translation (GO:0017148)	1/88	0.205147	1	0	0	4.37063	6.92321	AJUBA
	regulation of neuron apoptotic process (GO:0043523)	1/89	0.207223	1	0	0	4.32152	6.80191	ADAM8
	regulation of Ras protein signal transduction (GO:0046578)	1/90	0.209293	1	0	0	4.2735	6.68385	AGAP1
	lipid transport (GO:0006869)	1/91	0.211358	1	0	0	4.22654	6.5689	SLCO2B1
	positive regulation of cellular protein metabolic process (GO:0032270)	1/91	0.211358	1	0	0	4.22654	6.5689	KLF4
	positive regulation of cellular metabolic process (GO:0031325)	1/92	0.213418	1	0	0	4.1806	6.45695	KLF4
	regulation of cysteine-type endopeptidase activity involved in apoptotic process (GO:0043281)	1/93	0.215472	1	0	0	4.13565	6.3479	KLF4
	vesicle fusion (GO:0006906)	1/94	0.217522	1	0	0	4.09165	6.24164	DOC2B
	skin development (GO:0043588)	1/94	0.217522	1	0	0	4.09165	6.24164	ITGB4
	regulation of heart contraction (GO:0008016)	1/95	0.219566	1	0	0	4.04858	6.13807	RNF207
	positive regulation of protein metabolic process (GO:0051247)	1/96	0.221605	1	0	0	4.00641	6.0371	KLF4
	cellular response to organonitrogen compound (GO:0071417)	1/97	0.223638	1	0	0	3.96511	5.93864	PDE2A
	positive regulation of neuron differentiation (GO:0045666)	1/98	0.225667	1	0	0	3.92465	5.84261	GPRC5B
	glycosaminoglycan biosynthetic process (GO:0006024)	1/99	0.22769	1	0	0	3.885	5.74892	GPC2
	regulation of lipid metabolic process (GO:0019216)	1/100	0.229708	1	0	0	3.84615	5.65749	G0S2
	cellular response to transforming growth factor beta stimulus (GO:0071560)	1/100	0.229708	1	0	0	3.84615	5.65749	PDE2A
	protein processing (GO:0016485)	1/101	0.231721	1	0	0	3.80807	5.56825	ADAMTS13
	intrinsic apoptotic signaling pathway (GO:0097193)	1/101	0.231721	1	0	0	3.80807	5.56825	CHAC1
	regulation of cellular response to stress (GO:0080135)	1/104	0.237728	1	0	0	3.69822	5.31297	AJUBA
	positive regulation of vasculature development (GO:1904018)	1/104	0.237728	1	0	0	3.69822	5.31297	PTGIS
	peptide metabolic process (GO:0006518)	1/104	0.237728	1	0	0	3.69822	5.31297	ADAMTS13
	response to endoplasmic reticulum stress (GO:0034976)	1/106	0.241708	1	0	0	3.62845	5.15249	CHAC1
	positive regulation of cellular component organization (GO:0051130)	1/106	0.241708	1	0	0	3.62845	5.15249	AJUBA
	regulation of Wnt signaling pathway (GO:0030111)	1/109	0.247639	1	0	0	3.52858	4.92514	DACT3
	positive regulation of canonical Wnt signaling pathway (GO:0090263)	1/113	0.255476	1	0	0	3.40368	4.64475	GPRC5B
	protein O-linked glycosylation (GO:0006493)	1/115	0.259364	1	0	0	3.34448	4.51345	ADAMTS13
	negative regulation of cell growth (GO:0030308)	1/115	0.259364	1	0	0	3.34448	4.51345	DACT3
	positive regulation of peptidyl-tyrosine phosphorylation (GO:0050731)	1/116	0.261301	1	0	0	3.31565	4.44987	GPRC5B
	positive regulation of protein serine/threonine kinase activity (GO:0071902)	1/118	0.26516	1	0	0	3.25945	4.32667	ADAM8
	brain development (GO:0007420)	1/119	0.267082	1	0	0	3.23206	4.26697	DDIT4
	negative regulation of growth (GO:0045926)	1/120	0.268999	1	0	0	3.20513	4.20849	DACT3
	macromolecular complex assembly (GO:0065003)	1/120	0.268999	1	0	0	3.20513	4.20849	SLC2A1
	regulation of acute inflammatory response (GO:0002673)	1/121	0.270911	1	0	0	3.17864	4.15119	ADAM8
	regulation of cell differentiation (GO:0045595)	1/121	0.270911	1	0	0	3.17864	4.15119	KLF4
	sulfur compound biosynthetic process (GO:0044272)	1/122	0.272818	1	0	0	3.15259	4.09505	CHAC1
	transmembrane receptor protein tyrosine kinase signaling pathway (GO:0007169)	2/396	0.27523	1	0	0	1.9425	2.50611	ARHGEF28;DDIT4
	organic anion transport (GO:0015711)	1/124	0.276618	1	0	0	3.10174	3.9861	SLCO2B1
	negative regulation of macromolecule metabolic process (GO:0010605)	1/124	0.276618	1	0	0	3.10174	3.9861	KLF4
	protein modification by small protein conjugation (GO:0032446)	2/398	0.277164	1	0	0	1.93274	2.47999	CAND2;MIB2
	G2/M transition of mitotic cell cycle (GO:0000086)	1/126	0.280398	1	0	0	3.0525	3.8814	AJUBA
	cytoskeleton organization (GO:0007010)	1/126	0.280398	1	0	0	3.0525	3.8814	AJUBA
	negative regulation of response to stimulus (GO:0048585)	1/127	0.282281	1	0	0	3.02847	3.83057	KLF4
	cell cycle G2/M phase transition (GO:0044839)	1/127	0.282281	1	0	0	3.02847	3.83057	AJUBA
	vesicle organization (GO:0016050)	1/127	0.282281	1	0	0	3.02847	3.83057	DOC2B
	positive regulation of protein kinase B signaling (GO:0051897)	1/127	0.282281	1	0	0	3.02847	3.83057	ADAM8
	positive regulation of NF-kappaB transcription factor activity (GO:0051092)	1/128	0.284159	1	0	0	3.00481	3.78072	ADAM8
	generation of neurons (GO:0048699)	1/130	0.2879	1	0	0	2.95858	3.68385	DDIT4
	vesicle-mediated transport (GO:0016192)	2/410	0.288765	1	0	0	1.87617	2.33047	AGAP1;DOC2B
	cellular response to organic substance (GO:0071310)	1/133	0.293476	1	0	0	2.89184	3.54528	KLF4
	cellular response to organic cyclic compound (GO:0071407)	1/135	0.29717	1	0	0	2.849	3.45712	PDE2A
	positive regulation of transferase activity (GO:0051347)	1/137	0.300845	1	0	0	2.80741	3.37215	KLF4
	regulation of primary metabolic process (GO:0080090)	1/139	0.304501	1	0	0	2.76702	3.29021	G0S2
	neuron differentiation (GO:0030182)	1/139	0.304501	1	0	0	2.76702	3.29021	DDIT4
	positive regulation of Wnt signaling pathway (GO:0030177)	1/140	0.306322	1	0	0	2.74725	3.25033	GPRC5B
	positive regulation of macromolecule biosynthetic process (GO:0010557)	1/142	0.30995	1	0	0	2.70856	3.17266	KLF4
	cellular protein complex assembly (GO:0043623)	1/144	0.313559	1	0	0	2.67094	3.09767	CAND2
	regulated exocytosis (GO:0045055)	1/148	0.320722	1	0	0	2.59875	2.95525	SYNGR1
	cellular response to interleukin-1 (GO:0071347)	1/150	0.324276	1	0	0	2.5641	2.88759	PTGIS
	positive regulation of gene expression (GO:0010628)	3/771	0.324545	1	0	0	1.49656	1.68412	CAND2;RNF207;KLF4
	nervous system development (GO:0007399)	2/455	0.332049	1	0	0	1.69062	1.86386	CHAC1;SDCBP2
	cellular response to cytokine stimulus (GO:0071345)	2/456	0.333005	1	0	0	1.68691	1.85492	PTGIS;PDE2A
	positive regulation of cellular biosynthetic process (GO:0031328)	1/159	0.340045	1	0	0	2.41896	2.60928	KLF4
	regulation of protein kinase B signaling (GO:0051896)	1/163	0.346937	1	0	0	2.3596	2.49791	ADAM8
	negative regulation of apoptotic process (GO:0043066)	2/485	0.360547	1	0	0	1.58604	1.61798	ADAM8;KLF4
	positive regulation of protein kinase activity (GO:0045860)	1/172	0.362186	1	0	0	2.23614	2.27101	GPRC5B
	negative regulation of Wnt signaling pathway (GO:0030178)	1/174	0.365528	1	0	0	2.21043	2.22461	DACT3
	positive regulation of MAP kinase activity (GO:0043406)	1/177	0.370507	1	0	0	2.17297	2.1575	ADAM8
	negative regulation of protein phosphorylation (GO:0001933)	1/178	0.372158	1	0	0	2.16076	2.13577	DDIT4
	positive regulation of nucleic acid-templated transcription (GO:1903508)	2/502	0.376514	1	0	0	1.53233	1.49678	CAND2;KLF4
	protein ubiquitination (GO:0016567)	2/506	0.380249	1	0	0	1.52022	1.46994	CAND2;MIB2
	negative regulation of cellular process (GO:0048523)	2/534	0.406136	1	0	0	1.44051	1.29799	DACT3;KLF4
	regulation of cell growth (GO:0001558)	1/201	0.408987	1	0	0	1.91351	1.71082	DACT3
	regulation of autophagy (GO:0010506)	1/203	0.412087	1	0	0	1.89466	1.67965	TPCN1
	positive regulation of signal transduction (GO:0009967)	1/206	0.416708	1	0	0	1.86706	1.63437	PTGIS
	positive regulation of phosphorylation (GO:0042327)	1/208	0.419769	1	0	0	1.84911	1.60512	PFKFB4
	regulation of canonical Wnt signaling pathway (GO:0060828)	1/213	0.427352	1	0	0	1.80571	1.53512	GPRC5B
	positive regulation of sequence-specific DNA binding transcription factor activity (GO:0051091)	1/215	0.430358	1	0	0	1.78891	1.5083	ADAM8
	central nervous system development (GO:0007417)	1/217	0.433348	1	0	0	1.77242	1.48212	DDIT4
	negative regulation of transcription from RNA polymerase II promoter (GO:0000122)	2/565	0.434211	1	0	0	1.36147	1.13577	PDE2A;KLF4
	ion transmembrane transport (GO:0034220)	1/219	0.436323	1	0	0	1.75623	1.45657	TPCN1
	mitotic cell cycle phase transition (GO:0044772)	1/221	0.439283	1	0	0	1.74034	1.43162	AJUBA
	regulation of signal transduction (GO:0009966)	1/233	0.456724	1	0	0	1.65071	1.29362	DACT3
	inflammatory response (GO:0006954)	1/252	0.483257	1	0	0	1.52625	1.1099	ADAM8
	regulation of programmed cell death (GO:0043067)	1/268	0.504611	1	0	0	1.43513	0.981584	PTGIS
	regulation of gene expression (GO:0010468)	3/1037	0.510201	1	0	0	1.11268	0.748776	RNF207;KLF4;AJUBA
	cellular response to oxygen-containing compound (GO:1901701)	1/274	0.512393	1	0	0	1.40371	0.938606	PDE2A
	protein polyubiquitination (GO:0000209)	1/283	0.523843	1	0	0	1.35906	0.878722	MIB2
	ion transport (GO:0006811)	1/289	0.531329	1	0	0	1.33085	0.841595	TPCN1
	positive regulation of MAPK cascade (GO:0043410)	1/289	0.531329	1	0	0	1.33085	0.841595	ADAM8
	proteolysis (GO:0006508)	1/291	0.533798	1	0	0	1.3217	0.829681	ADAMTS13
	positive regulation of apoptotic process (GO:0043065)	1/307	0.553101	1	0	0	1.25282	0.741937	PTGIS
	transcription, DNA-templated (GO:0006351)	1/356	0.607469	1	0	0	1.08038	0.538521	KLF4
	negative regulation of cell proliferation (GO:0008285)	1/363	0.614686	1	0	0	1.05955	0.515622	KLF4
	transmembrane transport (GO:0055085)	1/378	0.629715	1	0	0	1.0175	0.470581	TPCN1
	negative regulation of transcription, DNA-templated (GO:0045892)	2/813	0.630181	1	0	0	0.946163	0.436889	PDE2A;KLF4
	regulation of intracellular signal transduction (GO:1902531)	1/422	0.670563	1	0	0	0.911411	0.364234	DDIT4
	negative regulation of nucleic acid-templated transcription (GO:1903507)	1/444	0.689295	1	0	0	0.866251	0.32232	KLF4
	transcription from RNA polymerase II promoter (GO:0006366)	1/485	0.721459	1	0	0	0.793021	0.258906	KLF4
	negative regulation of cellular macromolecule biosynthetic process (GO:2000113)	1/512	0.740832	1	0	0	0.751202	0.225347	KLF4
	regulation of transcription, DNA-templated (GO:0006355)	3/1598	0.796117	1	0	0	0.722056	0.164636	CAND2;KLF4;AJUBA
	positive regulation of transcription, DNA-templated (GO:0045893)	2/1120	0.796348	1	0	0	0.686813	0.1564	CAND2;KLF4
	regulation of nucleic acid-templated transcription (GO:1903506)	1/607	0.799054	1	0	0	0.633633	0.142141	AJUBA
	negative regulation of gene expression (GO:0010629)	1/618	0.804903	1	0	0	0.622355	0.135072	KLF4
	regulation of cellular macromolecule biosynthetic process (GO:2000112)	1/631	0.811601	1	0	0	0.609533	0.127238	AJUBA
	regulation of cell proliferation (GO:0042127)	1/740	0.859569	1	0	0	0.519751	0.0786507	KLF4
	regulation of apoptotic process (GO:0042981)	1/815	0.885387	1	0	0	0.471921	0.0574471	PTGIS
	positive regulation of transcription from RNA polymerase II promoter (GO:0045944)	1/848	0.895214	1	0	0	0.453556	0.0502053	KLF4
	regulation of transcription from RNA polymerase II promoter (GO:0006357)	2/1478	0.905236	1	0	0	0.520454	0.051816	PDE2A;KLF4

## Sheet: var14 up 6h GO mol func
	Term	Overlap	P-value	Adjusted P-value	Old P-value	Old Adjusted P-value	Odds Ratio	Combined Score	Genes
	CXCR chemokine receptor binding (GO:0045236)	2/17	0.00052043	0.599015	0	0	58.8235	444.756	CXCL10;CXCL8
	E-box binding (GO:0070888)	2/34	0.00210115	1	0	0	29.4118	181.331	ATOH8;AHR
	cytokine activity (GO:0005125)	3/155	0.00365577	1	0	0	9.67742	54.3043	CXCL10;IL6;CXCL8
	chemokine activity (GO:0008009)	2/46	0.00381822	1	0	0	21.7391	121.043	CXCL10;CXCL8
	chemokine receptor binding (GO:0042379)	2/49	0.00432201	0.994927	0	0	20.4082	111.103	CXCL10;CXCL8
	neurotrophin TRKA receptor binding (GO:0005168)	1/6	0.0119415	1	0	0	83.3333	368.978	EFNA5
	C3HC4-type RING finger domain binding (GO:0055131)	1/6	0.0119415	1	0	0	83.3333	368.978	HSPA8
	primary amine oxidase activity (GO:0008131)	1/6	0.0119415	1	0	0	83.3333	368.978	VCAM1
	[heparan sulfate]-glucosamine 3-sulfotransferase 1 activity (GO:0008467)	1/7	0.0139182	1	0	0	71.4286	305.325	HS3ST1
	interleukin-6 receptor binding (GO:0005138)	1/7	0.0139182	1	0	0	71.4286	305.325	IL6
	cAMP-dependent protein kinase regulator activity (GO:0008603)	1/7	0.0139182	1	0	0	71.4286	305.325	CXCL10
	m7G(5')pppN diphosphatase activity (GO:0050072)	1/7	0.0139182	1	0	0	71.4286	305.325	NUDT4
	neurotrophin TRK receptor binding (GO:0005167)	1/8	0.0158911	1	0	0	62.5	258.875	EFNA5
	lipoprotein lipase activity (GO:0004465)	1/8	0.0158911	1	0	0	62.5	258.875	LIPG
	phosphatidylinositol transporter activity (GO:0008526)	1/8	0.0158911	1	0	0	62.5	258.875	PITPNC1
	hydrolase activity, acting on acid anhydrides, in phosphorus-containing anhydrides (GO:0016818)	1/9	0.0178601	1	0	0	55.5556	223.622	NUDT4
	protein kinase regulator activity (GO:0019887)	2/107	0.019378	1	0	0	9.34579	36.8562	CXCL10;LRRC4B
	phosphatidylcholine 1-acylhydrolase activity (GO:0008970)	1/10	0.0198252	1	0	0	50	196.04	LIPG
	phosphatidylglycerol binding (GO:1901611)	1/10	0.0198252	1	0	0	50	196.04	PITPNC1
	4 iron, 4 sulfur cluster binding (GO:0051539)	1/11	0.0217865	1	0	0	45.4545	173.93	RSAD2
	nucleotide diphosphatase activity (GO:0004551)	1/11	0.0217865	1	0	0	45.4545	173.93	NUDT4
	RNA polymerase II basal transcription factor binding (GO:0001091)	1/12	0.023744	1	0	0	41.6667	155.851	AHR
	heparan sulfate sulfotransferase activity (GO:0034483)	1/14	0.0276476	1	0	0	35.7143	128.151	HS3ST1
	transcription coactivator binding (GO:0001223)	1/14	0.0276476	1	0	0	35.7143	128.151	AHR
	transmembrane receptor protein tyrosine phosphatase activity (GO:0005001)	1/15	0.0295936	1	0	0	33.3333	117.34	PTPRU
	oxidoreductase activity, acting on the CH-NH2 group of donors, oxygen as acceptor (GO:0016641)	1/15	0.0295936	1	0	0	33.3333	117.34	VCAM1
	transmembrane receptor protein phosphatase activity (GO:0019198)	1/15	0.0295936	1	0	0	33.3333	117.34	PTPRU
	MHC class II protein complex binding (GO:0023026)	1/16	0.0315359	1	0	0	31.25	108.02	HSPA8
	phosphatidic acid binding (GO:0070300)	1/16	0.0315359	1	0	0	31.25	108.02	PITPNC1
	ephrin receptor binding (GO:0046875)	1/19	0.03734	1	0	0	26.3158	86.5182	EFNA5
	MHC protein complex binding (GO:0023023)	1/19	0.03734	1	0	0	26.3158	86.5182	HSPA8
	transcription regulatory region DNA binding (GO:0044212)	3/374	0.0385048	1	0	0	4.0107	13.0627	TCF7;ATOH8;AHR
	oxidoreductase activity, acting on paired donors, with incorporation or reduction of molecular oxygen, reduced flavin or flavoprotein as one donor, and incorporation of one atom of oxygen (GO:0016712)	1/21	0.0411905	1	0	0	23.8095	75.9416	CYP1B1
	TBP-class protein binding (GO:0017025)	1/21	0.0411905	1	0	0	23.8095	75.9416	AHR
	triglyceride lipase activity (GO:0004806)	1/25	0.0488466	1	0	0	20	60.3814	LIPG
	transcription cofactor binding (GO:0001221)	1/25	0.0488466	1	0	0	20	60.3814	AHR
	enhancer binding (GO:0035326)	1/26	0.0507513	1	0	0	19.2308	57.3234	AHR
	Hsp90 protein binding (GO:0051879)	1/30	0.0583329	1	0	0	16.6667	47.3598	AHR
	snoRNA binding (GO:0030515)	1/30	0.0583329	1	0	0	16.6667	47.3598	NUDT4
	deoxyribonuclease activity (GO:0004536)	1/30	0.0583329	1	0	0	16.6667	47.3598	DNASE1L3
	glucuronosyltransferase activity (GO:0015020)	1/33	0.0639803	1	0	0	15.1515	41.6542	CHSY3
	endodeoxyribonuclease activity (GO:0004520)	1/35	0.0677269	1	0	0	14.2857	38.461	DNASE1L3
	regulatory region DNA binding (GO:0000975)	2/224	0.0738065	1	0	0	4.46429	11.6353	TCF7;AHR
	sulfotransferase activity (GO:0008146)	1/39	0.0751763	1	0	0	12.8205	33.1785	HS3ST1
	pyrophosphatase activity (GO:0016462)	1/41	0.0788792	1	0	0	12.1951	30.9736	NUDT4
	lipase activity (GO:0016298)	1/43	0.0825676	1	0	0	11.6279	29.0016	LIPG
	actin binding (GO:0003779)	2/254	0.0915133	1	0	0	3.93701	9.41445	RDX;XIRP2
	phospholipid transporter activity (GO:0005548)	1/48	0.0917258	1	0	0	10.4167	24.8849	PITPNC1
	acetylgalactosaminyltransferase activity (GO:0008376)	1/48	0.0917258	1	0	0	10.4167	24.8849	CHSY3
	kinase inhibitor activity (GO:0019210)	1/59	0.111561	1	0	0	8.47458	18.5863	LRRC4B
	nuclease activity (GO:0004518)	1/59	0.111561	1	0	0	8.47458	18.5863	DNASE1L3
	protein tyrosine phosphatase activity (GO:0004725)	1/62	0.116897	1	0	0	8.06452	17.3102	PTPRU
	ATPase binding (GO:0051117)	1/63	0.118669	1	0	0	7.93651	16.916	RDX
	protein kinase inhibitor activity (GO:0004860)	1/67	0.125721	1	0	0	7.46269	15.4753	LRRC4B
	growth factor activity (GO:0008083)	1/69	0.129227	1	0	0	7.24638	14.8275	IL6
	phospholipase activity (GO:0004620)	1/69	0.129227	1	0	0	7.24638	14.8275	LIPG
	cadherin binding (GO:0045296)	2/313	0.129401	1	0	0	3.19489	6.53303	HSPA8;RDX
	heme binding (GO:0020037)	1/72	0.134459	1	0	0	6.94444	13.934	CYP1B1
	endonuclease activity (GO:0004519)	1/73	0.136196	1	0	0	6.84932	13.6552	DNASE1L3
	growth factor receptor binding (GO:0070851)	1/92	0.168567	1	0	0	5.43478	9.67621	IL6
	integrin binding (GO:0005178)	1/94	0.171905	1	0	0	5.31915	9.36604	VCAM1
	ATPase activity, coupled (GO:0042623)	1/94	0.171905	1	0	0	5.31915	9.36604	HSPA8
	phosphatidylinositol binding (GO:0035091)	1/100	0.18184	1	0	0	5	8.52314	PITPNC1
	metallopeptidase activity (GO:0008237)	1/102	0.185126	1	0	0	4.90196	8.26823	ADAMTS1
	sequence-specific DNA binding (GO:0043565)	2/394	0.186042	1	0	0	2.53807	4.26849	ZEB2;TCF7
	carboxylic ester hydrolase activity (GO:0052689)	1/103	0.186764	1	0	0	4.85437	8.14519	LIPG
	Rab GTPase binding (GO:0017137)	1/130	0.229799	1	0	0	3.84615	5.65596	RIMS2
	G-protein coupled receptor binding (GO:0001664)	1/133	0.234441	1	0	0	3.7594	5.4532	HSPA8
	phosphoprotein phosphatase activity (GO:0004721)	1/136	0.239056	1	0	0	3.67647	5.26124	PTPRU
	cytokine receptor binding (GO:0005126)	1/137	0.240589	1	0	0	3.64964	5.19952	IL6
	DNA binding (GO:0003677)	3/893	0.264187	1	0	0	1.67973	2.23588	ZEB2;TCF7;AHR
	transcriptional repressor activity, RNA polymerase II transcription regulatory region sequence-specific binding (GO:0001227)	1/159	0.273548	1	0	0	3.14465	4.07634	ZEB2
	Ras GTPase binding (GO:0017016)	1/184	0.309311	1	0	0	2.71739	3.18861	RIMS2
	peptidase activity, acting on L-amino acid peptides (GO:0070011)	1/185	0.310705	1	0	0	2.7027	3.15922	ADAMTS1
	ATPase activity (GO:0016887)	1/203	0.335336	1	0	0	2.46305	2.69119	HSPA8
	ATP binding (GO:0005524)	1/255	0.401772	1	0	0	1.96078	1.78798	HSPA8
	protein heterodimerization activity (GO:0046982)	1/265	0.413783	1	0	0	1.88679	1.66493	AHR
	adenyl ribonucleotide binding (GO:0032559)	1/279	0.430206	1	0	0	1.79211	1.51163	HSPA8
	calcium ion binding (GO:0005509)	1/284	0.435962	1	0	0	1.76056	1.46162	DNASE1L3
	ubiquitin protein ligase binding (GO:0031625)	1/284	0.435962	1	0	0	1.76056	1.46162	HSPA8
	ubiquitin-like protein ligase binding (GO:0044389)	1/297	0.450662	1	0	0	1.6835	1.34181	HSPA8
	RNA binding (GO:0003723)	3/1387	0.531189	1	0	0	1.08147	0.684179	HSPA8;RDX;NUDT4
	purine ribonucleoside triphosphate binding (GO:0035639)	1/396	0.551	1	0	0	1.26263	0.75255	HSPA8
	nucleoside-triphosphatase activity (GO:0017111)	1/424	0.575975	1	0	0	1.17925	0.65058	HSPA8
	metal ion binding (GO:0046872)	1/442	0.591309	1	0	0	1.13122	0.594363	DNASE1L3
	protein homodimerization activity (GO:0042803)	1/664	0.741247	1	0	0	0.753012	0.225468	RDX

## Sheet: var14 down 6h GO mol func
	Term	Overlap	P-value	Adjusted P-value	Old P-value	Old Adjusted P-value	Odds Ratio	Combined Score	Genes
	protein binding involved in cell-matrix adhesion (GO:0098634)	1/7	0.0180612	1	0	0	54.9451	220.549	ITGA10
	phosphofructokinase activity (GO:0008443)	1/7	0.0180612	1	0	0	54.9451	220.549	PFKFB4
	NAADP-sensitive calcium-release channel activity (GO:0072345)	1/7	0.0180612	1	0	0	54.9451	220.549	TPCN1
	phosphatidylinositol bisphosphate binding (GO:1902936)	2/87	0.021547	1	0	0	8.84173	33.9303	SDCBP2;CLVS1
	D-glucose transmembrane transporter activity (GO:0055056)	1/9	0.0231625	1	0	0	42.735	160.907	SLC2A1
	calcium channel activity (GO:0005262)	2/93	0.0243984	1	0	0	8.2713	30.7133	PDE2A;TPCN1
	cGMP binding (GO:0030553)	1/10	0.0257034	1	0	0	38.4615	140.813	PDE2A
	cyclic-nucleotide phosphodiesterase activity (GO:0004112)	1/10	0.0257034	1	0	0	38.4615	140.813	PDE2A
	3',5'-cyclic-GMP phosphodiesterase activity (GO:0047555)	1/11	0.0282379	1	0	0	34.965	124.723	PDE2A
	metallopeptidase activity (GO:0008237)	2/102	0.0289468	1	0	0	7.54148	26.7141	ADAMTS13;ADAM8
	transcriptional repressor activity, RNA polymerase II activating transcription factor binding (GO:0098811)	1/12	0.0307658	1	0	0	32.0513	111.582	KLF4
	cAMP binding (GO:0030552)	1/12	0.0307658	1	0	0	32.0513	111.582	PDE2A
	hexose transmembrane transporter activity (GO:0015149)	1/13	0.0332873	1	0	0	29.5858	100.668	SLC2A1
	insulin-like growth factor I binding (GO:0031994)	1/13	0.0332873	1	0	0	29.5858	100.668	ITGB4
	insulin-like growth factor binding (GO:0005520)	1/14	0.0358024	1	0	0	27.4725	91.4764	ITGB4
	calcium ion binding (GO:0005509)	3/284	0.0375883	1	0	0	4.06284	13.3304	ADAMTS13;ADAM8;DOC2B
	3',5'-cyclic-AMP phosphodiesterase activity (GO:0004115)	1/15	0.0383111	1	0	0	25.641	83.6414	PDE2A
	bile acid transmembrane transporter activity (GO:0015125)	1/16	0.0408134	1	0	0	24.0385	76.8929	SLCO2B1
	transferase activity, transferring amino-acyl groups (GO:0016755)	1/16	0.0408134	1	0	0	24.0385	76.8929	CHAC1
	Notch binding (GO:0005112)	1/17	0.0433092	1	0	0	22.6244	71.0269	CHAC1
	zinc ion binding (GO:0008270)	3/302	0.0437928	1	0	0	3.82068	11.9522	ADAMTS13;ADAM8;KLF4
	G-protein coupled receptor binding (GO:0001664)	2/133	0.0468925	1	0	0	5.78369	17.6975	GPRC5B;ITGB4
	3',5'-cyclic-nucleotide phosphodiesterase activity (GO:0004114)	1/20	0.0507587	1	0	0	19.2308	57.3206	PDE2A
	glucose transmembrane transporter activity (GO:0005355)	1/20	0.0507587	1	0	0	19.2308	57.3206	SLC2A1
	aldo-keto reductase (NADP) activity (GO:0004033)	1/20	0.0507587	1	0	0	19.2308	57.3206	KCNAB2
	phosphatidylinositol-3,5-bisphosphate binding (GO:0080025)	1/21	0.0532292	1	0	0	18.315	53.7207	CLVS1
	cyclic nucleotide binding (GO:0030551)	1/21	0.0532292	1	0	0	18.315	53.7207	PDE2A
	cation channel activity (GO:0005261)	2/146	0.0553618	1	0	0	5.2687	15.2469	PDE2A;TPCN1
	core promoter proximal region DNA binding (GO:0001159)	1/22	0.0556934	1	0	0	17.4825	50.4877	KLF4
	calcium-release channel activity (GO:0015278)	1/23	0.0581513	1	0	0	16.7224	47.5704	TPCN1
	kinase activator activity (GO:0019209)	1/24	0.0606029	1	0	0	16.0256	44.9265	GPRC5B
	Hsp70 protein binding (GO:0030544)	1/27	0.0679203	1	0	0	14.245	38.3108	RNF207
	monocarboxylic acid transmembrane transporter activity (GO:0008028)	1/32	0.0799918	1	0	0	12.0192	30.3585	SLCO2B1
	phosphoric diester hydrolase activity (GO:0008081)	1/33	0.0823877	1	0	0	11.655	29.0946	PDE2A
	sodium-independent organic anion transmembrane transporter activity (GO:0015347)	1/33	0.0823877	1	0	0	11.655	29.0946	SLCO2B1
	peptidase activity, acting on L-amino acid peptides (GO:0070011)	2/185	0.0835703	1	0	0	4.158	10.3204	ADAMTS13;ADAM8
	protein tyrosine/serine/threonine phosphatase activity (GO:0008138)	1/34	0.0847774	1	0	0	11.3122	27.9155	PALD1
	transition metal ion binding (GO:0046914)	3/399	0.0851995	1	0	0	2.89184	7.12192	ADAMTS13;ADAM8;KLF4
	voltage-gated calcium channel activity (GO:0005245)	1/37	0.0919101	1	0	0	10.395	24.8123	TPCN1
	sulfotransferase activity (GO:0008146)	1/39	0.0966348	1	0	0	9.86193	23.0455	GAL3ST4
	protein kinase C binding (GO:0005080)	1/40	0.0989882	1	0	0	9.61538	22.238	DACT3
	potassium channel regulator activity (GO:0015459)	1/43	0.106012	1	0	0	8.94454	20.0734	KCNAB2
	metal ion binding (GO:0046872)	3/442	0.107439	1	0	0	2.61051	5.82362	ADAMTS13;ADAM8;DOC2B
	calcium-dependent phospholipid binding (GO:0005544)	1/47	0.115294	1	0	0	8.18331	17.6782	DOC2B
	acetylgalactosaminyltransferase activity (GO:0008376)	1/48	0.1176	1	0	0	8.01282	17.1512	B4GALNT4
	transcriptional activator activity, RNA polymerase II transcription factor binding (GO:0001190)	1/50	0.122193	1	0	0	7.69231	16.1704	KLF4
	collagen binding (GO:0005518)	1/52	0.126763	1	0	0	7.39645	15.2769	ITGA10
	protein kinase activator activity (GO:0030295)	1/55	0.133575	1	0	0	6.99301	14.0776	GPRC5B
	phosphatidylinositol-4,5-bisphosphate binding (GO:0005546)	1/60	0.144812	1	0	0	6.41026	12.3867	SDCBP2
	protein serine/threonine phosphatase activity (GO:0004722)	1/61	0.147042	1	0	0	6.30517	12.0872	PALD1
	anion transmembrane transporter activity (GO:0008509)	1/62	0.149267	1	0	0	6.20347	11.7991	SLCO2B1
	protein tyrosine phosphatase activity (GO:0004725)	1/62	0.149267	1	0	0	6.20347	11.7991	PALD1
	small GTPase binding (GO:0031267)	1/63	0.151485	1	0	0	6.10501	11.5218	AGAP1
	UDP-glycosyltransferase activity (GO:0008194)	1/63	0.151485	1	0	0	6.10501	11.5218	B4GALNT4
	secondary active transmembrane transporter activity (GO:0015291)	1/66	0.158108	1	0	0	5.82751	10.7487	SLCO2B1
	organic anion transmembrane transporter activity (GO:0008514)	1/70	0.166859	1	0	0	5.49451	9.8385	SLCO2B1
	heme binding (GO:0020037)	1/72	0.171201	1	0	0	5.34188	9.42798	PTGIS
	GTPase binding (GO:0051020)	1/76	0.179818	1	0	0	5.06073	8.68324	AGAP1
	calcium ion transmembrane transporter activity (GO:0015085)	1/77	0.181959	1	0	0	4.995	8.51136	PDE2A
	syntaxin binding (GO:0019905)	1/77	0.181959	1	0	0	4.995	8.51136	DOC2B
	oxidoreductase activity, acting on the CH-OH group of donors, NAD or NADP as acceptor (GO:0016616)	1/88	0.205147	1	0	0	4.37063	6.92321	KCNAB2
	ion channel activity (GO:0005216)	1/93	0.215472	1	0	0	4.13565	6.3479	TPCN1
	integrin binding (GO:0005178)	1/94	0.217522	1	0	0	4.09165	6.24164	ADAMTS13
	cation transmembrane transporter activity (GO:0008324)	1/97	0.223638	1	0	0	3.96511	5.93864	TPCN1
	transferase activity, transferring hexosyl groups (GO:0016758)	1/100	0.229708	1	0	0	3.84615	5.65749	B4GALNT4
	phosphatidylinositol binding (GO:0035091)	1/100	0.229708	1	0	0	3.84615	5.65749	PARD3B
	voltage-gated cation channel activity (GO:0022843)	1/100	0.229708	1	0	0	3.84615	5.65749	TPCN1
	protein kinase regulator activity (GO:0019887)	1/107	0.24369	1	0	0	3.59454	5.07498	GPRC5B
	RNA polymerase II transcription factor binding (GO:0001085)	1/121	0.270911	1	0	0	3.17864	4.15119	KLF4
	kinase binding (GO:0019900)	2/418	0.296491	1	0	0	1.84026	2.23728	GPRC5B;PIK3IP1
	phosphoprotein phosphatase activity (GO:0004721)	1/136	0.29901	1	0	0	2.82805	3.41425	PALD1
	guanyl ribonucleotide binding (GO:0032561)	1/170	0.358828	1	0	0	2.26244	2.3188	PDE2A
	transcriptional activator activity, RNA polymerase II core promoter proximal region sequence-specific binding (GO:0001077)	1/175	0.367192	1	0	0	2.1978	2.20192	KLF4
	protein kinase binding (GO:0019901)	2/495	0.369957	1	0	0	1.554	1.54525	GPRC5B;DACT3
	serine-type endopeptidase activity (GO:0004252)	1/196	0.401165	1	0	0	1.96232	1.79235	ADAM8
	transcription corepressor activity (GO:0003714)	1/203	0.412087	1	0	0	1.89466	1.67965	AJUBA
	serine-type peptidase activity (GO:0008236)	1/220	0.437805	1	0	0	1.74825	1.44402	ADAM8
	regulatory region DNA binding (GO:0000975)	1/224	0.443694	1	0	0	1.71703	1.39529	KLF4
	GTPase activator activity (GO:0005096)	1/249	0.479153	1	0	0	1.54464	1.13644	AGAP1
	protein heterodimerization activity (GO:0046982)	1/265	0.500674	1	0	0	1.45138	1.00406	SDCBP2
	GTPase regulator activity (GO:0030695)	1/275	0.513679	1	0	0	1.3986	0.931689	AGAP1
	core promoter proximal region sequence-specific DNA binding (GO:0000987)	1/278	0.517515	1	0	0	1.38351	0.911341	KLF4
	adenyl ribonucleotide binding (GO:0032559)	1/279	0.518787	1	0	0	1.37855	0.90469	PDE2A
	protein homodimerization activity (GO:0042803)	2/664	0.518958	1	0	0	1.15848	0.759885	PDE2A;SDCBP2
	transcription factor activity, RNA polymerase II core promoter proximal region sequence-specific binding (GO:0000982)	1/280	0.520056	1	0	0	1.37363	0.898103	KLF4
	transcriptional activator activity, RNA polymerase II transcription regulatory region sequence-specific binding (GO:0001228)	1/284	0.525099	1	0	0	1.35428	0.872385	KLF4
	transcription regulatory region sequence-specific DNA binding (GO:0000976)	1/292	0.535029	1	0	0	1.31718	0.823808	KLF4
	cadherin binding (GO:0045296)	1/313	0.560136	1	0	0	1.2288	0.712185	GPRC5A
	endopeptidase activity (GO:0004175)	1/354	0.605382	1	0	0	1.08648	0.545301	ADAM8
	transcription regulatory region DNA binding (GO:0044212)	1/374	0.625765	1	0	0	1.02838	0.482087	KLF4
	ubiquitin-protein transferase activity (GO:0004842)	1/417	0.666154	1	0	0	0.922339	0.374687	MIB2

## Sheet: var14 up 6h Reactome
	Term	Overlap	P-value	Adjusted P-value	Old P-value	Old Adjusted P-value	Odds Ratio	Combined Score	Genes
	Chemokine receptors bind chemokines Homo sapiens R-HSA-380108	2/56	0.00561009	1	0	0	17.8571	92.5569	CXCL10;CXCL8
	Senescence-Associated Secretory Phenotype (SASP) Homo sapiens R-HSA-2559582	2/77	0.0103814	1	0	0	12.987	59.3213	IL6;CXCL8
	Binding of TCF/LEF:CTNNB1 to target gene promoters Homo sapiens R-HSA-4411364	1/7	0.0139182	1	0	0	71.4286	305.325	TCF7
	L1CAM interactions Homo sapiens R-HSA-373760	2/96	0.0157978	1	0	0	10.4167	43.2072	HSPA8;RDX
	Synthesis of epoxy (EET) and dihydroxyeicosatrienoic acids (DHET) Homo sapiens R-HSA-2142670	1/8	0.0158911	1	0	0	62.5	258.875	CYP1B1
	CHL1 interactions Homo sapiens R-HSA-447041	1/9	0.0178601	1	0	0	55.5556	223.622	HSPA8
	MAPK1 (ERK2) activation Homo sapiens R-HSA-112411	1/9	0.0178601	1	0	0	55.5556	223.622	IL6
	Synthesis of (16-20)-hydroxyeicosatetraenoic acids (HETE) Homo sapiens R-HSA-2142816	1/9	0.0178601	1	0	0	55.5556	223.622	CYP1B1
	MAPK3 (ERK1) activation Homo sapiens R-HSA-110056	1/10	0.0198252	1	0	0	50	196.04	IL6
	Synthesis of pyrophosphates in the cytosol Homo sapiens R-HSA-1855167	1/10	0.0198252	1	0	0	50	196.04	NUDT4
	Interleukin-6 signaling Homo sapiens R-HSA-1059683	1/11	0.0217865	1	0	0	45.4545	173.93	IL6
	Glycosaminoglycan metabolism Homo sapiens R-HSA-1630316	2/121	0.0243774	1	0	0	8.26446	30.695	CHSY3;HS3ST1
	Repression of WNT target genes Homo sapiens R-HSA-4641265	1/14	0.0276476	1	0	0	35.7143	128.151	TCF7
	TNF receptor superfamily (TNFSF) members mediating non-canonical NF-kB pathway Homo sapiens R-HSA-5676594	1/17	0.0334744	1	0	0	29.4118	99.911	TNFSF13B
	Digestion of dietary lipid Homo sapiens R-HSA-192456	1/17	0.0334744	1	0	0	29.4118	99.911	LIPG
	Cytokine Signaling in Immune system Homo sapiens R-HSA-1280215	4/620	0.0346403	1	0	0	3.22581	10.8475	IL6;VCAM1;RSAD2;TNFSF13B
	Cellular responses to stress Homo sapiens R-HSA-2262752	3/367	0.0367247	1	0	0	4.08719	13.5053	HSPA8;IL6;CXCL8
	GABA synthesis, release, reuptake and degradation Homo sapiens R-HSA-888590	1/19	0.03734	1	0	0	26.3158	86.5182	HSPA8
	Chondroitin sulfate biosynthesis Homo sapiens R-HSA-2022870	1/20	0.0392671	1	0	0	25	80.9342	CHSY3
	Immunoregulatory interactions between a Lymphoid and a non-Lymphoid cell Homo sapiens R-HSA-198933	2/157	0.0393158	1	0	0	6.36943	20.6123	VCAM1;CLEC2D
	Cellular Senescence Homo sapiens R-HSA-2559583	2/161	0.0411462	1	0	0	6.21118	19.8175	IL6;CXCL8
	RAF-independent MAPK1/3 activation Homo sapiens R-HSA-112409	1/23	0.045026	1	0	0	21.7391	67.4025	IL6
	Endogenous sterols Homo sapiens R-HSA-211976	1/24	0.0469382	1	0	0	20.8333	63.7276	CYP1B1
	TNFs bind their physiological receptors Homo sapiens R-HSA-5669034	1/24	0.0469382	1	0	0	20.8333	63.7276	TNFSF13B
	ATF4 activates genes Homo sapiens R-HSA-380994	1/25	0.0488466	1	0	0	20	60.3814	CXCL8
	Attenuation phase Homo sapiens R-HSA-3371568	1/26	0.0507513	1	0	0	19.2308	57.3234	HSPA8
	Recycling pathway of L1 Homo sapiens R-HSA-437239	1/26	0.0507513	1	0	0	19.2308	57.3234	RDX
	Interleukin-6 family signaling Homo sapiens R-HSA-6783589	1/27	0.0526522	1	0	0	18.5185	54.5194	IL6
	EGFR downregulation Homo sapiens R-HSA-182971	1/27	0.0526522	1	0	0	18.5185	54.5194	SH3KBP1
	PERK regulates gene expression Homo sapiens R-HSA-381042	1/28	0.0545495	1	0	0	17.8571	51.9401	CXCL8
	Peptide ligand-binding receptors Homo sapiens R-HSA-375276	2/193	0.0568874	1	0	0	5.18135	14.8533	CXCL10;CXCL8
	Interferon Signaling Homo sapiens R-HSA-913531	2/196	0.0584571	1	0	0	5.10204	14.487	VCAM1;RSAD2
	HS-GAG biosynthesis Homo sapiens R-HSA-2022928	1/31	0.060219	1	0	0	16.129	45.3188	HS3ST1
	EPHA-mediated growth cone collapse Homo sapiens R-HSA-3928663	1/34	0.0658554	1	0	0	14.7059	40.0043	EFNA5
	HSF1-dependent transactivation Homo sapiens R-HSA-3371571	1/34	0.0658554	1	0	0	14.7059	40.0043	HSPA8
	Lysosome Vesicle Biogenesis Homo sapiens R-HSA-432720	1/35	0.0677269	1	0	0	14.2857	38.461	HSPA8
	Defective B3GALTL causes Peters-plus syndrome (PpS) Homo sapiens R-HSA-5083635	1/37	0.0714589	1	0	0	13.5135	35.6572	ADAMTS1
	O-glycosylation of TSR domain-containing proteins Homo sapiens R-HSA-5173214	1/38	0.0733194	1	0	0	13.1579	34.3807	ADAMTS1
	Deactivation of the beta-catenin transactivating complex Homo sapiens R-HSA-3769402	1/42	0.0807252	1	0	0	11.9048	29.9608	TCF7
	G alpha (i) signalling events Homo sapiens R-HSA-418594	2/240	0.0831003	1	0	0	4.16667	10.3654	CXCL10;CXCL8
	Axon guidance Homo sapiens R-HSA-422475	3/515	0.0832913	1	0	0	2.91262	7.23906	HSPA8;RDX;EFNA5
	Inositol phosphate metabolism Homo sapiens R-HSA-1483249	1/44	0.0844064	1	0	0	11.3636	28.0922	NUDT4
	Immune System Homo sapiens R-HSA-168256	6/1547	0.0851778	1	0	0	1.93924	4.77637	IL6;VCAM1;RSAD2;SH3KBP1;CLEC2D;TNFSF13B
	Antigen activates B Cell Receptor (BCR) leading to generation of second messengers Homo sapiens R-HSA-983695	1/47	0.0899013	1	0	0	10.6383	25.6281	SH3KBP1
	EPH-ephrin mediated repulsion of cells Homo sapiens R-HSA-3928665	1/48	0.0917258	1	0	0	10.4167	24.8849	EFNA5
	Chondroitin sulfate/dermatan sulfate metabolism Homo sapiens R-HSA-1793185	1/50	0.0953641	1	0	0	10	23.5005	CHSY3
	Neurotransmitter Release Cycle Homo sapiens R-HSA-112310	1/51	0.0971779	1	0	0	9.80392	22.855	HSPA8
	Arachidonic acid metabolism Homo sapiens R-HSA-2142753	1/53	0.100795	1	0	0	9.43396	21.6478	CYP1B1
	AUF1 (hnRNP D0) binds and destabilizes mRNA Homo sapiens R-HSA-450408	1/54	0.102598	1	0	0	9.25926	21.0827	HSPA8
	Heparan sulfate/heparin (HS-GAG) metabolism Homo sapiens R-HSA-1638091	1/54	0.102598	1	0	0	9.25926	21.0827	HS3ST1
	Golgi Associated Vesicle Biogenesis Homo sapiens R-HSA-432722	1/54	0.102598	1	0	0	9.25926	21.0827	HSPA8
	Metabolism of carbohydrates Homo sapiens R-HSA-71387	2/282	0.109044	1	0	0	3.5461	7.85817	CHSY3;HS3ST1
	Extracellular matrix organization Homo sapiens R-HSA-1474244	2/283	0.109686	1	0	0	3.53357	7.80965	VCAM1;ADAMTS1
	Formation of the beta-catenin:TCF transactivating complex Homo sapiens R-HSA-201722	1/58	0.109776	1	0	0	8.62069	19.0458	TCF7
	Ca2+ pathway Homo sapiens R-HSA-4086398	1/61	0.115122	1	0	0	8.19672	17.7194	TCF7
	Diseases associated with O-glycosylation of proteins Homo sapiens R-HSA-3906995	1/62	0.116897	1	0	0	8.06452	17.3102	ADAMTS1
	Cytochrome P450 - arranged by substrate type Homo sapiens R-HSA-211897	1/62	0.116897	1	0	0	8.06452	17.3102	CYP1B1
	Integrin cell surface interactions Homo sapiens R-HSA-216083	1/67	0.125721	1	0	0	7.46269	15.4753	VCAM1
	Interferon alpha/beta signaling Homo sapiens R-HSA-909733	1/68	0.127476	1	0	0	7.35294	15.1458	RSAD2
	trans-Golgi Network Vesicle Budding Homo sapiens R-HSA-199992	1/70	0.130974	1	0	0	7.14286	14.5197	HSPA8
	Clathrin derived vesicle budding Homo sapiens R-HSA-421837	1/70	0.130974	1	0	0	7.14286	14.5197	HSPA8
	Lipid digestion, mobilization, and transport Homo sapiens R-HSA-73923	1/71	0.132718	1	0	0	7.04225	14.222	LIPG
	Class A/1 (Rhodopsin-like receptors) Homo sapiens R-HSA-373076	2/323	0.136151	1	0	0	3.09598	6.17335	CXCL10;CXCL8
	Regulation of HSF1-mediated heat shock response Homo sapiens R-HSA-3371453	1/80	0.148263	1	0	0	6.25	11.9298	HSPA8
	Degradation of beta-catenin by the destruction complex Homo sapiens R-HSA-195253	1/82	0.15168	1	0	0	6.09756	11.4999	TCF7
	Unfolded Protein Response (UPR) Homo sapiens R-HSA-381119	1/86	0.158475	1	0	0	5.81395	10.7102	CXCL8
	Regulation of mRNA stability by proteins that bind AU-rich elements Homo sapiens R-HSA-450531	1/86	0.158475	1	0	0	5.81395	10.7102	HSPA8
	Diseases of glycosylation Homo sapiens R-HSA-3781865	1/88	0.161852	1	0	0	5.68182	10.347	ADAMTS1
	Phase 1 - Functionalization of compounds Homo sapiens R-HSA-211945	1/92	0.168567	1	0	0	5.43478	9.67621	CYP1B1
	Interferon gamma signaling Homo sapiens R-HSA-877300	1/93	0.170237	1	0	0	5.37634	9.51914	VCAM1
	TNFR2 non-canonical NF-kB pathway Homo sapiens R-HSA-5668541	1/95	0.173569	1	0	0	5.26316	9.21674	TNFSF13B
	EPH-Ephrin signaling Homo sapiens R-HSA-2682334	1/95	0.173569	1	0	0	5.26316	9.21674	EFNA5
	Cellular response to heat stress Homo sapiens R-HSA-3371556	1/96	0.17523	1	0	0	5.20833	9.07114	HSPA8
	Degradation of the extracellular matrix Homo sapiens R-HSA-1474228	1/106	0.191659	1	0	0	4.71698	7.79263	ADAMTS1
	Adaptive Immune System Homo sapiens R-HSA-1280218	3/762	0.194667	1	0	0	1.9685	3.22139	VCAM1;SH3KBP1;CLEC2D
	O-linked glycosylation Homo sapiens R-HSA-5173105	1/110	0.198141	1	0	0	4.54545	7.35807	ADAMTS1
	Developmental Biology Homo sapiens R-HSA-1266738	3/786	0.207043	1	0	0	1.9084	3.0054	HSPA8;RDX;EFNA5
	GPCR ligand binding Homo sapiens R-HSA-500792	2/447	0.224817	1	0	0	2.23714	3.33886	CXCL10;CXCL8
	mRNA Splicing - Major Pathway Homo sapiens R-HSA-72163	1/134	0.235983	1	0	0	3.73134	5.38805	HSPA8
	Beta-catenin independent WNT signaling Homo sapiens R-HSA-3858494	1/144	0.251231	1	0	0	3.47222	4.79647	TCF7
	mRNA Splicing Homo sapiens R-HSA-72172	1/144	0.251231	1	0	0	3.47222	4.79647	HSPA8
	Processing of Capped Intron-Containing Pre-mRNA Homo sapiens R-HSA-72203	1/193	0.32176	1	0	0	2.59067	2.93769	HSPA8
	TCF dependent signaling in response to WNT Homo sapiens R-HSA-201681	1/199	0.329938	1	0	0	2.51256	2.78606	TCF7
	Biological oxidations Homo sapiens R-HSA-211859	1/199	0.329938	1	0	0	2.51256	2.78606	CYP1B1
	Metabolism Homo sapiens R-HSA-1430728	5/1908	0.333198	1	0	0	1.31027	1.44001	LIPG;CYP1B1;CHSY3;HS3ST1;NUDT4
	Transmission across Chemical Synapses Homo sapiens R-HSA-112315	1/211	0.346006	1	0	0	2.36967	2.51493	HSPA8
	Signal Transduction Homo sapiens R-HSA-162582	6/2465	0.37063	1	0	0	1.21704	1.20797	PTPRU;CXCL10;IL6;CXCL8;SH3KBP1;TCF7
	Signaling by the B Cell Receptor (BCR) Homo sapiens R-HSA-983705	1/233	0.374494	1	0	0	2.14592	2.10768	SH3KBP1
	Metabolism of lipids and lipoproteins Homo sapiens R-HSA-556833	2/659	0.38151	1	0	0	1.51745	1.46224	LIPG;CYP1B1
	MAPK1/MAPK3 signaling Homo sapiens R-HSA-5684996	1/241	0.384551	1	0	0	2.07469	1.98274	IL6
	MAPK family signaling cascades Homo sapiens R-HSA-5683057	1/284	0.435962	1	0	0	1.76056	1.46162	IL6
	Signaling by Wnt Homo sapiens R-HSA-195721	1/295	0.448425	1	0	0	1.69492	1.35934	TCF7
	Neuronal System Homo sapiens R-HSA-112316	1/301	0.45511	1	0	0	1.66113	1.30767	HSPA8
	Signaling by SCF-KIT Homo sapiens R-HSA-1433557	1/325	0.481068	1	0	0	1.53846	1.12576	PTPRU
	Signaling by EGFR Homo sapiens R-HSA-177929	1/355	0.511825	1	0	0	1.40845	0.943342	SH3KBP1
	Signaling by Interleukins Homo sapiens R-HSA-449147	1/392	0.547317	1	0	0	1.27551	0.768784	IL6
	Membrane Trafficking Homo sapiens R-HSA-199991	1/420	0.572492	1	0	0	1.19048	0.663997	HSPA8
	GPCR downstream signaling Homo sapiens R-HSA-388396	2/983	0.591673	1	0	0	1.01729	0.533877	CXCL10;CXCL8
	Vesicle-mediated transport Homo sapiens R-HSA-5653656	1/492	0.631122	1	0	0	1.01626	0.467741	HSPA8
	Metabolism of proteins Homo sapiens R-HSA-392499	2/1074	0.64079	1	0	0	0.931099	0.414388	CXCL8;ADAMTS1
	Post-translational protein modification Homo sapiens R-HSA-597592	1/521	0.652453	1	0	0	0.959693	0.409805	ADAMTS1
	Signaling by GPCR Homo sapiens R-HSA-372790	2/1293	0.740465	1	0	0	0.773395	0.232388	CXCL10;CXCL8
	Disease Homo sapiens R-HSA-1643685	1/725	0.771997	1	0	0	0.689655	0.178465	ADAMTS1
	Gene Expression Homo sapiens R-HSA-74160	1/1631	0.966831	1	0	0	0.30656	0.0103409	HSPA8

[truncated: 51 more sheets: var14 down 6h Reactome, var14 combined 6h Wiki, var14 combined 6h KEGG, var14 combined 6h GO process, var14 combined 6h GO mol func, var14 combined 6h Reactome, var14 up 20h Wiki, var14 down 20h Wiki, var14 up 20h KEGG, var14 down 20h KEGG, var14 up 20h GO process, var14 down 20h GO process, var14 up 20h GO mol func, var14 down 20h GO mol func, var14 up 20h Reactome, var14 down 20h Reactome, var14 combined 20h Wiki, var14 combined 20h KEGG, var14 combined 20h GO process, var14 combined 20h GO mol func …]
