# Supplementary material for: Different PfEMP1-expressing Plasmodium falciparum variants induce divergent endothelial transcriptional responses during co-culture
Source: PLoS One. 2023 Nov 30;18(11):e0295053. doi: 10.1371/journal.pone.0295053 (PMC10688957; doi:10.1371/journal.pone.0295053)
Supplement: S6 File — (ZIP) [file pone.0295053.s015.zip]

Archive with 18 entries (18 files):
- Suppl File 6 R5 cluster 1 BioPlanet_2019_table.xlsx
- Suppl File 6 R5 cluster 1 KEGG_2021_Human_table.xlsx
- Suppl File 6 R5 cluster 1 WikiPathway_2021_Human_table.xlsx
- Suppl File 6 R5 cluster 2 BioPlanet_2019_table.xlsx
- Suppl File 6 R5 cluster 2 KEGG_2021_Human_table.xlsx
- Suppl File 6 R5 cluster 2 WikiPathway_2021_Human_table.xlsx
- Suppl File 6 R5 cluster 3 BioPlanet_2019_table.xlsx
- Suppl File 6 R5 cluster 3 KEGG_2021_Human_table.xlsx
- Suppl File 6 R5 cluster 3 WikiPathway_2021_Human_table.xlsx
- Suppl File 6 R5 cluster 4 BioPlanet_2019_table.xlsx
- Suppl File 6 R5 cluster 4 KEGG_2021_Human_table.xlsx
- Suppl File 6 R5 cluster 4 WikiPathway_2021_Human_table.xlsx
- Suppl File 6 R5 cluster 5 BioPlanet_2019_table.xlsx
- Suppl File 6 R5 cluster 5 KEGG_2021_Human_table.xlsx
- Suppl File 6 R5 cluster 5 WikiPathway_2021_Human_table.xlsx
- Suppl File 6 R5 cluster 6 BioPlanet_2019_table.xlsx
- Suppl File 6 R5 cluster 6 KEGG_2021_Human_table.xlsx
- Suppl File 6 R5 cluster 6 WikiPathway_2021_Human_table.xlsx
