# Supplementary material for: Different PfEMP1-expressing Plasmodium falciparum variants induce divergent endothelial transcriptional responses during co-culture
Source: PLoS One. 2023 Nov 30;18(11):e0295053. doi: 10.1371/journal.pone.0295053 (PMC10688957; doi:10.1371/journal.pone.0295053)
Supplement: S6 File — (ZIP) [file pone.0295053.s015.zip › Suppl File 6 R5 cluster 1 BioPlanet_2019_table.xlsx]

## Sheet: BioPlanet_2019_table
Term	Overlap	P-value	Adjusted P-value	Old P-value	Old Adjusted P-value	Odds Ratio	Combined Score	Genes
Interleukin-1 regulation of extracellular matrix	11/120	1.80453e-09	7.05571e-07	0	0	14.2294	286.479	BMP4;GREM1;BMP2;CXCL8;SERPINB2;CCL20;ALDH1A1;LIF;INHBA;SOD2;BIRC3
Interleukin-4 regulation of apoptosis	11/267	6.03395e-06	0.00117964	0	0	6.01348	72.2706	BMP4;POSTN;BMP2;VCAN;CXCL8;CLEC2B;CITED2;CCL20;INHBA;LITAF;EGFR
Cytokine-cytokine receptor interaction	10/265	3.42791e-05	0.00446771	0	0	5.44959	56.0271	BMP2;IL18RAP;CXCL8;TSLP;CCL20;HGF;LIF;LTA;INHBA;EGFR
Nitric oxide stimulation of guanylate cyclase	4/28	5.55132e-05	0.00542641	0	0	22.4773	220.253	GUCY1A3;PDE2A;PDE5A;PDE9A
TGF-beta regulation of extracellular matrix	14/565	9.99266e-05	0.00734594	0	0	3.57905	32.9669	POSTN;SYNM;CITED2;HGF;INHBA;CLDN1;BMP4;ALDH1A3;VCAN;CSRP2;CLEC2B;HAS2;PDE5A;MAP3K5
Interleukin-5 regulation of apoptosis	7/144	0.000112725	0.00734594	0	0	6.99432	63.5823	CXCL8;CLEC2B;HAS2;INHBA;SGK1;SOD2;BIRC3
Hyaluronan metabolism	3/14	0.000144467	0.00806949	0	0	36.5565	323.25	STAB2;HAS2;LYVE1
Gastrin pathway	4/44	0.000335125	0.0163792	0	0	13.4755	107.818	CXCL8;SERPINB2;HGF;BIRC3
Syndecan 1 pathway	4/46	0.000398167	0.0172982	0	0	12.8325	100.461	COL17A1;COL3A1;HGF;COL11A2
TNF-alpha effects on cytokine activity, cell motility, and apoptosis	6/135	0.000566034	0.0215895	0	0	6.32558	47.2955	TNFAIP8;CXCL8;HGF;INHBA;SOD2;BIRC3
Oncostatin M	9/311	0.000607378	0.0215895	0	0	4.1023	30.3831	SYNM;CXCL8;SERPINB2;CCL20;HGF;CDH11;NEDD4L;SOD2;EGFR
Glycosaminoglycan metabolism	5/110	0.00148719	0.0467178	0	0	6.43966	41.9278	VCAN;STAB2;BGN;HAS2;LYVE1
Purine metabolism	6/164	0.00155328	0.0467178	0	0	5.15696	33.3521	GUCY1A3;ADCY10;PDE2A;PDE5A;PDE9A;ADA
Focal adhesion	7/233	0.00198833	0.0503956	0	0	4.22078	26.2552	COL3A1;HGF;COL11A2;TNR;TLN2;EGFR;BIRC3
G alpha s pathway	5/120	0.00218075	0.0503956	0	0	5.87671	36.013	ADCY10;PDE2A;PDE5A;PDE9A;MAP3K5
Arf6 signal transduction regulation	3/35	0.00231302	0.0503956	0	0	12.553	76.1867	HGF;IPCEF1;EGFR
Signal transduction by L1	3/35	0.00231302	0.0503956	0	0	12.553	76.1867	RPS6KA6;EGFR;SH3GL2
Seven transmembrane receptor signaling through beta-arrestin	4/74	0.00238482	0.0503956	0	0	7.68863	46.4288	PDE2A;PDE5A;PDE9A;MAP3K5
Dermatan sulfate biosynthesis	2/10	0.00244889	0.0503956	0	0	33.2903	200.145	VCAN;BGN
FRA pathway	3/37	0.00271588	0.0530954	0	0	11.8134	69.8011	CXCL8;MGP;LIF
BMAL1-CLOCK/NPAS2 activates circadian expression	3/38	0.00293249	0.0546002	0	0	11.4753	66.9228	PER2;BHLHE41;CRY1
Platelet homeostasis	4/82	0.00346069	0.0570163	0	0	6.89726	39.0819	GUCY1A3;PDE2A;PDE5A;PDE9A
Cell junction organization	4/84	0.00377371	0.0570163	0	0	6.72415	37.5187	COL17A1;CDH11;CLDN12;CLDN1
ECM-receptor interaction	4/84	0.00377371	0.0570163	0	0	6.72415	37.5187	COL3A1;COL11A2;TNR;GP6
Adrenergic pathway	5/137	0.00386069	0.0570163	0	0	5.11545	28.4261	ADCY10;PDE2A;PDE5A;PDE9A;EGFR
BMP receptor signaling	3/42	0.00390386	0.0570163	0	0	10.2963	57.1009	BMP4;GREM1;BMP2
TGF-beta regulation of skeletal system development	4/85	0.00393719	0.0570163	0	0	6.6408	36.772	BMP4;BMP2;INHBA;GDF6
Chondroitin sulfate/dermatan sulfate degradation	2/13	0.00418215	0.0584007	0	0	24.2074	132.582	VCAN;BGN
Interleukin-2 signaling pathway	14/847	0.00495688	0.0668325	0	0	2.33282	12.3802	CXCL8;CITED2;LIF;LITAF;PER2;IL18RAP;DUSP10;CLEC2B;UCP2;LTA;NMT2;SGK1;ADA;BIRC3
L1CAM interactions	4/94	0.00562879	0.0733619	0	0	5.974	30.9445	RPS6KA6;ALCAM;SH3GL2;EGFR
Senescence and autophagy	4/99	0.00675046	0.0851428	0	0	5.65815	28.2802	BMP2;CXCL8;SERPINB2;INHBA
Syndecan 3 pathway	2/17	0.00714922	0.0873546	0	0	17.7485	87.6912	CXCL8;EGFR
Amoebiasis	4/105	0.00828045	0.0981108	0	0	5.3204	25.5052	COL3A1;CXCL8;SERPINB2;COL11A2
Keratinocyte differentiation	3/57	0.00916522	0.1054	0	0	7.43056	34.8667	EGFR;MAP3K5;BIRC3
Chondroitin sulfate biosynthesis	2/20	0.0098412	0.109396	0	0	14.7882	68.339	VCAN;BGN
ATF2 transcription factor network	3/59	0.0100723	0.109396	0	0	7.16445	32.9419	CXCL8;CSRP2;DUSP10
Fas signaling pathway	4/115	0.0113054	0.113106	0	0	4.83863	21.6891	CXCL8;EGFR;MAP3K5;BIRC3
Circadian rhythm	3/62	0.0115276	0.113106	0	0	6.79913	30.3446	PER2;BHLHE41;CRY1
Epstein-Barr virus LMP1 signaling	2/22	0.0118476	0.113106	0	0	13.3081	59.0296	CXCL8;CCL20
Pathways in cancer	7/325	0.0118602	0.113106	0	0	2.98561	13.2399	BMP4;BMP2;CXCL8;HGF;MITF;EGFR;BIRC3
Axon guidance	7/325	0.0118602	0.113106	0	0	2.98561	13.2399	RPS6KA6;COL3A1;ALCAM;NTN4;SH3GL2;PLXNA4;EGFR
Collagen biosynthesis and modifying enzymes	3/64	0.0125616	0.116942	0	0	6.57554	28.7819	COL17A1;COL3A1;COL11A2
TGF-beta signaling pathway	5/185	0.0132772	0.12073	0	0	3.7422	16.1727	BMP4;LIF;NEDD4L;INHBA;RUNX3
Endogenous Toll-like receptor signaling	2/24	0.014017	0.123462	0	0	12.097	51.6238	VCAN;BGN
cAMP cell motility pathway inferred from amoeba model	3/67	0.0142092	0.123462	0	0	6.26636	26.6563	PDE2A;PDE5A;PDE9A
Developmental biology	8/420	0.0145941	0.12405	0	0	2.63928	11.1566	RPS6KA6;COL3A1;ALCAM;NTN4;SH3GL2;PLXNA4;EGFR;CDON
Hedgehog signaling pathway	3/70	0.0159737	0.129916	0	0	5.98487	24.7583	BMP4;BMP2;CDON
Tetrasaccharide linker sequence formation in glycosaminoglycan biosynthesis	2/26	0.0163441	0.129916	0	0	11.0878	45.614	VCAN;BGN
Melanoma	3/71	0.016588	0.129916	0	0	5.89656	24.1704	HGF;MITF;EGFR
Cell-cell communication	4/129	0.0166133	0.129916	0	0	4.29366	17.5935	COL17A1;CDH11;CLDN12;CLDN1
EGFR downregulation	2/27	0.0175652	0.134667	0	0	10.6438	43.0203	EGFR;SH3GL2
RANKL regulation of apoptosis and immune response	3/74	0.0185097	0.136298	0	0	5.64656	22.5267	BMP2;MGP;LTA
Integrins in angiogenesis	3/74	0.0185097	0.136298	0	0	5.64656	22.5267	COL17A1;COL3A1;COL11A2
Recycling pathway of cell adhesion molecule L1	2/28	0.0188238	0.136298	0	0	10.2339	40.6554	RPS6KA6;SH3GL2
p53 signaling pathway	4/139	0.0212217	0.147147	0	0	3.9736	15.3092	VCAN;HGF;LIF;EGFR
Tight junction interactions	2/30	0.0214511	0.147147	0	0	9.50192	36.5062	CLDN12;CLDN1
Tumor necrosis factor (TNF) pathway	2/30	0.0214511	0.147147	0	0	9.50192	36.5062	MAP3K5;BIRC3
Nuclear beta-catenin signaling and target gene transcription regulation	3/80	0.0227089	0.153089	0	0	5.20498	19.7009	VCAN;CXCL8;MITF
Interleukin-7 interactions in immune response	2/34	0.0271285	0.178448	0	0	8.3125	29.9846	CXCL8;LITAF
Non-class A, B, C GPCRs	3/86	0.0273833	0.178448	0	0	4.82725	17.3676	PTGFR;GPR176;GPR88
EGFR1 pathway	4/152	0.0282821	0.181284	0	0	3.62217	12.915	HGF;LIF;HAS2;EGFR
Thymic stromal lymphopoietin (TSLP) pathway	3/90	0.0307627	0.193898	0	0	4.60438	16.0299	CXCL8;CCL20;CLDN1
Neural crest differentiation	3/91	0.0316404	0.193898	0	0	4.55183	15.7189	BMP4;COL11A2;MITF
ALK in cardiac myocytes	2/37	0.0317378	0.193898	0	0	7.59885	26.2179	BMP4;BMP2
Carbohydrate metabolism	5/235	0.0330725	0.198075	0	0	2.92123	9.95864	VCAN;STAB2;BGN;HAS2;LYVE1
Extracellular matrix organization	3/93	0.0334347	0.198075	0	0	4.45023	15.1226	COL17A1;COL3A1;COL11A2
Vitamin A and carotenoid metabolism	2/39	0.0349694	0.204075	0	0	7.18738	24.1013	ALDH1A3;ALDH1A1
Folate-alcohol and cancer pathway	1/5	0.0371877	0.21073	0	0	33.075	108.876	ALDH1A1
Neuroregulin receptor degredation protein-1 controls ErbB3 receptor recycling	1/5	0.0371877	0.21073	0	0	33.075	108.876	EGFR
ERBB1 internalization pathway	2/41	0.0383227	0.211582	0	0	6.8181	22.2387	EGFR;SH3GL2
Aldosterone-regulated sodium reabsorption	2/42	0.0400437	0.211582	0	0	6.64732	21.3896	NEDD4L;SGK1
Bladder cancer	2/42	0.0400437	0.211582	0	0	6.64732	21.3896	CXCL8;EGFR
Signaling events mediated by T cell protein tyrosine phosphatase (TC-PTP)	2/42	0.0400437	0.211582	0	0	6.64732	21.3896	HGF;EGFR
Urokinase-type plasminogen activator (uPA) and uPAR-mediated signaling	2/42	0.0400437	0.211582	0	0	6.64732	21.3896	HGF;EGFR
Type 1 diabetes mellitus	2/43	0.0417935	0.217292	0	0	6.48486	20.5895	LTA;CPE
Heart development	2/44	0.0435715	0.217292	0	0	6.33014	19.8345	BMP4;BMP2
RSK activation	1/6	0.0444587	0.217292	0	0	26.4587	82.3709	RPS6KA6
Signaling by EGFR	1/6	0.0444587	0.217292	0	0	26.4587	82.3709	EGFR
Small leucine-rich proteoglycan (SLRP) molecules	1/6	0.0444587	0.217292	0	0	26.4587	82.3709	BGN
Fas signaling pathway in hepatocytes	1/6	0.0444587	0.217292	0	0	26.4587	82.3709	EGFR
Alpha-6 beta-1 and alpha-6 beta-4 integrin signaling	2/46	0.0472104	0.227892	0	0	6.04179	18.4465	COL17A1;EGFR
BDNF signaling pathway	5/261	0.0481999	0.22841	0	0	2.62107	7.94812	BMP2;VCAN;HGF;CDH11;MGP
G alpha i pathway	3/108	0.0485289	0.22841	0	0	3.81158	11.5323	ADCY10;EGFR;MAP3K5
Actions of nitric oxide in the heart	2/47	0.0490702	0.22841	0	0	5.90723	17.8074	GUCY1A3;PDE2A
Chondroitin sulfate/dermatan sulfate metabolism	2/48	0.0509562	0.231673	0	0	5.77852	17.2014	VCAN;BGN
Diurnally regulated genes with circadian orthologs	2/48	0.0509562	0.231673	0	0	5.77852	17.2014	PER2;CRY1
FYVE-finger proteins in vesicle transport	1/7	0.0516752	0.232242	0	0	22.0478	65.3226	EGFR
FoxO family signaling	2/49	0.052868	0.234902	0	0	5.65529	16.6263	SGK1;SOD2
Malaria	2/51	0.0567669	0.249392	0	0	5.42391	15.5601	CXCL8;HGF
Heparan sulfate/heparin glycosaminoglycan (HS-GAG) metabolism	2/52	0.058753	0.25006	0	0	5.31517	15.0654	VCAN;BGN
Proepithelin conversion to epithelin and wound repair control	1/8	0.0588376	0.25006	0	0	18.8971	53.5351	CXCL8
Dissolution of fibrin clot	1/8	0.0588376	0.25006	0	0	18.8971	53.5351	SERPINB2
Prolactin regulation of apoptosis	3/118	0.0601448	0.252748	0	0	3.47838	9.77772	ALDH1A3;CLDN1;MAP3K5
JNK/MAPK pathway	2/53	0.0607629	0.252748	0	0	5.21069	14.594	DUSP10;MAP3K5
Binding of chemokines to chemokine receptors	2/54	0.0627962	0.25785	0	0	5.11022	14.1444	CXCL8;CCL20
Basal cell carcinoma	2/55	0.0648523	0.25785	0	0	5.01355	13.7153	BMP4;BMP2
Hemostasis pathway	7/468	0.0648572	0.25785	0	0	2.04441	5.59262	GUCY1A3;SERPINB2;HGF;PDE2A;PDE5A;GP6;PDE9A
Prostanoid ligand receptors	1/9	0.0659462	0.25785	0	0	16.5342	44.955	PTGFR
EGFR transactivation by gastrin	1/9	0.0659462	0.25785	0	0	16.5342	44.955	EGFR
Type I hemidesmosome assembly	1/9	0.0659462	0.25785	0	0	16.5342	44.955	COL17A1
HIV-1 Nef as negative effector of Fas and TNF	2/58	0.0711536	0.275456	0	0	4.74425	12.5386	MAP3K5;BIRC3
Ethanol oxidation	1/10	0.0730014	0.277122	0	0	14.6963	38.4643	ALDH1A1
Free radical-induced apoptosis	1/10	0.0730014	0.277122	0	0	14.6963	38.4643	CXCL8
RAGE pathway	2/60	0.0754607	0.283703	0	0	4.58019	11.8359	BMP4;CXCL8
Adipogenesis	3/133	0.0797491	0.286986	0	0	3.07469	7.77549	BMP4;BMP2;LIF
Cell adhesion molecules (CAMs)	3/133	0.0797491	0.286986	0	0	3.07469	7.77549	VCAN;ALCAM;CLDN1
Cardiac protection against reactive oxygen species	1/11	0.0800038	0.286986	0	0	13.226	33.4047	SOD2
Erythropoietin-mediated neuroprotection through NF-kB	1/11	0.0800038	0.286986	0	0	13.226	33.4047	SOD2
Glypican-3 pathway	1/11	0.0800038	0.286986	0	0	13.226	33.4047	BMP4
ERK1/ERK2 MAPK pathway	2/65	0.0865751	0.294423	0	0	4.21562	10.3145	RPS6KA6;EGFR
LPA receptor mediated events	2/65	0.0865751	0.294423	0	0	4.21562	10.3145	CXCL8;EGFR
Peptide hormone biosynthesis	1/12	0.0869536	0.294423	0	0	12.023	29.3648	INHBA
Assembly of HIV virion	1/12	0.0869536	0.294423	0	0	12.023	29.3648	NMT2
BMP signaling and regulation	1/12	0.0869536	0.294423	0	0	12.023	29.3648	BMP2
SODD/TNFR1 signaling pathway	1/12	0.0869536	0.294423	0	0	12.023	29.3648	BIRC3
Beta-1 integrin cell surface interactions	2/66	0.0888541	0.294423	0	0	4.14954	10.045	COL3A1;COL11A2
Endochondral ossification	2/66	0.0888541	0.294423	0	0	4.14954	10.045	MGP;RUNX3
HIF-1 transcriptional activity in hypoxia	2/66	0.0888541	0.294423	0	0	4.14954	10.045	CITED2;BHLHE41
Epithelial cell signaling in Helicobacter pylori infection	2/68	0.093465	0.29834	0	0	4.02339	9.53611	CXCL8;EGFR
Platelet adhesion to exposed collagen	1/13	0.0938512	0.29834	0	0	11.0206	26.0751	GP6
Purine salvage	1/13	0.0938512	0.29834	0	0	11.0206	26.0751	ADA
CBL-mediated ligand-induced downregulation of EGF receptors	1/13	0.0938512	0.29834	0	0	11.0206	26.0751	EGFR
Melanocyte development and pigmentation pathway	1/13	0.0938512	0.29834	0	0	11.0206	26.0751	MITF
Adhesion and diapedesis of lymphocytes	1/14	0.100697	0.31002	0	0	10.1723	23.3519	CXCL8
Retrograde neurotrophin signaling	1/14	0.100697	0.31002	0	0	10.1723	23.3519	SH3GL2
Sema3A-plexin repulsion signaling by inhibiting integrin adhesion	1/14	0.100697	0.31002	0	0	10.1723	23.3519	PLXNA4
MAP kinase inactivation of SMRT corepressor	1/14	0.100697	0.31002	0	0	10.1723	23.3519	EGFR
Adhesion and diapedesis of granulocytes	1/15	0.107492	0.313651	0	0	9.44524	21.0661	CXCL8
Sema3A/PAK-dependent axon repulsion	1/15	0.107492	0.313651	0	0	9.44524	21.0661	PLXNA4
Eicosanoid ligand-binding G-protein coupled receptors	1/15	0.107492	0.313651	0	0	9.44524	21.0661	PTGFR
Fatty acid omega oxidation	1/15	0.107492	0.313651	0	0	9.44524	21.0661	ALDH1A1
Fibrinolysis pathway	1/15	0.107492	0.313651	0	0	9.44524	21.0661	SERPINB2
Hematopoiesis regulation by cytokines	1/15	0.107492	0.313651	0	0	9.44524	21.0661	CXCL8
Interleukin-17 signaling pathway	1/15	0.107492	0.313651	0	0	9.44524	21.0661	CXCL8
CRMPs in Sema3A signaling	1/16	0.114235	0.323666	0	0	8.81511	19.1244	PLXNA4
DNA-PK pathway in nonhomologous end joining	1/16	0.114235	0.323666	0	0	8.81511	19.1244	APLF
Interleukin-10 anti-inflammatory signaling pathway	1/16	0.114235	0.323666	0	0	8.81511	19.1244	MAP3K5
Other semaphorin interactions	1/16	0.114235	0.323666	0	0	8.81511	19.1244	PLXNA4
Signaling events mediated by hepatocyte growth factor receptor (c-Met)	2/79	0.119959	0.328353	0	0	3.4467	7.30909	HGF;SH3GL2
p73 transcription factor network	2/79	0.119959	0.328353	0	0	3.4467	7.30909	NEDD4L;ADA
Phenylalanine metabolism	1/17	0.120928	0.328353	0	0	8.26375	17.4577	ALDH1A3
SHC1 events in EGFR signaling	1/17	0.120928	0.328353	0	0	8.26375	17.4577	EGFR
Cells and molecules involved in local acute inflammatory response	1/17	0.120928	0.328353	0	0	8.26375	17.4577	CXCL8
Ion channel function in vascular endothelium	1/17	0.120928	0.328353	0	0	8.26375	17.4577	GUCY1A3
Apoptosis modulation and signaling	2/80	0.122453	0.3302	0	0	3.40234	7.14502	MAP3K5;BIRC3
Regular glucocorticoid receptor pathway	2/82	0.127478	0.337028	0	0	3.31695	6.83229	CXCL8;SGK1
TNFR2 signaling pathway	1/18	0.127571	0.337028	0	0	7.77725	16.014	LTA
Fatty acyl-CoA biosynthesis	1/18	0.127571	0.337028	0	0	7.77725	16.014	ELOVL7
Differentiation pathway in PC12 cells	2/84	0.132551	0.338627	0	0	3.23572	6.53871	ADCY10;MAP3K5
PTEN-dependent cell cycle arrest and apoptosis	1/19	0.134163	0.338627	0	0	7.34481	14.7535	EGFR
Signaling by constitutively active EGFR	1/19	0.134163	0.338627	0	0	7.34481	14.7535	EGFR
Small ligand GPCRs	1/19	0.134163	0.338627	0	0	7.34481	14.7535	PTGFR
Telomeres, telomerase, cellular aging, and immortality	1/19	0.134163	0.338627	0	0	7.34481	14.7535	EGFR
IGF-1 receptor and longevity	1/19	0.134163	0.338627	0	0	7.34481	14.7535	SOD2
C-Myb transcription factor network	2/85	0.135104	0.338627	0	0	3.19657	6.3986	ADA;BIRC3
NOD signaling pathway	2/85	0.135104	0.338627	0	0	3.19657	6.3986	CXCL8;BIRC3
FSH regulation of apoptosis	4/263	0.138387	0.339607	0	0	2.05815	4.07041	ALDH1A3;CPE;SGK1;MAP3K5
4-1BB-dependent immune response	1/20	0.140707	0.339607	0	0	6.95789	13.645	MAP3K5
Sprouty regulation of tyrosine kinase signals	1/20	0.140707	0.339607	0	0	6.95789	13.645	EGFR
Golgi-associated vesicle biogenesis	1/20	0.140707	0.339607	0	0	6.95789	13.645	SH3GL2
ID regulation of gene expression	1/20	0.140707	0.339607	0	0	6.95789	13.645	CXCL8
Interleukin-3 regulation of hematopoietic cells	1/20	0.140707	0.339607	0	0	6.95789	13.645	CXCL8
E-cadherin keratinocyte pathway	1/21	0.147201	0.350793	0	0	6.60967	12.6638	EGFR
Mitochondrial role in apoptotic signaling	1/21	0.147201	0.350793	0	0	6.60967	12.6638	BIRC3
Gap junction pathway	2/90	0.148033	0.350793	0	0	3.01419	5.75806	GUCY1A3;EGFR
Blood clotting cascade	1/23	0.160043	0.368099	0	0	6.00818	11.0089	SERPINB2
Signaling by bone morphogenetic protein (BMP)	1/23	0.160043	0.368099	0	0	6.00818	11.0089	BMP2
Signaling events mediated by the hedgehog family	1/23	0.160043	0.368099	0	0	6.00818	11.0089	CDON
Downregulation of SMAD2/3-SMAD4 transcriptional activity	1/23	0.160043	0.368099	0	0	6.00818	11.0089	NEDD4L
Eicosanoid metabolism	1/23	0.160043	0.368099	0	0	6.00818	11.0089	PTGFR
Dorso-ventral axis formation	1/24	0.166392	0.376369	0	0	5.74667	10.3061	EGFR
Lysosome vesicle biogenesis	1/24	0.166392	0.376369	0	0	5.74667	10.3061	SH3GL2
TSH regulation of gene expression	2/97	0.166527	0.376369	0	0	2.7911	5.00332	CXCL8;PDE2A
Granule cell survival pathway	2/99	0.171883	0.379343	0	0	2.73327	4.81313	ADCY10;MAP3K5
T cell receptor regulation of apoptosis	7/603	0.172104	0.379343	0	0	1.57032	2.76322	TNFAIP8;CXCL8;CCL20;LTA;SOD2;ADA;BIRC3
SHC1 events in ERBB2 signaling	1/25	0.172693	0.379343	0	0	5.50694	9.6715	EGFR
Corticotropin releasing hormone pathway	1/25	0.172693	0.379343	0	0	5.50694	9.6715	CXCL8
Ghrelin pathway	1/25	0.172693	0.379343	0	0	5.50694	9.6715	CXCL8
TNF-alpha signaling pathway	2/101	0.177268	0.382341	0	0	2.67778	4.63282	MAP3K5;BIRC3
ALK1 pathway	1/26	0.178947	0.382341	0	0	5.2864	9.09612	INHBA
ERBB2 role in signal transduction and oncology	1/26	0.178947	0.382341	0	0	5.2864	9.09612	EGFR
Fibroblast growth factor 1	1/26	0.178947	0.382341	0	0	5.2864	9.09612	SERPINB2
Interleukin-9 regulation of target genes	1/26	0.178947	0.382341	0	0	5.2864	9.09612	CITED2
Proteins and DNA sequences in cardicac structures	1/27	0.185154	0.385082	0	0	5.08282	8.57251	BMP2
TWEAK regulation of gene expression	1/27	0.185154	0.385082	0	0	5.08282	8.57251	CXCL8
FSH signaling pathway	1/27	0.185154	0.385082	0	0	5.08282	8.57251	SGK1
Mammalian calpain regulation of cell motility	1/27	0.185154	0.385082	0	0	5.08282	8.57251	EGFR
Oxidative stress	1/27	0.185154	0.385082	0	0	5.08282	8.57251	SOD2
Jak-STAT signaling pathway	3/199	0.190652	0.391644	0	0	2.03251	3.36849	CXCL8;TSLP;LIF
TGF-beta receptor activation of SMADs	1/28	0.191315	0.391644	0	0	4.89432	8.0944	NEDD4L
PERK-regulated gene expression	1/28	0.191315	0.391644	0	0	4.89432	8.0944	CXCL8
Endocytosis	3/201	0.194476	0.392049	0	0	2.01177	3.29417	NEDD4L;SH3GL2;EGFR
Adherens junction actin cytoskeletal organization	1/29	0.197429	0.392049	0	0	4.71929	7.65646	CDH11
CDO in myogenesis	1/29	0.197429	0.392049	0	0	4.71929	7.65646	CDON
Histidine metabolism	1/29	0.197429	0.392049	0	0	4.71929	7.65646	ALDH1A3
Leptin influence on immune response	2/110	0.201797	0.392049	0	0	2.45352	3.92684	ALCAM;LIF
TNFR1 signaling pathway	1/30	0.203497	0.392049	0	0	4.55632	7.25414	BIRC3
p38-alpha and p38-beta regulation	1/30	0.203497	0.392049	0	0	4.55632	7.25414	DUSP10
Inflammatory response pathway	1/30	0.203497	0.392049	0	0	4.55632	7.25414	COL3A1
Interleukin-2/STAT5 pathway	1/30	0.203497	0.392049	0	0	4.55632	7.25414	LTA
Nectin adhesion pathway	1/30	0.203497	0.392049	0	0	4.55632	7.25414	CLDN1
PDGFA signaling pathway	1/30	0.203497	0.392049	0	0	4.55632	7.25414	EGFR
Signaling by EGFR in cancer	2/111	0.204547	0.392049	0	0	2.43088	3.85771	SH3GL2;EGFR
Epidermal growth factor receptor (EGFR) pathway	2/111	0.204547	0.392049	0	0	2.43088	3.85771	RPS6KA6;EGFR
Prostaglandin biosynthesis and regulation	1/31	0.20952	0.392985	0	0	4.40422	6.88352	PTGFR
Amino acid transport across the plasma membrane	1/31	0.20952	0.392985	0	0	4.40422	6.88352	SLC7A2
CD40/CD40L signaling	1/31	0.20952	0.392985	0	0	4.40422	6.88352	BIRC3
NF-kappaB activation by non-typeable Hemophilus influenzae	1/31	0.20952	0.392985	0	0	4.40422	6.88352	CXCL8
mTOR signaling pathway	2/113	0.210061	0.392985	0	0	2.38684	3.72433	RPS6KA6;SGK1
MAPK signaling pathway	4/314	0.213622	0.397743	0	0	1.71508	2.6473	RPS6KA6;DUSP10;EGFR;MAP3K5
Syndecan 2 pathway	1/33	0.22143	0.408391	0	0	4.12854	6.2244	CXCL8
Glycoprotein VI-mediated activation cascade	1/33	0.22143	0.408391	0	0	4.12854	6.2244	GP6
EGF receptor transactivation by GPCRs in cardiac hypertrophy	1/34	0.227317	0.413401	0	0	4.00323	5.93042	EGFR
HIF-2-alpha transcription factor network	1/34	0.227317	0.413401	0	0	4.00323	5.93042	CITED2
Induction of apoptosis through DR3 and DR4/5 death receptors	1/34	0.227317	0.413401	0	0	4.00323	5.93042	BIRC3
Primary immunodeficiency	1/35	0.233161	0.414391	0	0	3.88529	5.65709	ADA
Cytokines and inflammatory response	1/35	0.233161	0.414391	0	0	3.88529	5.65709	CXCL8
EGF receptor (ErbB1) signaling pathway	1/35	0.233161	0.414391	0	0	3.88529	5.65709	EGFR
Interleukin-7 signaling pathway	1/35	0.233161	0.414391	0	0	3.88529	5.65709	HGF
PIK3C1/AKT pathway	1/35	0.233161	0.414391	0	0	3.88529	5.65709	MAP3K5
Activation of NMDA receptor upon glutamate binding and postsynaptic events	1/37	0.244717	0.429466	0	0	3.66907	5.16478	RPS6KA6
Interleukin-23-mediated signaling events	1/37	0.244717	0.429466	0	0	3.66907	5.16478	IL18RAP
Neurotrophin signaling pathway	2/126	0.246195	0.429466	0	0	2.1352	2.99276	RPS6KA6;MAP3K5
Signaling of hepatocyte growth factor receptor	1/38	0.25043	0.429466	0	0	3.56973	4.94256	HGF
Trefoil factor initiation of mucosal healing	1/38	0.25043	0.429466	0	0	3.56973	4.94256	EGFR
Triglyceride biosynthesis	1/38	0.25043	0.429466	0	0	3.56973	4.94256	ELOVL7
EGFR interaction with phospholipase C-gamma	1/38	0.25043	0.429466	0	0	3.56973	4.94256	EGFR
p38 alpha/beta MAPK downstream pathway	1/38	0.25043	0.429466	0	0	3.56973	4.94256	MITF
Angiotensin II-mediated activation of JNK pathway via Pyk2-dependent signaling	1/39	0.2561	0.43537	0	0	3.47561	4.73444	EGFR
GAB1 signalosome	1/39	0.2561	0.43537	0	0	3.47561	4.73444	EGFR
PAC1 receptor pathway	1/40	0.261727	0.443011	0	0	3.38632	4.5392	ADCY10
Transcriptional activity of SMAD2/SMAD3-SMAD4 heterotrimer	1/41	0.267313	0.446663	0	0	3.3015	4.35579	NEDD4L
Tyrosine metabolism	1/41	0.267313	0.446663	0	0	3.3015	4.35579	ALDH1A3
Insulin biosynthesis and processing	1/41	0.267313	0.446663	0	0	3.3015	4.35579	CPE
Netrin-1 signaling	1/42	0.272856	0.453986	0	0	3.22081	4.18323	NTN4
Ubiquitin-mediated proteolysis	2/136	0.274157	0.454218	0	0	1.97486	2.55557	NEDD4L;BIRC3
Diabetes pathways	2/137	0.276954	0.456915	0	0	1.96013	2.51662	CXCL8;CPE
NCAM1 interactions	1/44	0.283817	0.46349	0	0	3.0707	3.86731	COL3A1
PI3K events in ERBB2 signaling	1/44	0.283817	0.46349	0	0	3.0707	3.86731	EGFR
EGF/EGFR signaling pathway	2/141	0.288132	0.46349	0	0	1.90334	2.36839	SH3GL2;EGFR
RhoA signaling pathway	1/45	0.289236	0.46349	0	0	3.00076	3.72247	SH3GL2
HNF3B pathway	1/45	0.289236	0.46349	0	0	3.00076	3.72247	UCP2
Interleukin-12/STAT4 pathway	1/45	0.289236	0.46349	0	0	3.00076	3.72247	IL18RAP
Interleukin-3 signaling pathway	1/45	0.289236	0.46349	0	0	3.00076	3.72247	CXCL8
Agrin in postsynaptic differentiation	1/47	0.299953	0.472909	0	0	2.87	3.45585	EGFR
Regulation of NFAT transcription factors	1/47	0.299953	0.472909	0	0	2.87	3.45585	CXCL8
Delta Np63 pathway	1/47	0.299953	0.472909	0	0	2.87	3.45585	ADA
Nucleotide-binding domain, leucine rich repeat containing receptor (NLR) signaling pathways	1/47	0.299953	0.472909	0	0	2.87	3.45585	BIRC3
Post-translational regulation of adherens junction stability and disassembly	1/48	0.305251	0.477412	0	0	2.80879	3.33298	EGFR
Energy metabolism	1/48	0.305251	0.477412	0	0	2.80879	3.33298	UCP2
Amino acid and oligopeptide SLC transporters	1/49	0.310509	0.477988	0	0	2.75014	3.21641	SLC7A2
Arf6 integrin-mediated signaling pathway	1/49	0.310509	0.477988	0	0	2.75014	3.21641	CPE
Ceramide signaling pathway	1/49	0.310509	0.477988	0	0	2.75014	3.21641	BIRC3
G alpha 12 pathway	1/49	0.310509	0.477988	0	0	2.75014	3.21641	MAP3K5
Glutathione metabolism	1/51	0.320906	0.489958	0	0	2.63987	3.00049	GPX3
Nuclear receptor transcription pathway	1/51	0.320906	0.489958	0	0	2.63987	3.00049	NR6A1
Signaling events mediated by PTP1B	1/52	0.326046	0.489958	0	0	2.58797	2.90038	EGFR
Signaling events mediated by stem cell factor receptor (c-Kit)	1/52	0.326046	0.489958	0	0	2.58797	2.90038	MITF
Endometrial cancer	1/52	0.326046	0.489958	0	0	2.58797	2.90038	EGFR
Vitamin B12 metabolism	1/52	0.326046	0.489958	0	0	2.58797	2.90038	SOD2
Integrin signaling pathway	2/155	0.327057	0.489958	0	0	1.72795	1.93119	TLN2;MAP3K5
Amyotrophic lateral sclerosis (ALS)	1/53	0.331148	0.49045	0	0	2.53808	2.80506	MAP3K5
Androgen receptor regulation of biosynthesis and transcription	1/53	0.331148	0.49045	0	0	2.53808	2.80506	PDE9A
PI3K pathway	1/53	0.331148	0.49045	0	0	2.53808	2.80506	RPS6KA6
RANKL signaling pathway	1/54	0.336211	0.492354	0	0	2.49006	2.71421	MITF
Kit receptor signaling pathway	1/54	0.336211	0.492354	0	0	2.49006	2.71421	MITF
Non-small cell lung cancer	1/54	0.336211	0.492354	0	0	2.49006	2.71421	EGFR
TAp63 pathway	1/55	0.341236	0.497849	0	0	2.44383	2.62755	ADA
Thromboxane A2 receptor signaling	1/56	0.346224	0.502963	0	0	2.39927	2.54484	EGFR
Insulin signaling pathway	3/277	0.348279	0.502963	0	0	1.44814	1.52743	RPS6KA6;SGK1;MAP3K5
Pathogenic Escherichia coli infection	1/57	0.351174	0.502963	0	0	2.35631	2.46582	CLDN1
SHP2 signaling	1/57	0.351174	0.502963	0	0	2.35631	2.46582	EGFR
Mechanism of gene regulation by peroxisome proliferators via PPAR-alpha	1/57	0.351174	0.502963	0	0	2.35631	2.46582	CITED2
Arachidonic acid metabolism	1/58	0.356086	0.50629	0	0	2.31485	2.39028	GPX3
Tryptophan metabolism	1/58	0.356086	0.50629	0	0	2.31485	2.39028	ALDH1A1
Caspase cascade in apoptosis	1/59	0.360962	0.511363	0	0	2.27483	2.31801	BIRC3
Selenium pathway	1/60	0.365801	0.512646	0	0	2.23616	2.24883	SOD2
Natural killer cell receptor signaling pathway	1/60	0.365801	0.512646	0	0	2.23616	2.24883	MAP3K5
Neurotrophic factor-mediated Trk receptor signaling	1/60	0.365801	0.512646	0	0	2.23616	2.24883	NEDD4L
Clathrin derived vesicle budding	1/61	0.370604	0.51568	0	0	2.19878	2.18256	SH3GL2
FGF signaling pathway	1/61	0.370604	0.51568	0	0	2.19878	2.18256	HGF
Shigellosis	1/62	0.37537	0.52046	0	0	2.16262	2.11903	CXCL8
Folate metabolism	1/63	0.380101	0.525157	0	0	2.12763	2.0581	SOD2
Angiotensin II-stimulated signaling through G-proteins and beta-arrestin	1/64	0.384796	0.52715	0	0	2.09376	1.99963	MAP3K5
Endothelins	1/64	0.384796	0.52715	0	0	2.09376	1.99963	COL3A1
Retinol metabolism	1/65	0.389455	0.52715	0	0	2.06094	1.94348	ALDH1A1
Glioma	1/65	0.389455	0.52715	0	0	2.06094	1.94348	EGFR
Interleukin-12-mediated signaling events	1/65	0.389455	0.52715	0	0	2.06094	1.94348	IL18RAP
Calcium signaling pathway	2/178	0.389633	0.52715	0	0	1.50038	1.41418	PTGFR;EGFR
Retinoblastoma protein regulation	1/66	0.39408	0.527689	0	0	2.02913	1.88953	MITF
Semaphorin interactions	1/66	0.39408	0.527689	0	0	2.02913	1.88953	PLXNA4
Signaling by TGF-beta receptor complex	1/66	0.39408	0.527689	0	0	2.02913	1.88953	NEDD4L
SIDS susceptibility pathways	1/67	0.39867	0.528406	0	0	1.99828	1.83766	CXCL8
Telomerase regulation	1/67	0.39867	0.528406	0	0	1.99828	1.83766	EGFR
G alpha 13 pathway	1/67	0.39867	0.528406	0	0	1.99828	1.83766	MAP3K5
Phase I of biological oxidations: functionalization of compounds	1/69	0.407746	0.530208	0	0	1.93931	1.73978	ALDH1A1
NFAT involvement in hypertrophy of the heart	1/69	0.407746	0.530208	0	0	1.93931	1.73978	LIF
Pancreatic cancer	1/70	0.412233	0.530208	0	0	1.91111	1.69356	EGFR
AP-1 transcription factor network	1/70	0.412233	0.530208	0	0	1.91111	1.69356	CXCL8
Renal cell carcinoma	1/70	0.412233	0.530208	0	0	1.91111	1.69356	HGF
Long-term depression	1/70	0.412233	0.530208	0	0	1.91111	1.69356	GUCY1A3
Long-term potentiation	1/70	0.412233	0.530208	0	0	1.91111	1.69356	RPS6KA6
NCAM signaling for neurite out-growth	1/70	0.412233	0.530208	0	0	1.91111	1.69356	COL3A1
Nucleotide metabolism	1/70	0.412233	0.530208	0	0	1.91111	1.69356	ADA
RIG-I-like receptor signaling pathway	1/71	0.416686	0.530698	0	0	1.88371	1.64904	CXCL8
Interleukin-6 signaling pathway	1/71	0.416686	0.530698	0	0	1.88371	1.64904	MITF
Mitochondrial pathway of apoptosis: multidomain Bcl-2 family	1/71	0.416686	0.530698	0	0	1.88371	1.64904	MAP3K5
Chemokine signaling pathway	2/189	0.418673	0.531497	0	0	1.41133	1.2288	CXCL8;CCL20
Peptide G-protein coupled receptors	2/192	0.426473	0.539647	0	0	1.38884	1.18358	CXCL8;CCL20
Adherens junction cell adhesion	1/74	0.429846	0.54216	0	0	1.80603	1.52488	EGFR
Glycolysis and gluconeogenesis	1/75	0.434167	0.545849	0	0	1.78153	1.48638	ALDH1A3
Mitochondrial pathway of apoptosis: caspases	1/77	0.44271	0.554807	0	0	1.73447	1.41332	BIRC3
G alpha (i) signaling events	2/199	0.444461	0.555221	0	0	1.33901	1.0858	CXCL8;CCL20
Peroxisome	1/78	0.446934	0.556533	0	0	1.71186	1.37864	SOD2
Unfolded protein response	1/79	0.451126	0.559969	0	0	1.68983	1.34512	CXCL8
Respiratory electron transport, ATP biosynthesis by chemiosmotic coupling, and heat production by uncoupling proteins	1/81	0.459416	0.564272	0	0	1.64742	1.28136	UCP2
MAP kinase signaling pathway	1/81	0.459416	0.564272	0	0	1.64742	1.28136	MAP3K5
Platelet activation, signaling and aggregation	2/205	0.45963	0.564272	0	0	1.29904	1.00979	HGF;GP6
Gastrin-CREB signaling pathway via PKC and MAPK	2/206	0.462135	0.564272	0	0	1.2926	0.99776	PTGFR;EGFR
ATM-dependent DNA damage response	1/82	0.463514	0.564272	0	0	1.627	1.25103	SOD2
SMAD2/3 nuclear pathway	1/82	0.463514	0.564272	0	0	1.627	1.25103	RUNX3
Response to elevated platelet cytosolic calcium	1/83	0.467581	0.564272	0	0	1.60707	1.22167	HGF
T cell signal transduction	1/83	0.467581	0.564272	0	0	1.60707	1.22167	MAP3K5
Drug metabolism: cytochrome P450	1/83	0.467581	0.564272	0	0	1.60707	1.22167	ALDH1A3
Small cell lung cancer	1/84	0.471617	0.567392	0	0	1.58763	1.19324	BIRC3
MicroRNAs in cardiomyocyte hypertrophy	1/85	0.475624	0.570456	0	0	1.56865	1.16571	LIF
Progesterone-mediated oocyte maturation	1/86	0.479599	0.573466	0	0	1.55012	1.13903	RPS6KA6
Androgen receptor signaling, proteolysis, and transcription regulation	1/88	0.487462	0.58109	0	0	1.51433	1.08811	EGFR
Prostate cancer	1/89	0.491348	0.582173	0	0	1.49705	1.0638	EGFR
Salivary secretion	1/89	0.491348	0.582173	0	0	1.49705	1.0638	GUCY1A3
Signaling by ERBB4	1/93	0.506605	0.598437	0	0	1.43167	0.973568	EGFR
Cell surface interactions at the vascular wall	1/94	0.510347	0.599237	0	0	1.4162	0.952627	GP6
ERBB signaling pathway	1/94	0.510347	0.599237	0	0	1.4162	0.952627	EGFR
Transport of inorganic cations/anions and amino acids/oligopeptides	1/95	0.514062	0.601791	0	0	1.40106	0.932285	SLC7A2
GnRH signaling pathway	1/101	0.535767	0.623467	0	0	1.3166	0.821632	EGFR
Melanogenesis	1/101	0.535767	0.623467	0	0	1.3166	0.821632	MITF
Signaling by ERBB2	1/102	0.53929	0.624804	0	0	1.3035	0.804913	EGFR
MHC class II antigen presentation	1/103	0.542786	0.624804	0	0	1.29065	0.788641	SH3GL2
Generic transcription pathway	3/377	0.54416	0.624804	0	0	1.05552	0.642296	NR6A1;NEDD4L;ZNF620
Chagas disease	1/104	0.546256	0.624804	0	0	1.27806	0.772801	CXCL8
Interleukin-4 signaling pathway	1/104	0.546256	0.624804	0	0	1.27806	0.772801	LTA
Apoptosis	2/242	0.547571	0.624804	0	0	1.0967	0.660503	LTA;BIRC3
Electron transport chain	1/105	0.5497	0.624804	0	0	1.26571	0.757377	UCP2
Fibroblast growth factor receptor pathway	1/105	0.5497	0.624804	0	0	1.26571	0.757377	RPS6KA6
ERBB1 downstream pathway	1/106	0.553117	0.626866	0	0	1.25359	0.742356	EGFR
Cytoplasmic ribosomal proteins	1/108	0.559876	0.632692	0	0	1.23003	0.713468	RPS6KA6
Signaling by interleukins	1/109	0.563217	0.634633	0	0	1.21858	0.699576	HGF
Oocyte meiosis	1/113	0.57633	0.647544	0	0	1.17482	0.647414	RPS6KA6
Disease	5/674	0.57885	0.648511	0	0	0.981838	0.536782	CXCL8;NMT2;CPE;SH3GL2;EGFR
Vascular smooth muscle contraction	1/116	0.585908	0.654317	0	0	1.144	0.611573	GUCY1A3
Tricarboxylic acid (TCA) cycle and respiratory electron transport	1/117	0.589053	0.654317	0	0	1.13408	0.6002	UCP2
Leukocyte transendothelial migration	1/117	0.589053	0.654317	0	0	1.13408	0.6002	CLDN1
HIV life cycle	1/118	0.592174	0.655921	0	0	1.12433	0.589099	NMT2
GPCR ligand binding	3/410	0.601214	0.662383	0	0	0.968291	0.492671	PTGFR;CXCL8;CCL20
Notch signaling pathway	1/121	0.601396	0.662383	0	0	1.09606	0.557346	BIRC3
Signaling by PDGF	1/122	0.604424	0.663847	0	0	1.08694	0.547253	COL3A1
Rho GTPase cycle	1/123	0.607429	0.665279	0	0	1.07798	0.537394	FAM13B
p75 neurotrophin receptor-mediated signaling	1/124	0.610411	0.666189	0	0	1.06916	0.527762	BIRC3
G alpha (s) signaling events	1/125	0.613371	0.666189	0	0	1.06048	0.51835	PDE2A
Interleukin-1 signaling pathway	1/125	0.613371	0.666189	0	0	1.06048	0.51835	CXCL8
Tight junction	1/133	0.636258	0.687229	0	0	0.995808	0.450255	CLDN1
Membrane trafficking	1/133	0.636258	0.687229	0	0	0.995808	0.450255	SH3GL2
NGF signaling via TRKA from the plasma membrane	1/136	0.64449	0.694202	0	0	0.973531	0.427669	SH3GL2
Biological oxidations	1/139	0.652536	0.700938	0	0	0.952222	0.406493	ALDH1A1
Signal transduction	7/1020	0.655451	0.702141	0	0	0.903888	0.381831	BMP2;COL3A1;CXCL8;FAM13B;CCL20;NEDD4L;EGFR
Toll-like receptor signaling pathway regulation	1/142	0.660401	0.705511	0	0	0.93182	0.386619	CXCL8
Integrated breast cancer pathway	1/152	0.685364	0.730183	0	0	0.869669	0.328566	EGFR
Myometrial relaxation and contraction pathways	1/155	0.692491	0.735772	0	0	0.852597	0.313296	GUCY1A3
Protein processing in the endoplasmic reticulum	1/166	0.717278	0.760042	0	0	0.795313	0.264276	MAP3K5
Fatty acid, triacylglycerol, and ketone body metabolism	1/173	0.732007	0.773553	0	0	0.762674	0.237928	ELOVL7
Huntington's disease	1/184	0.753627	0.794254	0	0	0.71643	0.202647	SOD2
Transmission across chemical synapses	1/190	0.764681	0.803737	0	0	0.693474	0.186057	RPS6KA6
Amino acid metabolism	1/195	0.773514	0.810842	0	0	0.67543	0.173458	INHBA
HIV infection	1/200	0.782018	0.817565	0	0	0.658291	0.161859	NMT2
Signaling by NGF	1/221	0.814405	0.849153	0	0	0.594818	0.122114	SH3GL2
Actin cytoskeleton regulation	1/226	0.821383	0.854151	0	0	0.581452	0.11441	EGFR
Wnt signaling pathway	1/231	0.8281	0.858852	0	0	0.568667	0.107263	INHBA
SLC-mediated transmembrane transport	1/251	0.85255	0.881817	0	0	0.52264	0.0833733	SLC7A2
Class A GPCRs (rhodopsin-like)	1/253	0.854796	0.881817	0	0	0.518439	0.081339	PTGFR
Antigen presentation: folding, assembly, and peptide loading of class I MHC proteins	1/255	0.857008	0.881817	0	0	0.514304	0.079361	NEDD4L
Signaling by GPCR	5/977	0.866086	0.888818	0	0	0.665095	0.0956211	PTGFR;CXCL8;CCL20;PDE2A;EGFR
Neuroactive ligand-receptor interaction	1/272	0.87451	0.895114	0	0	0.481624	0.0645817	PTGFR
Immune system signaling by interferons, interleukins, prolactin, and growth hormones	1/280	0.881992	0.900415	0	0	0.467622	0.0587202	HGF
Neuronal system	1/283	0.884683	0.90081	0	0	0.462577	0.0566778	RPS6KA6
Innate immune system	1/319	0.912584	0.926806	0	0	0.409455	0.0374552	BIRC3
Metabolism	8/1615	0.927888	0.939907	0	0	0.635054	0.0475304	ALDH1A3;ALDH1A1;BGN;HAS2;INHBA;ELOVL7;LYVE1;ADA
Adaptive immune system	2/606	0.945726	0.954452	0	0	0.427686	0.0238657	NEDD4L;SH3GL2
Immune system	4/998	0.947129	0.954452	0	0	0.516158	0.0280379	HGF;NEDD4L;SH3GL2;BIRC3
Transmembrane transport of small molecules	1/432	0.963479	0.968432	0	0	0.300356	0.0111748	SLC7A2
Lipid and lipoprotein metabolism	1/489	0.97653	0.979033	0	0	0.264495	0.00628183	ELOVL7
Gene expression	3/968	0.979143	0.979143	0	0	0.396667	0.00836091	NR6A1;NEDD4L;ZNF620
