# Supplementary material for: Different PfEMP1-expressing Plasmodium falciparum variants induce divergent endothelial transcriptional responses during co-culture
Source: PLoS One. 2023 Nov 30;18(11):e0295053. doi: 10.1371/journal.pone.0295053 (PMC10688957; doi:10.1371/journal.pone.0295053)
Supplement: S6 File — (ZIP) [file pone.0295053.s015.zip › Suppl File 6 R5 cluster 1 KEGG_2021_Human_table.xlsx]

## Sheet: KEGG_2021_Human_table
Term	Overlap	P-value	Adjusted P-value	Old P-value	Old Adjusted P-value	Odds Ratio	Combined Score	Genes
Cytokine-cytokine receptor interaction	10/295	8.41459e-05	0.0117804	0	0	4.86848	45.6808	BMP4;BMP2;IL18RAP;CXCL8;TSLP;CCL20;LIF;LTA;INHBA;GDF6
TGF-beta signaling pathway	5/94	0.000734397	0.0514078	0	0	7.60351	54.8704	GREM1;BMP4;BMP2;INHBA;GDF6
TNF signaling pathway	5/112	0.00161064	0.0568381	0	0	6.31865	40.6361	CCL20;LIF;LTA;MAP3K5;BIRC3
Circadian rhythm	3/31	0.00162394	0.0568381	0	0	14.3492	92.1633	PER2;BHLHE41;CRY1
Purine metabolism	5/129	0.00298402	0.0835525	0	0	5.44769	31.6755	ADCY10;PDE2A;PDE5A;PDE9A;ADA
Viral protein interaction with cytokine and cytokine receptor	4/100	0.00699124	0.163129	0	0	5.59892	27.788	IL18RAP;CXCL8;CCL20;LTA
Melanoma	3/72	0.0172155	0.321372	0	0	5.81081	23.6032	HGF;MITF;EGFR
Focal adhesion	5/201	0.0183641	0.321372	0	0	3.43392	13.7266	HGF;TNR;TLN2;EGFR;BIRC3
Cell adhesion molecules	4/148	0.0259784	0.404109	0	0	3.72354	13.5928	VCAN;ALCAM;LRRC4;CLDN1
Aldosterone-regulated sodium reabsorption	2/37	0.0317378	0.412769	0	0	7.59885	26.2179	NEDD4L;SGK1
Hippo signaling pathway	4/163	0.0352285	0.412769	0	0	3.3697	11.2747	BMP4;BMP2;GDF6;BIRC3
Bladder cancer	2/41	0.0383227	0.412769	0	0	6.8181	22.2387	CXCL8;EGFR
Type I diabetes mellitus	2/43	0.0417935	0.412769	0	0	6.48486	20.5895	LTA;CPE
Protein digestion and absorption	3/103	0.0431806	0.412769	0	0	4.00318	12.5794	COL17A1;COL3A1;COL11A2
NF-kappa B signaling pathway	3/104	0.0442252	0.412769	0	0	3.96334	12.3595	CXCL8;LTA;BIRC3
Malaria	2/50	0.0548051	0.476704	0	0	5.53719	16.0799	CXCL8;HGF
Transcriptional misregulation in cancer	4/192	0.0578855	0.476704	0	0	2.84571	8.10825	PER2;CXCL8;MITF;BIRC3
Platelet activation	3/124	0.0676824	0.513886	0	0	3.30489	8.89984	COL3A1;TLN2;GP6
MAPK signaling pathway	5/294	0.0724511	0.513886	0	0	2.31787	6.08403	RPS6KA6;DUSP10;HGF;EGFR;MAP3K5
FoxO signaling pathway	3/131	0.076991	0.513886	0	0	3.12305	8.0077	SGK1;SOD2;EGFR
Basal cell carcinoma	2/63	0.082072	0.513886	0	0	4.35427	10.8864	BMP4;BMP2
Mitophagy	2/68	0.093465	0.513886	0	0	4.02339	9.53611	CITED2;MITF
Retinol metabolism	2/68	0.093465	0.513886	0	0	4.02339	9.53611	ALDH1A3;ALDH1A1
Signaling pathways regulating pluripotency of stem cells	3/143	0.0941669	0.513886	0	0	2.85362	6.74221	BMP4;LIF;INHBA
Epithelial cell signaling in Helicobacter pylori infection	2/70	0.0981439	0.513886	0	0	3.90466	9.06396	CXCL8;EGFR
Phospholipase D signaling pathway	3/148	0.10175	0.513886	0	0	2.75452	6.29472	PTGFR;CXCL8;EGFR
Non-small cell lung cancer	2/72	0.102888	0.513886	0	0	3.79271	8.62508	HGF;EGFR
Pathways in cancer	7/531	0.108007	0.513886	0	0	1.79277	3.98991	BMP4;BMP2;CXCL8;HGF;MITF;EGFR;BIRC3
Calcium signaling pathway	4/240	0.108741	0.513886	0	0	2.26139	5.01753	PTGFR;CAMK1D;HGF;EGFR
Glioma	2/75	0.110118	0.513886	0	0	3.6363	8.0224	CAMK1D;EGFR
JAK-STAT signaling pathway	3/162	0.124204	0.560923	0	0	2.5102	5.23584	TSLP;LIF;EGFR
Tight junction	3/169	0.13605	0.595219	0	0	2.40349	4.79432	NEDD4L;CLDN1;MAP3K5
ECM-receptor interaction	2/88	0.142831	0.605949	0	0	3.08459	6.00291	TNR;GP6
Rheumatoid arthritis	2/93	0.155907	0.617181	0	0	2.91437	5.41635	CXCL8;CCL20
IL-17 signaling pathway	2/94	0.15855	0.617181	0	0	2.88255	5.30876	CXCL8;CCL20
Axon guidance	3/182	0.159012	0.617181	0	0	2.22746	4.0958	LRRC4;NTN4;PLXNA4
Circadian entrainment	2/97	0.166527	0.617181	0	0	2.7911	5.00332	PER2;ADCY10
Aldosterone synthesis and secretion	2/98	0.169201	0.617181	0	0	2.76188	4.90695	CAMK1D;PDE2A
AGE-RAGE signaling pathway in diabetic complications	2/100	0.174572	0.617181	0	0	2.70525	4.72178	COL3A1;CXCL8
Amoebiasis	2/102	0.17997	0.617181	0	0	2.65087	4.54615	COL3A1;CXCL8
Biosynthesis of unsaturated fatty acids	1/27	0.185154	0.617181	0	0	5.08282	8.57251	ELOVL7
Fatty acid elongation	1/27	0.185154	0.617181	0	0	5.08282	8.57251	ELOVL7
Parathyroid hormone synthesis, secretion and action	2/106	0.190841	0.621342	0	0	2.5484	4.22096	MAFB;EGFR
Rap1 signaling pathway	3/210	0.211914	0.674273	0	0	1.92342	2.98433	HGF;TLN2;EGFR
Lipid and atherosclerosis	3/215	0.221747	0.689881	0	0	1.87758	2.82804	CXCL8;SOD2;MAP3K5
Neurotrophin signaling pathway	2/119	0.226686	0.689914	0	0	2.26375	3.35984	RPS6KA6;MAP3K5
Primary immunodeficiency	1/38	0.25043	0.714289	0	0	3.56973	4.94256	ADA
Relaxin signaling pathway	2/129	0.254579	0.714289	0	0	2.08445	2.85183	COL3A1;EGFR
Thermogenesis	3/232	0.2558	0.714289	0	0	1.73669	2.36774	ADCY10;RPS6KA6;MAP3K5
Yersinia infection	2/137	0.276954	0.714289	0	0	1.96013	2.51662	RPS6KA6;CXCL8
PI3K-Akt signaling pathway	4/354	0.278955	0.714289	0	0	1.51596	1.93543	HGF;TNR;SGK1;EGFR
Fluid shear stress and atherosclerosis	2/139	0.282545	0.714289	0	0	1.93132	2.44103	BMP4;MAP3K5
Shigellosis	3/246	0.284363	0.714289	0	0	1.63547	2.05661	CXCL8;TLN2;EGFR
Ubiquitin mediated proteolysis	2/140	0.285339	0.714289	0	0	1.91723	2.40435	NEDD4L;BIRC3
Apoptosis	2/142	0.290925	0.714289	0	0	1.88965	2.33313	MAP3K5;BIRC3
Endocytosis	3/252	0.296695	0.714289	0	0	1.59557	1.9387	NEDD4L;SH3GL2;EGFR
Gastric cancer	2/149	0.310426	0.714289	0	0	1.79902	2.10451	HGF;EGFR
Herpes simplex virus 1 infection	5/498	0.32357	0.714289	0	0	1.34458	1.51714	LTA;ZNF853;ZNF620;ZNF674;BIRC3
mTOR signaling pathway	2/154	0.324292	0.714289	0	0	1.7394	1.95876	RPS6KA6;SGK1
Oxytocin signaling pathway	2/154	0.324292	0.714289	0	0	1.7394	1.95876	CAMK1D;EGFR
Non-alcoholic fatty liver disease	2/155	0.327057	0.714289	0	0	1.72795	1.93119	CXCL8;MAP3K5
Hepatitis C	2/157	0.332578	0.714289	0	0	1.70548	1.87753	CLDN1;EGFR
Hedgehog signaling pathway	1/56	0.346224	0.714289	0	0	2.39927	2.54484	CDON
Glutathione metabolism	1/57	0.351174	0.714289	0	0	2.35631	2.46582	GPX3
Legionellosis	1/57	0.351174	0.714289	0	0	2.35631	2.46582	CXCL8
Endometrial cancer	1/58	0.356086	0.714289	0	0	2.31485	2.39028	EGFR
cGMP-PKG signaling pathway	2/167	0.359978	0.714289	0	0	1.6013	1.63607	PDE2A;PDE5A
Hepatocellular carcinoma	2/168	0.362696	0.714289	0	0	1.59157	1.61416	HGF;EGFR
Arachidonic acid metabolism	1/61	0.370604	0.714289	0	0	2.19878	2.18256	GPX3
Inflammatory bowel disease	1/65	0.389455	0.714289	0	0	2.06094	1.94348	IL18RAP
NOD-like receptor signaling pathway	2/181	0.397618	0.714289	0	0	1.47501	1.36035	CXCL8;BIRC3
Acute myeloid leukemia	1/67	0.39867	0.714289	0	0	1.99828	1.83766	PER2
Long-term potentiation	1/67	0.39867	0.714289	0	0	1.99828	1.83766	RPS6KA6
Huntington disease	3/306	0.407619	0.714289	0	0	1.3076	1.17347	GPX3;SOD2;MAP3K5
Renal cell carcinoma	1/69	0.407746	0.714289	0	0	1.93931	1.73978	HGF
Central carbon metabolism in cancer	1/70	0.412233	0.714289	0	0	1.91111	1.69356	EGFR
RIG-I-like receptor signaling pathway	1/70	0.412233	0.714289	0	0	1.91111	1.69356	CXCL8
Adherens junction	1/71	0.416686	0.714289	0	0	1.88371	1.64904	EGFR
Chemokine signaling pathway	2/192	0.426473	0.714289	0	0	1.38884	1.18358	CXCL8;CCL20
Kaposi sarcoma-associated herpesvirus infection	2/193	0.429061	0.714289	0	0	1.3815	1.16896	CXCL8;CLEC2B
Thyroid hormone synthesis	1/75	0.434167	0.714289	0	0	1.78153	1.48638	GPX3
Pancreatic cancer	1/76	0.438455	0.714289	0	0	1.75769	1.44921	EGFR
Pertussis	1/76	0.438455	0.714289	0	0	1.75769	1.44921	CXCL8
Pathogenic Escherichia coli infection	2/197	0.439353	0.714289	0	0	1.35288	1.11268	CXCL8;CLDN1
Proteoglycans in cancer	2/205	0.45963	0.714289	0	0	1.29904	1.00979	HGF;EGFR
Peroxisome	1/82	0.463514	0.714289	0	0	1.627	1.25103	SOD2
Complement and coagulation cascades	1/85	0.475624	0.714289	0	0	1.56865	1.16571	SERPINB2
ErbB signaling pathway	1/85	0.475624	0.714289	0	0	1.56865	1.16571	EGFR
Colorectal cancer	1/86	0.479599	0.714289	0	0	1.55012	1.13903	EGFR
Gap junction	1/88	0.487462	0.714289	0	0	1.51433	1.08811	EGFR
PD-L1 expression and PD-1 checkpoint pathway in cancer	1/89	0.491348	0.714289	0	0	1.49705	1.0638	EGFR
Human T-cell leukemia virus 1 infection	2/219	0.494073	0.714289	0	0	1.21436	0.856214	LTA;TLN2
Morphine addiction	1/91	0.499034	0.714289	0	0	1.46363	1.01734	PDE2A
Small cell lung cancer	1/92	0.502834	0.714289	0	0	1.44747	0.995131	BIRC3
Th1 and Th2 cell differentiation	1/92	0.502834	0.714289	0	0	1.44747	0.995131	RUNX3
GnRH signaling pathway	1/93	0.506605	0.714289	0	0	1.43167	0.973568	EGFR
Human cytomegalovirus infection	2/225	0.508408	0.714289	0	0	1.18133	0.799134	CXCL8;EGFR
Prostate cancer	1/97	0.521407	0.714289	0	0	1.37174	0.893309	EGFR
Coronavirus disease	2/232	0.524797	0.714289	0	0	1.14497	0.738209	CXCL8;EGFR
Ras signaling pathway	2/232	0.524797	0.714289	0	0	1.14497	0.738209	HGF;EGFR
Choline metabolism in cancer	1/98	0.525038	0.714289	0	0	1.35753	0.874634	EGFR
Progesterone-mediated oocyte maturation	1/100	0.532218	0.714289	0	0	1.32997	0.838813	RPS6KA6
Melanogenesis	1/101	0.535767	0.714289	0	0	1.3166	0.821632	MITF
Chagas disease	1/102	0.53929	0.714289	0	0	1.3035	0.804913	CXCL8
Longevity regulating pathway	1/102	0.53929	0.714289	0	0	1.3035	0.804913	SOD2
Chemical carcinogenesis	2/239	0.540819	0.714289	0	0	1.11075	0.682748	RPS6KA6;EGFR
Toll-like receptor signaling pathway	1/104	0.546256	0.714727	0	0	1.27806	0.772801	CXCL8
Insulin resistance	1/108	0.559876	0.716821	0	0	1.23003	0.713468	RPS6KA6
Salmonella infection	2/249	0.563056	0.716821	0	0	1.06524	0.611848	CXCL8;BIRC3
HIF-1 signaling pathway	1/109	0.563217	0.716821	0	0	1.21858	0.699576	EGFR
Toxoplasmosis	1/112	0.573089	0.722815	0	0	1.18547	0.659965	BIRC3
Leukocyte transendothelial migration	1/114	0.579547	0.724434	0	0	1.16437	0.635171	CLDN1
Sphingolipid signaling pathway	1/119	0.595271	0.731035	0	0	1.11475	0.578261	MAP3K5
Growth hormone synthesis, secretion and action	1/119	0.595271	0.731035	0	0	1.11475	0.578261	ADCY10
Thyroid hormone signaling pathway	1/121	0.601396	0.732134	0	0	1.09606	0.557346	BMP4
Osteoclast differentiation	1/127	0.619223	0.741511	0	0	1.04354	0.50016	MITF
Lysosome	1/128	0.622117	0.741511	0	0	1.03528	0.491371	LITAF
Oocyte meiosis	1/129	0.624988	0.741511	0	0	1.02714	0.482777	RPS6KA6
Apelin signaling pathway	1/137	0.647192	0.755058	0	0	0.966324	0.420459	ADCY10
Estrogen signaling pathway	1/137	0.647192	0.755058	0	0	0.966324	0.420459	EGFR
Spinocerebellar ataxia	1/143	0.662984	0.767089	0	0	0.925211	0.380266	MAP3K5
Breast cancer	1/147	0.673119	0.772432	0	0	0.89968	0.356123	EGFR
MicroRNAs in cancer	2/310	0.681873	0.776116	0	0	0.851608	0.326091	TNR;EGFR
Cushing syndrome	1/155	0.692491	0.77821	0	0	0.852597	0.313296	EGFR
Cellular senescence	1/156	0.694831	0.77821	0	0	0.847054	0.308401	CXCL8
Necroptosis	1/159	0.701745	0.779716	0	0	0.830844	0.294273	BIRC3
Hepatitis B	1/162	0.708503	0.781027	0	0	0.815238	0.280932	CXCL8
Human papillomavirus infection	2/331	0.716231	0.783378	0	0	0.796393	0.265798	TNR;EGFR
Protein processing in endoplasmic reticulum	1/171	0.727878	0.7861	0	0	0.771725	0.245117	MAP3K5
Influenza A	1/172	0.72995	0.7861	0	0	0.767173	0.24149	CXCL8
Amyotrophic lateral sclerosis	2/364	0.763931	0.816414	0	0	0.72257	0.194573	GPX3;MAP3K5
Epstein-Barr virus infection	1/202	0.785331	0.828387	0	0	0.651675	0.157478	RUNX3
Diabetic cardiomyopathy	1/203	0.786968	0.828387	0	0	0.648416	0.15534	COL3A1
cAMP signaling pathway	1/216	0.807157	0.840093	0	0	0.608806	0.130429	ADCY10
Regulation of actin cytoskeleton	1/218	0.810089	0.840093	0	0	0.603134	0.127026	EGFR
Parkinson disease	1/249	0.850269	0.875277	0	0	0.526909	0.0854657	MAP3K5
Pathways of neurodegeneration	2/475	0.876977	0.89618	0	0	0.549853	0.0721819	GPX3;MAP3K5
Neuroactive ligand-receptor interaction	1/341	0.926215	0.939639	0	0	0.382529	0.0293204	PTGFR
Alzheimer disease	1/369	0.940551	0.947318	0	0	0.352917	0.02163	MAP3K5
Olfactory transduction	1/440	0.965673	0.965673	0	0	0.294761	0.0102959	PDE2A
