# Supplementary material for: Different PfEMP1-expressing Plasmodium falciparum variants induce divergent endothelial transcriptional responses during co-culture
Source: PLoS One. 2023 Nov 30;18(11):e0295053. doi: 10.1371/journal.pone.0295053 (PMC10688957; doi:10.1371/journal.pone.0295053)
Supplement: S6 File — (ZIP) [file pone.0295053.s015.zip › Suppl File 6 R5 cluster 1 WikiPathway_2021_Human_table.xlsx]

## Sheet: WikiPathway_2021_Human_table
Term	Overlap	P-value	Adjusted P-value	Old P-value	Old Adjusted P-value	Odds Ratio	Combined Score	Genes
Gastrin signaling pathway WP4659	6/114	0.000228727	0.0366767	0	0	7.5636	63.4055	BMP2;CXCL8;SERPINB2;CLDN1;EGFR;BIRC3
Phosphodiesterases in neuronal function WP4222	4/53	0.00068586	0.0366767	0	0	10.9954	80.0998	ADCY10;PDE2A;PDE5A;PDE9A
TGF-beta Receptor Signaling WP560	4/54	0.000736419	0.0366767	0	0	10.775	77.7275	BMP4;LIF;INHBA;RUNX3
TGF-beta receptor signaling in skeletal dysplasias WP4816	4/58	0.000965167	0.0366767	0	0	9.9748	69.2572	BMP4;LIF;INHBA;RUNX3
IL-18 signaling pathway WP4754	8/272	0.00109937	0.0366767	0	0	4.15024	28.2757	BMP2;COL3A1;IL18RAP;CXCL8;CCL20;CLDN12;CLDN1;BIRC3
Senescence and Autophagy in Cancer WP615	5/105	0.00120912	0.0366767	0	0	6.76336	45.4353	BMP2;COL3A1;CXCL8;SERPINB2;INHBA
Oligodendrocyte specification and differentiation, leading to myelin components for CNS WP4304	3/30	0.0014749	0.0383474	0	0	14.8814	97.0142	BMP4;BMP2;LIF
Differentiation Pathway WP2848	3/48	0.00569116	0.129474	0	0	8.92072	46.1098	BMP4;HGF;INHBA
BMP Signaling Pathway in Eyelid Development WP3927	2/20	0.0098412	0.195835	0	0	14.7882	68.339	BMP4;EGFR
Lung fibrosis WP3624	3/63	0.0120382	0.195835	0	0	6.68547	29.5476	GREM1;CXCL8;HGF
Ebstein-Barr virus LMP1 signaling WP262	2/23	0.0129122	0.195835	0	0	12.6737	55.1253	CXCL8;CCL20
GDNF/RET signaling axis WP4830	2/23	0.0129122	0.195835	0	0	12.6737	55.1253	BMP4;GREM1
Differentiation of white and brown adipocyte WP2895	2/25	0.0151611	0.212256	0	0	11.5705	48.4689	BMP4;BMP2
Focal Adhesion WP306	5/198	0.0173257	0.213125	0	0	3.48783	14.1451	HGF;TNR;TLN2;EGFR;BIRC3
FGFR3 signaling in chondrocyte proliferation and terminal differentiation WP4767	2/27	0.0175652	0.213125	0	0	10.6438	43.0203	BMP4;BMP2
Extracellular vesicle-mediated signaling in recipient cells WP2870	2/30	0.0214511	0.244006	0	0	9.50192	36.5062	HGF;EGFR
Ethanol effects on histone modifications WP3996	2/31	0.0228185	0.244292	0	0	9.1738	34.6787	ALDH1A3;ALDH1A1
Hair Follicle Development: Organogenesis - Part 2 of 3 WP2839	2/32	0.0242209	0.2449	0	0	8.86756	32.9921	BMP4;INHBA
Oxidative Stress WP408	2/33	0.0256578	0.245774	0	0	8.58108	31.4317	GPX3;SOD2
Photodynamic therapy-induced NF-kB survival signaling WP3617	2/35	0.0286324	0.260555	0	0	8.0602	28.6396	CXCL8;BIRC3
GPCRs, Other WP117	3/91	0.0316404	0.262559	0	0	4.55183	15.7189	PTGFR;GPR176;GPR88
Melatonin metabolism and effects WP3298	2/37	0.0317378	0.262559	0	0	7.59885	26.2179	PER2;CRY1
Nuclear Receptors Meta-Pathway WP2882	6/319	0.0343371	0.270727	0	0	2.5827	8.70766	SERPINB2;GPX3;CCL20;HGF;EGFR;BIRC3
Bladder cancer WP2828	2/40	0.0366311	0.270727	0	0	6.99788	23.141	CXCL8;EGFR
TCA Cycle Nutrient Utilization and Invasiveness of Ovarian Cancer WP2868	1/5	0.0371877	0.270727	0	0	33.075	108.876	EGFR
Neural Crest Differentiation WP2064	3/101	0.0411292	0.276471	0	0	4.08529	13.0363	BMP4;COL11A2;MITF
Vitamin A and carotenoid metabolism WP716	2/43	0.0417935	0.276471	0	0	6.48486	20.5895	ALDH1A3;ALDH1A1
Heart Development WP1591	2/44	0.0435715	0.276471	0	0	6.33014	19.8345	BMP4;BMP2
Prostaglandin Synthesis and Regulation WP98	2/45	0.0453773	0.276471	0	0	6.18261	19.1212	PTGFR;MITF
Aryl Hydrocarbon Receptor Pathway WP2873	2/46	0.0472104	0.276471	0	0	6.04179	18.4465	SERPINB2;EGFR
Thermogenesis WP4321	3/108	0.0485289	0.276471	0	0	3.81158	11.5323	ADCY10;RPS6KA6;MAP3K5
Thymic Stromal LymphoPoietin (TSLP) Signaling Pathway WP2203	2/47	0.0490702	0.276471	0	0	5.90723	17.8074	CXCL8;TSLP
Exercise-induced Circadian Regulation WP410	2/48	0.0509562	0.276471	0	0	5.77852	17.2014	PER2;CRY1
Hepatitis C and Hepatocellular Carcinoma WP3646	2/49	0.052868	0.276471	0	0	5.65529	16.6263	CXCL8;BIRC3
Photodynamic therapy-induced AP-1 survival signaling. WP3611	2/50	0.0548051	0.276471	0	0	5.53719	16.0799	EGFR;MAP3K5
ESC Pluripotency Pathways WP3931	3/116	0.0577256	0.276471	0	0	3.5403	10.0971	BMP4;LIF;EGFR
One-carbon metabolism and related pathways WP3940	2/52	0.058753	0.276471	0	0	5.31517	15.0654	GPX3;SOD2
Ketogenesis and Ketolysis WP4742	1/8	0.0588376	0.276471	0	0	18.8971	53.5351	UCP2
Spinal Cord Injury WP2431	3/118	0.0601448	0.276471	0	0	3.47838	9.77772	VCAN;CXCL8;EGFR
Cardiac Progenitor Differentiation WP2406	2/53	0.0607629	0.276471	0	0	5.21069	14.594	BMP4;INHBA
Folate-Alcohol and Cancer Pathway Hypotheses WP1589	1/9	0.0659462	0.286815	0	0	16.5342	44.955	ALDH1A1
Circadian rhythm related genes WP3594	4/201	0.0661881	0.286815	0	0	2.71446	7.37044	PER2;BHLHE41;CRY1;ADA
Adipogenesis WP236	3/130	0.0756281	0.3201	0	0	3.1478	8.12738	BMP4;BMP2;LIF
Focal Adhesion-PI3K-Akt-mTOR-signaling pathway WP3932	5/303	0.0800425	0.326058	0	0	2.24683	5.67369	COL3A1;HGF;COL11A2;TNR;EGFR
Endochondral Ossification with Skeletal Dysplasias WP4808	2/64	0.0843143	0.326058	0	0	4.28383	10.5948	MGP;RUNX3
Endochondral Ossification WP474	2/64	0.0843143	0.326058	0	0	4.28383	10.5948	MGP;RUNX3
Ectoderm Differentiation WP2858	3/138	0.0868297	0.326058	0	0	2.96006	7.23381	BMP4;MAFB;CDON
Bone morphogenic protein (BMP) signaling and regulation WP1425	1/12	0.0869536	0.326058	0	0	12.023	29.3648	BMP2
p53 transcriptional gene network WP4963	2/67	0.0911509	0.326058	0	0	4.08549	9.78573	DRAM1;LIF
BMP2-WNT4-FOXO1 pathway in primary endometrial stromal cell differentiation WP3876	1/13	0.0938512	0.326058	0	0	11.0206	26.0751	BMP2
Purine metabolism WP4792	1/13	0.0938512	0.326058	0	0	11.0206	26.0751	ADA
Folate Metabolism WP176	2/69	0.0957962	0.326058	0	0	3.96314	9.29567	GPX3;SOD2
Glucocorticoid Receptor Pathway WP2880	2/70	0.0981439	0.326058	0	0	3.90466	9.06396	CCL20;BIRC3
Mesodermal commitment pathway WP2857	3/147	0.100215	0.326058	0	0	2.77379	6.38094	BMP4;CSRP2;INHBA
H19 action Rb-E2F1 signaling and CDK-Beta-catenin activity WP3969	1/14	0.100697	0.326058	0	0	10.1723	23.3519	CSRP2
MECP2 and Associated Rett Syndrome WP3584	2/72	0.102888	0.326058	0	0	3.79271	8.62508	SGK1;CDON
Major receptors targeted by epinephrine and norepinephrine WP4589	1/15	0.107492	0.326058	0	0	9.44524	21.0661	ADCY10
COVID-19 adverse outcome pathway WP4891	1/15	0.107492	0.326058	0	0	9.44524	21.0661	CXCL8
ERK Pathway in Huntington's Disease WP3853	1/15	0.107492	0.326058	0	0	9.44524	21.0661	EGFR
Fatty Acid Omega Oxidation WP206	1/15	0.107492	0.326058	0	0	9.44524	21.0661	ALDH1A1
Insulin Signaling WP481	3/160	0.120893	0.327853	0	0	2.54243	5.37179	RPS6KA6;SGK1;MAP3K5
Amplification and Expansion of Oncogenic Pathways as Metastatic Traits WP3678	1/17	0.120928	0.327853	0	0	8.26375	17.4577	POSTN
Canonical and non-canonical TGF-B signaling WP3874	1/17	0.120928	0.327853	0	0	8.26375	17.4577	GREM1
Cells and molecules involved in local acute inflammatory response WP4493	1/17	0.120928	0.327853	0	0	8.26375	17.4577	CXCL8
miR-509-3p alteration of YAP1/ECM axis WP3967	1/17	0.120928	0.327853	0	0	8.26375	17.4577	COL3A1
NOTCH1 regulation of endothelial cell calcification WP3413	1/17	0.120928	0.327853	0	0	8.26375	17.4577	MGP
4-hydroxytamoxifen, Dexamethasone, and Retinoic Acids Regulation of p27 Expression WP3879	1/18	0.127571	0.327853	0	0	7.77725	16.014	MAP3K5
Simplified Interaction Map Between LOXL4 and Oxidative Stress Pathway WP3670	1/18	0.127571	0.327853	0	0	7.77725	16.014	BMP2
Apoptosis WP254	2/84	0.132551	0.327853	0	0	3.23572	6.53871	LTA;BIRC3
EGFR Tyrosine Kinase Inhibitor Resistance WP4806	2/84	0.132551	0.327853	0	0	3.23572	6.53871	HGF;EGFR
Small Ligand GPCRs WP247	1/19	0.134163	0.327853	0	0	7.34481	14.7535	PTGFR
LTF danger signal response pathway WP4478	1/19	0.134163	0.327853	0	0	7.34481	14.7535	CXCL8
Extracellular vesicles in the crosstalk of cardiac cells WP4300	1/19	0.134163	0.327853	0	0	7.34481	14.7535	EGFR
Overview of nanoparticle effects WP3287	1/19	0.134163	0.327853	0	0	7.34481	14.7535	CXCL8
Pathways in clear cell renal cell carcinoma WP4018	2/85	0.135104	0.327853	0	0	3.19657	6.3986	BHLHE41;EGFR
Selenium Micronutrient Network WP15	2/89	0.145427	0.345229	0	0	3.04899	5.87869	GPX3;SOD2
Pathogenesis of SARS-CoV-2 Mediated by nsp9-nsp10 Complex WP4884	1/21	0.147201	0.345229	0	0	6.60967	12.6638	CXCL8
Apoptosis Modulation and Signaling WP1772	2/90	0.148033	0.345229	0	0	3.01419	5.75806	MAP3K5;BIRC3
TNF-alpha signaling pathway WP231	2/92	0.153273	0.345229	0	0	2.94691	5.52702	MAP3K5;BIRC3
miRNA targets in ECM and membrane receptors WP2911	1/22	0.153646	0.345229	0	0	6.2946	11.7904	COL3A1
Purine metabolism and related disorders WP4224	1/22	0.153646	0.345229	0	0	6.2946	11.7904	ADA
Corticotropin-releasing hormone signaling pathway WP2355	2/93	0.155907	0.346038	0	0	2.91437	5.41635	CXCL8;MAP3K5
Blood Clotting Cascade WP272	1/23	0.160043	0.34676	0	0	6.00818	11.0089	SERPINB2
Glutathione metabolism WP100	1/23	0.160043	0.34676	0	0	6.00818	11.0089	GPX3
Pathways Regulating Hippo Signaling WP4540	2/98	0.169201	0.361267	0	0	2.76188	4.90695	CDH11;EGFR
Relationship between inflammation, COX-2 and EGFR WP4483	1/25	0.172693	0.361267	0	0	5.50694	9.6715	EGFR
Hypothesized Pathways in Pathogenesis of Cardiovascular Disease WP3668	1/25	0.172693	0.361267	0	0	5.50694	9.6715	POSTN
Intracellular trafficking proteins involved in CMT neuropathy WP4856	1/27	0.185154	0.374907	0	0	5.08282	8.57251	LITAF
Follicle Stimulating Hormone (FSH) signaling pathway WP2035	1/27	0.185154	0.374907	0	0	5.08282	8.57251	SGK1
7q11.23 copy number variation syndrome WP4932	2/104	0.185394	0.374907	0	0	2.59863	4.3794	CLDN1;FBLN2
TLR4 Signaling and Tolerance WP3851	1/28	0.191315	0.37847	0	0	4.89432	8.0944	CXCL8
Nanoparticle-mediated activation of receptor signaling WP2643	1/28	0.191315	0.37847	0	0	4.89432	8.0944	EGFR
Inflammatory Response Pathway WP453	1/30	0.203497	0.385796	0	0	4.55632	7.25414	COL3A1
Cell migration and invasion through p75NTR WP4561	1/30	0.203497	0.385796	0	0	4.55632	7.25414	CDH11
Dopaminergic Neurogenesis WP2855	1/30	0.203497	0.385796	0	0	4.55632	7.25414	ALDH1A1
Eicosanoid metabolism via cyclooxygenases (COX) WP4719	1/30	0.203497	0.385796	0	0	4.55632	7.25414	PTGFR
Gastric Cancer Network 2 WP2363	1/31	0.20952	0.386694	0	0	4.40422	6.88352	EGFR
Mammary gland development pathway - Pregnancy and lactation (Stage 3 of 4) WP2817	1/32	0.215497	0.386694	0	0	4.26194	6.54125	EGFR
Development and heterogeneity of the ILC family WP3893	1/32	0.215497	0.386694	0	0	4.26194	6.54125	TSLP
Type I collagen synthesis in the context of Osteogenesis imperfecta WP4786	1/33	0.22143	0.386694	0	0	4.12854	6.2244	P3H2
Endothelin Pathways WP2197	1/33	0.22143	0.386694	0	0	4.12854	6.2244	ADCY10
Regucalcin in proximal tubule epithelial kidney cells WP4838	1/33	0.22143	0.386694	0	0	4.12854	6.2244	MAP3K5
Resistin as a regulator of inflammation WP4481	1/33	0.22143	0.386694	0	0	4.12854	6.2244	CXCL8
Osteoblast differentiation WP4787	2/118	0.223908	0.386694	0	0	2.28338	3.41713	BMP4;BMP2
Signaling of Hepatocyte Growth Factor Receptor WP313	1/34	0.227317	0.386694	0	0	4.00323	5.93042	HGF
p38 MAPK Signaling Pathway WP400	1/34	0.227317	0.386694	0	0	4.00323	5.93042	MAP3K5
VEGFA-VEGFR2 Signaling Pathway WP3888	5/432	0.22844	0.386694	0	0	1.5577	2.29991	BMP2;CXCL8;CSRP2;SOD2;MAP3K5
Hippo-Merlin Signaling Dysregulation WP4541	2/120	0.229467	0.386694	0	0	2.24445	3.30383	CDH11;EGFR
miRNAs involvement in the immune response in sepsis WP4329	1/37	0.244717	0.40861	0	0	3.66907	5.16478	CXCL8
Sleep regulation WP3591	1/38	0.25043	0.410615	0	0	3.56973	4.94256	ADA
Amyotrophic lateral sclerosis (ALS) WP2447	1/38	0.25043	0.410615	0	0	3.56973	4.94256	MAP3K5
PI3K-Akt signaling pathway WP4172	4/340	0.25565	0.415431	0	0	1.58026	2.15538	HGF;TNR;SGK1;EGFR
22q11.2 copy number variation syndrome WP4657	2/131	0.260171	0.416176	0	0	2.05192	2.76274	CLDN1;EGFR
Neural Crest Cell Migration during Development WP4564	1/40	0.261727	0.416176	0	0	3.38632	4.5392	CDH11
Angiopoietin Like Protein 8 Regulatory Pathway WP3915	2/132	0.262968	0.416176	0	0	2.03604	2.71958	RPS6KA6;MAP3K5
TNF related weak inducer of apoptosis (TWEAK) Signaling Pathway WP2036	1/42	0.272856	0.424214	0	0	3.22081	4.18323	BIRC3
Tryptophan metabolism WP465	1/42	0.272856	0.424214	0	0	3.22081	4.18323	ALDH1A1
Neural Crest Cell Migration in Cancer WP4565	1/43	0.278357	0.424214	0	0	3.14397	4.02066	CDH11
Integrated Cancer Pathway WP1971	1/44	0.283817	0.424214	0	0	3.0707	3.86731	MAP3K5
Hedgehog Signaling Pathway WP4249	1/44	0.283817	0.424214	0	0	3.0707	3.86731	CDON
Renin-angiotensin-aldosterone system (RAAS) WP4756	1/44	0.283817	0.424214	0	0	3.0707	3.86731	CAMK1D
MAPK Signaling Pathway WP382	3/246	0.284363	0.424214	0	0	1.63547	2.05661	DUSP10;EGFR;MAP3K5
ATM Signaling Network in Development and Disease WP3878	1/45	0.289236	0.426189	0	0	3.00076	3.72247	MAP3K5
Aryl Hydrocarbon Receptor Netpath WP2586	1/46	0.294615	0.426189	0	0	2.93393	3.58551	EGFR
Envelope proteins and their potential roles in EDMD physiopathology WP4535	1/46	0.294615	0.426189	0	0	2.93393	3.58551	ADCY10
Development of ureteric collection system WP5053	1/47	0.299953	0.426189	0	0	2.87	3.45585	BMP4
NO/cGMP/PKG mediated Neuroprotection WP4008	1/47	0.299953	0.426189	0	0	2.87	3.45585	PDE2A
Energy Metabolism WP1541	1/47	0.299953	0.426189	0	0	2.87	3.45585	UCP2
NRF2 pathway WP2884	2/146	0.302079	0.426189	0	0	1.83678	2.19875	GPX3;HGF
IL-3 signaling pathway WP286	1/49	0.310509	0.434712	0	0	2.75014	3.21641	CXCL8
Vitamin B12 metabolism WP1533	1/50	0.315727	0.438644	0	0	2.69388	3.10571	SOD2
Netrin-UNC5B signaling pathway WP4747	1/52	0.326046	0.446799	0	0	2.58797	2.90038	NTN4
Nonalcoholic fatty liver disease WP4396	2/155	0.327057	0.446799	0	0	1.72795	1.93119	CXCL8;MAP3K5
Sudden Infant Death Syndrome (SIDS) Susceptibility Pathways WP706	2/158	0.335334	0.446799	0	0	1.69446	1.85141	CXCL8;RUNX3
Epithelial to mesenchymal transition in colorectal cancer WP4239	2/160	0.340836	0.446799	0	0	1.67284	1.80057	CLDN12;CLDN1
The Overlap Between Signal Transduction Pathways that Contribute to a Range of LMNA Laminopathies WP4879	1/55	0.341236	0.446799	0	0	2.44383	2.62755	BMP2
Pathogenic Escherichia coli infection WP2272	1/55	0.341236	0.446799	0	0	2.44383	2.62755	CLDN1
RANKL/RANK signaling pathway WP2018	1/55	0.341236	0.446799	0	0	2.44383	2.62755	MITF
Hematopoietic Stem Cell Differentiation WP2849	1/55	0.341236	0.446799	0	0	2.44383	2.62755	HMGN5
EGF/EGFR signaling pathway WP437	2/162	0.346324	0.450221	0	0	1.65176	1.7515	SH3GL2;EGFR
Kit receptor signaling pathway WP304	1/59	0.360962	0.462641	0	0	2.27483	2.31801	MITF
MET in type 1 papillary renal cell carcinoma WP4205	1/59	0.360962	0.462641	0	0	2.27483	2.31801	HGF
Novel intracellular components of RIG-I-like receptor (RLR) pathway WP3865	1/60	0.365801	0.465565	0	0	2.23616	2.24883	CXCL8
TYROBP causal network in microglia WP3945	1/61	0.370604	0.468402	0	0	2.19878	2.18256	RUNX3
Endometrial cancer WP4155	1/63	0.380101	0.477092	0	0	2.12763	2.0581	EGFR
AGE/RAGE pathway WP2324	1/66	0.39408	0.484612	0	0	2.02913	1.88953	EGFR
Association Between Physico-Chemical Features and Toxicity Associated Pathways WP3680	1/66	0.39408	0.484612	0	0	2.02913	1.88953	EGFR
SARS-CoV-2 innate immunity evasion and cell-specific immune response WP5039	1/66	0.39408	0.484612	0	0	2.02913	1.88953	CXCL8
Melanoma WP4685	1/68	0.403225	0.489246	0	0	1.96836	1.78778	MITF
RAC1/PAK1/p38/MMP2 Pathway WP3303	1/68	0.403225	0.489246	0	0	1.96836	1.78778	EGFR
Non-genomic actions of 1,25 dihydroxyvitamin D3 WP4341	1/71	0.416686	0.500924	0	0	1.88371	1.64904	CXCL8
Non-small cell lung cancer WP4255	1/72	0.421106	0.500924	0	0	1.85709	1.60614	EGFR
Primary focal segmental glomerulosclerosis (FSGS) WP2572	1/72	0.421106	0.500924	0	0	1.85709	1.60614	CLDN1
Head and Neck Squamous Cell Carcinoma WP4674	1/73	0.425492	0.502855	0	0	1.8312	1.56478	EGFR
Regulatory circuits of the STAT3 signaling pathway WP4538	1/78	0.446934	0.524787	0	0	1.71186	1.37864	EGFR
Glioblastoma signaling pathways WP2261	1/82	0.463514	0.540766	0	0	1.627	1.25103	EGFR
MicroRNAs in cardiomyocyte hypertrophy WP1544	1/84	0.471617	0.546716	0	0	1.58763	1.19324	LIF
Allograft Rejection WP2328	1/89	0.491348	0.557204	0	0	1.49705	1.0638	CXCL8
Cytoplasmic Ribosomal Proteins WP477	1/89	0.491348	0.557204	0	0	1.49705	1.0638	RPS6KA6
Pancreatic adenocarcinoma pathway WP4263	1/89	0.491348	0.557204	0	0	1.49705	1.0638	EGFR
Androgen receptor signaling pathway WP138	1/90	0.495206	0.557204	0	0	1.48015	1.04022	EGFR
Amino Acid metabolism WP3925	1/91	0.499034	0.557204	0	0	1.46363	1.01734	ALDH1A1
ErbB signaling pathway WP673	1/91	0.499034	0.557204	0	0	1.46363	1.01734	EGFR
Thyroid hormones production and their peripheral downstream signaling effects WP4746	1/95	0.514062	0.570483	0	0	1.40106	0.932285	RPS6KA6
Small cell lung cancer WP4658	1/96	0.517748	0.571092	0	0	1.38625	0.912519	BIRC3
Toll-like Receptor Signaling Pathway WP75	1/103	0.542786	0.591539	0	0	1.29065	0.788641	CXCL8
Electron Transport Chain (OXPHOS system in mitochondria) WP111	1/103	0.542786	0.591539	0	0	1.29065	0.788641	UCP2
DNA damage response (only ATM dependent) WP710	1/110	0.566532	0.613743	0	0	1.20734	0.686036	SOD2
Ebola Virus Pathway on Host WP4217	1/129	0.624988	0.673064	0	0	1.02714	0.482777	EGFR
TGF-beta Signaling Pathway WP366	1/132	0.633473	0.678188	0	0	1.00346	0.458118	NEDD4L
Regulation of toll-like receptor signaling pathway WP1449	1/139	0.652536	0.694512	0	0	0.952222	0.406493	CXCL8
Brain-derived neurotrophic factor (BDNF) signaling pathway WP2380	1/144	0.665547	0.704241	0	0	0.918695	0.374044	BMP2
Male infertility WP4673	1/146	0.670614	0.705502	0	0	0.905931	0.361975	SOD2
Regulation of Actin Cytoskeleton WP51	1/150	0.680522	0.708729	0	0	0.881432	0.339259	EGFR
Integrated breast cancer pathway WP1984	1/152	0.685364	0.708729	0	0	0.869669	0.328566	EGFR
Hepatitis B infection WP4666	1/152	0.685364	0.708729	0	0	0.869669	0.328566	CXCL8
Breast cancer pathway WP4262	1/154	0.690133	0.709628	0	0	0.858214	0.318286	EGFR
Chemokine signaling pathway WP3929	1/164	0.712924	0.728944	0	0	0.805153	0.272449	CCL20
Vitamin D Receptor Pathway WP2877	1/182	0.74983	0.757791	0	0	0.72442	0.208567	DUSP10
Metapathway biotransformation Phase I and II WP702	1/183	0.751736	0.757791	0	0	0.720403	0.205582	GPX3
Ras signaling WP4223	1/184	0.753627	0.757791	0	0	0.71643	0.202647	EGFR
GPCRs, Class A Rhodopsin-like WP455	1/257	0.859187	0.859187	0	0	0.510234	0.0774375	PTGFR
