# Supplementary material for: Different PfEMP1-expressing Plasmodium falciparum variants induce divergent endothelial transcriptional responses during co-culture
Source: PLoS One. 2023 Nov 30;18(11):e0295053. doi: 10.1371/journal.pone.0295053 (PMC10688957; doi:10.1371/journal.pone.0295053)
Supplement: S6 File — (ZIP) [file pone.0295053.s015.zip › Suppl File 6 R5 cluster 2 BioPlanet_2019_table.xlsx]

## Sheet: BioPlanet_2019_table
Term	Overlap	P-value	Adjusted P-value	Old P-value	Old Adjusted P-value	Odds Ratio	Combined Score	Genes
Nitric oxide effects	3/9	0.000105025	0.0509371	0	0	45.5622	417.41	NOS2;NOS3;HBA2
Glycolysis	3/27	0.00316043	0.413392	0	0	11.3802	65.5163	PFKFB4;ALDOC;ENO2
Nitric oxide stimulation of guanylate cyclase	3/28	0.00351123	0.413392	0	0	10.9244	61.7425	NOS2;NOS3;KCNMB4
Lipoprotein metabolism	3/29	0.00388492	0.413392	0	0	10.5037	58.3025	CETP;LIPC;HSPG2
TSH regulation of gene expression	5/97	0.00437187	0.413392	0	0	4.97674	27.0365	NR4A1;MEF2C;PFKFB4;SCHIP1;ADM
Calcitonin-like ligand receptors	2/10	0.00511413	0.413392	0	0	22.6743	119.624	CALCRL;ADM
CBL-mediated ligand-induced downregulation of EGF receptors	2/13	0.00867416	0.505793	0	0	16.4879	78.2748	PDGFRA;EGF
FSH regulation of apoptosis	8/263	0.00885025	0.505793	0	0	2.88938	13.659	IFITM1;TFPI2;SLC16A7;LYPD3;THY1;VLDLR;PPFIA4;PLA1A
Neuroactive ligand-receptor interaction	8/272	0.0107008	0.505793	0	0	2.78959	12.6576	GRIA2;ADCYAP1R1;GRIN3B;EDNRB;CALCRL;LPAR6;NMUR1;MCHR1
Glycosaminoglycan biosynthesis: keratan sulfate	2/15	0.0115094	0.505793	0	0	13.9499	62.2806	CHST6;B3GNT7
Insulin secretion regulation by glucagon-like peptide-1	3/43	0.0117255	0.505793	0	0	6.82258	30.3331	PRKAR2B;GNB3;RAPGEF4
Platelet homeostasis	4/82	0.0127779	0.505793	0	0	4.67759	20.3945	NOS2;NOS3;KCNMB4;GNB3
Chylomicron-mediated lipid transport	2/17	0.0146941	0.505793	0	0	12.0887	51.018	LIPC;HSPG2
Hemostasis pathway	11/468	0.0148724	0.505793	0	0	2.22538	9.36497	SLC7A8;NOS2;PRKAR2B;NOS3;EGF;INPP5D;DGKA;KCNMB4;GNB3;LCP2;RAPGEF4
Lipid digestion, mobilization, and transport	3/48	0.0157898	0.505793	0	0	6.06298	25.1516	CETP;LIPC;HSPG2
Glycerolipid metabolism	3/49	0.016686	0.505793	0	0	5.93088	24.2762	LIPC;DGKA;PNPLA3
Class B GPCRs (secretin family receptors)	4/95	0.0208463	0.528026	0	0	4.00672	15.5083	ADCYAP1R1;CALCRL;GNB3;ADM
ChREBP regulation by carbohydrates and cAMP	2/21	0.0220465	0.528026	0	0	9.54177	36.398	PRKAA2;PRKAR2B
Potassium channels	4/99	0.023836	0.528026	0	0	3.83723	14.338	KCNF1;KCNC3;KCNMB4;GNB3
Interleukin-2 signaling pathway	16/847	0.0253161	0.528026	0	0	1.78844	6.57488	MACF1;GRIA2;NOS2;TBC1D8;PTPN22;FMNL1;CYTH4;INPP5D;MXI1;HOXB3;SLC17A7;ADAM8;LCP2;TNFRSF25;NDUFV2;LPIN2
Angiogenesis	2/23	0.0261828	0.528026	0	0	8.63215	31.4439	PDGFRA;NOS3
Gastrin-CREB signaling pathway via PKC and MAPK	6/206	0.0266887	0.528026	0	0	2.74486	9.94604	EDNRB;LPAR6;DGKA;GNB3;NMUR1;MCHR1
Myometrial relaxation and contraction pathways	5/155	0.0285613	0.528026	0	0	3.04341	10.8215	RGS14;PRKAR2B;NOS3;GNB3;ADM
Glucose metabolism	3/61	0.0296305	0.528026	0	0	4.70094	16.5424	PFKFB4;ALDOC;ENO2
Alpha-9 beta-1 integrin pathway	2/25	0.0306058	0.528026	0	0	7.88073	27.4767	NOS2;ADAM8
Corticotropin releasing hormone pathway	2/25	0.0306058	0.528026	0	0	7.88073	27.4767	NR4A1;NOS3
Ghrelin pathway	2/25	0.0306058	0.528026	0	0	7.88073	27.4767	NOS2;NOS3
Mammalian calpain regulation of cell motility	2/27	0.0353011	0.528026	0	0	7.24954	24.2413	PRKAR2B;EGF
Neuronal system	7/283	0.0374954	0.528026	0	0	2.32238	7.62562	PANX2;GRIA2;KCNF1;KCNC3;KCNMB4;GNB3;SLC17A7
Statin pathway	2/29	0.0402547	0.528026	0	0	6.71186	21.562	CETP;LIPC
MicroRNAs in muscle cell differentiation	2/30	0.0428242	0.528026	0	0	6.47182	20.3905	MEF2C;PRKAR2B
PDGFA signaling pathway	2/30	0.0428242	0.528026	0	0	6.47182	20.3905	PDGFRA;EGF
Ras family activation regulation	2/31	0.0454533	0.528026	0	0	6.24834	19.3141	RASA4;RASA2
Gluconeogenesis	2/31	0.0454533	0.528026	0	0	6.24834	19.3141	ALDOC;ENO2
Keratan sulfate/keratin metabolism	2/31	0.0454533	0.528026	0	0	6.24834	19.3141	CHST6;B3GNT7
Carbohydrate metabolism	6/235	0.0459483	0.528026	0	0	2.39371	7.37319	CHST6;PFKFB4;B3GNT7;ALDOC;ENO2;HSPG2
G alpha (s) signaling events	4/125	0.0494049	0.528026	0	0	3.00872	9.04936	ADCYAP1R1;CALCRL;GNB3;ADM
Integration of energy metabolism	4/125	0.0494049	0.528026	0	0	3.00872	9.04936	PRKAA2;PRKAR2B;GNB3;RAPGEF4
Glucagon signaling in metabolic regulation	2/33	0.0508838	0.528026	0	0	5.84463	17.4065	PRKAR2B;GNB3
Glucagon-type ligand receptors	2/33	0.0508838	0.528026	0	0	5.84463	17.4065	ADCYAP1R1;GNB3
EGF receptor transactivation by GPCRs in cardiac hypertrophy	2/34	0.0536821	0.528026	0	0	5.6617	16.5586	EDNRB;EGF
Fructose and mannose metabolism	2/34	0.0536821	0.528026	0	0	5.6617	16.5586	PFKFB4;ALDOC
AMPK inhibition of chREBP transcriptional activation activity	1/5	0.0538083	0.528026	0	0	22.5753	65.9726	PRKAA2
Acyl chain remodeling of diacylglycerol and triacylglycerol	1/5	0.0538083	0.528026	0	0	22.5753	65.9726	PNPLA3
Electric transmission across gap junctions	1/5	0.0538083	0.528026	0	0	22.5753	65.9726	PANX2
FOSB gene expression and drug abuse	1/5	0.0538083	0.528026	0	0	22.5753	65.9726	GRIA2
NOSTRIN-mediated endothelial NOS trafficking	1/5	0.0538083	0.528026	0	0	22.5753	65.9726	NOS3
Neuroregulin receptor degredation protein-1 controls ErbB3 receptor recycling	1/5	0.0538083	0.528026	0	0	22.5753	65.9726	EGF
Fc epsilon receptor I signaling pathway	3/79	0.0565008	0.528026	0	0	3.58428	10.2994	JMJD7-PLA2G4B;INPP5D;LCP2
Generation of second messenger molecules	2/36	0.0594371	0.528026	0	0	5.32812	15.0404	LCP2;HLA-DQB1
TNF-alpha effects on cytokine activity, cell motility, and apoptosis	4/135	0.0621019	0.528026	0	0	2.77764	7.71899	FOLH1;TFPI2;ABCA7;LCP2
Latent infection of Homo sapiens with Mycobacterium tuberculosis	2/37	0.0623909	0.528026	0	0	5.17562	14.3589	NOS2;NOS3
NGF signaling via TRKA from the plasma membrane	4/136	0.0634579	0.528026	0	0	2.75645	7.60059	NR4A1;MEF2C;ADCYAP1R1;PRKAR2B
Activation of C3 and C5	1/6	0.0642189	0.528026	0	0	18.0594	49.5812	C2
Activation of TRKA receptors	1/6	0.0642189	0.528026	0	0	18.0594	49.5812	ADCYAP1R1
Signaling by EGFR	1/6	0.0642189	0.528026	0	0	18.0594	49.5812	EGF
Multi-drug resistance factors	1/6	0.0642189	0.528026	0	0	18.0594	49.5812	ABCB4
PDGF genes and receptors	1/6	0.0642189	0.528026	0	0	18.0594	49.5812	PDGFRA
EGFR interaction with phospholipase C-gamma	2/38	0.0653936	0.528026	0	0	5.0316	13.7228	PRKAR2B;EGF
p38 alpha/beta MAPK downstream pathway	2/38	0.0653936	0.528026	0	0	5.0316	13.7228	MEF2C;NOS2
GAB1 signalosome	2/39	0.0684437	0.528026	0	0	4.89536	13.1281	NR4A1;EGF
BDNF signaling pathway	6/261	0.0691047	0.528026	0	0	2.14678	5.73649	PDGFRA;NR4A1;RIMS3;SCHIP1;TFPI2;ADM
Cation-coupled chloride cotransporters	1/7	0.0745156	0.528026	0	0	15.0487	39.0777	SLC12A5
Endothelial NOS activation	1/7	0.0745156	0.528026	0	0	15.0487	39.0777	NOS3
FYVE-finger proteins in vesicle transport	1/7	0.0745156	0.528026	0	0	15.0487	39.0777	EGF
Alpha-M beta-2 integrin signaling	2/41	0.0746809	0.528026	0	0	4.64385	12.0486	THY1;AGER
Platelet activation, signaling and aggregation	5/205	0.0764683	0.528026	0	0	2.27674	5.85323	EGF;DGKA;GNB3;LCP2;RAPGEF4
Voltage-gated potassium channels	2/43	0.0810915	0.528026	0	0	4.41687	11.096	KCNF1;KCNC3
PI3K class IB pathway in neutrophils	2/43	0.0810915	0.528026	0	0	4.41687	11.096	CYTH4;INPP5D
GPCR ligand binding	8/410	0.0841347	0.528026	0	0	1.81902	4.50268	ADCYAP1R1;EDNRB;CALCRL;LPAR6;GNB3;ADM;NMUR1;MCHR1
PI3K events in ERBB2 signaling	2/44	0.0843586	0.528026	0	0	4.31149	10.6609	NR4A1;EGF
Import of palmitoyl-CoA into the mitochondrial matrix	1/8	0.0846995	0.528026	0	0	12.8982	31.8412	PRKAA2
Transport of inorganic cations/anions and amino acids/oligopeptides	3/95	0.087302	0.528026	0	0	2.95853	7.21402	SLC12A5;SLC7A8;SLC17A7
ABC transporters	2/47	0.0943915	0.528026	0	0	4.02345	9.49655	ABCB4;ABCA7
Actions of nitric oxide in the heart	2/47	0.0943915	0.528026	0	0	4.02345	9.49655	PRKAR2B;NOS3
AKT phosphorylation of nuclear targets	1/9	0.0947718	0.528026	0	0	11.2854	26.5916	NR4A1
Calcium-activated potassium channels	1/9	0.0947718	0.528026	0	0	11.2854	26.5916	KCNMB4
Energy metabolism	2/48	0.097809	0.528026	0	0	3.93578	9.14966	MEF2C;PRKAA2
Amino acid and oligopeptide SLC transporters	2/49	0.101261	0.528026	0	0	3.85184	8.82093	SLC7A8;SLC17A7
Signaling by ERBB2	3/102	0.102587	0.528026	0	0	2.74836	6.25813	NR4A1;PRKAR2B;EGF
Rheb GTPase activity by AMPK regulation	1/10	0.104734	0.528026	0	0	10.0309	22.6332	PRKAA2
Signal-dependent regulation of myogenesis by corepressor MITR	1/10	0.104734	0.528026	0	0	10.0309	22.6332	MEF2C
Tetrahydrobiopterin (BH4) biosynthesis, recycling, salvage and regulation	1/10	0.104734	0.528026	0	0	10.0309	22.6332	NOS3
Aquaporin-mediated transport	2/50	0.104747	0.528026	0	0	3.77141	8.50909	PRKAR2B;GNB3
Transmembrane transport of small molecules	8/432	0.105304	0.528026	0	0	1.72268	3.87758	ATP8B3;SLC12A5;SLC7A8;PRKAR2B;SLC16A7;GNB3;ABCA7;SLC17A7
Attenuation of GPCR signaling	1/11	0.114587	0.528026	0	0	9.0274	19.5572	PRKAR2B
Reversal of insulin resistance by leptin	1/11	0.114587	0.528026	0	0	9.0274	19.5572	PRKAA2
Stress fiber formation mediated by Rho-selective guanine exchange factor AKAP13	1/11	0.114587	0.528026	0	0	9.0274	19.5572	PRKAR2B
Cystic fibrosis transmembrane conductance regulator (CFTR) and beta 2 adrenergic receptor (b2AR) pathway	1/11	0.114587	0.528026	0	0	9.0274	19.5572	PRKAR2B
Thrombin signaling through protease-activated receptors	2/53	0.115392	0.528026	0	0	3.54902	7.66382	CYTH4;GNB3
Arginine and proline metabolism	2/54	0.119	0.528026	0	0	3.48059	7.4089	NOS2;NOS3
Kit receptor signaling pathway	2/54	0.119	0.528026	0	0	3.48059	7.4089	INPP5D;SNAI1
Glycosaminoglycan metabolism	3/110	0.121246	0.528026	0	0	2.54184	5.36312	CHST6;B3GNT7;HSPG2
Signaling by EGFR in cancer	3/111	0.123661	0.528026	0	0	2.51818	5.26352	NR4A1;PRKAR2B;EGF
Phosphatidylethanolamine biosynthesis	1/12	0.124332	0.528026	0	0	8.20631	17.1085	LPIN2
Phospholipase C epsilon pathway	1/12	0.124332	0.528026	0	0	8.20631	17.1085	PRKAR2B
Platelet endothelial cell adhesion molecule 1 (PECAM1) interactions	1/12	0.124332	0.528026	0	0	8.20631	17.1085	INPP5D
Reversible hydration of carbon dioxide	1/12	0.124332	0.528026	0	0	8.20631	17.1085	CA3
SRF and microRNAs in smooth muscle differentiation and proliferation	1/12	0.124332	0.528026	0	0	8.20631	17.1085	MEF2C
Bile salt and organic anion SLC transporters	1/12	0.124332	0.528026	0	0	8.20631	17.1085	SLC16A7
Nucleotide G-protein coupled receptors (GPCRs)	1/12	0.124332	0.528026	0	0	8.20631	17.1085	LPAR6
Thromboxane A2 receptor signaling	2/56	0.126298	0.528026	0	0	3.35134	6.93429	EGF;NOS3
SHP2 signaling	2/57	0.129987	0.528026	0	0	3.29024	6.71316	EGF;NOS3
Mechanism of gene regulation by peroxisome proliferators via PPAR-alpha	2/57	0.129987	0.528026	0	0	3.29024	6.71316	NOS2;PRKAR2B
Calcium signaling pathway	4/178	0.133522	0.528026	0	0	2.08663	4.20141	PDGFRA;EDNRB;NOS2;NOS3
MAPK signaling pathway	6/314	0.133655	0.528026	0	0	1.77255	3.56724	PDGFRA;NR4A1;MEF2C;EGF;JMJD7-PLA2G4B;RASA2
Arachidonic acid metabolism	2/58	0.1337	0.528026	0	0	3.23132	6.50193	JMJD7-PLA2G4B;GPX7
Advanced glycosylation endproduct receptor signaling	1/13	0.13397	0.528026	0	0	7.52207	15.1204	AGER
Alpha-hemoglobin stabilizing enzyme (AHSP) pathway	1/13	0.13397	0.528026	0	0	7.52207	15.1204	HBA2
T helper cell surface molecules	1/13	0.13397	0.528026	0	0	7.52207	15.1204	THY1
Cytosolic sulfonation of small molecules	1/13	0.13397	0.528026	0	0	7.52207	15.1204	SULT1C4
Organic anion transporters	1/13	0.13397	0.528026	0	0	7.52207	15.1204	SLC17A7
PI3K class IB pathway	1/13	0.13397	0.528026	0	0	7.52207	15.1204	INPP5D
Vascular smooth muscle contraction	3/116	0.135993	0.528026	0	0	2.40614	4.80061	CALCRL;JMJD7-PLA2G4B;KCNMB4
ATF2 transcription factor network	2/59	0.137437	0.528026	0	0	3.17447	6.30002	PDGFRA;NOS2
Leukocyte transendothelial migration	3/117	0.138509	0.528026	0	0	2.38491	4.71454	CLDN7;THY1;RAPGEF4
Natural killer cell receptor signaling pathway	2/60	0.141197	0.528026	0	0	3.11958	6.10689	INPP5D;LCP2
CARM1 transcriptional regulation by protein methylation	1/14	0.143502	0.528026	0	0	6.9431	13.4794	PRKAR2B
T cell receptor/JNK pathway	1/14	0.143502	0.528026	0	0	6.9431	13.4794	LCP2
Complement cascade regulation	1/14	0.143502	0.528026	0	0	6.9431	13.4794	C2
Lectin-induced complement pathway	1/14	0.143502	0.528026	0	0	6.9431	13.4794	C2
MAP kinase inactivation of SMRT corepressor	1/14	0.143502	0.528026	0	0	6.9431	13.4794	EGF
Osteoblast signaling	1/14	0.143502	0.528026	0	0	6.9431	13.4794	PDGFRA
Class A GPCRs (rhodopsin-like)	5/253	0.147427	0.528026	0	0	1.83158	3.50642	EDNRB;LPAR5;LPAR6;NMUR1;MCHR1
Signaling by PDGF	3/122	0.15132	0.528026	0	0	2.28413	4.31325	PDGFRA;NR4A1;PRKAR2B
AKAP95 role in mitosis and chromosome dynamics	1/15	0.15293	0.528026	0	0	6.44684	12.1057	PRKAR2B
Repression of pain sensation by the transcriptional regulator DREAM	1/15	0.15293	0.528026	0	0	6.44684	12.1057	PRKAR2B
Glycosylation of mammalian N-linked oligosaccarides	1/15	0.15293	0.528026	0	0	6.44684	12.1057	ST8SIA4
HDL-mediated lipid transport	1/15	0.15293	0.528026	0	0	6.44684	12.1057	CETP
ERK1/ERK2 MAPK pathway	2/65	0.160308	0.528026	0	0	2.87127	5.25632	PDGFRA;ADCYAP1R1
Glioma	2/65	0.160308	0.528026	0	0	2.87127	5.25632	PDGFRA;EGF
Protein kinase A (PKA) at the centrosome	1/16	0.162255	0.528026	0	0	6.01674	10.942	PRKAR2B
Rap1 signaling	1/16	0.162255	0.528026	0	0	6.01674	10.942	RAPGEF4
Sonic Hedgehog (Shh) pathway	1/16	0.162255	0.528026	0	0	6.01674	10.942	PRKAR2B
GluR2-containing AMPA receptor trafficking	1/16	0.162255	0.528026	0	0	6.01674	10.942	GRIA2
Glutamate neurotransmitter release cycle	1/16	0.162255	0.528026	0	0	6.01674	10.942	SLC17A7
Hypoxia-inducible factor in the cardivascular system	1/16	0.162255	0.528026	0	0	6.01674	10.942	NOS3
Nucleotide-like (purinergic) G-protein coupled receptors	1/16	0.162255	0.528026	0	0	6.01674	10.942	LPAR6
PI3K subunit p85 role in regulation of actin organization and cell migration	1/16	0.162255	0.528026	0	0	6.01674	10.942	PDGFRA
Endochondral ossification	2/66	0.164186	0.528026	0	0	2.82626	5.10637	ADAMTS4;MEF2C
HIF-1 transcriptional activity in hypoxia	2/66	0.164186	0.528026	0	0	2.82626	5.10637	NOS2;ADM
SIDS susceptibility pathways	2/67	0.16808	0.528026	0	0	2.78264	4.96232	ADCYAP1R1;GNB3
ABCA transporters in lipid homeostasis	1/17	0.171478	0.528026	0	0	5.64041	9.94575	ABCA7
ACE inhibitor pathway	1/17	0.171478	0.528026	0	0	5.64041	9.94575	NOS3
SHC1 events in EGFR signaling	1/17	0.171478	0.528026	0	0	5.64041	9.94575	EGF
Sulfation biotransformation reaction	1/17	0.171478	0.528026	0	0	5.64041	9.94575	SULT1C4
Complement activation, classical pathway	1/17	0.171478	0.528026	0	0	5.64041	9.94575	C2
Unblocking of NMDA receptor, glutamate binding and activation	1/17	0.171478	0.528026	0	0	5.64041	9.94575	GRIA2
Energy-dependent regulation of mTOR by LKB1-AMPK	1/17	0.171478	0.528026	0	0	5.64041	9.94575	PRKAA2
Glycosylphosphatidylinositol (GPI) biosynthesis	1/17	0.171478	0.528026	0	0	5.64041	9.94575	PIGL
Ion channel function in vascular endothelium	1/17	0.171478	0.528026	0	0	5.64041	9.94575	NOS3
NO2-dependent IL-12 pathway in NK cells	1/17	0.171478	0.528026	0	0	5.64041	9.94575	NOS2
Nitric oxide metabolism	1/17	0.171478	0.528026	0	0	5.64041	9.94575	NOS3
Lipid and lipoprotein metabolism	8/489	0.172328	0.528026	0	0	1.51406	2.66226	CETP;LIPC;PRKAA2;ABCB4;INPP5D;PNPLA3;HSPG2;LPIN2
Metabolism	22/1615	0.174832	0.528026	0	0	1.26854	2.21224	CETP;CHST6;PFKFB4;NOS2;NOS3;ABCB4;ADHFE1;DGKA;PIPOX;ENO2;HSPG2;LIPC;B3GNT7;CA3;INPP5D;JMJD7-PLA2G4B;PNPLA3;GNB3;ALDOC;PIGL;NDUFV2;LPIN2
NFAT involvement in hypertrophy of the heart	2/69	0.175916	0.528026	0	0	2.6993	4.69071	MEF2C;PRKAR2B
G alpha (i) signaling events	4/199	0.176795	0.528026	0	0	1.85992	3.22281	RGS14;GNB3;NMUR1;MCHR1
Signaling events mediated by VEGFR1 and VEGFR2	2/70	0.179855	0.528026	0	0	2.65947	4.5626	PRKAA2;NOS3
Long-term depression	2/70	0.179855	0.528026	0	0	2.65947	4.5626	GRIA2;JMJD7-PLA2G4B
Phosphatidylcholine biosynthesis	1/18	0.180599	0.528026	0	0	5.30835	9.08512	LPIN2
Activated AMPK stimulation of fatty-acid oxidation in muscle	1/18	0.180599	0.528026	0	0	5.30835	9.08512	PRKAA2
Corticosteroids and cardioprotection	1/18	0.180599	0.528026	0	0	5.30835	9.08512	NOS3
Downregulation of MTA-3 in ER-negative breast tumors	1/18	0.180599	0.528026	0	0	5.30835	9.08512	SNAI1
PKA activation in glucagon signaling	1/18	0.180599	0.528026	0	0	5.30835	9.08512	PRKAR2B
Adipogenesis	3/133	0.180726	0.528026	0	0	2.08968	3.57497	MEF2C;PNPLA3;LPIN2
Cell adhesion molecules (CAMs)	3/133	0.180726	0.528026	0	0	2.08968	3.57497	MPZ;CLDN7;HLA-DQB1
Melanoma	2/71	0.183808	0.531595	0	0	2.6208	4.43927	PDGFRA;EGF
Leishmaniasis	2/72	0.187773	0.531595	0	0	2.58322	4.32049	NOS2;HLA-DQB1
Alpha-linolenic acid metabolism	1/19	0.189621	0.531595	0	0	5.01319	8.33559	JMJD7-PLA2G4B
Signaling by constitutively active EGFR	1/19	0.189621	0.531595	0	0	5.01319	8.33559	EGF
Eicosanoid biosynthesis	1/19	0.189621	0.531595	0	0	5.01319	8.33559	PNPLA3
Inhibition of T cell receptor signaling by activated Csk	1/19	0.189621	0.531595	0	0	5.01319	8.33559	PRKAR2B
Lissencephaly gene (LIS1) in neuronal migration and development	1/19	0.189621	0.531595	0	0	5.01319	8.33559	DNAH8
Adherens junction cell adhesion	2/74	0.195739	0.540974	0	0	2.51121	4.09572	SNAI1;LMO7
Cell differentiation pathway	1/20	0.198543	0.540974	0	0	4.7491	7.6781	MEF2C
Sprouty regulation of tyrosine kinase signals	1/20	0.198543	0.540974	0	0	4.7491	7.6781	EGF
GATA3-mediated activation of Th2 cytokine expression	1/20	0.198543	0.540974	0	0	4.7491	7.6781	PRKAR2B
Heparan sulfate/heparin glycosaminoglycan (HS-GAG) degradation	1/20	0.198543	0.540974	0	0	4.7491	7.6781	HSPG2
Glycolysis and gluconeogenesis	2/75	0.199738	0.541189	0	0	2.47669	3.98932	ALDOC;ENO2
Antigen-activated B-cell receptor generation of second messengers	4/211	0.203407	0.54595	0	0	1.75103	2.78859	IFITM1;MEF2C;CD72;INPP5D
VEGF signaling pathway	2/76	0.203746	0.54595	0	0	2.44309	3.88667	NOS3;JMJD7-PLA2G4B
Presynaptic function of kainate receptors	1/21	0.207368	0.546595	0	0	4.51142	7.09763	GNB3
Cytosolic sensors of pathogen-associated DNA	1/21	0.207368	0.546595	0	0	4.51142	7.09763	AGER
p38 MK2 pathway	1/21	0.207368	0.546595	0	0	4.51142	7.09763	ETV1
Peroxisome	2/78	0.211789	0.549088	0	0	2.37856	3.69191	NOS2;PIPOX
Phosphatidylinositol signaling system	2/78	0.211789	0.549088	0	0	2.37856	3.69191	DGKA;INPP5D
Glycerophospholipid metabolism	2/79	0.215823	0.549088	0	0	2.34755	3.59949	DGKA;JMJD7-PLA2G4B
T cell receptor downstream signaling	1/22	0.216096	0.549088	0	0	4.29637	6.58217	INPP5D
TRAF6 mediated NF-kB activation	1/22	0.216096	0.549088	0	0	4.29637	6.58217	AGER
Nitric oxide signaling pathway	1/22	0.216096	0.549088	0	0	4.29637	6.58217	PRKAR2B
Opioid signaling	2/80	0.219863	0.549088	0	0	2.31734	3.51018	PRKAR2B;GNB3
Progesterone-initiated oocyte maturation	1/23	0.224729	0.549088	0	0	4.10087	6.12204	PRKAR2B
BAD phosphorylation mediated by IGF1R signaling	1/23	0.224729	0.549088	0	0	4.10087	6.12204	PRKAR2B
CREB transcription factor and its extracellular signals	1/23	0.224729	0.549088	0	0	4.10087	6.12204	PRKAR2B
Visual signal transduction: cones	1/23	0.224729	0.549088	0	0	4.10087	6.12204	GNB3
Incretin biosynthesis, secretion, and inactivation	1/23	0.224729	0.549088	0	0	4.10087	6.12204	GNB3
Mitochondrial pathway of apoptosis: antiapoptotic Bcl-2 family	1/23	0.224729	0.549088	0	0	4.10087	6.12204	NR4A1
Nitrogen metabolism	1/23	0.224729	0.549088	0	0	4.10087	6.12204	CA3
Calcium regulation in the cardiac cell	3/149	0.225875	0.549088	0	0	1.85916	2.76601	RGS14;PRKAR2B;GNB3
Signaling by NGF	4/221	0.226428	0.549088	0	0	1.66948	2.47973	NR4A1;MEF2C;ADCYAP1R1;PRKAR2B
TAK1 activates NF-kappaB by phosphorylation and activation of IKK complex	1/24	0.233266	0.552456	0	0	3.92237	5.70931	AGER
Triacylglyceride biosynthesis	1/24	0.233266	0.552456	0	0	3.92237	5.70931	LIPC
APC/C- and Cdc20-mediated degradation of Nek2A	1/25	0.241711	0.552456	0	0	3.75875	5.33748	NEK2
SHC1 events in ERBB2 signaling	1/25	0.241711	0.552456	0	0	3.75875	5.33748	EGF
Basigin interactions	1/25	0.241711	0.552456	0	0	3.75875	5.33748	SLC7A8
Ck1/Cdk5 regulation by type 1 glutamate receptors	1/25	0.241711	0.552456	0	0	3.75875	5.33748	PRKAR2B
DARPP-32 events	1/25	0.241711	0.552456	0	0	3.75875	5.33748	PRKAR2B
PIP2 hydrolysis	1/25	0.241711	0.552456	0	0	3.75875	5.33748	DGKA
Glycerophospholipid biosynthesis	2/86	0.244219	0.552456	0	0	2.15116	3.03247	PNPLA3;LPIN2
Mitotic G2-G2/M phases	2/87	0.248291	0.552456	0	0	2.12574	2.96149	PRKAR2B;NEK2
RXR/VDR pathway	1/26	0.250062	0.552456	0	0	3.60822	5.00116	NR4A1
Segmentation clock	1/26	0.250062	0.552456	0	0	3.60822	5.00116	HES7
CARM1 and regulation of the estrogen receptor	1/26	0.250062	0.552456	0	0	3.60822	5.00116	MEF2C
Tetrasaccharide linker sequence formation in glycosaminoglycan biosynthesis	1/26	0.250062	0.552456	0	0	3.60822	5.00116	HSPG2
Inhibition of activated T cell apoptosis by neuropeptides VIP and PACAP	1/26	0.250062	0.552456	0	0	3.60822	5.00116	PRKAR2B
PGC-1a regulation	1/26	0.250062	0.552456	0	0	3.60822	5.00116	MEF2C
Prostate cancer	2/89	0.256442	0.552456	0	0	2.07666	2.82603	PDGFRA;EGF
ADP signalling through P2Y purinoceptor 12	1/27	0.258322	0.552456	0	0	3.46927	4.69582	GNB3
Pentose phosphate pathway	1/27	0.258322	0.552456	0	0	3.46927	4.69582	ALDOC
Proteins and DNA sequences in cardicac structures	1/27	0.258322	0.552456	0	0	3.46927	4.69582	MEF2C
BAD phosphorylation regulation	1/27	0.258322	0.552456	0	0	3.46927	4.69582	PRKAR2B
EGFR downregulation	1/27	0.258322	0.552456	0	0	3.46927	4.69582	EGF
ERK5 role in neuronal survival pathway	1/27	0.258322	0.552456	0	0	3.46927	4.69582	MEF2C
VEGFR1 pathway	1/27	0.258322	0.552456	0	0	3.46927	4.69582	NOS3
Gap junction pathway	2/90	0.260519	0.552456	0	0	2.05296	2.76139	PDGFRA;EGF
Neural crest differentiation	2/91	0.264598	0.552456	0	0	2.02979	2.6987	MPZ;SNAI1
G-protein activation	1/28	0.266492	0.552456	0	0	3.34061	4.41766	GNB3
G-protein beta-gamma signalling	1/28	0.266492	0.552456	0	0	3.34061	4.41766	GNB3
Interleukin receptor SHC signaling	1/28	0.266492	0.552456	0	0	3.34061	4.41766	INPP5D
PKB-mediated events	1/28	0.266492	0.552456	0	0	3.34061	4.41766	PRKAA2
Signaling by ERBB4	2/93	0.272754	0.552456	0	0	1.98498	2.57885	NR4A1;EGF
ADP-ribosylation factor	1/29	0.274572	0.552456	0	0	3.22114	4.16346	CYTH4
Post-translational modification: biosynthesis of GPI-anchored proteins	1/29	0.274572	0.552456	0	0	3.22114	4.16346	PIGL
Reelin signaling pathway	1/29	0.274572	0.552456	0	0	3.22114	4.16346	VLDLR
Sema4D in semaphorin signaling	1/29	0.274572	0.552456	0	0	3.22114	4.16346	CD72
CDO in myogenesis	1/29	0.274572	0.552456	0	0	3.22114	4.16346	MEF2C
Skeletal myogenesis control by HDAC and calcium/calmodulin-dependent kinase (CaMK)	1/29	0.274572	0.552456	0	0	3.22114	4.16346	MEF2C
Inhibition of insulin secretion by adrenaline/noradrenaline	1/29	0.274572	0.552456	0	0	3.22114	4.16346	GNB3
Integrin beta-2 pathway	1/29	0.274572	0.552456	0	0	3.22114	4.16346	THY1
Cell surface interactions at the vascular wall	2/94	0.276831	0.552456	0	0	1.9633	2.52156	SLC7A8;INPP5D
G-protein signaling pathways	2/95	0.280907	0.552456	0	0	1.94209	2.46594	PRKAR2B;GNB3
Activation of kainate receptors upon glutamate binding	1/30	0.282563	0.552456	0	0	3.1099	3.93047	GNB3
Asthma	1/30	0.282563	0.552456	0	0	3.1099	3.93047	HLA-DQB1
Signaling pathway from G-protein families	1/30	0.282563	0.552456	0	0	3.1099	3.93047	PRKAR2B
Tight junction interactions	1/30	0.282563	0.552456	0	0	3.1099	3.93047	CLDN7
Glutamate binding and activation of AMPA receptors and synaptic plasticity	1/30	0.282563	0.552456	0	0	3.1099	3.93047	GRIA2
Heparan sulfate/heparin glycosaminoglycan (HS-GAG) biosynthesis	1/30	0.282563	0.552456	0	0	3.1099	3.93047	HSPG2
Nuclear events mediated by MAP kinases	1/30	0.282563	0.552456	0	0	3.1099	3.93047	MEF2C
Prostaglandin biosynthesis and regulation	1/31	0.290466	0.552456	0	0	3.00609	3.71633	EDNRB
Amino acid transport across the plasma membrane	1/31	0.290466	0.552456	0	0	3.00609	3.71633	SLC7A8
Signal amplification	1/31	0.290466	0.552456	0	0	3.00609	3.71633	GNB3
Stathmin and breast cancer resistance to antimicrotubule agents	1/31	0.290466	0.552456	0	0	3.00609	3.71633	PRKAR2B
Inwardly rectifying potassium channels	1/31	0.290466	0.552456	0	0	3.00609	3.71633	GNB3
One-carbon metabolism	1/31	0.290466	0.552456	0	0	3.00609	3.71633	FOLH1
PD-1 signaling	1/31	0.290466	0.552456	0	0	3.00609	3.71633	HLA-DQB1
Fatty acid, triacylglycerol, and ketone body metabolism	3/173	0.296811	0.559426	0	0	1.59474	1.93707	PRKAA2;ABCB4;LPIN2
Glycine, serine and threonine metabolism	1/32	0.298283	0.559426	0	0	2.90897	3.51901	PIPOX
Hypothetical network for drug addiction	1/32	0.298283	0.559426	0	0	2.90897	3.51901	GRIA2
SLC-mediated transmembrane transport	4/251	0.298745	0.559426	0	0	1.46446	1.76931	SLC12A5;SLC7A8;SLC16A7;SLC17A7
Glycoprotein VI-mediated activation cascade	1/33	0.306015	0.567006	0	0	2.81792	3.33676	LCP2
PIP biosynthesis at the plasma membrane	1/33	0.306015	0.567006	0	0	2.81792	3.33676	INPP5D
TOR signaling	1/34	0.313661	0.567006	0	0	2.73239	3.16805	PRKAA2
Fatty acid beta oxidation	1/34	0.313661	0.567006	0	0	2.73239	3.16805	LIPC
Induction of apoptosis through DR3 and DR4/5 death receptors	1/34	0.313661	0.567006	0	0	2.73239	3.16805	TNFRSF25
MAPK/TRK pathway	1/34	0.313661	0.567006	0	0	2.73239	3.16805	MEF2C
N-cadherin signaling events	1/34	0.313661	0.567006	0	0	2.73239	3.16805	GRIA2
Nuclear receptors in lipid metabolism and toxicity	1/34	0.313661	0.567006	0	0	2.73239	3.16805	ABCB4
Interleukin-4 signaling pathway	2/104	0.317459	0.567006	0	0	1.76992	2.03082	INPP5D;THY1
Arf6 signal transduction regulation	1/35	0.321224	0.567006	0	0	2.65189	3.01154	EGF
Autophagy regulation	1/35	0.321224	0.567006	0	0	2.65189	3.01154	PRKAA2
EGF receptor (ErbB1) signaling pathway	1/35	0.321224	0.567006	0	0	2.65189	3.01154	EGF
Ether lipid metabolism	1/35	0.321224	0.567006	0	0	2.65189	3.01154	JMJD7-PLA2G4B
Linoleic acid metabolism	1/35	0.321224	0.567006	0	0	2.65189	3.01154	JMJD7-PLA2G4B
MEF2D role in T cell apoptosis	1/35	0.321224	0.567006	0	0	2.65189	3.01154	NR4A1
Amoebiasis	2/105	0.321498	0.567006	0	0	1.75265	1.98884	SERPINB1;NOS2
ERBB1 downstream pathway	2/106	0.325531	0.567975	0	0	1.73571	1.94798	MEF2C;EGF
Phospholipids as signaling intermediaries	1/36	0.328703	0.567975	0	0	2.57599	2.86605	PDGFRA
Ion transport by P-type ATPases	1/36	0.328703	0.567975	0	0	2.57599	2.86605	ATP8B3
Neurotransmitter release cycle	1/36	0.328703	0.567975	0	0	2.57599	2.86605	SLC17A7
Signal transduction	13/1020	0.332743	0.567975	0	0	1.17079	1.28831	MEF2C;ADCYAP1R1;CALCRL;EGF;DGKA;ADM;ARHGAP28;MCHR1;NR4A1;EDNRB;LPAR6;GNB3;NMUR1
ALK in cardiac myocytes	1/37	0.336101	0.567975	0	0	2.50431	2.73056	MEF2C
Activation of NMDA receptor upon glutamate binding and postsynaptic events	1/37	0.336101	0.567975	0	0	2.50431	2.73056	GRIA2
Platelet aggregation (plug formation)	1/37	0.336101	0.567975	0	0	2.50431	2.73056	RAPGEF4
Allograft rejection	1/37	0.336101	0.567975	0	0	2.50431	2.73056	HLA-DQB1
FRA pathway	1/37	0.336101	0.567975	0	0	2.50431	2.73056	NOS3
Interleukin-23-mediated signaling events	1/37	0.336101	0.567975	0	0	2.50431	2.73056	NOS2
PI3K/AKT activation	1/37	0.336101	0.567975	0	0	2.50431	2.73056	NR4A1
Signaling events mediated by HDAC class II	1/38	0.343417	0.574336	0	0	2.4365	2.60416	MEF2C
Triglyceride biosynthesis	1/38	0.343417	0.574336	0	0	2.4365	2.60416	LPIN2
Nuclear receptors	1/38	0.343417	0.574336	0	0	2.4365	2.60416	NR4A1
T cell receptor regulation of apoptosis	8/603	0.345602	0.576004	0	0	1.21674	1.29275	NR4A1;IFITM1;SERPINB1;FOLH1;TFPI2;TNFRSF25;C2;HLA-DQB1
Transmission across chemical synapses	3/190	0.3479	0.577847	0	0	1.44851	1.52939	GRIA2;GNB3;SLC17A7
Angiotensin II-mediated activation of JNK pathway via Pyk2-dependent signaling	1/39	0.350653	0.580433	0	0	2.37227	2.48603	MEF2C
Peptide G-protein coupled receptors	3/192	0.353903	0.583819	0	0	1.43303	1.48854	EDNRB;NMUR1;MCHR1
Pyruvate metabolism and citric acid (TCA) cycle	1/40	0.35781	0.586277	0	0	2.31132	2.37547	ADHFE1
PAC1 receptor pathway	1/40	0.35781	0.586277	0	0	2.31132	2.37547	ADCYAP1R1
Plasma membrane estrogen receptor signaling	1/41	0.364888	0.589432	0	0	2.25342	2.27182	NOS3
ERBB1 internalization pathway	1/41	0.364888	0.589432	0	0	2.25342	2.27182	EGF
FOXM1 transcription factor network	1/41	0.364888	0.589432	0	0	2.25342	2.27182	NEK2
Graft-versus-host disease	1/41	0.364888	0.589432	0	0	2.25342	2.27182	HLA-DQB1
Tricarboxylic acid (TCA) cycle and respiratory electron transport	2/117	0.369415	0.589432	0	0	1.56881	1.56227	ADHFE1;NDUFV2
Bladder cancer	1/42	0.371889	0.589432	0	0	2.19835	2.17452	EGF
Signaling events mediated by T cell protein tyrosine phosphatase (TC-PTP)	1/42	0.371889	0.589432	0	0	2.19835	2.17452	EGF
TWEAK signaling pathway	1/42	0.371889	0.589432	0	0	2.19835	2.17452	TNFRSF25
Urokinase-type plasminogen activator (uPA) and uPAR-mediated signaling	1/42	0.371889	0.589432	0	0	2.19835	2.17452	VLDLR
VEGF, hypoxia, and angiogenesis	1/42	0.371889	0.589432	0	0	2.19835	2.17452	NOS3
Beta-3 integrin cell surface interactions	1/43	0.378813	0.593338	0	0	2.1459	2.08305	THY1
Cell differentiation by G alpha (i/o) pathway inferred from mouse Neuro2A model	1/43	0.378813	0.593338	0	0	2.1459	2.08305	HSPG2
Type 1 diabetes mellitus	1/43	0.378813	0.593338	0	0	2.1459	2.08305	HLA-DQB1
G alpha s pathway	2/120	0.381198	0.593338	0	0	1.52869	1.47432	RGS14;RAPGEF4
G-protein-mediated events	1/44	0.385661	0.593338	0	0	2.09589	1.99696	PRKAR2B
Heart development	1/44	0.385661	0.593338	0	0	2.09589	1.99696	MEF2C
Lysine degradation	1/44	0.385661	0.593338	0	0	2.09589	1.99696	PIPOX
NCAM1 interactions	1/44	0.385661	0.593338	0	0	2.09589	1.99696	ST8SIA4
Deposition of new CENP-A-containing nucleosomes at the centromere	1/45	0.392433	0.593338	0	0	2.04815	1.91582	HJURP
Wnt interactions in lipid metabolism and immune response	1/45	0.392433	0.593338	0	0	2.04815	1.91582	NOS3
G alpha (z) signaling events	1/45	0.392433	0.593338	0	0	2.04815	1.91582	GNB3
Integrin-linked kinase signaling	1/45	0.392433	0.593338	0	0	2.04815	1.91582	SNAI1
Interleukin-3 signaling pathway	1/45	0.392433	0.593338	0	0	2.04815	1.91582	INPP5D
Interleukin-3, interleukin-5, and GM-CSF signaling	1/45	0.392433	0.593338	0	0	2.04815	1.91582	INPP5D
Phospholipid metabolism	3/205	0.392704	0.593338	0	0	1.33992	1.25242	INPP5D;PNPLA3;LPIN2
Alpha-6 beta-1 and alpha-6 beta-4 integrin signaling	1/46	0.399131	0.601176	0	0	2.00254	1.83926	EGF
Regulation of NFAT transcription factors	1/47	0.405756	0.607382	0	0	1.9589	1.76694	DGKA
LKB1 signaling events	1/47	0.405756	0.607382	0	0	1.9589	1.76694	PRKAA2
Signaling by FGFR in disease	2/128	0.412143	0.609663	0	0	1.43105	1.26846	NR4A1;PRKAR2B
Post-translational regulation of adherens junction stability and disassembly	1/48	0.412308	0.609663	0	0	1.91713	1.69854	EGF
Chondroitin sulfate/dermatan sulfate metabolism	1/48	0.412308	0.609663	0	0	1.91713	1.69854	HSPG2
Intestinal immune network for IgA production	1/48	0.412308	0.609663	0	0	1.91713	1.69854	HLA-DQB1
Angiopoietin receptor Tie2-mediated signaling	1/49	0.418788	0.611784	0	0	1.87709	1.6338	NOS3
Arf6 integrin-mediated signaling pathway	1/49	0.418788	0.611784	0	0	1.87709	1.6338	EDNRB
Ceramide signaling pathway	1/49	0.418788	0.611784	0	0	1.87709	1.6338	EGF
G alpha 12 pathway	1/49	0.418788	0.611784	0	0	1.87709	1.6338	MEF2C
Phosphatidylinositol metabolism	1/50	0.425197	0.613686	0	0	1.83869	1.57245	INPP5D
Type II interferon signaling (interferon-gamma)	1/50	0.425197	0.613686	0	0	1.83869	1.57245	NOS2
TGF-beta regulation of extracellular matrix	7/565	0.428839	0.613686	0	0	1.13209	0.958515	PDGFRA;TSPAN13;QPCT;TFPI2;PLEK2;LMO7;NID2
Amyloids	1/51	0.431536	0.613686	0	0	1.80183	1.51426	HSPG2
Type I interferon (interferon-alpha/beta) pathway	1/51	0.431536	0.613686	0	0	1.80183	1.51426	PTPN22
Glutathione metabolism	1/51	0.431536	0.613686	0	0	1.80183	1.51426	GPX7
Malaria	1/51	0.431536	0.613686	0	0	1.80183	1.51426	HBA2
Nuclear receptor transcription pathway	1/51	0.431536	0.613686	0	0	1.80183	1.51426	NR4A1
Autoimmune thyroid disease	1/52	0.437805	0.613686	0	0	1.76641	1.45902	HLA-DQB1
Signaling events mediated by PTP1B	1/52	0.437805	0.613686	0	0	1.76641	1.45902	EGF
Taste transduction	1/52	0.437805	0.613686	0	0	1.76641	1.45902	GNB3
Endometrial cancer	1/52	0.437805	0.613686	0	0	1.76641	1.45902	EGF
Vitamin B12 metabolism	1/52	0.437805	0.613686	0	0	1.76641	1.45902	HBA2
Heparan sulfate/heparin glycosaminoglycan (HS-GAG) metabolism	1/52	0.437805	0.613686	0	0	1.76641	1.45902	HSPG2
Amyotrophic lateral sclerosis (ALS)	1/53	0.444005	0.615265	0	0	1.73235	1.40653	GRIA2
GABA A and B receptor activation	1/53	0.444005	0.615265	0	0	1.73235	1.40653	GNB3
JNK/MAPK pathway	1/53	0.444005	0.615265	0	0	1.73235	1.40653	MEF2C
PI3K pathway	1/53	0.444005	0.615265	0	0	1.73235	1.40653	INPP5D
Natural killer cell-mediated cytotoxicity	2/137	0.446022	0.616299	0	0	1.33503	1.07789	RAET1G;LCP2
Oncostatin M	4/311	0.447437	0.616498	0	0	1.17463	0.944658	ADAMTS4;SERPINB1;NOS2;PRDM1
Phospholipase C-mediated cascade	1/54	0.450138	0.616714	0	0	1.69958	1.35661	PRKAR2B
Non-small cell lung cancer	1/54	0.450138	0.616714	0	0	1.69958	1.35661	EGF
Systemic lupus erythematosus	2/139	0.453404	0.617699	0	0	1.31541	1.04045	C2;HLA-DQB1
p53 signaling pathway	2/139	0.453404	0.617699	0	0	1.31541	1.04045	RGCC;PRDM1
Calcineurin-dependent NFAT signaling role in lymphocytes	1/55	0.456202	0.61804	0	0	1.66802	1.30909	NR4A1
T cell receptor signaling in naive CD8+ T cells	1/55	0.456202	0.61804	0	0	1.66802	1.30909	LCP2
EGF/EGFR signaling pathway	2/141	0.46073	0.622434	0	0	1.29635	1.0046	EGF;INPP5D
Keratinocyte differentiation	1/57	0.468133	0.628932	0	0	1.60828	1.22069	EGF
PI3K cascade	1/57	0.468133	0.628932	0	0	1.60828	1.22069	NR4A1
Interleukin-5 regulation of apoptosis	2/144	0.471611	0.631854	0	0	1.26877	0.953609	TFPI2;LCP2
RNA degradation	1/59	0.479803	0.641059	0	0	1.55267	1.14025	ENO2
RAGE pathway	1/60	0.485542	0.645173	0	0	1.52628	1.10272	AGER
Selenium pathway	1/60	0.485542	0.645173	0	0	1.52628	1.10272	HBA2
Clathrin derived vesicle budding	1/61	0.491218	0.649158	0	0	1.50076	1.06684	TPD52
Ion channel transport	1/61	0.491218	0.649158	0	0	1.50076	1.06684	ATP8B3
Circadian rhythm	1/62	0.496832	0.654792	0	0	1.47608	1.03253	MEF2C
Folate metabolism	1/63	0.502384	0.65853	0	0	1.4522	0.999682	HBA2
O-linked glycosylation of mucins	1/63	0.502384	0.65853	0	0	1.4522	0.999682	B3GNT7
Endothelins	1/64	0.507875	0.660374	0	0	1.42908	0.968229	EDNRB
Interferon alpha/beta signaling	1/64	0.507875	0.660374	0	0	1.42908	0.968229	IFITM1
MAPK cascade role in angiogenesis	1/64	0.507875	0.660374	0	0	1.42908	0.968229	NOS3
Signaling by GPCR	11/977	0.512349	0.663876	0	0	1.02506	0.68551	ADCYAP1R1;EDNRB;CALCRL;RGS14;PRKAR2B;LPAR6;DGKA;GNB3;ADM;NMUR1;MCHR1
Interleukin-12-mediated signaling events	1/65	0.513306	0.663876	0	0	1.40668	0.93809	NOS2
Retinoblastoma protein regulation	1/66	0.518677	0.665274	0	0	1.38497	0.909195	MEF2C
Semaphorin interactions	1/66	0.518677	0.665274	0	0	1.38497	0.909195	CD72
Toll receptor cascades	2/159	0.523978	0.665274	0	0	1.14667	0.7411	MEF2C;AGER
Adipocytokine signaling pathway	1/67	0.523989	0.665274	0	0	1.36391	0.881476	PRKAA2
T cell receptor signaling in naive CD4+ T cells	1/67	0.523989	0.665274	0	0	1.36391	0.881476	LCP2
Telomerase regulation	1/67	0.523989	0.665274	0	0	1.36391	0.881476	EGF
cAMP cell motility pathway inferred from amoeba model	1/67	0.523989	0.665274	0	0	1.36391	0.881476	DGKA
AMPK signaling	1/68	0.529243	0.67019	0	0	1.34349	0.854872	PRKAA2
Pancreatic cancer	1/70	0.539578	0.673878	0	0	1.30441	0.804783	EGF
Complement and coagulation cascades	1/70	0.539578	0.673878	0	0	1.30441	0.804783	C2
G alpha q pathway	1/70	0.539578	0.673878	0	0	1.30441	0.804783	RGS14
Long-term potentiation	1/70	0.539578	0.673878	0	0	1.30441	0.804783	GRIA2
NCAM signaling for neurite out-growth	1/70	0.539578	0.673878	0	0	1.30441	0.804783	ST8SIA4
Phase II of biological oxidations: conjugation	1/71	0.54466	0.673878	0	0	1.28571	0.781192	SULT1C4
Rac1 cell motility signaling pathway	1/71	0.54466	0.673878	0	0	1.28571	0.781192	PDGFRA
Viral myocarditis	1/71	0.54466	0.673878	0	0	1.28571	0.781192	HLA-DQB1
Interleukin-6 signaling pathway	1/71	0.54466	0.673878	0	0	1.28571	0.781192	PRDM1
Costimulation by the CD28 family	1/72	0.549687	0.676645	0	0	1.26754	0.758506	HLA-DQB1
Myocyte adrenergic pathway	1/72	0.549687	0.676645	0	0	1.26754	0.758506	HSPG2
Interferon signaling	2/168	0.553691	0.679848	0	0	1.08401	0.640809	IFITM1;HLA-DQB1
Cytokine-cytokine receptor interaction	3/265	0.560061	0.685933	0	0	1.0299	0.597044	PDGFRA;EGF;TNFRSF25
Prolactin activation of MAPK signaling	1/75	0.564437	0.689552	0	0	1.21597	0.695445	NOS2
RIG-I/MDA5-mediated induction of interferon-alpha/beta pathways	1/76	0.569246	0.69368	0	0	1.1997	0.675959	AGER
Metapathway biotransformation	2/174	0.572763	0.694243	0	0	1.04587	0.582848	CHST6;SULT1C4
Complement cascade	1/77	0.574003	0.694243	0	0	1.18385	0.65718	C2
G alpha (12/13) signaling events	1/77	0.574003	0.694243	0	0	1.18385	0.65718	GNB3
Signaling by SCF-KIT	1/78	0.578707	0.698191	0	0	1.16842	0.639076	NR4A1
Signaling events mediated by hepatocyte growth factor receptor (c-Met)	1/79	0.583359	0.702058	0	0	1.15338	0.621615	SNAI1
Apoptosis modulation and signaling	1/80	0.58796	0.702984	0	0	1.13872	0.604769	TNFRSF25
Nuclear beta-catenin signaling and target gene transcription regulation	1/80	0.58796	0.702984	0	0	1.13872	0.604769	SALL4
Insulin signaling pathway	3/277	0.590135	0.702984	0	0	0.984191	0.519066	PRKAA2;PRKAR2B;INPP5D
Antigen processing and presentation	1/81	0.592511	0.702984	0	0	1.12443	0.58851	HLA-DQB1
Respiratory electron transport, ATP biosynthesis by chemiosmotic coupling, and heat production by uncoupling proteins	1/81	0.592511	0.702984	0	0	1.12443	0.58851	NDUFV2
Regular glucocorticoid receptor pathway	1/82	0.597012	0.702984	0	0	1.11049	0.572812	NR4A1
SMAD2/3 nuclear pathway	1/82	0.597012	0.702984	0	0	1.11049	0.572812	MEF2C
Immune system signaling by interferons, interleukins, prolactin, and growth hormones	3/280	0.597446	0.702984	0	0	0.973382	0.501381	IFITM1;INPP5D;HLA-DQB1
Response to elevated platelet cytosolic calcium	1/83	0.601463	0.702984	0	0	1.09689	0.55765	EGF
T cell signal transduction	1/83	0.601463	0.702984	0	0	1.09689	0.55765	LCP2
Small cell lung cancer	1/84	0.605865	0.702984	0	0	1.08362	0.543001	NOS2
Cell junction organization	1/84	0.605865	0.702984	0	0	1.08362	0.543001	CLDN7
ECM-receptor interaction	1/84	0.605865	0.702984	0	0	1.08362	0.543001	HSPG2
TGF-beta signaling pathway	2/185	0.606178	0.702984	0	0	0.982454	0.491798	MEF2C;EGF
Integrin cell surface interactions	1/85	0.610219	0.702984	0	0	1.07067	0.528843	RAPGEF4
MicroRNAs in cardiomyocyte hypertrophy	1/85	0.610219	0.702984	0	0	1.07067	0.528843	EGF
Myc active pathway	1/85	0.610219	0.702984	0	0	1.07067	0.528843	SNAI1
NOD signaling pathway	1/85	0.610219	0.702984	0	0	1.07067	0.528843	PRDM1
Non-class A, B, C GPCRs	1/86	0.614525	0.706266	0	0	1.05802	0.515156	GPR135
Thymic stromal lymphopoietin (TSLP) pathway	1/90	0.63128	0.723808	0	0	1.01026	0.464726	CLDN7
Post-translational protein modification	2/196	0.637584	0.729312	0	0	0.926227	0.416866	B3GNT7;PIGL
ERBB signaling pathway	1/94	0.64731	0.736961	0	0	0.966613	0.420409	EGF
Fc gamma receptor-mediated phagocytosis	1/94	0.64731	0.736961	0	0	0.966613	0.420409	INPP5D
Endocytosis	2/201	0.6512	0.739653	0	0	0.902725	0.387214	PDGFRA;EGF
Transport of glucose and other sugars, bile salts and organic acids, metal ions and amine compounds	1/96	0.655063	0.742302	0	0	0.946167	0.400252	SLC16A7
Interferon-gamma signaling pathway	1/97	0.658875	0.743839	0	0	0.936263	0.390629	HLA-DQB1
Adaptive immune system	6/606	0.659486	0.743839	0	0	0.896262	0.373109	NR4A1;IFITM1;INPP5D;LCP2;RAPGEF4;HLA-DQB1
Downstream signaling events Of B cell receptor (BCR)	1/98	0.662646	0.745669	0	0	0.926564	0.381295	NR4A1
Dilated cardiomyopathy	1/100	0.670063	0.751149	0	0	0.907753	0.363449	PRKAA2
Pancreatic secretion	1/101	0.673711	0.751149	0	0	0.89863	0.354918	JMJD7-PLA2G4B
GnRH signaling pathway	1/101	0.673711	0.751149	0	0	0.89863	0.354918	JMJD7-PLA2G4B
Melanogenesis	1/101	0.673711	0.751149	0	0	0.89863	0.354918	EDNRB
Chromosome maintenance	1/103	0.680886	0.755674	0	0	0.88092	0.338591	HJURP
MHC class II antigen presentation	1/103	0.680886	0.755674	0	0	0.88092	0.338591	HLA-DQB1
Chagas disease	1/104	0.684414	0.756311	0	0	0.872323	0.330778	NOS2
Innate immune system	3/319	0.684578	0.756311	0	0	0.851543	0.322694	MEF2C;AGER;C2
Electron transport chain	1/105	0.687904	0.758258	0	0	0.863892	0.323187	NDUFV2
Pathways in cancer	3/325	0.696662	0.766063	0	0	0.835418	0.301966	PDGFRA;NOS2;EGF
G alpha i pathway	1/108	0.698144	0.766063	0	0	0.839543	0.301673	RGS14
Signaling by insulin receptor	1/109	0.701482	0.766259	0	0	0.831727	0.294897	PRKAA2
Signaling by interleukins	1/109	0.701482	0.766259	0	0	0.831727	0.294897	INPP5D
Leptin influence on immune response	1/110	0.704784	0.768135	0	0	0.824054	0.288307	C2
Epidermal growth factor receptor (EGFR) pathway	1/111	0.708049	0.769964	0	0	0.816521	0.281897	EGF
Lipid metabolism regulation by peroxisome proliferator-activated receptor alpha (PPAR-alpha)	1/112	0.711278	0.771745	0	0	0.809124	0.275662	ABCB4
Actin cytoskeleton regulation	2/226	0.713255	0.771757	0	0	0.80095	0.270654	PDGFRA;EGF
mTOR signaling pathway	1/113	0.714472	0.771757	0	0	0.801859	0.269594	PRKAA2
Fas signaling pathway	1/115	0.720755	0.776813	0	0	0.787711	0.257941	C2
Focal adhesion	2/233	0.728894	0.781483	0	0	0.776401	0.245519	PDGFRA;EGF
Prolactin regulation of apoptosis	1/118	0.729921	0.781483	0	0	0.767396	0.241591	NOS2
p53 activity regulation	1/118	0.729921	0.781483	0	0	0.767396	0.241591	SESN3
Immunoregulatory interactions between a lymphoid and a non-lymphoid cell	1/119	0.73291	0.782954	0	0	0.760854	0.236422	IFITM1
Interleukin-1 regulation of extracellular matrix	1/120	0.735865	0.784053	0	0	0.754422	0.231387	NOS2
Cell cycle	4/453	0.737328	0.784053	0	0	0.797286	0.242951	PRKAR2B;HJURP;TBC1D8;NEK2
Notch signaling pathway	1/121	0.738788	0.784053	0	0	0.748097	0.226482	LNX1
Rho GTPase cycle	1/123	0.744538	0.78843	0	0	0.735759	0.217042	ARHGAP28
Apoptosis	2/242	0.747938	0.790304	0	0	0.746942	0.216939	PRKAR2B;TNFRSF25
Factors involved in megakaryocyte development and platelet production	1/125	0.750162	0.790932	0	0	0.723818	0.208073	PRKAR2B
Disease	6/674	0.755167	0.794481	0	0	0.802171	0.225263	NR4A1;NOS2;PRKAR2B;NOS3;EGF;HSPG2
Cell-cell communication	1/129	0.761042	0.79893	0	0	0.701056	0.191435	CLDN7
Parkinson's disease	1/131	0.766304	0.802716	0	0	0.6902	0.183715	NDUFV2
Tight junction	1/133	0.771451	0.804632	0	0	0.679673	0.176363	CLDN7
Membrane trafficking	1/133	0.771451	0.804632	0	0	0.679673	0.176363	TPD52
Immune system	9/998	0.774318	0.805889	0	0	0.810427	0.207285	NR4A1;IFITM1;MEF2C;INPP5D;LCP2;AGER;C2;RAPGEF4;HLA-DQB1
Oxidative phosphorylation	1/136	0.77896	0.808984	0	0	0.664468	0.165981	NDUFV2
Adrenergic pathway	1/137	0.781408	0.809793	0	0	0.659549	0.162683	RGS14
Biological oxidations	1/139	0.786224	0.811316	0	0	0.649924	0.156316	SULT1C4
T cell receptor signaling pathway	1/139	0.786224	0.811316	0	0	0.649924	0.156316	LCP2
Interleukin-4 regulation of apoptosis	2/267	0.794922	0.81855	0	0	0.67561	0.15506	RASA2;HLA-DQB1
Signaling by the B cell receptor (BCR)	1/151	0.812978	0.835369	0	0	0.597565	0.123727	NR4A1
EGFR1 pathway	1/152	0.81505	0.835728	0	0	0.593577	0.12139	SLC16A7
Phagosome	1/154	0.819128	0.838137	0	0	0.585758	0.116868	HLA-DQB1
Integrin signaling pathway	1/155	0.821133	0.83842	0	0	0.581925	0.11468	TSPAN13
Developmental biology	3/420	0.843895	0.859851	0	0	0.641945	0.108956	MEF2C;CD72;ST8SIA4
Alzheimer's disease	1/169	0.846987	0.861192	0	0	0.533051	0.0885238	NDUFV2
Huntington's disease	1/184	0.870571	0.88332	0	0	0.488984	0.0677759	NDUFV2
Axon guidance	2/325	0.875341	0.886306	0	0	0.552646	0.07358	CD72;ST8SIA4
Chemokine signaling pathway	1/189	0.877599	0.88674	0	0	0.475857	0.0621307	GNB3
Jak-STAT signaling pathway	1/199	0.890534	0.89794	0	0	0.451594	0.0523548	PTPN22
Wnt signaling pathway	1/231	0.92346	0.929208	0	0	0.388128	0.0309056	PRICKLE1
Protein metabolism	2/442	0.957039	0.961002	0	0	0.403253	0.0177074	B3GNT7;PIGL
Generic transcription pathway	1/377	0.98515	0.987185	0	0	0.235646	0.0035256	NR4A1
Gene expression	1/968	0.99998	0.99998	0	0	0.0888357	1.81897e-06	NR4A1
