# Supplementary material for: Different PfEMP1-expressing Plasmodium falciparum variants induce divergent endothelial transcriptional responses during co-culture
Source: PLoS One. 2023 Nov 30;18(11):e0295053. doi: 10.1371/journal.pone.0295053 (PMC10688957; doi:10.1371/journal.pone.0295053)
Supplement: S6 File — (ZIP) [file pone.0295053.s015.zip › Suppl File 6 R5 cluster 2 KEGG_2021_Human_table.xlsx]

## Sheet: KEGG_2021_Human_table
Term	Overlap	P-value	Adjusted P-value	Old P-value	Old Adjusted P-value	Odds Ratio	Combined Score	Genes
Phospholipase D signaling pathway	8/148	0.000237879	0.0435318	0	0	5.2938	44.1701	PDGFRA;CYTH4;LPAR5;LPAR6;EGF;DGKA;JMJD7-PLA2G4B;RAPGEF4
Glutamatergic synapse	6/114	0.00164558	0.15057	0	0	5.10696	32.7339	GRIA2;GRIN3B;JMJD7-PLA2G4B;GNB3;SLC17A7;SHANK1
Glycerolipid metabolism	4/61	0.00455523	0.277869	0	0	6.40773	34.5472	LIPC;DGKA;PNPLA3;LPIN2
HIF-1 signaling pathway	5/109	0.0071322	0.326298	0	0	4.39982	21.7489	NOS2;EGF;NOS3;ALDOC;ENO2
Nicotine addiction	3/40	0.00961543	0.351925	0	0	7.37688	34.2611	GRIA2;GRIN3B;SLC17A7
Neuroactive ligand-receptor interaction	9/341	0.0134996	0.380127	0	0	2.4986	10.7567	GRIA2;ADCYAP1R1;GRIN3B;EDNRB;CALCRL;LPAR6;ADM;NMUR1;MCHR1
Ras signaling pathway	7/232	0.0145404	0.380127	0	0	2.85623	12.0842	PDGFRA;RASA4;EGF;JMJD7-PLA2G4B;RASA2;GNB3;PLA1A
Apelin signaling pathway	5/137	0.0178565	0.400568	0	0	3.46159	13.9343	MEF2C;PRKAA2;NOS2;NOS3;GNB3
Choline metabolism in cancer	4/98	0.0230656	0.400568	0	0	3.87825	14.6187	PDGFRA;EGF;DGKA;JMJD7-PLA2G4B
Glycerophospholipid metabolism	4/98	0.0230656	0.400568	0	0	3.87825	14.6187	DGKA;JMJD7-PLA2G4B;LPIN2;PLA1A
Arginine biosynthesis	2/22	0.0240779	0.400568	0	0	9.06422	33.7775	NOS2;NOS3
Rap1 signaling pathway	6/210	0.0289509	0.441501	0	0	2.69049	9.53013	PDGFRA;LPAR5;RGS14;EGF;LCP2;RAPGEF4
Fc epsilon RI signaling pathway	3/68	0.0390403	0.549567	0	0	4.19319	13.5992	JMJD7-PLA2G4B;INPP5D;LCP2
PI3K-Akt signaling pathway	8/354	0.0426299	0.557234	0	0	2.11953	6.68755	PDGFRA;NR4A1;PRKAA2;LPAR5;LPAR6;NOS3;EGF;GNB3
Fructose and mannose metabolism	2/33	0.0508838	0.610133	0	0	5.84463	17.4065	PFKFB4;ALDOC
Relaxin signaling pathway	4/129	0.0542944	0.610133	0	0	2.91185	8.4832	EDNRB;NOS2;NOS3;GNB3
Vascular smooth muscle contraction	4/133	0.0594367	0.610133	0	0	2.82099	7.96321	CALCRL;JMJD7-PLA2G4B;KCNMB4;ADM
B cell receptor signaling pathway	3/81	0.0600131	0.610133	0	0	3.49202	9.82374	IFITM1;CD72;INPP5D
Insulin secretion	3/86	0.0692277	0.666772	0	0	3.28083	8.76097	ADCYAP1R1;KCNMB4;RAPGEF4
Spinocerebellar ataxia	4/143	0.0733808	0.671434	0	0	2.61671	6.83508	GRIA2;GRIN3B;KCNC3;VLDLR
Retrograde endocannabinoid signaling	4/148	0.0809227	0.697065	0	0	2.52521	6.34903	GRIA2;GNB3;SLC17A7;NDUFV2
ABC transporters	2/45	0.0876651	0.697065	0	0	4.21101	10.2506	ABCB4;ABCA7
Oxytocin signaling pathway	4/154	0.0904584	0.697065	0	0	2.42346	5.82324	MEF2C;PRKAA2;NOS3;JMJD7-PLA2G4B
Circadian entrainment	3/97	0.0915642	0.697065	0	0	2.89528	6.9218	GRIA2;ADCYAP1R1;GNB3
Cocaine addiction	2/49	0.101261	0.697065	0	0	3.85184	8.82093	GRIA2;GRIN3B
Arginine and proline metabolism	2/50	0.104747	0.697065	0	0	3.77141	8.50909	NOS2;NOS3
Cholesterol metabolism	2/50	0.104747	0.697065	0	0	3.77141	8.50909	CETP;LIPC
MAPK signaling pathway	6/294	0.106655	0.697065	0	0	1.89759	4.2471	PDGFRA;NR4A1;MEF2C;EGF;JMJD7-PLA2G4B;RASA2
cGMP-PKG signaling pathway	4/167	0.112852	0.703891	0	0	2.2287	4.8623	MEF2C;EDNRB;NOS3;KCNMB4
Glycosaminoglycan biosynthesis	2/53	0.115392	0.703891	0	0	3.54902	7.66382	CHST6;B3GNT7
Calcium signaling pathway	5/240	0.126005	0.743837	0	0	1.93419	4.00654	PDGFRA;EDNRB;NOS2;NOS3;EGF
Leukocyte transendothelial migration	3/114	0.13101	0.749214	0	0	2.44974	4.97906	CLDN7;THY1;RAPGEF4
VEGF signaling pathway	2/59	0.137437	0.758033	0	0	3.17447	6.30002	NOS3;JMJD7-PLA2G4B
Long-term depression	2/60	0.141197	0.758033	0	0	3.11958	6.10689	GRIA2;JMJD7-PLA2G4B
Arachidonic acid metabolism	2/61	0.144979	0.758033	0	0	3.06655	5.92202	JMJD7-PLA2G4B;GPX7
Thiamine metabolism	1/15	0.15293	0.774276	0	0	6.44684	12.1057	AK8
Platelet activation	3/124	0.156548	0.774276	0	0	2.24614	4.16524	NOS3;JMJD7-PLA2G4B;LCP2
Glycolysis / Gluconeogenesis	2/67	0.16808	0.785184	0	0	2.78264	4.96232	ALDOC;ENO2
Nitrogen metabolism	1/17	0.171478	0.785184	0	0	5.64041	9.94575	CA3
Pathogenic Escherichia coli infection	4/197	0.172481	0.785184	0	0	1.87939	3.30296	MYO1E;CYTH4;LPAR5;CLDN7
Amphetamine addiction	2/69	0.175916	0.785184	0	0	2.6993	4.69071	GRIA2;GRIN3B
Adherens junction	2/71	0.183808	0.799128	0	0	2.6208	4.43927	SNAI1;LMO7
Melanoma	2/72	0.187773	0.799128	0	0	2.58322	4.32049	PDGFRA;EGF
Fluid shear stress and atherosclerosis	3/139	0.197372	0.808952	0	0	1.99688	3.24027	MEF2C;PRKAA2;NOS3
Glioma	2/75	0.199738	0.808952	0	0	2.47669	3.98932	PDGFRA;EGF
Pertussis	2/76	0.203746	0.808952	0	0	2.44309	3.88667	NOS2;C2
Leishmaniasis	2/77	0.207764	0.808952	0	0	2.4104	3.78759	NOS2;HLA-DQB1
cAMP signaling pathway	4/216	0.214831	0.819044	0	0	1.70929	2.62873	GRIA2;ADCYAP1R1;GRIN3B;RAPGEF4
Cell adhesion molecules	3/148	0.222988	0.832791	0	0	1.87208	2.80931	MPZ;CLDN7;HLA-DQB1
Peroxisome	2/82	0.227963	0.834344	0	0	2.25917	3.34035	NOS2;PIPOX
Vitamin digestion and absorption	1/24	0.233266	0.837014	0	0	3.92237	5.70931	FOLH1
alpha-Linolenic acid metabolism	1/25	0.241711	0.843736	0	0	3.75875	5.33748	JMJD7-PLA2G4B
Glycosylphosphatidylinositol (GPI)-anchor biosynthesis	1/26	0.250062	0.843736	0	0	3.60822	5.00116	PIGL
Gap junction	2/88	0.252366	0.843736	0	0	2.10092	2.8927	PDGFRA;EGF
GABAergic synapse	2/89	0.256442	0.843736	0	0	2.07666	2.82603	SLC12A5;GNB3
Linoleic acid metabolism	1/29	0.274572	0.843736	0	0	3.22114	4.16346	JMJD7-PLA2G4B
Staphylococcus aureus infection	2/95	0.280907	0.843736	0	0	1.94209	2.46594	HLA-DQB1;C2
Pentose phosphate pathway	1/30	0.282563	0.843736	0	0	3.1099	3.93047	ALDOC
Fc gamma R-mediated phagocytosis	2/97	0.289053	0.843736	0	0	1.90101	2.35943	INPP5D;JMJD7-PLA2G4B
Phosphatidylinositol signaling system	2/97	0.289053	0.843736	0	0	1.90101	2.35943	DGKA;INPP5D
Prostate cancer	2/97	0.289053	0.843736	0	0	1.90101	2.35943	PDGFRA;EGF
Asthma	1/31	0.290466	0.843736	0	0	3.00609	3.71633	HLA-DQB1
Circadian rhythm	1/31	0.290466	0.843736	0	0	3.00609	3.71633	PRKAA2
AGE-RAGE signaling pathway in diabetic complications	2/100	0.301251	0.85918	0	0	1.84254	2.2107	NOS3;AGER
Longevity regulating pathway	2/102	0.309364	0.85918	0	0	1.8055	2.11828	PRKAA2;SESN3
Insulin resistance	2/108	0.333579	0.85918	0	0	1.70279	1.86945	PRKAA2;NOS3
African trypanosomiasis	1/37	0.336101	0.85918	0	0	2.50431	2.73056	HBA2
Alanine, aspartate and glutamate metabolism	1/37	0.336101	0.85918	0	0	2.50431	2.73056	FOLH1
Allograft rejection	1/38	0.343417	0.85918	0	0	2.4365	2.60416	HLA-DQB1
Toxoplasmosis	2/112	0.349589	0.85918	0	0	1.64053	1.7242	NOS2;HLA-DQB1
Serotonergic synapse	2/113	0.353572	0.85918	0	0	1.62567	1.69016	JMJD7-PLA2G4B;GNB3
Transcriptional misregulation in cancer	3/192	0.353903	0.85918	0	0	1.43303	1.48854	MEF2C;ETV1;BAIAP3
Glycine, serine and threonine metabolism	1/40	0.35781	0.85918	0	0	2.31132	2.37547	PIPOX
Bladder cancer	1/41	0.364888	0.85918	0	0	2.25342	2.27182	EGF
Pathways in cancer	7/531	0.367651	0.85918	0	0	1.20768	1.20843	PDGFRA;EDNRB;LPAR5;NOS2;LPAR6;EGF;GNB3
Graft-versus-host disease	1/42	0.371889	0.85918	0	0	2.19835	2.17452	HLA-DQB1
Amyotrophic lateral sclerosis	5/364	0.371928	0.85918	0	0	1.25808	1.24431	GRIA2;NOS2;DNAH8;GPX7;NDUFV2
Type I diabetes mellitus	1/43	0.378813	0.85918	0	0	2.1459	2.08305	HLA-DQB1
AMPK signaling pathway	2/120	0.381198	0.85918	0	0	1.52869	1.47432	PFKFB4;PRKAA2
Diabetic cardiomyopathy	3/203	0.386766	0.85918	0	0	1.35346	1.2857	NOS3;NDUFV2;AGER
Intestinal immune network for IgA production	1/48	0.412308	0.85918	0	0	1.91713	1.69854	HLA-DQB1
Purine metabolism	2/129	0.415959	0.85918	0	0	1.41971	1.24532	ADA2;AK8
Ether lipid metabolism	1/49	0.418788	0.85918	0	0	1.87709	1.6338	JMJD7-PLA2G4B
Lipid and atherosclerosis	3/215	0.422154	0.85918	0	0	1.27606	1.10046	NOS3;VLDLR;AGER
FoxO signaling pathway	2/131	0.423553	0.85918	0	0	1.39755	1.20061	PRKAA2;EGF
Natural killer cell mediated cytotoxicity	2/131	0.423553	0.85918	0	0	1.39755	1.20061	RAET1G;LCP2
Pathways of neurodegeneration	6/475	0.424116	0.85918	0	0	1.15443	0.990215	GRIA2;NOS2;DNAH8;GPX7;NDUFV2;AGER
Malaria	1/50	0.425197	0.85918	0	0	1.83869	1.57245	HBA2
Dopaminergic synapse	2/132	0.42733	0.85918	0	0	1.38673	1.179	GRIA2;GNB3
Regulation of actin cytoskeleton	3/218	0.430899	0.85918	0	0	1.25806	1.05914	PDGFRA;LPAR5;EGF
Ovarian steroidogenesis	1/51	0.431536	0.85918	0	0	1.80183	1.51426	JMJD7-PLA2G4B
Huntington disease	4/306	0.43524	0.85918	0	0	1.19438	0.993556	GRIA2;DNAH8;GPX7;NDUFV2
Systemic lupus erythematosus	2/135	0.438586	0.85918	0	0	1.35525	1.11699	C2;HLA-DQB1
Autoimmune thyroid disease	1/53	0.444005	0.85918	0	0	1.73235	1.40653	HLA-DQB1
Insulin signaling pathway	2/137	0.446022	0.85918	0	0	1.33503	1.07789	PRKAA2;PRKAR2B
Glutathione metabolism	1/57	0.468133	0.876845	0	0	1.60828	1.22069	GPX7
Endometrial cancer	1/58	0.474	0.876845	0	0	1.57999	1.17954	EGF
Viral myocarditis	1/60	0.485542	0.876845	0	0	1.52628	1.10272	HLA-DQB1
Lysine degradation	1/63	0.502384	0.876845	0	0	1.4522	0.999682	PIPOX
mTOR signaling pathway	2/154	0.50691	0.876845	0	0	1.18469	0.804907	PRKAA2;LPIN2
Non-alcoholic fatty liver disease	2/155	0.510355	0.876845	0	0	1.17689	0.791634	PRKAA2;NDUFV2
Cortisol synthesis and secretion	1/65	0.513306	0.876845	0	0	1.40668	0.93809	NR4A1
Inflammatory bowel disease	1/65	0.513306	0.876845	0	0	1.40668	0.93809	HLA-DQB1
Hepatitis C	2/157	0.517198	0.876845	0	0	1.16159	0.765867	EGF;CLDN7
Long-term potentiation	1/67	0.523989	0.876845	0	0	1.36391	0.881476	GRIA2
JAK-STAT signaling pathway	2/162	0.534028	0.876845	0	0	1.125	0.70572	PDGFRA;EGF
Adipocytokine signaling pathway	1/69	0.534439	0.876845	0	0	1.32366	0.829326	PRKAA2
Renin secretion	1/69	0.534439	0.876845	0	0	1.32366	0.829326	ADCYAP1R1
Central carbon metabolism in cancer	1/70	0.539578	0.876845	0	0	1.30441	0.804783	PDGFRA
Non-small cell lung cancer	1/72	0.549687	0.876845	0	0	1.26754	0.758506	EGF
p53 signaling pathway	1/73	0.554658	0.876845	0	0	1.24987	0.73668	SESN3
Inositol phosphate metabolism	1/73	0.554658	0.876845	0	0	1.24987	0.73668	INPP5D
Tight junction	2/169	0.55691	0.876845	0	0	1.07746	0.630692	PRKAA2;CLDN7
Thyroid hormone synthesis	1/75	0.564437	0.876845	0	0	1.21597	0.695445	GPX7
Pancreatic cancer	1/76	0.569246	0.876845	0	0	1.1997	0.675959	EGF
Synaptic vesicle cycle	1/78	0.578707	0.876845	0	0	1.16842	0.639076	SLC17A7
Antigen processing and presentation	1/78	0.578707	0.876845	0	0	1.16842	0.639076	HLA-DQB1
RNA degradation	1/79	0.583359	0.876845	0	0	1.15338	0.621615	ENO2
Tuberculosis	2/180	0.591238	0.876845	0	0	1.01031	0.530953	NOS2;HLA-DQB1
Alcoholism	2/186	0.609116	0.876845	0	0	0.977064	0.484376	GRIN3B;GNB3
Complement and coagulation cascades	1/85	0.610219	0.876845	0	0	1.07067	0.528843	C2
ErbB signaling pathway	1/85	0.610219	0.876845	0	0	1.07067	0.528843	EGF
Taste transduction	1/86	0.614525	0.876845	0	0	1.05802	0.515156	GNB3
Colorectal cancer	1/86	0.614525	0.876845	0	0	1.05802	0.515156	EGF
ECM-receptor interaction	1/88	0.622995	0.876845	0	0	1.03359	0.489113	HSPG2
PD-L1 expression and PD-1 checkpoint pathway in cancer	1/89	0.62716	0.876845	0	0	1.02179	0.476721	EGF
Bile secretion	1/90	0.63128	0.876845	0	0	1.01026	0.464726	ABCB4
Hypertrophic cardiomyopathy	1/90	0.63128	0.876845	0	0	1.01026	0.464726	PRKAA2
Morphine addiction	1/91	0.635354	0.876845	0	0	0.998985	0.453113	GNB3
Small cell lung cancer	1/92	0.639383	0.876845	0	0	0.987957	0.441865	NOS2
Th1 and Th2 cell differentiation	1/92	0.639383	0.876845	0	0	0.987957	0.441865	HLA-DQB1
GnRH signaling pathway	1/93	0.643368	0.876845	0	0	0.977169	0.430968	JMJD7-PLA2G4B
Rheumatoid arthritis	1/93	0.643368	0.876845	0	0	0.977169	0.430968	HLA-DQB1
Focal adhesion	2/201	0.6512	0.876845	0	0	0.902725	0.387214	PDGFRA;EGF
Aldosterone synthesis and secretion	1/98	0.662646	0.876845	0	0	0.926564	0.381295	NR4A1
Inflammatory mediator regulation of TRP channels	1/98	0.662646	0.876845	0	0	0.926564	0.381295	JMJD7-PLA2G4B
Hematopoietic cell lineage	1/99	0.666375	0.876845	0	0	0.917063	0.372238	HLA-DQB1
Melanogenesis	1/101	0.673711	0.876845	0	0	0.89863	0.354918	EDNRB
Amoebiasis	1/102	0.677318	0.876845	0	0	0.889688	0.346635	NOS2
Chagas disease	1/102	0.677318	0.876845	0	0	0.889688	0.346635	NOS2
Protein digestion and absorption	1/103	0.680886	0.876845	0	0	0.88092	0.338591	SLC7A8
T cell receptor signaling pathway	1/104	0.684414	0.876845	0	0	0.872323	0.330778	LCP2
Parathyroid hormone synthesis, secretion and action	1/106	0.691355	0.876845	0	0	0.855621	0.315811	MEF2C
Th17 cell differentiation	1/107	0.694768	0.876845	0	0	0.847506	0.308642	HLA-DQB1
Glucagon signaling pathway	1/107	0.694768	0.876845	0	0	0.847506	0.308642	PRKAA2
Human cytomegalovirus infection	2/225	0.710961	0.889445	0	0	0.804583	0.274474	PDGFRA;GNB3
Cholinergic synapse	1/113	0.714472	0.889445	0	0	0.801859	0.269594	GNB3
Thermogenesis	2/232	0.726705	0.898561	0	0	0.779817	0.248945	PRKAA2;NDUFV2
Sphingolipid signaling pathway	1/119	0.73291	0.900151	0	0	0.760854	0.236422	NOS3
Osteoclast differentiation	1/127	0.755662	0.916652	0	0	0.712256	0.199546	LCP2
Endocytosis	2/252	0.767744	0.916652	0	0	0.716697	0.189422	PDGFRA;CYTH4
Oxidative phosphorylation	1/133	0.771451	0.916652	0	0	0.679673	0.176363	NDUFV2
Alzheimer disease	3/369	0.774746	0.916652	0	0	0.733323	0.187159	NOS2;NDUFV2;AGER
Autophagy	1/137	0.781408	0.916652	0	0	0.659549	0.162683	PRKAA2
Yersinia infection	1/137	0.781408	0.916652	0	0	0.659549	0.162683	LCP2
Estrogen signaling pathway	1/137	0.781408	0.916652	0	0	0.659549	0.162683	NOS3
Breast cancer	1/147	0.804452	0.926424	0	0	0.614061	0.133616	EGF
Prion disease	2/273	0.804986	0.926424	0	0	0.660449	0.143272	GRIN3B;NDUFV2
Gastric cancer	1/149	0.808762	0.926424	0	0	0.605702	0.12856	EGF
Adrenergic signaling in cardiomyocytes	1/150	0.810882	0.926424	0	0	0.601606	0.126117	RAPGEF4
Phagosome	1/152	0.81505	0.926424	0	0	0.593577	0.12139	HLA-DQB1
Cushing syndrome	1/155	0.821133	0.927576	0	0	0.581925	0.11468	NR4A1
Necroptosis	1/159	0.828934	0.930644	0	0	0.567077	0.106392	JMJD7-PLA2G4B
Hepatitis B	1/162	0.834562	0.931249	0	0	0.556425	0.100629	HSPG2
Wnt signaling pathway	1/166	0.84178	0.93361	0	0	0.542826	0.0934945	PRICKLE1
Influenza A	1/172	0.852023	0.939279	0	0	0.523619	0.0838531	HLA-DQB1
MicroRNAs in cancer	2/310	0.857887	0.94008	0	0	0.580007	0.0889053	MIR126;PDGFRA
Neutrophil extracellular trap formation	1/189	0.877599	0.944062	0	0	0.475857	0.0621307	AGER
Chemokine signaling pathway	1/192	0.881632	0.944062	0	0	0.468311	0.0589984	GNB3
Human papillomavirus infection	2/331	0.881755	0.944062	0	0	0.5424	0.0682559	HES7;EGF
Kaposi sarcoma-associated herpesvirus infection	1/193	0.882946	0.944062	0	0	0.465849	0.0579939	GNB3
Epstein-Barr virus infection	1/202	0.894143	0.944062	0	0	0.444785	0.0497669	HLA-DQB1
Viral carcinogenesis	1/203	0.895319	0.944062	0	0	0.442561	0.0489362	RASA2
Proteoglycans in cancer	1/205	0.897633	0.944062	0	0	0.438177	0.0473206	HSPG2
Human immunodeficiency virus 1 infection	1/212	0.905337	0.946724	0	0	0.423489	0.0421151	GNB3
Human T-cell leukemia virus 1 infection	1/219	0.912464	0.947788	0	0	0.409744	0.0375353	HLA-DQB1
Coronavirus disease	1/232	0.924312	0.947788	0	0	0.386428	0.030414	C2
Chemical carcinogenesis	1/239	0.930016	0.947788	0	0	0.374928	0.0272024	EGF
Shigellosis	1/246	0.935292	0.947788	0	0	0.364085	0.0243562	CYTH4
Salmonella infection	1/249	0.93743	0.947788	0	0	0.359626	0.0232367	CYTH4
Parkinson disease	1/249	0.93743	0.947788	0	0	0.359626	0.0232367	NDUFV2
Cytokine-cytokine receptor interaction	1/295	0.962645	0.967934	0	0	0.302643	0.0115218	TNFRSF25
Herpes simplex virus 1 infection	1/498	0.996219	0.996219	0	0	0.177163	0.000671192	HLA-DQB1
