# Supplementary material for: Different PfEMP1-expressing Plasmodium falciparum variants induce divergent endothelial transcriptional responses during co-culture
Source: PLoS One. 2023 Nov 30;18(11):e0295053. doi: 10.1371/journal.pone.0295053 (PMC10688957; doi:10.1371/journal.pone.0295053)
Supplement: S6 File — (ZIP) [file pone.0295053.s015.zip › Suppl File 6 R5 cluster 2 WikiPathway_2021_Human_table.xlsx]

## Sheet: WikiPathway_2021_Human_table
Term	Overlap	P-value	Adjusted P-value	Old P-value	Old Adjusted P-value	Odds Ratio	Combined Score	Genes
Effects of nitric oxide WP1995	2/8	0.00322861	0.239678	0	0	30.2355	173.422	NOS2;NOS3
Somitogenesis in the context of spondylocostal dysostosis WP4785	2/9	0.00412106	0.239678	0	0	25.9148	142.315	HES7;TBX6
Endothelin Pathways WP2197	3/33	0.0056169	0.239678	0	0	9.10138	47.1631	CALCRL;EDNRB;NOS3
Gene regulatory network modelling somitogenesis WP2854	2/11	0.0062055	0.239678	0	0	20.1539	102.429	HES7;TBX6
Focal Adhesion-PI3K-Akt-mTOR-signaling pathway WP3932	9/303	0.00654859	0.239678	0	0	2.82706	14.2159	PDGFRA;PFKFB4;PRKAA2;LPAR5;NOS2;LPAR6;NOS3;EGF;GNB3
NO metabolism in cystic fibrosis WP4947	2/13	0.00867416	0.264562	0	0	16.4879	78.2748	NOS2;NOS3
Metabolic pathway of LDL, HDL and TG, including diseases WP4522	2/16	0.0130591	0.318964	0	0	12.9528	56.1928	CETP;LIPC
Ras signaling WP4223	6/184	0.0163342	0.318964	0	0	3.08758	12.7038	PDGFRA;RASA4;JMJD7-PLA2G4B;RASA2;GNB3;PLA1A
Corticotropin-releasing hormone signaling pathway WP2355	4/93	0.0194428	0.318964	0	0	4.09717	16.144	NR4A1;PRKAA2;NOS3;GNB3
Cardiac Progenitor Differentiation WP2406	3/53	0.0205509	0.318964	0	0	5.4553	21.193	PDGFRA;MEF2C;THY1
Mesodermal commitment pathway WP2857	5/147	0.0234019	0.318964	0	0	3.21618	12.0766	HES7;MACF1;SCHIP1;SNAI1;TBX6
PI3K/AKT/mTOR - VitD3 signaling WP4141	2/22	0.0240779	0.318964	0	0	9.06422	33.7775	PFKFB4;PRKAA2
Angiogenesis WP1539	2/24	0.0283594	0.318964	0	0	8.23937	29.3552	PDGFRA;NOS3
Urea cycle and associated pathways WP4595	2/24	0.0283594	0.318964	0	0	8.23937	29.3552	NOS2;NOS3
GPCRs, Class B Secretin-like WP334	2/24	0.0283594	0.318964	0	0	8.23937	29.3552	ADCYAP1R1;CALCRL
Myometrial relaxation and contraction pathways WP289	5/156	0.0292528	0.318964	0	0	3.0231	10.6769	RGS14;PRKAR2B;NOS3;GNB3;ADM
Modulators of TCR signaling and T cell activation WP5072	3/61	0.0296305	0.318964	0	0	4.70094	16.5424	DGKA;RASA2;LCP2
AGE/RAGE pathway WP2324	3/66	0.0362139	0.368175	0	0	4.32675	14.3575	NOS2;NOS3;AGER
Statin inhibition of cholesterol production WP430	2/29	0.0402547	0.368331	0	0	6.71186	21.562	CETP;LIPC
Lipid Metabolism Pathway WP3965	2/29	0.0402547	0.368331	0	0	6.71186	21.562	PRKAA2;PRKAR2B
Hair Follicle Development: Organogenesis - Part 2 of 3 WP2839	2/32	0.0481403	0.419508	0	0	6.03976	18.3224	PDGFRA;SNAI1
GABA metabolism (aka GHB) WP4157	1/5	0.0538083	0.447587	0	0	22.5753	65.9726	ADHFE1
Pathways in clear cell renal cell carcinoma WP4018	3/85	0.067336	0.504437	0	0	3.32101	8.96028	PDGFRA;ALDOC;ENO2
Cerebral organic acidurias, including diseases WP4519	1/7	0.0745156	0.504437	0	0	15.0487	39.0777	ADHFE1
Allograft Rejection WP2328	3/89	0.0750455	0.504437	0	0	3.1659	8.1986	PDGFRA;HLA-DQB1;C2
Male infertility WP4673	4/146	0.0778612	0.504437	0	0	2.56103	6.53788	FOLH1;NOS2;NOS3;SLC16A7
PI3K-Akt signaling pathway WP4172	7/340	0.0824969	0.504437	0	0	1.91923	4.78847	PDGFRA;PRKAA2;LPAR5;LPAR6;NOS3;EGF;GNB3
Glycolysis and Gluconeogenesis WP534	2/45	0.0876651	0.504437	0	0	4.21101	10.2506	ALDOC;ENO2
Pathways Regulating Hippo Signaling WP4540	3/98	0.0937273	0.504437	0	0	2.86466	6.7817	PDGFRA;PRKAA2;PRKAR2B
NO/cGMP/PKG mediated Neuroprotection WP4008	2/47	0.0943915	0.504437	0	0	4.02345	9.49655	NOS2;NOS3
Energy Metabolism WP1541	2/47	0.0943915	0.504437	0	0	4.02345	9.49655	MEF2C;PRKAA2
Supression of HMGB1 mediated inflammation by THBD WP4479	1/9	0.0947718	0.504437	0	0	11.2854	26.5916	AGER
Composition of Lipid Particles WP3601	1/9	0.0947718	0.504437	0	0	11.2854	26.5916	CETP
Sudden Infant Death Syndrome (SIDS) Susceptibility Pathways WP706	4/158	0.0971017	0.504437	0	0	2.36003	5.50358	MEF2C;ADCYAP1R1;PRKAR2B;GNB3
Neural Crest Differentiation WP2064	3/101	0.100342	0.504437	0	0	2.77654	6.38376	MPZ;SNAI1;TBX6
EGF/EGFR signaling pathway WP437	4/162	0.103967	0.504437	0	0	2.29981	5.20604	MEF2C;NOS3;EGF;INPP5D
Aspirin and miRNAs WP4707	1/10	0.104734	0.504437	0	0	10.0309	22.6332	NOS3
Synaptic signaling pathways associated with autism spectrum disorder WP4539	2/50	0.104747	0.504437	0	0	3.77141	8.50909	GRIN3B;PRKAA2
SRF and miRs in Smooth Muscle Differentiation and Proliferation WP1991	1/11	0.114587	0.511448	0	0	9.0274	19.5572	MEF2C
Nucleotide GPCRs WP80	1/11	0.114587	0.511448	0	0	9.0274	19.5572	LPAR6
Glycolysis in senescence WP5049	1/11	0.114587	0.511448	0	0	9.0274	19.5572	ALDOC
Mammary gland development pathway - Puberty (Stage 2 of 4) WP2814	1/13	0.13397	0.557192	0	0	7.52207	15.1204	EGF
Cell Differentiation - Index WP2029	1/13	0.13397	0.557192	0	0	7.52207	15.1204	MEF2C
Neuroinflammation WP4919	1/13	0.13397	0.557192	0	0	7.52207	15.1204	NOS2
Kit receptor signaling pathway WP304	2/59	0.137437	0.558911	0	0	3.17447	6.30002	INPP5D;SNAI1
Osteoblast Signaling WP322	1/14	0.143502	0.570889	0	0	6.9431	13.4794	PDGFRA
ERK Pathway in Huntington's Disease WP3853	1/15	0.15293	0.572597	0	0	6.44684	12.1057	EGF
GPCRs, Class A Rhodopsin-like WP455	5/257	0.154314	0.572597	0	0	1.80214	3.36778	EDNRB;LPAR5;LPAR6;NMUR1;MCHR1
Endochondral Ossification with Skeletal Dysplasias WP4808	2/64	0.156447	0.572597	0	0	2.91773	5.41249	ADAMTS4;MEF2C
Endochondral Ossification WP474	2/64	0.156447	0.572597	0	0	2.91773	5.41249	ADAMTS4;MEF2C
ACE Inhibitor Pathway WP554	1/17	0.171478	0.5958	0	0	5.64041	9.94575	NOS3
Sulfation Biotransformation Reaction WP692	1/17	0.171478	0.5958	0	0	5.64041	9.94575	SULT1C4
Adipogenesis WP236	3/130	0.172554	0.5958	0	0	2.13937	3.75897	MEF2C;PNPLA3;LPIN2
TGF-B Signaling in Thyroid Cells for Epithelial-Mesenchymal Transition WP3859	1/18	0.180599	0.597251	0	0	5.30835	9.08512	SNAI1
LTF danger signal response pathway WP4478	1/19	0.189621	0.597251	0	0	5.01319	8.33559	AGER
Cell Differentiation - Index expanded WP2023	1/19	0.189621	0.597251	0	0	5.01319	8.33559	MEF2C
Extracellular vesicles in the crosstalk of cardiac cells WP4300	1/19	0.189621	0.597251	0	0	5.01319	8.33559	EGF
Farnesoid X receptor pathway WP2879	1/19	0.189621	0.597251	0	0	5.01319	8.33559	ABCB4
Ectoderm Differentiation WP2858	3/138	0.194572	0.597251	0	0	2.01178	3.29319	GRAMD1B;SCHIP1;ST8SIA4
Imatinib and Chronic Myeloid Leukemia WP3640	1/20	0.198543	0.597251	0	0	4.7491	7.6781	PDGFRA
Leptin signaling pathway WP2034	2/76	0.203746	0.597251	0	0	2.44309	3.88667	PRKAA2;NOS3
Brain-derived neurotrophic factor (BDNF) signaling pathway WP2380	3/144	0.211517	0.597251	0	0	1.92558	2.9913	GRIA2;MEF2C;PRKAA2
Complement Activation WP545	1/22	0.216096	0.597251	0	0	4.29637	6.58217	C2
PKC-gamma calcium signaling pathway in ataxia WP4760	1/22	0.216096	0.597251	0	0	4.29637	6.58217	GRIA2
Glycerolipids and Glycerophospholipids WP4722	1/22	0.216096	0.597251	0	0	4.29637	6.58217	PNPLA3
Immune response to tuberculosis WP4197	1/23	0.224729	0.597251	0	0	4.10087	6.12204	IFITM1
Calcium Regulation in the Cardiac Cell WP536	3/150	0.22877	0.597251	0	0	1.84642	2.72355	RGS14;PRKAR2B;GNB3
Triacylglyceride synthesis WP325	1/24	0.233266	0.597251	0	0	3.92237	5.70931	LIPC
miRNA regulation of p53 pathway in prostate cancer WP3982	1/24	0.233266	0.597251	0	0	3.92237	5.70931	SESN3
EGFR Tyrosine Kinase Inhibitor Resistance WP4806	2/84	0.236083	0.597251	0	0	2.20385	3.18142	PDGFRA;EGF
Differentiation of white and brown adipocyte WP2895	1/25	0.241711	0.597251	0	0	3.75875	5.33748	MPZL2
Relationship between inflammation, COX-2 and EGFR WP4483	1/25	0.241711	0.597251	0	0	3.75875	5.33748	PLA1A
Wnt/beta-catenin signaling pathway in leukemia WP3658	1/26	0.250062	0.597251	0	0	3.60822	5.00116	SALL4
1q21.1 copy number variation syndrome WP4905	1/27	0.258322	0.597251	0	0	3.46927	4.69582	PRKAA2
Intracellular trafficking proteins involved in CMT neuropathy WP4856	1/27	0.258322	0.597251	0	0	3.46927	4.69582	MPZ
Eicosanoid Synthesis WP167	1/27	0.258322	0.597251	0	0	3.46927	4.69582	PNPLA3
FGFR3 signaling in chondrocyte proliferation and terminal differentiation WP4767	1/27	0.258322	0.597251	0	0	3.46927	4.69582	SNAI1
TLR4 Signaling and Tolerance WP3851	1/28	0.266492	0.597251	0	0	3.34061	4.41766	INPP5D
G Protein Signaling Pathways WP35	2/93	0.272754	0.597251	0	0	1.98498	2.57885	PRKAR2B;GNB3
Cannabinoid receptor signaling WP3869	1/29	0.274572	0.597251	0	0	3.22114	4.16346	PRKAR2B
RAS and bradykinin pathways in COVID-19 WP4969	1/29	0.274572	0.597251	0	0	3.22114	4.16346	NOS3
Autophagy WP4923	1/30	0.282563	0.597251	0	0	3.1099	3.93047	PRKAA2
One-carbon metabolism WP241	1/30	0.282563	0.597251	0	0	3.1099	3.93047	FOLH1
PI3K-AKT-mTOR signaling pathway and therapeutic opportunities WP3844	1/30	0.282563	0.597251	0	0	3.1099	3.93047	NOS3
Glycerophospholipid Biosynthetic Pathway WP2533	1/30	0.282563	0.597251	0	0	3.1099	3.93047	LPIN2
MAPK Signaling Pathway WP382	4/246	0.286445	0.597251	0	0	1.4951	1.86919	NR4A1;MEF2C;EGF;RASA2
B Cell Receptor Signaling Pathway WP23	2/97	0.289053	0.597251	0	0	1.90101	2.35943	MEF2C;INPP5D
Complement system WP2806	2/97	0.289053	0.597251	0	0	1.90101	2.35943	ADM;C2
16p11.2 distal deletion syndrome WP4950	1/31	0.290466	0.597251	0	0	3.00609	3.71633	IFITM1
Disruption of postsynaptic signaling by CNV WP4875	1/33	0.306015	0.602158	0	0	2.81792	3.33676	SHANK1
Nuclear Receptors in Lipid Metabolism and Toxicity WP299	1/33	0.306015	0.602158	0	0	2.81792	3.33676	ABCB4
Prion disease pathway WP3995	1/33	0.306015	0.602158	0	0	2.81792	3.33676	MEF2C
Purinergic signaling WP4900	1/33	0.306015	0.602158	0	0	2.81792	3.33676	LPAR6
Fatty acid beta-oxidation WP143	1/34	0.313661	0.610149	0	0	2.73239	3.16805	LIPC
Overview of leukocyte-intrinsic Hippo pathway functions WP4542	1/35	0.321224	0.610149	0	0	2.65189	3.01154	PRDM1
Vitamin D Receptor Pathway WP2877	3/182	0.323851	0.610149	0	0	1.51386	1.70684	SERPINB1;SALL4;PRDM1
Target Of Rapamycin (TOR) Signaling WP1471	1/36	0.328703	0.610149	0	0	2.57599	2.86605	PRKAA2
Host-pathogen interaction of human coronaviruses - MAPK signaling WP4877	1/36	0.328703	0.610149	0	0	2.57599	2.86605	IFITM1
Type II interferon signaling (IFNG) WP619	1/37	0.336101	0.610149	0	0	2.50431	2.73056	NOS2
Photodynamic therapy-induced HIF-1 survival signaling WP3614	1/37	0.336101	0.610149	0	0	2.50431	2.73056	NOS2
VEGFA-VEGFR2 Signaling Pathway WP3888	6/432	0.339866	0.610149	0	0	1.27379	1.37468	NR4A1;MEF2C;PRKAA2;NOS3;KCNC3;TNFRSF25
mBDNF and proBDNF regulation of GABA neurotransmission WP4829	1/38	0.343417	0.610149	0	0	2.4365	2.60416	SLC12A5
Nuclear receptors WP170	1/38	0.343417	0.610149	0	0	2.4365	2.60416	NR4A1
Bladder cancer WP2828	1/40	0.35781	0.619087	0	0	2.31132	2.37547	EGF
Oxidative Damage WP3941	1/40	0.35781	0.619087	0	0	2.31132	2.37547	C2
Nucleotide-binding Oligomerization Domain (NOD) pathway WP1433	1/41	0.364888	0.619087	0	0	2.25342	2.27182	PRDM1
Fibrin Complement Receptor 3 Signaling Pathway WP4136	1/41	0.364888	0.619087	0	0	2.25342	2.27182	NOS2
ESC Pluripotency Pathways WP3931	2/116	0.365468	0.619087	0	0	1.58265	1.59306	PDGFRA;EGF
Common Pathways Underlying Drug Addiction WP2636	1/42	0.371889	0.619087	0	0	2.19835	2.17452	GRIA2
Spinal Cord Injury WP2431	2/118	0.373353	0.619087	0	0	1.5552	1.53224	NR4A1;NOS2
IL-6 signaling pathway WP364	1/43	0.378813	0.619087	0	0	2.1459	2.08305	PRDM1
Hippo-Merlin Signaling Dysregulation WP4541	2/120	0.381198	0.619087	0	0	1.52869	1.47432	PDGFRA;PRKAR2B
Fragile X Syndrome WP4549	2/121	0.385105	0.619087	0	0	1.51577	1.4464	GRIA2;SHANK1
Heart Development WP1591	1/44	0.385661	0.619087	0	0	2.09589	1.99696	MEF2C
Nephrotic syndrome WP4758	1/45	0.392433	0.619097	0	0	2.04815	1.91582	MYO1E
Prostaglandin Synthesis and Regulation WP98	1/45	0.392433	0.619097	0	0	2.04815	1.91582	EDNRB
Envelope proteins and their potential roles in EDMD physiopathology WP4535	1/46	0.399131	0.623075	0	0	2.00254	1.83926	SYNE3
Differentiation Pathway WP2848	1/48	0.412308	0.623075	0	0	1.91713	1.69854	EGF
Rett syndrome causing genes WP4312	1/48	0.412308	0.623075	0	0	1.91713	1.69854	MEF2C
Ebola Virus Pathway on Host WP4217	2/129	0.415959	0.623075	0	0	1.41971	1.24532	RASA2;HLA-DQB1
IL-3 signaling pathway WP286	1/49	0.418788	0.623075	0	0	1.87709	1.6338	INPP5D
Phosphoinositides metabolism WP4971	1/49	0.418788	0.623075	0	0	1.87709	1.6338	INPP5D
Hepatitis C and Hepatocellular Carcinoma WP3646	1/49	0.418788	0.623075	0	0	1.87709	1.6338	NOS2
Photodynamic therapy-induced AP-1 survival signaling. WP3611	1/50	0.425197	0.625612	0	0	1.83869	1.57245	PDGFRA
Angiopoietin Like Protein 8 Regulatory Pathway WP3915	2/132	0.42733	0.625612	0	0	1.38673	1.179	PRKAA2;SESN3
Synaptic Vesicle Pathway WP2267	1/51	0.431536	0.625925	0	0	1.80183	1.51426	SLC17A7
Netrin-UNC5B signaling pathway WP4747	1/52	0.437805	0.625925	0	0	1.76641	1.45902	INPP5D
One-carbon metabolism and related pathways WP3940	1/52	0.437805	0.625925	0	0	1.76641	1.45902	GPX7
IL-4 signaling pathway WP395	1/54	0.450138	0.632462	0	0	1.69958	1.35661	INPP5D
TGF-beta Receptor Signaling WP560	1/54	0.450138	0.632462	0	0	1.69958	1.35661	EGF
Cardiac Hypertrophic Response WP2795	1/55	0.456202	0.632462	0	0	1.66802	1.30909	EGF
Hematopoietic Stem Cell Differentiation WP2849	1/55	0.456202	0.632462	0	0	1.66802	1.30909	MXI1
Mitochondrial complex I assembly model OXPHOS system WP4324	1/56	0.462201	0.63596	0	0	1.63761	1.26383	NDUFV2
Proximal tubule transport WP4917	1/57	0.468133	0.637809	0	0	1.60828	1.22069	SLC7A8
TGF-beta receptor signaling in skeletal dysplasias WP4816	1/58	0.474	0.637809	0	0	1.57999	1.17954	EGF
Complement and Coagulation Cascades WP558	1/58	0.474	0.637809	0	0	1.57999	1.17954	C2
Oxidative phosphorylation WP623	1/60	0.485542	0.647439	0	0	1.52628	1.10272	NDUFV2
Regulation of Actin Cytoskeleton WP51	2/150	0.492973	0.647439	0	0	1.21696	0.860757	PDGFRA;EGF
T-Cell antigen Receptor (TCR) pathway during Staphylococcus aureus infection WP3863	1/62	0.496832	0.647439	0	0	1.47608	1.03253	LCP2
Lung fibrosis WP3624	1/63	0.502384	0.647439	0	0	1.4522	0.999682	EGF
Endometrial cancer WP4155	1/63	0.502384	0.647439	0	0	1.4522	0.999682	EGF
Genotoxicity pathway WP4286	1/63	0.502384	0.647439	0	0	1.4522	0.999682	E2F8
Nonalcoholic fatty liver disease WP4396	2/155	0.510355	0.653112	0	0	1.17689	0.791634	PRKAA2;NDUFV2
SARS-CoV-2 innate immunity evasion and cell-specific immune response WP5039	1/66	0.518677	0.659152	0	0	1.38497	0.909195	IFITM1
Epithelial to mesenchymal transition in colorectal cancer WP4239	2/160	0.527344	0.660826	0	0	1.13936	0.729076	CLDN7;SNAI1
RAC1/PAK1/p38/MMP2 Pathway WP3303	1/68	0.529243	0.660826	0	0	1.34349	0.854872	NOS2
AMP-activated protein kinase (AMPK) signaling WP1403	1/69	0.534439	0.660826	0	0	1.32366	0.829326	PRKAA2
Sterol regulatory element-binding proteins (SREBP) signaling WP1982	1/69	0.534439	0.660826	0	0	1.32366	0.829326	PRKAA2
MECP2 and Associated Rett Syndrome WP3584	1/72	0.549687	0.664949	0	0	1.26754	0.758506	MEF2C
Non-small cell lung cancer WP4255	1/72	0.549687	0.664949	0	0	1.26754	0.758506	EGF
Primary focal segmental glomerulosclerosis (FSGS) WP2572	1/72	0.549687	0.664949	0	0	1.26754	0.758506	MYO1E
Head and Neck Squamous Cell Carcinoma WP4674	1/73	0.554658	0.664949	0	0	1.24987	0.73668	PRKAA2
16p11.2 proximal deletion syndrome WP4949	1/74	0.559575	0.664949	0	0	1.23269	0.715673	TBX6
Peptide GPCRs WP24	1/74	0.559575	0.664949	0	0	1.23269	0.715673	EDNRB
Prolactin Signaling Pathway WP2037	1/76	0.569246	0.672078	0	0	1.1997	0.675959	NOS2
IL-18 signaling pathway WP4754	3/272	0.577765	0.674544	0	0	1.00274	0.550093	CETP;NR4A1;NOS2
Regulatory circuits of the STAT3 signaling pathway WP4538	1/78	0.578707	0.674544	0	0	1.16842	0.639076	PDGFRA
Glioblastoma signaling pathways WP2261	1/82	0.597012	0.684403	0	0	1.11049	0.572812	PDGFRA
Metapathway biotransformation Phase I and II WP702	2/183	0.600252	0.684403	0	0	0.993411	0.507042	CHST6;SULT1C4
Alzheimer's disease WP2059	1/83	0.601463	0.684403	0	0	1.09689	0.55765	AGER
Apoptosis WP254	1/84	0.605865	0.684403	0	0	1.08362	0.543001	TNFRSF25
MicroRNAs in cardiomyocyte hypertrophy WP1544	1/84	0.605865	0.684403	0	0	1.08362	0.543001	EGF
Pancreatic adenocarcinoma pathway WP4263	1/89	0.62716	0.696226	0	0	1.02179	0.476721	EGF
Apoptosis Modulation and Signaling WP1772	1/90	0.63128	0.696226	0	0	1.01026	0.464726	TNFRSF25
T-cell receptor (TCR) signaling pathway WP69	1/90	0.63128	0.696226	0	0	1.01026	0.464726	LCP2
ErbB signaling pathway WP673	1/91	0.635354	0.696226	0	0	0.998985	0.453113	EGF
GPCRs, Other WP117	1/91	0.635354	0.696226	0	0	0.998985	0.453113	GPR135
Focal Adhesion WP306	2/198	0.64308	0.700497	0	0	0.916682	0.404703	PDGFRA;EGF
Circadian rhythm related genes WP3594	2/201	0.6512	0.705145	0	0	0.902725	0.387214	PRKAA2;NOS2
Small cell lung cancer WP4658	1/96	0.655063	0.705156	0	0	0.946167	0.400252	NOS2
Electron Transport Chain (OXPHOS system in mitochondria) WP111	1/103	0.680886	0.728667	0	0	0.88092	0.338591	NDUFV2
Thermogenesis WP4321	1/108	0.698144	0.742792	0	0	0.839543	0.301673	PRKAA2
Gastrin signaling pathway WP4659	1/114	0.717631	0.758035	0	0	0.794723	0.263689	MEF2C
Wnt signaling WP428	1/115	0.720755	0.758035	0	0	0.787711	0.257941	PRICKLE1
TGF-beta Signaling Pathway WP366	1/132	0.768892	0.804041	0	0	0.684897	0.179994	MEF2C
Endoderm differentiation WP2853	1/141	0.790934	0.822391	0	0	0.640574	0.150241	SCHIP1
NRF2 pathway WP2884	1/146	0.802261	0.829456	0	0	0.618328	0.136231	AGER
Hepatitis B infection WP4666	1/152	0.81505	0.837432	0	0	0.593577	0.12139	HSPG2
Breast cancer pathway WP4262	1/154	0.819128	0.837432	0	0	0.585758	0.116868	EGF
Insulin Signaling WP481	1/160	0.830831	0.844678	0	0	0.563482	0.10443	PRKAA2
Chemokine signaling pathway WP3929	1/164	0.838211	0.847473	0	0	0.549542	0.0969862	GNB3
Nuclear Receptors Meta-Pathway WP2882	2/319	0.868609	0.869118	0	0	0.56328	0.0793445	ABCB4;AGER
Ciliopathies WP4803	1/183	0.869118	0.869118	0	0	0.491696	0.0689731	NEK2
