# Supplementary material for: Different PfEMP1-expressing Plasmodium falciparum variants induce divergent endothelial transcriptional responses during co-culture
Source: PLoS One. 2023 Nov 30;18(11):e0295053. doi: 10.1371/journal.pone.0295053 (PMC10688957; doi:10.1371/journal.pone.0295053)
Supplement: S6 File — (ZIP) [file pone.0295053.s015.zip › Suppl File 6 R5 cluster 3 BioPlanet_2019_table.xlsx]

## Sheet: BioPlanet_2019_table
Term	Overlap	P-value	Adjusted P-value	Old P-value	Old Adjusted P-value	Odds Ratio	Combined Score	Genes
TNF-alpha effects on cytokine activity, cell motility, and apoptosis	10/135	0.000289969	0.142403	0	0	4.15787	33.8689	CXCL10;CD83;CSF1;TNFAIP2;CXCL1;TRAF1;LTB;IL7R;CXCL3;TNF
Cytosolic DNA-sensing pathway	6/56	0.000705421	0.142403	0	0	6.19472	44.9533	CXCL10;POLR3B;POLR3H;IKBKE;POLR3K;NFKBIB
Unwinding of DNA	3/11	0.00104104	0.142403	0	0	19.2477	132.184	GINS2;MCM4;MCM2
G2/M checkpoints	5/43	0.00135884	0.142403	0	0	6.77874	44.7473	ORC6;MCM4;MCM10;CLSPN;MCM2
Thymic stromal lymphopoietin (TSLP) pathway	7/90	0.00176137	0.142403	0	0	4.35788	27.6362	CXCL10;CD83;CSF1;TNFRSF9;CXCL1;CXCL3;IL7R
Regulation of NFAT transcription factors	5/47	0.00203373	0.142403	0	0	6.13189	38.0047	CDK4;E2F1;SLC3A2;PRKCQ;TNF
RNA polymerase	4/29	0.0021939	0.142403	0	0	8.22677	50.3649	POLR3B;POLR1A;POLR3H;POLR3K
Interleukin-1 regulation of extracellular matrix	8/120	0.00226629	0.142403	0	0	3.69515	22.502	RGS4;CXCL6;MT2A;TNFAIP2;CXCL1;PTX3;CXCL3;TNF
Activation of the pre-replicative complex	4/30	0.00249344	0.142403	0	0	7.90995	47.413	ORC6;MCM4;MCM10;MCM2
DNA strand elongation	4/31	0.00281992	0.144944	0	0	7.6166	44.7174	GINS2;FEN1;MCM4;MCM2
Pyrimidine metabolism	7/100	0.0032063	0.149822	0	0	3.8873	22.3233	RRM2;POLR3B;POLR1A;POLR3H;NME5;POLR3K;ITPA
CDK regulation of DNA replication	3/18	0.00465872	0.184474	0	0	10.2618	55.0956	ORC6;MCM4;MCM2
Mitotic G1-G1/S phases	8/135	0.00466567	0.184474	0	0	3.25621	17.4778	ORC6;RRM2;CDK4;E2F1;MCM4;MCM10;PKMYT1;MCM2
MSP/RON receptor signaling pathway	2/6	0.00526707	0.193377	0	0	25.6018	134.314	CSF1;TNF
Interleukin-4 regulation of apoptosis	12/267	0.00581388	0.199222	0	0	2.44252	12.5729	SLC22A4;LRRN3;PCDH7;FAT1;MCM4;PTX3;LTB;IL7R;FJX1;TNF;TLR2;MCM2
DNA replication	10/207	0.00699919	0.224849	0	0	2.62849	13.0425	CENPU;GINS2;FEN1;ORC6;E2F1;CENPM;MCM4;MCM10;ZWINT;MCM2
Eukaryotic transcription initiation	4/42	0.00850142	0.242051	0	0	5.40876	25.7864	POLR3B;POLR1A;POLR3H;POLR3K
EGFR1 pathway	8/152	0.00933922	0.242051	0	0	2.86929	13.4097	NOP56;RRM2;CSF1;CDK4;E2F1;PKMYT1;SQSTM1;CORO1A
G1 to S cell cycle control	5/67	0.0093757	0.242051	0	0	4.14962	19.3772	ORC6;CDK4;E2F1;MCM4;MCM2
RNA polymerase III transcription termination	3/23	0.00941831	0.242051	0	0	7.69437	35.895	POLR3B;POLR3H;POLR3K
Tumor suppressor Arf inhibits ribosomal biogenesis	3/24	0.0106125	0.252786	0	0	7.3276	33.3092	POLR1A;E2F1;NFKBIB
RNA polymerase III transcription	4/45	0.0108197	0.252786	0	0	5.01223	22.6873	SFPQ;POLR3B;POLR3H;POLR3K
Purine metabolism	8/164	0.0142961	0.302244	0	0	2.64694	11.2436	RRM2;POLR3B;POLR1A;POLR3H;NME5;PFAS;POLR3K;ITPA
RNA polymerase III transcription initiation from type 2 promoter	3/27	0.0147006	0.302244	0	0	6.41067	27.0522	POLR3B;POLR3H;POLR3K
TWEAK regulation of gene expression	3/27	0.0147006	0.302244	0	0	6.41067	27.0522	CXCL10;TNFRSF12A;TNF
RNA polymerase III transcription initiation From type 3 promoter	3/28	0.0162343	0.315884	0	0	6.15393	25.3581	POLR3B;POLR3H;POLR3K
Malaria	4/51	0.0165931	0.315884	0	0	4.37103	17.9158	ACKR1;THBS2;TNF;TLR2
CDC6 association with the ORC-origin complex	2/11	0.018122	0.332669	0	0	11.3757	45.6236	ORC6;E2F1
Binding of chemokines to chemokine receptors	4/54	0.0200825	0.355946	0	0	4.10814	16.0542	CXCL6;CXCL10;CXCL1;CXCL3
S phase	6/112	0.0212963	0.364877	0	0	2.91368	11.2154	GINS2;FEN1;ORC6;CDK4;MCM4;MCM2
Glycine, serine and threonine metabolism	3/32	0.0232355	0.38526	0	0	5.30403	19.9541	PSAT1;SHMT1;PHGDH
E2F-mediated regulation of DNA replication	3/33	0.0252032	0.404827	0	0	5.12696	18.8712	ORC6;RRM2;E2F1
Interleukin-7 interactions in immune response	3/34	0.0272578	0.415988	0	0	4.96132	17.8727	CXCL10;CXCL1;CXCL3
DNA replication pre-Initiation	5/88	0.0275167	0.415988	0	0	3.09639	11.1252	ORC6;E2F1;MCM4;MCM10;MCM2
Cytokines and inflammatory response	3/35	0.0293991	0.426538	0	0	4.80604	16.9499	CSF1;CXCL1;TNF
Licensing factor removal from origins	4/61	0.0298743	0.426538	0	0	3.60234	12.6469	ORC6;MCM4;MCM10;MCM2
Cytokine-cytokine receptor interaction	10/265	0.0331801	0.454288	0	0	2.02458	6.89531	CXCL10;CXCL6;TNFRSF12A;CSF1;TNFRSF9;CXCL1;LTB;IL7R;CXCL3;TNF
Interferon alpha/beta signaling	4/64	0.0347976	0.454288	0	0	3.4217	11.4908	IFI35;IFIT1;IFIT2;OASL
Amino acid biosynthesis and interconversion (transamination)	2/16	0.0371208	0.454288	0	0	7.31108	24.0796	PSAT1;PHGDH
Rb tumor suppressor/checkpoint signaling in response to DNA damage	2/16	0.0371208	0.454288	0	0	7.31108	24.0796	CDK4;E2F1
Cell death signaling by NRIF in the nucleus	2/16	0.0371208	0.454288	0	0	7.31108	24.0796	PSEN2;SQSTM1
TGF-beta receptor signaling in EMT (epithelial to mesenchymal transition)	2/16	0.0371208	0.454288	0	0	7.31108	24.0796	PARD6A;CGN
Apoptotic cleavage of cellular proteins	2/17	0.0415452	0.485324	0	0	6.82332	21.7048	PRKCQ;CLSPN
G1/S-specific transcription	2/17	0.0415452	0.485324	0	0	6.82332	21.7048	RRM2;E2F1
T cell receptor regulation of apoptosis	18/603	0.0448641	0.50089	0	0	1.59547	4.95254	CD83;UHRF1;SHMT1;TNFRSF9;IFRD2;CARD9;URB2;SLC3A2;TRAF1;TNF;CXCL10;FABP4;CDK4;BAG1;E2F1;LTB;IL7R;TLR2
TNF-alpha signaling pathway	5/101	0.0456247	0.50089	0	0	2.6753	8.25948	KSR2;TRAF1;TNF;SQSTM1;NFKBIB
Effect of METS on macrophage differentiation	2/18	0.046156	0.50089	0	0	6.39654	19.674	CSF1;E2F1
TWEAK signaling pathway	3/42	0.0467757	0.50089	0	0	3.94201	12.072	TNFRSF12A;TRAF1;NFKBIB
RIG-I-like receptor signaling pathway	4/71	0.0480098	0.503613	0	0	3.06311	9.30067	CXCL10;TNF;IKBKE;NFKBIB
RNA polymerase III abortive and retractive initiation	2/20	0.0559021	0.571053	0	0	5.68523	16.3971	POLR3B;POLR3H
Cell cycle	14/453	0.0566609	0.571053	0	0	1.64834	4.73185	CENPU;GINS2;FEN1;RRM2;MCM10;PKMYT1;ZWINT;ORC6;CDK4;E2F1;CENPM;MCM4;CLSPN;MCM2
Transcriptional regulation of white adipocyte differentiation	4/77	0.0612499	0.596519	0	0	2.81048	7.8491	MED22;FABP4;CDK4;TNF
Leptin influence on immune response	5/110	0.0615087	0.596519	0	0	2.44486	6.81768	CXCL1;LTB;IL7R;TNF;IFIT2
Epstein-Barr virus LMP1 signaling	2/22	0.066292	0.631002	0	0	5.11619	13.8837	TRAF1;TNF
Glycerolipid metabolism	3/49	0.0681463	0.636858	0	0	3.34094	8.9741	DGKG;DGAT2;AGPAT2
Cyclins and cell cycle regulation	2/23	0.0717086	0.658182	0	0	4.87231	12.8392	CDK4;E2F1
Cell cycle checkpoints	5/117	0.0757684	0.683245	0	0	2.29124	5.91156	ORC6;MCM4;MCM10;CLSPN;MCM2
Triacylglyceride biosynthesis	2/24	0.0772628	0.683368	0	0	4.65061	11.9081	DGAT2;AGPAT2
Mitochondrial protein import	3/52	0.078441	0.683368	0	0	3.13591	7.98218	TOMM40;TIMM10;SLC25A13
NOD signaling pathway	4/85	0.0815794	0.698864	0	0	2.53187	6.34531	CARD9;CXCL1;TNF;NFKBIB
PIP2 hydrolysis	2/25	0.0829473	0.698933	0	0	4.44818	11.074	DGKG;PRKCQ
Selenoamino acid metabolism	2/26	0.0887552	0.710575	0	0	4.26262	10.3235	MAT2A;SCLY
Basal cell carcinoma	3/55	0.089369	0.710575	0	0	2.95454	7.13516	SMO;FZD8;WNT9A
Activation of NOXA and translocation to mitochondria	1/5	0.0926236	0.710575	0	0	12.7676	30.3768	E2F1
Acyl chain remodeling of diacylglycerol and triacylglycerol	1/5	0.0926236	0.710575	0	0	12.7676	30.3768	DGAT2
Flap intermediate removal from the telomere lagging strand (C-strand)	1/5	0.0926236	0.710575	0	0	12.7676	30.3768	FEN1
G2 phase pathway	1/5	0.0926236	0.710575	0	0	12.7676	30.3768	E2F1
Keratinocyte differentiation	3/57	0.0969879	0.733114	0	0	2.84482	6.63745	PRKCQ;TRAF1;TNF
Cell cycle: G1/S checkpoint	2/28	0.100714	0.740845	0	0	3.93432	9.03113	CDK4;E2F1
HIV-1 Nef as negative effector of Fas and TNF	3/58	0.100893	0.740845	0	0	2.79296	6.40618	PSEN2;TRAF1;TNF
Influence of Ras and Rho proteins on G1 to S transition	2/29	0.106852	0.741175	0	0	3.78842	8.47209	CDK4;E2F1
RAGE pathway	3/60	0.108888	0.741175	0	0	2.69468	5.97527	FABP4;TNF;TLR2
Assembly of the ORC complex at the origin of replication	1/6	0.110095	0.741175	0	0	10.2135	22.5353	ORC6
Vitamin B6 metabolism	1/6	0.110095	0.741175	0	0	10.2135	22.5353	PSAT1
Low-density lipoprotein (LDL) pathway during atherogenesis	1/6	0.110095	0.741175	0	0	10.2135	22.5353	CSF1
NF-kappaB activation	1/6	0.110095	0.741175	0	0	10.2135	22.5353	SQSTM1
RNA polymerase I, RNA polymerase III, and mitochondrial transcription	4/95	0.111032	0.741175	0	0	2.25249	4.95083	POLR3B;POLR1A;POLR3H;POLR3K
Tumor necrosis factor (TNF) pathway	2/30	0.113087	0.745212	0	0	3.65293	7.96193	TNF;IKBKE
NF-kappaB activation by non-typeable Hemophilus influenzae	2/31	0.119413	0.77694	0	0	3.52678	7.49501	TNF;TLR2
Folate metabolism	3/63	0.121321	0.779485	0	0	2.55955	5.39892	CSF1;SHMT1;TNF
Cyanoamino acid metabolism	1/7	0.127231	0.79895	0	0	8.51085	17.5473	SHMT1
Adipocytokine signaling pathway	3/67	0.138654	0.79895	0	0	2.39909	4.74006	PRKCQ;TNF;NFKBIB
Monoamine transport	2/34	0.138883	0.79895	0	0	3.19566	6.30863	AMPH;TNF
Toll-like receptor signaling pathway regulation	5/142	0.13955	0.79895	0	0	1.87073	3.68408	CXCL10;TNF;SQSTM1;IKBKE;TLR2
CD8/T cell receptor downstream pathway	3/68	0.143113	0.79895	0	0	2.36206	4.59214	TNFRSF9;PRKCQ;TNF
Visceral fat deposits and the metabolic syndrome	1/8	0.144037	0.79895	0	0	7.29464	14.1347	TNF
Folate and pterine metabolism	1/8	0.144037	0.79895	0	0	7.29464	14.1347	SHMT1
Organic cation transport	1/8	0.144037	0.79895	0	0	7.29464	14.1347	SLC22A4
Interleukin-5 regulation of apoptosis	5/144	0.145445	0.79895	0	0	1.84362	3.55441	CXCL6;SFPQ;CXCL1;TRAF1;NFKBIB
Integrated cancer pathway	2/35	0.145518	0.79895	0	0	3.09866	5.97253	CDK4;E2F1
AP-1 transcription factor network	3/70	0.15217	0.79895	0	0	2.29132	4.314	MT2A;FABP4;BAG1
G alpha q pathway	3/70	0.15217	0.79895	0	0	2.29132	4.314	RGS4;PRKCQ;IKBKE
Interleukin-23-mediated signaling events	2/37	0.158976	0.79895	0	0	2.9213	5.37227	CXCL1;TNF
Prostanoid ligand receptors	1/9	0.160521	0.79895	0	0	6.38249	11.6757	PTGER4
Bicarbonate transporters	1/9	0.160521	0.79895	0	0	6.38249	11.6757	SLC4A2
Calcium/calmodulin-dependent protein kinase activation	1/9	0.160521	0.79895	0	0	6.38249	11.6757	CAMK4
Inactivation of Cdc42 and Rac	1/9	0.160521	0.79895	0	0	6.38249	11.6757	ARHGAP39
Leishmaniasis	3/72	0.161403	0.79895	0	0	2.22468	4.05748	TNF;TLR2;NFKBIB
Cyclin D-associated events in G1	2/38	0.165789	0.79895	0	0	2.84001	5.10359	CDK4;E2F1
Triglyceride biosynthesis	2/38	0.165789	0.79895	0	0	2.84001	5.10359	DGAT2;AGPAT2
Peptide G-protein coupled receptors	6/192	0.166605	0.79895	0	0	1.65367	2.9636	CXCL10;CXCL6;CXCL1;ACKR1;CXCL3;SSTR2
RANKL regulation of apoptosis and immune response	3/74	0.1708	0.79895	0	0	2.16179	3.82044	CDK4;THBS2;TNF
Wnt/calcium/cyclic GMP pathway	3/74	0.1708	0.79895	0	0	2.16179	3.82044	FZD8;PRKCQ;WNT9A
Gastric acid secretion	3/74	0.1708	0.79895	0	0	2.16179	3.82044	MYLK2;SLC4A2;SSTR2
Activation of calcium-permeable kainate receptor	1/10	0.176688	0.79895	0	0	5.67303	9.83345	GRIK4
Second messenger role in netrin-1 signaling	1/10	0.176688	0.79895	0	0	5.67303	9.83345	NTN1
E2F-enabled inhibition of pre-replication complex formation	1/10	0.176688	0.79895	0	0	5.67303	9.83345	ORC6
Free radical-induced apoptosis	1/10	0.176688	0.79895	0	0	5.67303	9.83345	TNF
Nef-mediated downregulation of MHC class I complex cell surface expression	1/10	0.176688	0.79895	0	0	5.67303	9.83345	AP1S3
Netrin mediated repulsion signals	1/10	0.176688	0.79895	0	0	5.67303	9.83345	NTN1
G alpha (i) signaling events	6/199	0.186408	0.79895	0	0	1.59312	2.67615	RGS4;CXCL10;CXCL6;CXCL1;CXCL3;SSTR2
Apoptosis	7/242	0.186887	0.79895	0	0	1.52719	2.56147	HELLS;E2F1;PRKCQ;CLSPN;TRAF1;TNF;NFKBIB
Purine ribonucleoside monophosphate biosynthesis	1/11	0.192545	0.79895	0	0	5.10547	8.41088	PFAS
Regulated proteolysis of p75 neurotrophin receptor	1/11	0.192545	0.79895	0	0	5.10547	8.41088	PSEN2
BTG family proteins and cell cycle regulation	1/11	0.192545	0.79895	0	0	5.10547	8.41088	CHAF1A
Down syndrome cell adhesion molecule (DSCAM) interactions	1/11	0.192545	0.79895	0	0	5.10547	8.41088	NTN1
E2F1 destruction pathway	1/11	0.192545	0.79895	0	0	5.10547	8.41088	E2F1
Methylation	1/11	0.192545	0.79895	0	0	5.10547	8.41088	MAT2A
Notch receptor processing	1/11	0.192545	0.79895	0	0	5.10547	8.41088	PSEN2
p53 activity regulation	4/118	0.192993	0.79895	0	0	1.79592	2.95447	TP53I3;RRM2;CDK4;E2F1
Bladder cancer	2/42	0.193498	0.79895	0	0	2.55548	4.19736	CDK4;E2F1
Netrin-1 signaling	2/42	0.193498	0.79895	0	0	2.55548	4.19736	PRKCQ;NTN1
Glycerophospholipid metabolism	3/79	0.194935	0.79895	0	0	2.01905	3.30133	DGKG;PHOSPHO1;AGPAT2
Phosphatidylethanolamine biosynthesis	1/12	0.208097	0.79895	0	0	4.6411	7.28537	PHOSPHO1
SODD/TNFR1 signaling pathway	1/12	0.208097	0.79895	0	0	4.6411	7.28537	TNF
Facilitative sodium-independent glucose transporters	1/12	0.208097	0.79895	0	0	4.6411	7.28537	SLC2A6
Hormone-sensitive lipase (HSL)-mediated triacylglycerol hydrolysis	1/12	0.208097	0.79895	0	0	4.6411	7.28537	FABP4
Inhibition of replication initiation of damaged DNA by RB1/E2F1	1/12	0.208097	0.79895	0	0	4.6411	7.28537	E2F1
Iron metabolism in placenta	1/12	0.208097	0.79895	0	0	4.6411	7.28537	MCOLN1
Wnt interactions in lipid metabolism and immune response	2/45	0.214641	0.79895	0	0	2.37683	3.65744	ENC1;CXCL1
G alpha (z) signaling events	2/45	0.214641	0.79895	0	0	2.37683	3.65744	RGS4;PRKCQ
Small cell lung cancer	3/84	0.219841	0.79895	0	0	1.89393	2.86902	CDK4;E2F1;TRAF1
Polo-like kinase 1 (PLK1) pathway	2/46	0.221737	0.79895	0	0	2.32269	3.49858	CENPU;CLSPN
Cytosolic sulfonation of small molecules	1/13	0.22335	0.79895	0	0	4.25412	6.37699	SULT1B1
Death receptor signaling	1/13	0.22335	0.79895	0	0	4.25412	6.37699	TNF
p27 phosphorylation regulation during cell cycle progression	1/13	0.22335	0.79895	0	0	4.25412	6.37699	E2F1
HIV life cycle early phase	1/13	0.22335	0.79895	0	0	4.25412	6.37699	FEN1
Organic cation/anion/zwitterion transport	1/13	0.22335	0.79895	0	0	4.25412	6.37699	SLC22A4
Interferon signaling	5/168	0.223517	0.79895	0	0	1.57023	2.35262	MT2A;IFI35;IFIT1;IFIT2;OASL
Myc active pathway	3/85	0.224899	0.79895	0	0	1.87074	2.79133	CDK4;PEG10;SHMT1
Glycerophospholipid biosynthesis	3/86	0.22998	0.79895	0	0	1.8481	2.71628	PHOSPHO1;DGAT2;AGPAT2
Non-class A, B, C GPCRs	3/86	0.22998	0.79895	0	0	1.8481	2.71628	SMO;ACKR1;SSTR2
Signaling by NOTCH2	1/14	0.238311	0.79895	0	0	3.92668	5.63157	PSEN2
TRAF3-dependent IRF activation pathway	1/14	0.238311	0.79895	0	0	3.92668	5.63157	IKBKE
DCC-mediated attractive signaling	1/14	0.238311	0.79895	0	0	3.92668	5.63157	NTN1
Non-homologous end-joining (NHEJ) pathway	1/14	0.238311	0.79895	0	0	3.92668	5.63157	FEN1
Hematopoietic cell lineage	3/88	0.240204	0.79895	0	0	1.80443	2.57361	CSF1;IL7R;TNF
Type II interferon signaling (interferon-gamma)	2/50	0.250275	0.79895	0	0	2.1287	2.94866	CXCL10;IFIT2
ATR activation in response to replication stress	1/15	0.252983	0.79895	0	0	3.64602	5.0112	CLSPN
Activation of IRF3/IRF7 mediated by TBK1/IKK epsilon	1/15	0.252983	0.79895	0	0	3.64602	5.0112	IKBKE
Adhesion and diapedesis of granulocytes	1/15	0.252983	0.79895	0	0	3.64602	5.0112	TNF
Association of licensing factors with the pre-replicative complex	1/15	0.252983	0.79895	0	0	3.64602	5.0112	E2F1
Stress induction of HSP regulation	1/15	0.252983	0.79895	0	0	3.64602	5.0112	TNF
Cyclin A/B1-associated events during G2/M transition	1/15	0.252983	0.79895	0	0	3.64602	5.0112	PKMYT1
Terpenoid backbone biosynthesis	1/15	0.252983	0.79895	0	0	3.64602	5.0112	PDSS1
Eicosanoid ligand-binding G-protein coupled receptors	1/15	0.252983	0.79895	0	0	3.64602	5.0112	PTGER4
Hematopoiesis regulation by cytokines	1/15	0.252983	0.79895	0	0	3.64602	5.0112	CSF1
Lagging strand processive biosynthesis	1/15	0.252983	0.79895	0	0	3.64602	5.0112	FEN1
Tight junction	4/133	0.254105	0.79895	0	0	1.58587	2.17265	PARD6A;CDK4;PRKCQ;CGN
Apoptotic execution phase	2/52	0.264591	0.79895	0	0	2.04334	2.71676	PRKCQ;CLSPN
GPCR ligand binding	10/410	0.267354	0.79895	0	0	1.281	1.68987	PTGER4;CXCL10;CXCL6;SMO;FZD8;CXCL1;WNT9A;ACKR1;CXCL3;SSTR2
Acetylation and deacetylation of RelA in the nucleus	1/16	0.267374	0.79895	0	0	3.40278	4.48862	TNF
Selenium metabolism and selenoproteins	1/16	0.267374	0.79895	0	0	3.40278	4.48862	SCLY
CRMPs in Sema3A signaling	1/16	0.267374	0.79895	0	0	3.40278	4.48862	CRMP1
Sonic Hedgehog (Shh) pathway	1/16	0.267374	0.79895	0	0	3.40278	4.48862	SMO
Control of cell cycle and breast tumor growth by estrogen-responsive protein Efp	1/16	0.267374	0.79895	0	0	3.40278	4.48862	CDK4
p75 neurotrophin receptor signaling via NF-kB	1/16	0.267374	0.79895	0	0	3.40278	4.48862	SQSTM1
Interleukin-10 anti-inflammatory signaling pathway	1/16	0.267374	0.79895	0	0	3.40278	4.48862	TNF
Amyotrophic lateral sclerosis (ALS)	2/53	0.271751	0.79895	0	0	2.00317	2.60987	TOMM40;TNF
Class B GPCRs (secretin family receptors)	3/95	0.276507	0.79895	0	0	1.66654	2.14238	SMO;FZD8;WNT9A
RANKL signaling pathway	2/54	0.278909	0.79895	0	0	1.96455	2.50848	TRAF1;SQSTM1
Meiotic recombination	2/54	0.278909	0.79895	0	0	1.96455	2.50848	PSMC3IP;CDK4
Non-small cell lung cancer	2/54	0.278909	0.79895	0	0	1.96455	2.50848	CDK4;E2F1
T cell receptor signaling pathway	4/139	0.279597	0.79895	0	0	1.51492	1.93062	CDK4;PRKCQ;TNF;NFKBIB
Activation of BH3-only proteins	1/17	0.281489	0.79895	0	0	3.18994	4.04377	E2F1
Renin-angiotensin system	1/17	0.281489	0.79895	0	0	3.18994	4.04377	THOP1
Cadmium-induced DNA biosynthesis and proliferation in macrophages	1/17	0.281489	0.79895	0	0	3.18994	4.04377	TNF
Cells and molecules involved in local acute inflammatory response	1/17	0.281489	0.79895	0	0	3.18994	4.04377	TNF
Sulfation biotransformation reaction	1/17	0.281489	0.79895	0	0	3.18994	4.04377	SULT1B1
Insulin-like growth factor (IGF) activity regulation by insulin-like growth factor binding proteins (IGFBPs)	1/17	0.281489	0.79895	0	0	3.18994	4.04377	PAPPA
M phase pathway	3/96	0.281742	0.79895	0	0	1.64854	2.08831	CENPU;CENPM;ZWINT
Calcineurin-dependent NFAT signaling role in lymphocytes	2/55	0.286061	0.79895	0	0	1.92739	2.41222	CAMK4;PRKCQ
TAp63 pathway	2/55	0.286061	0.79895	0	0	1.92739	2.41222	TP53I3;CABLES1
TSH regulation of gene expression	3/97	0.286986	0.79895	0	0	1.63092	2.03591	CSF1;LRRN3;E2F1
TGF-beta regulation of extracellular matrix	13/565	0.294846	0.79895	0	0	1.20685	1.47393	PTGER4;CXCL6;CSF1;TNFRSF12A;CELF2;TACSTD2;TNFAIP2;CXCL1;IFIT1;THBS2;RGS4;E2F1;SLC27A4
Immune system signaling by interferons, interleukins, prolactin, and growth hormones	7/280	0.295142	0.79895	0	0	1.31203	1.60107	MT2A;IFI35;IFIT1;IL7R;SQSTM1;IFIT2;OASL
Phosphatidylcholine biosynthesis	1/18	0.295332	0.79895	0	0	3.00214	3.66158	PHOSPHO1
TNFR2 signaling pathway	1/18	0.295332	0.79895	0	0	3.00214	3.66158	TRAF1
Transcriptional activity regulation by PML	1/18	0.295332	0.79895	0	0	3.00214	3.66158	TNF
Nucleotide di- and triphosphate biosynthesis and interconversion	1/18	0.295332	0.79895	0	0	3.00214	3.66158	RRM2
Senescence and autophagy	3/99	0.297496	0.799873	0	0	1.59678	1.93586	E2F1;CXCL1;SQSTM1
Chemokine signaling pathway	5/189	0.299852	0.799873	0	0	1.38952	1.67362	CXCL10;CXCL6;CXCL1;CXCL3;NFKBIB
Mechanism of gene regulation by peroxisome proliferators via PPAR-alpha	2/57	0.300341	0.799873	0	0	1.85711	2.2338	FAT1;TNF
Resolution of abasic sites (AP sites)	1/19	0.308909	0.810097	0	0	2.83521	3.33055	FEN1
Small ligand GPCRs	1/19	0.308909	0.810097	0	0	2.83521	3.33055	PTGER4
Mitochondrial gene expression	1/19	0.308909	0.810097	0	0	2.83521	3.33055	CAMK4
ATF2 transcription factor network	2/59	0.314573	0.820765	0	0	1.79176	2.07224	CDK4;JDP2
4-1BB-dependent immune response	1/20	0.322225	0.821523	0	0	2.68586	3.04175	TNFRSF9
ID regulation of gene expression	1/20	0.322225	0.821523	0	0	2.68586	3.04175	CXCL1
Interleukin-3 regulation of hematopoietic cells	1/20	0.322225	0.821523	0	0	2.68586	3.04175	TNF
N-glycan antennae elongation in the medial/trans-Golgi	1/20	0.322225	0.821523	0	0	2.68586	3.04175	MGAT4C
Calcium regulation in the cardiac cell	4/149	0.322855	0.821523	0	0	1.40972	1.59376	RGS4;FXYD2;CAMK4;PRKCQ
Amoebiasis	3/105	0.329123	0.825399	0	0	1.50239	1.66964	CXCL1;TNF;TLR2
T cell activation co-stimulatory signal	1/21	0.335285	0.825399	0	0	2.55143	2.78814	ICOSLG
Cytosolic sensors of pathogen-associated DNA	1/21	0.335285	0.825399	0	0	2.55143	2.78814	NFKBIB
Oxidative stress-induced gene expression via Nrf2	1/21	0.335285	0.825399	0	0	2.55143	2.78814	FXYD2
T cell receptor downstream signaling	1/22	0.348094	0.825399	0	0	2.42981	2.56414	PRKCQ
TRAF6 mediated NF-kB activation	1/22	0.348094	0.825399	0	0	2.42981	2.56414	NFKBIB
Myometrial relaxation and contraction pathways	4/155	0.349051	0.825399	0	0	1.35329	1.42438	RGS4;MYLK2;PRKCQ;ATF5
Glioma	2/65	0.356817	0.825399	0	0	1.62062	1.67011	CDK4;E2F1
Proximal tubule bicarbonate reclamation	1/23	0.360657	0.825399	0	0	2.31925	2.36523	FXYD2
Signaling events mediated by PRL	1/23	0.360657	0.825399	0	0	2.31925	2.36523	ATF5
Signaling events mediated by the hedgehog family	1/23	0.360657	0.825399	0	0	2.31925	2.36523	SMO
Eicosanoid metabolism	1/23	0.360657	0.825399	0	0	2.31925	2.36523	PTGER4
Hypoxia and p53 in the cardiovascular system	1/23	0.360657	0.825399	0	0	2.31925	2.36523	NFKBIB
Mismatch repair	1/23	0.360657	0.825399	0	0	2.31925	2.36523	EXO1
Modulation of interferon signaling by chaperones	1/23	0.360657	0.825399	0	0	2.31925	2.36523	TNF
Retinoblastoma protein regulation	2/66	0.363772	0.825399	0	0	1.59522	1.61313	CDK4;E2F1
Signaling by TGF-beta receptor complex	2/66	0.363772	0.825399	0	0	1.59522	1.61313	PARD6A;CGN
Thyroid-stimulating hormone signaling pathway	2/66	0.363772	0.825399	0	0	1.59522	1.61313	CDK4;E2F1
SIDS susceptibility pathways	2/67	0.370699	0.825399	0	0	1.5706	1.55861	TNF;NKX3-1
G alpha 13 pathway	2/67	0.370699	0.825399	0	0	1.5706	1.55861	PRKCQ;IKBKE
Sulfur amino acid metabolism	1/24	0.372979	0.825399	0	0	2.2183	2.18776	MAT2A
TAK1 activates NF-kappaB by phosphorylation and activation of IKK complex	1/24	0.372979	0.825399	0	0	2.2183	2.18776	NFKBIB
Endogenous Toll-like receptor signaling	1/24	0.372979	0.825399	0	0	2.2183	2.18776	TLR2
Lysosome vesicle biogenesis	1/24	0.372979	0.825399	0	0	2.2183	2.18776	AP1S3
NF-kappaB signaling pathway	1/24	0.372979	0.825399	0	0	2.2183	2.18776	TNF
Messenger RNA splicing: major pathway	2/68	0.377595	0.825399	0	0	1.54672	1.5064	HNRNPM;DHX9
NFAT involvement in hypertrophy of the heart	2/69	0.38446	0.825399	0	0	1.52356	1.45639	CAMK4;TNF
PPAR signaling pathway	2/69	0.38446	0.825399	0	0	1.52356	1.45639	FABP4;SLC27A4
RNA polymerase I transcription initiation	1/25	0.385063	0.825399	0	0	2.12576	2.02871	POLR1A
Basigin interactions	1/25	0.385063	0.825399	0	0	2.12576	2.02871	SLC3A2
G0 and early G1 pathway	1/25	0.385063	0.825399	0	0	2.12576	2.02871	E2F1
Pancreatic cancer	2/70	0.391292	0.825399	0	0	1.50108	1.40846	CDK4;E2F1
Hedgehog signaling pathway	2/70	0.391292	0.825399	0	0	1.50108	1.40846	SMO;WNT9A
MicroRNA regulation of DNA damage response	2/70	0.391292	0.825399	0	0	1.50108	1.40846	CDK4;E2F1
Nucleotide metabolism	2/70	0.391292	0.825399	0	0	1.50108	1.40846	RRM2;PFAS
RXR/VDR pathway	1/26	0.396916	0.825399	0	0	2.04062	1.8856	TNF
Interaction between L1-type proteins and ankyrins	1/26	0.396916	0.825399	0	0	2.04062	1.8856	SPTBN5
Interleukin-27-mediated signaling events	1/26	0.396916	0.825399	0	0	2.04062	1.8856	TNF
PGC-1a regulation	1/26	0.396916	0.825399	0	0	2.04062	1.8856	CAMK4
Phase II of biological oxidations: conjugation	2/71	0.39809	0.825399	0	0	1.47924	1.3625	SULT1B1;MAT2A
Melanoma	2/71	0.39809	0.825399	0	0	1.47924	1.3625	CDK4;E2F1
Costimulation by the CD28 family	2/72	0.404853	0.825399	0	0	1.45804	1.3184	PDCD1LG2;ICOSLG
Cyclin A-Cdk2-associated events at S phase entry	2/72	0.404853	0.825399	0	0	1.45804	1.3184	CDK4;PKMYT1
Control of gene expression by vitamin D receptor	1/27	0.40854	0.825399	0	0	1.96204	1.75635	CHAF1A
TNF/stress-related signaling	1/27	0.40854	0.825399	0	0	1.96204	1.75635	TNF
Chronic myeloid leukemia	2/73	0.411579	0.825399	0	0	1.43743	1.27608	CDK4;E2F1
E2F transcription factor network	2/74	0.418267	0.825399	0	0	1.41739	1.23545	RRM2;E2F1
Developmental biology	9/420	0.41952	0.825399	0	0	1.11842	0.971509	MED22;SPTBN5;FABP4;CDK4;CRMP1;PRKCQ;ARHGAP39;TNF;NTN1
PTM: gamma carboxylation, hypusine formation and arylsulfatase activation	1/28	0.419941	0.825399	0	0	1.88927	1.63921	DOHH
Phosphatidic acid biosynthesis	1/28	0.419941	0.825399	0	0	1.88927	1.63921	AGPAT2
Extension of telomeres	1/28	0.419941	0.825399	0	0	1.88927	1.63921	FEN1
Nef in HIV-1 replication and disease pathogenesis	1/28	0.419941	0.825399	0	0	1.88927	1.63921	AP1S3
Rho GTPase cycle	3/123	0.423063	0.825399	0	0	1.27585	1.09753	ARHGAP44;ARHGAP39;RHOD
Fatty acid, triacylglycerol, and ketone body metabolism	4/173	0.427338	0.825399	0	0	1.20803	1.02705	MED22;GLIPR1;DGAT2;AGPAT2
p75 neurotrophin receptor-mediated signaling	3/124	0.428175	0.825399	0	0	1.26524	1.07321	PSEN2;E2F1;SQSTM1
Pentose and glucuronate interconversions	1/29	0.431123	0.825399	0	0	1.82171	1.53272	XYLB
Association of TriC/CCT with target proteins during biosynthesis	1/29	0.431123	0.825399	0	0	1.82171	1.53272	NOP56
Transferrin endocytosis and recycling	1/29	0.431123	0.825399	0	0	1.82171	1.53272	MCOLN1
Homologous recombination	1/29	0.431123	0.825399	0	0	1.82171	1.53272	RAD54L
Matrix metalloproteinases	1/29	0.431123	0.825399	0	0	1.82171	1.53272	TNF
RIG-I/MDA5-mediated induction of interferon-alpha/beta pathways	2/76	0.431527	0.825399	0	0	1.37894	1.1589	IKBKE;NFKBIB
Interleukin-1 signaling pathway	3/125	0.43327	0.825399	0	0	1.25481	1.04951	SQSTM1;IKBKE;NFKBIB
Pathways in cancer	7/325	0.435488	0.825399	0	0	1.12375	0.934157	SMO;CDK4;E2F1;FZD8;WNT9A;TRAF1;NKX3-1
Activation of kainate receptors upon glutamate binding	1/30	0.44209	0.825399	0	0	1.7588	1.43561	GRIK4
Apoptosis intrinsic pathway	1/30	0.44209	0.825399	0	0	1.7588	1.43561	E2F1
Asthma	1/30	0.44209	0.825399	0	0	1.7588	1.43561	TNF
TNFR1 signaling pathway	1/30	0.44209	0.825399	0	0	1.7588	1.43561	TNF
TRAF6-mediated IRF7 activation	1/30	0.44209	0.825399	0	0	1.7588	1.43561	IKBKE
Tight junction interactions	1/30	0.44209	0.825399	0	0	1.7588	1.43561	PARD6A
MicroRNAs in muscle cell differentiation	1/30	0.44209	0.825399	0	0	1.7588	1.43561	PRKCQ
Ovarian infertility genes	1/30	0.44209	0.825399	0	0	1.7588	1.43561	CDK4
Activated NOTCH1 signaling in the nucleus	1/31	0.452846	0.825399	0	0	1.70009	1.34682	PSEN2
Prostaglandin biosynthesis and regulation	1/31	0.452846	0.825399	0	0	1.70009	1.34682	PTGER4
Amino acid transport across the plasma membrane	1/31	0.452846	0.825399	0	0	1.70009	1.34682	SLC3A2
CD40/CD40L signaling	1/31	0.452846	0.825399	0	0	1.70009	1.34682	TRAF1
Stathmin and breast cancer resistance to antimicrotubule agents	1/31	0.452846	0.825399	0	0	1.70009	1.34682	CAMK4
Transport of vitamins, nucleosides, and related molecules	1/31	0.452846	0.825399	0	0	1.70009	1.34682	SLC27A4
Gluconeogenesis	1/31	0.452846	0.825399	0	0	1.70009	1.34682	SLC25A13
One-carbon metabolism	1/31	0.452846	0.825399	0	0	1.70009	1.34682	SHMT1
PD-1 signaling	1/31	0.452846	0.825399	0	0	1.70009	1.34682	PDCD1LG2
Cardiac muscle contraction	2/80	0.457551	0.827031	0	0	1.30796	1.02265	FXYD2;UQCR11
Transcription	4/181	0.461442	0.827031	0	0	1.15296	0.891697	POLR3B;POLR1A;POLR3H;POLR3K
Signaling by Robo receptor	1/32	0.463395	0.827031	0	0	1.64516	1.26542	ARHGAP39
Sphingolipid de novo biosynthesis	1/32	0.463395	0.827031	0	0	1.64516	1.26542	SGPP2
Hypothetical network for drug addiction	1/32	0.463395	0.827031	0	0	1.64516	1.26542	CAMK4
Netrin-mediated signaling events	1/32	0.463395	0.827031	0	0	1.64516	1.26542	NTN1
Interleukin-2 signaling pathway	17/847	0.465144	0.82728	0	0	1.04552	0.800254	NOP56;CSF1;CARD9;URB2;IFIT1;TNF;BOP1;MT2A;SFPQ;MAT2A;PSAT1;CAMK4;BAG1;CLSPN;LTB;ATF5;IL7R
Adipogenesis	3/133	0.473386	0.833914	0	0	1.1771	0.880292	E2F1;TNF;AGPAT2
Fluoropyrimidine activity	1/33	0.473741	0.833914	0	0	1.59367	1.19062	RRM2
Negative regulators of RIG-I/MDA5 signaling	1/33	0.473741	0.833914	0	0	1.59367	1.19062	IKBKE
Meiosis	2/83	0.476612	0.836104	0	0	1.25932	0.933225	PSMC3IP;CDK4
Cysteine and methionine metabolism	1/34	0.483888	0.843302	0	0	1.5453	1.12173	MAT2A
C-Myb transcription factor network	2/85	0.489091	0.843302	0	0	1.22885	0.878884	MAT2A;MCM4
TGF-beta regulation of skeletal system development	2/85	0.489091	0.843302	0	0	1.22885	0.878884	THBS2;TNF
MicroRNAs in cardiomyocyte hypertrophy	2/85	0.489091	0.843302	0	0	1.22885	0.878884	TNF;IKBKE
Primary immunodeficiency	1/35	0.49384	0.843302	0	0	1.49977	1.05815	IL7R
Base excision repair	1/35	0.49384	0.843302	0	0	1.49977	1.05815	FEN1
Interleukin-2/PI3K pathway	1/35	0.49384	0.843302	0	0	1.49977	1.05815	E2F1
Interleukin-7 signaling pathway	1/35	0.49384	0.843302	0	0	1.49977	1.05815	IL7R
Mitotic G2-G2/M phases	2/87	0.501382	0.848691	0	0	1.19982	0.828337	E2F1;PKMYT1
Transport to the Golgi and subsequent modification	1/36	0.503601	0.848691	0	0	1.45685	0.999354	MGAT4C
Ion transport by P-type ATPases	1/36	0.503601	0.848691	0	0	1.45685	0.999354	FXYD2
PI3K/PLC/TRK pathway	1/36	0.503601	0.848691	0	0	1.45685	0.999354	CAMK4
Androgen receptor signaling, proteolysis, and transcription regulation	2/88	0.507456	0.851386	0	0	1.1858	0.804384	PSMC3IP;BAG1
Activation of NMDA receptor upon glutamate binding and postsynaptic events	1/37	0.513174	0.851386	0	0	1.4163	0.944875	CAMK4
Allograft rejection	1/37	0.513174	0.851386	0	0	1.4163	0.944875	TNF
Prostate cancer	2/89	0.513482	0.851386	0	0	1.17211	0.781262	E2F1;NKX3-1
Salivary secretion	2/89	0.513482	0.851386	0	0	1.17211	0.781262	FXYD2;SLC4A2
Amino acid metabolism	4/195	0.519271	0.855405	0	0	1.06768	0.699681	MAT2A;PSAT1;SHMT1;PHGDH
Signal transduction through IL-1R	1/38	0.522562	0.855405	0	0	1.37796	0.894309	TNF
Signaling events mediated by HDAC class II	1/38	0.522562	0.855405	0	0	1.37796	0.894309	CAMK4
EGFR interaction with phospholipase C-gamma	1/38	0.522562	0.855405	0	0	1.37796	0.894309	CAMK4
Vitamin A and carotenoid metabolism	1/39	0.53177	0.859749	0	0	1.34163	0.847295	RLBP1
FAS pathway and stress induction of heat shock protein regulation	1/39	0.53177	0.859749	0	0	1.34163	0.847295	TNF
Iron uptake and transport	1/39	0.53177	0.859749	0	0	1.34163	0.847295	MCOLN1
SLC-mediated transmembrane transport	5/251	0.531907	0.859749	0	0	1.036	0.654011	SLC22A4;SLC3A2;SLC4A2;SLC2A6;SLC27A4
Nuclear signaling by ErbB4	1/40	0.540801	0.864196	0	0	1.30716	0.803514	PSEN2
PAC1 receptor pathway	1/40	0.540801	0.864196	0	0	1.30716	0.803514	PRKCQ
Transport of inorganic cations/anions and amino acids/oligopeptides	2/95	0.5486	0.864196	0	0	1.09616	0.658117	SLC3A2;SLC4A2
Alpha-M beta-2 integrin signaling	1/41	0.549659	0.864196	0	0	1.27441	0.762683	TNF
ERBB1 internalization pathway	1/41	0.549659	0.864196	0	0	1.27441	0.762683	AMPH
FOXM1 transcription factor network	1/41	0.549659	0.864196	0	0	1.27441	0.762683	CDK4
Graft-versus-host disease	1/41	0.549659	0.864196	0	0	1.27441	0.762683	TNF
Messenger RNA processing	4/203	0.55098	0.864196	0	0	1.02433	0.610562	HNRNPM;SFPQ;DHX9;CELF2
Transport of glucose and other sugars, bile salts and organic acids, metal ions and amine compounds	2/96	0.554278	0.864196	0	0	1.08444	0.639917	SLC22A4;SLC2A6
Aldosterone-regulated sodium reabsorption	1/42	0.558346	0.864196	0	0	1.24327	0.724548	FXYD2
Signaling events mediated by T cell protein tyrosine phosphatase (TC-PTP)	1/42	0.558346	0.864196	0	0	1.24327	0.724548	CSF1
Phospholipid metabolism	4/205	0.558735	0.864196	0	0	1.01404	0.590252	PHOSPHO1;DGAT2;AGPAT2;SGPP2
Interferon-gamma signaling pathway	2/97	0.559905	0.864196	0	0	1.07297	0.62231	MT2A;OASL
Mitochondrial pathway of apoptosis: BH3-only Bcl-2 family	2/97	0.559905	0.864196	0	0	1.07297	0.62231	E2F1;PRKCQ
Integrated breast cancer pathway	3/152	0.562895	0.864196	0	0	1.026	0.589604	CDK4;E2F1;RAD54L
Wnt signaling pathway and pluripotency	2/98	0.565481	0.864196	0	0	1.06174	0.605274	FZD8;PRKCQ
Type 1 diabetes mellitus	1/43	0.566865	0.864196	0	0	1.2136	0.688882	TNF
Mitotic prometaphase	1/43	0.566865	0.864196	0	0	1.2136	0.688882	ZWINT
PI3K class IB pathway in neutrophils	1/43	0.566865	0.864196	0	0	1.2136	0.688882	PRKCQ
Phagosome	3/154	0.571771	0.864196	0	0	1.01231	0.565898	THBS2;CORO1A;TLR2
G-protein-mediated events	1/44	0.575221	0.864196	0	0	1.18532	0.655483	CAMK4
Gastrin pathway	1/44	0.575221	0.864196	0	0	1.18532	0.655483	SLC4A2
HNF3A pathway	1/44	0.575221	0.864196	0	0	1.18532	0.655483	NKX3-1
Pancreatic secretion	2/101	0.581904	0.864196	0	0	1.02941	0.557371	FXYD2;SLC4A2
Melanogenesis	2/101	0.581904	0.864196	0	0	1.02941	0.557371	FZD8;WNT9A
Amino sugar and nucleotide sugar metabolism	1/45	0.583416	0.864196	0	0	1.15832	0.624167	AMDHD2
RhoA signaling pathway	1/45	0.583416	0.864196	0	0	1.15832	0.624167	PARD6A
Defensins	1/45	0.583416	0.864196	0	0	1.15832	0.624167	TLR2
Deposition of new CENP-A-containing nucleosomes at the centromere	1/45	0.583416	0.864196	0	0	1.15832	0.624167	CENPU
Chromosome maintenance	2/103	0.592597	0.866757	0	0	1.00892	0.527907	CENPU;FEN1
Toll receptor cascades	3/159	0.593465	0.866757	0	0	0.979611	0.511138	IKBKE;NFKBIB;TLR2
Chagas disease	2/104	0.597867	0.866757	0	0	0.998976	0.513861	TNF;TLR2
Axon guidance	6/325	0.597994	0.866757	0	0	0.95761	0.492378	SPTBN5;CRMP1;PRKCQ;ARHGAP39;RHOD;NTN1
Delta Np63 pathway	1/47	0.599336	0.866757	0	0	1.10785	0.567143	HELLS
LKB1 signaling events	1/47	0.599336	0.866757	0	0	1.10785	0.567143	PSEN2
Nucleotide-binding domain, leucine rich repeat containing receptor (NLR) signaling pathways	1/47	0.599336	0.866757	0	0	1.10785	0.567143	CARD9
Post-translational regulation of adherens junction stability and disassembly	1/48	0.607067	0.866757	0	0	1.08422	0.541152	CABLES1
Energy metabolism	1/48	0.607067	0.866757	0	0	1.08422	0.541152	CAMK4
HES/HEY pathway	1/48	0.607067	0.866757	0	0	1.08422	0.541152	E2F1
Intestinal immune network for IgA production	1/48	0.607067	0.866757	0	0	1.08422	0.541152	ICOSLG
Lipid digestion, mobilization, and transport	1/48	0.607067	0.866757	0	0	1.08422	0.541152	FABP4
N-glycan biosynthesis	1/48	0.607067	0.866757	0	0	1.08422	0.541152	MGAT4C
Amino acid and oligopeptide SLC transporters	1/49	0.614649	0.87033	0	0	1.06158	0.516674	SLC3A2
Angiopoietin receptor Tie2-mediated signaling	1/49	0.614649	0.87033	0	0	1.06158	0.516674	TNF
Ceramide signaling pathway	1/49	0.614649	0.87033	0	0	1.06158	0.516674	TNF
G alpha i pathway	2/108	0.618433	0.873281	0	0	0.961082	0.461864	RGS4;PRKCQ
Type 2 diabetes mellitus	1/50	0.622085	0.874734	0	0	1.03986	0.493599	TNF
Signaling by interleukins	2/109	0.623446	0.874734	0	0	0.952051	0.449837	IL7R;SQSTM1
Glutathione metabolism	1/51	0.629378	0.874734	0	0	1.01901	0.471825	RRM2
Metabolism of vitamins and cofactors	1/51	0.629378	0.874734	0	0	1.01901	0.471825	SHMT1
Epidermal growth factor receptor (EGFR) pathway	2/111	0.633321	0.874734	0	0	0.934486	0.426853	PRKCQ;RHOD
Alzheimer's disease	3/169	0.634669	0.874734	0	0	0.920126	0.418336	PSEN2;UQCR11;TNF
Signaling events mediated by PTP1B	1/52	0.636531	0.874734	0	0	0.998979	0.451261	CSF1
Drug metabolism: other enzymes	1/52	0.636531	0.874734	0	0	0.998979	0.451261	ITPA
Vitamin B12 metabolism	1/52	0.636531	0.874734	0	0	0.998979	0.451261	TNF
Interleukin-2 receptor beta chain in T cell activation	1/52	0.636531	0.874734	0	0	0.998979	0.451261	E2F1
Lipid metabolism regulation by peroxisome proliferator-activated receptor alpha (PPAR-alpha)	2/112	0.638182	0.874734	0	0	0.925944	0.415871	MED22;GLIPR1
Protein folding	1/53	0.643546	0.877408	0	0	0.979718	0.431822	NOP56
PI3K pathway	1/53	0.643546	0.877408	0	0	0.979718	0.431822	PRKCQ
Phospholipase C-mediated cascade	1/54	0.650426	0.884442	0	0	0.961183	0.413432	CAMK4
Vascular smooth muscle contraction	2/116	0.65712	0.88658	0	0	0.893271	0.375074	MYLK2;PRKCQ
RNA polymerase I transcription	1/55	0.657173	0.88658	0	0	0.943335	0.396019	POLR1A
T cell receptor signaling in naive CD8+ T cells	1/55	0.657173	0.88658	0	0	0.943335	0.396019	PRKCQ
Thromboxane A2 receptor signaling	1/56	0.663791	0.893164	0	0	0.926136	0.379519	PRKCQ
Prolactin regulation of apoptosis	2/118	0.666289	0.894184	0	0	0.87778	0.356407	GLIPR1;SLC16A9
Pre-NOTCH expression and processing	1/57	0.670281	0.895559	0	0	0.909552	0.363873	E2F1
Signaling by NOTCH	2/119	0.670798	0.895559	0	0	0.870233	0.347472	PSEN2;E2F1
Lysosome	2/121	0.67967	0.901519	0	0	0.855519	0.330357	AP1S3;MCOLN1
Notch signaling pathway	2/121	0.67967	0.901519	0	0	0.855519	0.330357	PSEN2;TNF
Caspase cascade in apoptosis	1/59	0.682889	0.901519	0	0	0.878098	0.334927	TNF
Telomere maintenance	1/59	0.682889	0.901519	0	0	0.878098	0.334927	FEN1
Signaling by PDGF	2/122	0.684032	0.901519	0	0	0.848346	0.32216	CAMK4;THBS2
Selenium pathway	1/60	0.689011	0.902117	0	0	0.863171	0.321529	TNF
Neurotrophic factor-mediated Trk receptor signaling	1/60	0.689011	0.902117	0	0	0.863171	0.321529	SQSTM1
Androgen receptor proteolysis and transcription regulation	1/61	0.695016	0.902117	0	0	0.848741	0.308789	NKX3-1
Clathrin derived vesicle budding	1/61	0.695016	0.902117	0	0	0.848741	0.308789	AP1S3
Glucose metabolism	1/61	0.695016	0.902117	0	0	0.848741	0.308789	SLC25A13
Ion channel transport	1/61	0.695016	0.902117	0	0	0.848741	0.308789	FXYD2
Shigellosis	1/62	0.700905	0.905307	0	0	0.834785	0.296668	NFKBIB
Neurotrophin signaling pathway	2/126	0.700997	0.905307	0	0	0.820812	0.291595	CAMK4;NFKBIB
Angiotensin II-stimulated signaling through G-proteins and beta-arrestin	1/64	0.712345	0.905387	0	0	0.808201	0.274137	PRKCQ
Endothelins	1/64	0.712345	0.905387	0	0	0.808201	0.274137	PRKCQ
Cell-cell communication	2/129	0.713219	0.905387	0	0	0.801299	0.270813	PARD6A;NTN1
Oncostatin M	5/311	0.717847	0.905387	0	0	0.83028	0.275237	FLG;CXCL6;MT2A;CXCL1;CXCL3
Retinol metabolism	1/65	0.7179	0.905387	0	0	0.795532	0.26366	DGAT2
Beta-1 integrin cell surface interactions	1/66	0.723348	0.905387	0	0	0.783253	0.253668	THBS2
Semaphorin interactions	1/66	0.723348	0.905387	0	0	0.783253	0.253668	CRMP1
Destabilization of mRNA by AUF1 (hnRNP D0)	1/66	0.723348	0.905387	0	0	0.783253	0.253668	CDK4
T cell receptor signaling in naive CD4+ T cells	1/67	0.728691	0.905387	0	0	0.771346	0.244135	PRKCQ
Telomerase regulation	1/67	0.728691	0.905387	0	0	0.771346	0.244135	E2F1
Cell adhesion molecules (CAMs)	2/133	0.728862	0.905387	0	0	0.776673	0.245639	PDCD1LG2;ICOSLG
Transmembrane transport of small molecules	7/432	0.729043	0.905387	0	0	0.836166	0.264247	SLC22A4;FXYD2;SLC3A2;SLC4A2;MCOLN1;SLC2A6;SLC27A4
Activation of NF-kappaB in B cells	1/68	0.733931	0.905387	0	0	0.759795	0.235035	NFKBIB
Epithelial cell signaling in Helicobacter pylori infection	1/68	0.733931	0.905387	0	0	0.759795	0.235035	CXCL1
Generic transcription pathway	6/377	0.73606	0.905387	0	0	0.821171	0.251643	ZNF37A;ZNF235;ZNF641;ZNF112;ZNF33B;ZNF552
Adrenergic pathway	2/137	0.743777	0.905387	0	0	0.753505	0.223048	RGS4;PRKCQ
Antiviral mechanism by interferon-stimulated genes	1/70	0.744111	0.905387	0	0	0.737696	0.218038	IFIT1
CDC42 signaling events	1/70	0.744111	0.905387	0	0	0.737696	0.218038	PARD6A
Signaling events mediated by HDAC class I	1/70	0.744111	0.905387	0	0	0.737696	0.218038	TNF
Complement and coagulation cascades	1/70	0.744111	0.905387	0	0	0.737696	0.218038	SERPIND1
Long-term potentiation	1/70	0.744111	0.905387	0	0	0.737696	0.218038	CAMK4
NCAM signaling for neurite out-growth	1/70	0.744111	0.905387	0	0	0.737696	0.218038	SPTBN5
Capped intron-containing pre-mRNA processing	2/138	0.747395	0.905387	0	0	0.747927	0.217768	HNRNPM;DHX9
FSH regulation of apoptosis	4/263	0.748272	0.905387	0	0	0.784605	0.227526	RGS4;ENC1;BAG1;IFI35
Mitochondrial pathway of apoptosis: multidomain Bcl-2 family	1/71	0.749054	0.905387	0	0	0.727121	0.210097	PRKCQ
Biological oxidations	2/139	0.750968	0.905387	0	0	0.742429	0.212626	SULT1B1;MAT2A
Systemic lupus erythematosus	2/139	0.750968	0.905387	0	0	0.742429	0.212626	TNF;HIST1H3E
p53 signaling pathway	2/139	0.750968	0.905387	0	0	0.742429	0.212626	TP53I3;E2F1
Sphingolipid metabolism	1/72	0.753902	0.905387	0	0	0.716843	0.202503	SGPP2
Myocyte adrenergic pathway	1/72	0.753902	0.905387	0	0	0.716843	0.202503	RHOD
Signaling by NOTCH1	1/73	0.758656	0.908973	0	0	0.70685	0.195237	PSEN2
Integrins in angiogenesis	1/74	0.763319	0.912433	0	0	0.697132	0.188281	CSF1
Prolactin activation of MAPK signaling	1/75	0.767892	0.915769	0	0	0.687676	0.181619	NFKBIB
Neuroactive ligand-receptor interaction	4/272	0.771254	0.917649	0	0	0.757903	0.196856	PTGER4;GRIK4;CHRNA10;SSTR2
Phosphatidylinositol signaling system	1/78	0.781089	0.923694	0	0	0.660782	0.163257	DGKG
Insulin signaling pathway	4/277	0.783294	0.923694	0	0	0.74383	0.181678	PARD6A;PRKCQ;RHOD;TNF
Signaling events mediated by hepatocyte growth factor receptor (c-Met)	1/79	0.78532	0.923694	0	0	0.652277	0.157632	PARD6A
p73 transcription factor network	1/79	0.78532	0.923694	0	0	0.652277	0.157632	TP53I3
Fc epsilon receptor I signaling pathway	1/79	0.78532	0.923694	0	0	0.652277	0.157632	TNF
Nuclear beta-catenin signaling and target gene transcription regulation	1/80	0.789468	0.924343	0	0	0.643987	0.152236	CAMK4
Opioid signaling	1/80	0.789468	0.924343	0	0	0.643987	0.152236	CAMK4
Antigen processing and presentation	1/81	0.793537	0.924894	0	0	0.635905	0.147056	TNF
Respiratory electron transport, ATP biosynthesis by chemiosmotic coupling, and heat production by uncoupling proteins	1/81	0.793537	0.924894	0	0	0.635905	0.147056	UQCR11
SMAD2/3 nuclear pathway	1/82	0.797528	0.927442	0	0	0.628022	0.142083	CDK4
Signaling by NGF	3/221	0.801242	0.927795	0	0	0.698773	0.154843	CAMK4;PSEN2;SQSTM1
T cell signal transduction	1/83	0.801442	0.927795	0	0	0.620332	0.137306	PRKCQ
Cell junction organization	1/84	0.80528	0.928058	0	0	0.612826	0.132717	PARD6A
ECM-receptor interaction	1/84	0.80528	0.928058	0	0	0.612826	0.132717	THBS2
Immune system	16/998	0.807873	0.928233	0	0	0.822744	0.175533	CARD9;IFI35;PDCD1LG2;IFIT1;IFIT2;OASL;SPSB1;MT2A;PRKCQ;AP1S3;IL7R;IKBKE;SQSTM1;ICOSLG;TLR2;NFKBIB
Asparagine N-linked glycosylation	1/85	0.809044	0.928233	0	0	0.6055	0.128307	MGAT4C
Progesterone-mediated oocyte maturation	1/86	0.812735	0.930392	0	0	0.598346	0.124067	PKMYT1
Wnt signaling pathway	3/231	0.824721	0.942014	0	0	0.66778	0.128688	FZD8;PRKCQ;WNT9A
Lipid and lipoprotein metabolism	7/489	0.83423	0.948716	0	0	0.735093	0.133233	MED22;GLIPR1;PHOSPHO1;FABP4;DGAT2;AGPAT2;SGPP2
Signaling by ERBB4	1/93	0.836658	0.948716	0	0	0.552621	0.0985543	PSEN2
Cell surface interactions at the vascular wall	1/94	0.839817	0.948716	0	0	0.546651	0.0954295	SLC3A2
Fc gamma receptor-mediated phagocytosis	1/94	0.839817	0.948716	0	0	0.546651	0.0954295	AMPH
L1CAM interactions	1/94	0.839817	0.948716	0	0	0.546651	0.0954295	SPTBN5
G-protein signaling pathways	1/95	0.842915	0.950128	0	0	0.540808	0.0924181	PRKCQ
Signaling by GPCR	15/977	0.849051	0.954951	0	0	0.786073	0.128629	DGKG;PTGER4;CXCL6;FZD8;CXCL1;WNT9A;CXCL3;SSTR2;RGS4;CXCL10;OR2I1P;SMO;CAMK4;PRKCQ;ACKR1
Downstream signaling events Of B cell receptor (BCR)	1/98	0.851855	0.956012	0	0	0.524001	0.0840177	NFKBIB
Protein metabolism	6/442	0.856496	0.95612	0	0	0.696388	0.107874	NOP56;MGAT4C;TOMM40;TIMM10;DOHH;SLC25A13
Dilated cardiomyopathy	1/100	0.857532	0.95612	0	0	0.513363	0.0789025	TNF
Integrin-mediated cell adhesion	1/100	0.857532	0.95612	0	0	0.513363	0.0789025	MYLK2
Calcium signaling pathway	2/178	0.859943	0.956382	0	0	0.576756	0.0870262	MYLK2;CAMK4
Signaling by ERBB2	1/102	0.862991	0.956382	0	0	0.503146	0.0741391	CAMK4
Innate immune system	4/319	0.86552	0.956382	0	0	0.643253	0.0929013	CARD9;IKBKE;TLR2;NFKBIB
MHC class II antigen presentation	1/103	0.865642	0.956382	0	0	0.498187	0.0718805	AP1S3
DNA repair	1/105	0.870791	0.956382	0	0	0.488557	0.0675934	FEN1
Electron transport chain	1/105	0.870791	0.956382	0	0	0.488557	0.0675934	UQCR11
Fibroblast growth factor receptor pathway	1/105	0.870791	0.956382	0	0	0.488557	0.0675934	PRKCQ
TGF-beta signaling pathway	2/185	0.874137	0.95801	0	0	0.554495	0.0745894	PARD6A;TNF
BDNF signaling pathway	3/261	0.881429	0.963845	0	0	0.589218	0.0743659	SFPQ;PEG10;CAMK4
Transmission across chemical synapses	2/190	0.883453	0.963845	0	0	0.539609	0.0668666	CAMK4;GRIK4
Signaling by EGFR in cancer	1/111	0.885088	0.963845	0	0	0.461766	0.0563671	CAMK4
Oocyte meiosis	1/113	0.889493	0.966595	0	0	0.453474	0.0531032	PKMYT1
Post-translational protein modification	2/196	0.89379	0.969216	0	0	0.522758	0.0586974	MGAT4C;DOHH
Tricarboxylic acid (TCA) cycle and respiratory electron transport	1/117	0.897806	0.970029	0	0	0.437747	0.0471897	UQCR11
HIV life cycle	1/118	0.899785	0.970029	0	0	0.433983	0.0458285	FEN1
HIV infection	2/200	0.900202	0.970029	0	0	0.512092	0.0538394	FEN1;AP1S3
G alpha s pathway	1/120	0.903628	0.970453	0	0	0.426646	0.043235	RGS4
Platelet activation, signaling and aggregation	2/205	0.90771	0.970453	0	0	0.49935	0.0483523	DGKG;PRKCQ
Gastrin-CREB signaling pathway via PKC and MAPK	2/206	0.909147	0.970453	0	0	0.496877	0.0473268	DGKG;PRKCQ
Factors involved in megakaryocyte development and platelet production	1/125	0.912606	0.970453	0	0	0.409337	0.0374342	CABLES1
G alpha (s) signaling events	1/125	0.912606	0.970453	0	0	0.409337	0.0374342	PTGER4
Spliceosome	1/127	0.915959	0.970453	0	0	0.402798	0.035359	HNRNPM
Antigen-activated B-cell receptor generation of second messengers	2/211	0.916023	0.970453	0	0	0.484865	0.0425295	PRKCQ;NFKBIB
Signaling by FGFR in disease	1/128	0.917587	0.970453	0	0	0.399606	0.0343691	CAMK4
HIV factor interactions with host	1/128	0.917587	0.970453	0	0	0.399606	0.0343691	AP1S3
Parkinson's disease	1/131	0.922285	0.97252	0	0	0.390325	0.0315775	UQCR11
Membrane trafficking	1/133	0.925268	0.97252	0	0	0.384371	0.0298549	AP1S3
NGF signaling via TRKA from the plasma membrane	1/136	0.929529	0.97252	0	0	0.375772	0.0274604	CAMK4
Oxidative phosphorylation	1/136	0.929529	0.97252	0	0	0.375772	0.0274604	UQCR11
Diabetes pathways	1/137	0.930895	0.97252	0	0	0.372989	0.0267094	PAPPA
Natural killer cell-mediated cytotoxicity	1/137	0.930895	0.97252	0	0	0.372989	0.0267094	TNF
EGF/EGFR signaling pathway	1/141	0.936099	0.975973	0	0	0.362258	0.0239213	E2F1
Focal adhesion	2/233	0.940864	0.978956	0	0	0.43819	0.0267104	MYLK2;THBS2
Signaling by the B cell receptor (BCR)	1/151	0.947463	0.98383	0	0	0.337934	0.0182376	NFKBIB
Integrin signaling pathway	1/155	0.951422	0.985949	0	0	0.329089	0.0163879	RHOD
Class A GPCRs (rhodopsin-like)	2/253	0.957251	0.989724	0	0	0.402859	0.0176007	PTGER4;SSTR2
Signal transduction	13/1020	0.959437	0.989724	0	0	0.645759	0.0267397	DGKG;CXCL6;FZD8;ARHGAP39;CXCL1;CGN;CXCL3;ARHGAP44;CXCL10;OR2I1P;CAMK4;E2F1;ACKR1
Protein processing in the endoplasmic reticulum	1/166	0.960841	0.989724	0	0	0.306976	0.0122626	BAG1
Gene expression	12/968	0.963687	0.99067	0	0	0.627918	0.0232259	HNRNPM;ZNF37A;POLR3B;POLR1A;DHX9;POLR3H;ZNF235;POLR3K;ZNF641;ZNF112;ZNF33B;ZNF552
Metapathway biotransformation	1/174	0.966525	0.991605	0	0	0.29266	0.00996449	SULT1B1
Metabolism	22/1615	0.969971	0.992359	0	0	0.685651	0.0209048	DGKG;DGAT2;RRM2;SHMT1;UQCR11;NME5;PFAS;AGPAT2;MED22;GLIPR1;PHOSPHO1;FABP4;POLR3B;MAT2A;POLR1A;PSAT1;POLR3H;PHGDH;SCLY;POLR3K;XYLB;ITPA
Huntington's disease	1/184	0.972487	0.992359	0	0	0.276526	0.00771472	UQCR11
Neuronal system	2/283	0.973953	0.992359	0	0	0.359291	0.00948254	CAMK4;GRIK4
Adaptive immune system	6/606	0.977449	0.992359	0	0	0.501715	0.0114437	SPSB1;PRKCQ;AP1S3;PDCD1LG2;ICOSLG;NFKBIB
Jak-STAT signaling pathway	1/199	0.979503	0.992359	0	0	0.255379	0.00528897	IL7R
Endocytosis	1/201	0.980292	0.992359	0	0	0.252799	0.00503192	PARD6A
Hemostasis pathway	4/468	0.980775	0.992359	0	0	0.43332	0.00841187	DGKG;CABLES1;PRKCQ;SLC3A2
MAPK signaling pathway	2/314	0.984535	0.994207	0	0	0.323074	0.00503521	MAPK8IP2;TNF
Actin cytoskeleton regulation	1/226	0.98794	0.995689	0	0	0.224421	0.00272293	MYLK2
Carbohydrate metabolism	1/235	0.989896	0.995708	0	0	0.21569	0.0021904	SLC25A13
Antigen presentation: folding, assembly, and peptide loading of class I MHC proteins	1/255	0.993183	0.997062	0	0	0.198501	0.00135784	SPSB1
Disease	4/674	0.999132	0.999791	0	0	0.296862	0.000257817	FEN1;PAPPA;CAMK4;AP1S3
Olfactory transduction	1/432	0.999791	0.999791	0	0	0.115913	2.41863e-05	OR2I1P
