# Supplementary material for: Different PfEMP1-expressing Plasmodium falciparum variants induce divergent endothelial transcriptional responses during co-culture
Source: PLoS One. 2023 Nov 30;18(11):e0295053. doi: 10.1371/journal.pone.0295053 (PMC10688957; doi:10.1371/journal.pone.0295053)
Supplement: S6 File — (ZIP) [file pone.0295053.s015.zip › Suppl File 6 R5 cluster 3 KEGG_2021_Human_table.xlsx]

## Sheet: KEGG_2021_Human_table
Term	Overlap	P-value	Adjusted P-value	Old P-value	Old Adjusted P-value	Odds Ratio	Combined Score	Genes
Cytosolic DNA-sensing pathway	6/63	0.00131896	0.16272	0	0	5.43202	36.0193	CXCL10;POLR3B;POLR3H;IKBKE;POLR3K;NFKBIB
Rheumatoid arthritis	7/93	0.00212673	0.16272	0	0	4.20521	25.8754	CXCL6;CSF1;CXCL1;LTB;CXCL3;TNF;TLR2
RNA polymerase	4/31	0.00281992	0.16272	0	0	7.6166	44.7174	POLR3B;POLR1A;POLR3H;POLR3K
Viral protein interaction with cytokine and cytokine receptor	7/100	0.0032063	0.16272	0	0	3.8873	22.3233	CXCL10;CXCL6;CSF1;IL34;CXCL1;CXCL3;TNF
TNF signaling pathway	7/112	0.00597168	0.241999	0	0	3.44092	17.62	CXCL10;CXCL6;CSF1;CXCL1;TRAF1;CXCL3;TNF
Glycine, serine and threonine metabolism	4/40	0.00715268	0.241999	0	0	5.70983	28.2081	PSAT1;SHMT1;PHGDH;SDSL
IL-17 signaling pathway	6/94	0.00963346	0.27937	0	0	3.51289	16.3086	CXCL6;CXCL10;CXCL1;CXCL3;TNF;IKBKE
NF-kappa B signaling pathway	6/104	0.0153237	0.31508	0	0	3.15282	13.1736	PRKCQ;CXCL1;TRAF1;LTB;CXCL3;TNF
Cysteine and methionine metabolism	4/50	0.0155212	0.31508	0	0	4.46628	18.6045	MAT2A;PSAT1;PHGDH;SDSL
Malaria	4/50	0.0155212	0.31508	0	0	4.46628	18.6045	ACKR1;THBS2;TNF;TLR2
Legionellosis	4/57	0.0239918	0.442758	0	0	3.87501	14.4539	CXCL1;CXCL3;TNF;TLR2
Cytokine-cytokine receptor interaction	11/295	0.0283437	0.477402	0	0	2.00197	7.13371	CXCL10;CXCL6;TNFRSF12A;CSF1;IL34;TNFRSF9;CXCL1;LTB;IL7R;CXCL3;TNF
DNA replication	3/36	0.0316267	0.477402	0	0	4.66016	16.0951	FEN1;MCM4;MCM2
Cell cycle	6/124	0.0329243	0.477402	0	0	2.61576	8.92901	ORC6;CDK4;E2F1;MCM4;PKMYT1;MCM2
RIG-I-like receptor signaling pathway	4/70	0.0459744	0.622187	0	0	3.10968	9.57679	CXCL10;TNF;IKBKE;NFKBIB
Fat digestion and absorption	3/43	0.0495913	0.62919	0	0	3.84326	11.5449	DGAT2;AGPAT2;SLC27A4
Ribosome biogenesis in eukaryotes	5/108	0.0577399	0.689482	0	0	2.49259	7.10839	NOP56;LSG1;POP1;IMP3;UTP14A
NOD-like receptor signaling pathway	7/181	0.0613529	0.691925	0	0	2.06907	5.77501	CARD9;CXCL1;CXCL3;ANTXR1;TNF;IKBKE;NFKBIB
Hepatitis C	6/157	0.0834081	0.89115	0	0	2.04064	5.06898	CXCL10;CDK4;E2F1;IFIT1;TNF;IKBKE
Epstein-Barr virus infection	7/202	0.0963027	0.955584	0	0	1.84425	4.31603	CXCL10;CDK4;E2F1;IKBKE;TNF;TLR2;NFKBIB
Herpes simplex virus 1 infection	14/498	0.10243	0.955584	0	0	1.49158	3.39867	ZNF782;ZNF324B;CARD9;TNF;ZNF33B;ZNF37A;ZNF780B;IKBKE;ZNF235;ZNF763;ZNF641;ZNF112;ZNF552;TLR2
Human papillomavirus infection	10/331	0.108002	0.955584	0	0	1.60282	3.56726	PTGER4;PARD6A;CDK4;E2F1;FZD8;WNT9A;THBS2;IKBKE;TNF;OASL
Vitamin B6 metabolism	1/6	0.110095	0.955584	0	0	10.2135	22.5353	PSAT1
Glycerolipid metabolism	3/61	0.112975	0.955584	0	0	2.64809	5.77438	DGKG;DGAT2;AGPAT2
Basal cell carcinoma	3/63	0.121321	0.985123	0	0	2.55955	5.39892	SMO;FZD8;WNT9A
Measles	5/139	0.13091	0.986936	0	0	1.9129	3.8894	CDK4;IKBKE;RAB9B;NFKBIB;TLR2
Amoebiasis	4/102	0.134074	0.986936	0	0	2.09085	4.20127	CXCL1;CXCL3;TNF;TLR2
T cell receptor signaling pathway	4/104	0.140991	0.986936	0	0	2.04882	4.01376	CDK4;PRKCQ;TNF;NFKBIB
Toll-like receptor signaling pathway	4/104	0.140991	0.986936	0	0	2.04882	4.01376	CXCL10;TNF;IKBKE;TLR2
Adipocytokine signaling pathway	3/69	0.147618	0.995697	0	0	2.32615	4.45022	PRKCQ;TNF;NFKBIB
African trypanosomiasis	2/37	0.158976	0.995697	0	0	2.9213	5.37227	TNF;THOP1
p53 signaling pathway	3/73	0.166082	0.995697	0	0	2.19278	3.93665	RRM2;TP53I3;CDK4
Glioma	3/75	0.175557	0.995697	0	0	2.13165	3.70864	CDK4;CAMK4;E2F1
Gastric acid secretion	3/76	0.18035	0.995697	0	0	2.10235	3.60102	MYLK2;SLC4A2;SSTR2
Leishmaniasis	3/77	0.185178	0.995697	0	0	2.07383	3.49738	TNF;TLR2;NFKBIB
Bladder cancer	2/41	0.186511	0.995697	0	0	2.62114	4.4016	CDK4;E2F1
Non-homologous end-joining	1/13	0.22335	0.995697	0	0	4.25412	6.37699	FEN1
Hepatocellular carcinoma	5/168	0.223517	0.995697	0	0	1.57023	2.35262	CDK4;DPF1;E2F1;FZD8;WNT9A
Osteoclast differentiation	4/127	0.229137	0.995697	0	0	1.66374	2.45142	CSF1;CAMK4;TNF;SQSTM1
Influenza A	5/172	0.237615	0.995697	0	0	1.5323	2.20208	CXCL10;CDK4;TNF;IKBKE;NFKBIB
PD-L1 expression and PD-1 checkpoint pathway in cancer	3/89	0.245344	0.995697	0	0	1.78336	2.50579	PRKCQ;TLR2;NFKBIB
Bile secretion	3/90	0.250502	0.995697	0	0	1.76277	2.44018	FXYD2;SLC4A2;SLC51A
Small cell lung cancer	3/92	0.260865	0.995697	0	0	1.72298	2.31527	CDK4;E2F1;TRAF1
Selenocompound metabolism	1/17	0.281489	0.995697	0	0	3.18994	4.04377	SCLY
Glycerophospholipid metabolism	3/98	0.292238	0.995697	0	0	1.61367	1.98511	DGKG;PHOSPHO1;AGPAT2
Hedgehog signaling pathway	2/56	0.293206	0.995697	0	0	1.8916	2.32076	EVC;SMO
Hematopoietic cell lineage	3/99	0.297496	0.995697	0	0	1.59678	1.93586	CSF1;IL7R;TNF
Glutathione metabolism	2/57	0.300341	0.995697	0	0	1.85711	2.2338	RRM2;CHAC2
Chemokine signaling pathway	5/192	0.311122	0.995697	0	0	1.36701	1.59608	CXCL10;CXCL6;CXCL1;CXCL3;NFKBIB
Breast cancer	4/147	0.31415	0.995697	0	0	1.42958	1.65529	CDK4;E2F1;FZD8;WNT9A
Kaposi sarcoma-associated herpesvirus infection	5/193	0.314892	0.995697	0	0	1.35967	1.57114	CDK4;E2F1;CXCL1;CXCL3;IKBKE
Mineral absorption	2/60	0.321666	0.995697	0	0	1.76078	1.99715	MT2A;FXYD2
One carbon pool by folate	1/20	0.322225	0.995697	0	0	2.68586	3.04175	SHMT1
C-type lectin receptor signaling pathway	3/104	0.323848	0.995697	0	0	1.51734	1.71077	CARD9;TNF;IKBKE
mTOR signaling pathway	4/154	0.34468	0.995697	0	0	1.36238	1.45112	FZD8;SLC3A2;WNT9A;TNF
Insulin resistance	3/108	0.344939	0.995697	0	0	1.45924	1.5532	PRKCQ;TNF;SLC27A4
Terpenoid backbone biosynthesis	1/22	0.348094	0.995697	0	0	2.42981	2.56414	PDSS1
Cushing syndrome	4/155	0.349051	0.995697	0	0	1.35329	1.42438	CDK4;E2F1;FZD8;WNT9A
Inflammatory bowel disease	2/65	0.356817	0.995697	0	0	1.62062	1.67011	TNF;TLR2
Proteoglycans in cancer	5/205	0.360477	0.995697	0	0	1.2773	1.30326	SMO;FZD8;WNT9A;TNF;TLR2
Mismatch repair	1/23	0.360657	0.995697	0	0	2.31925	2.36523	EXO1
Proximal tubule bicarbonate reclamation	1/23	0.360657	0.995697	0	0	2.31925	2.36523	FXYD2
Renin-angiotensin system	1/23	0.360657	0.995697	0	0	2.31925	2.36523	THOP1
Toxoplasmosis	3/112	0.365971	0.995697	0	0	1.4054	1.41271	TNF;NFKBIB;TLR2
Mitophagy	2/68	0.377595	0.995697	0	0	1.54672	1.5064	E2F1;SQSTM1
Hepatitis B	4/162	0.379638	0.995697	0	0	1.29287	1.25219	E2F1;TNF;IKBKE;TLR2
Epithelial cell signaling in Helicobacter pylori infection	2/70	0.391292	0.995697	0	0	1.50108	1.40846	CXCL1;CXCL3
Lipid and atherosclerosis	5/215	0.398632	0.995697	0	0	1.21585	1.11824	CXCL1;CXCL3;IKBKE;TNF;TLR2
Neurotrophin signaling pathway	3/119	0.402469	0.995697	0	0	1.32012	1.20149	CAMK4;PSEN2;NFKBIB
Melanoma	2/72	0.404853	0.995697	0	0	1.45804	1.3184	CDK4;E2F1
Non-small cell lung cancer	2/72	0.404853	0.995697	0	0	1.45804	1.3184	CDK4;E2F1
PPAR signaling pathway	2/74	0.418267	0.995697	0	0	1.41739	1.23545	FABP4;SLC27A4
Chronic myeloid leukemia	2/76	0.431527	0.995697	0	0	1.37894	1.1589	CDK4;E2F1
Pancreatic cancer	2/76	0.431527	0.995697	0	0	1.37894	1.1589	CDK4;E2F1
Pertussis	2/76	0.431527	0.995697	0	0	1.37894	1.1589	CXCL6;TNF
Glyoxylate and dicarboxylate metabolism	1/30	0.44209	0.995697	0	0	1.7588	1.43561	SHMT1
Asthma	1/31	0.452846	0.995697	0	0	1.70009	1.34682	TNF
Purine metabolism	3/129	0.45348	0.995697	0	0	1.21472	0.960608	RRM2;PFAS;ITPA
Tuberculosis	4/180	0.457215	0.995697	0	0	1.15957	0.907481	CARD9;TNF;CORO1A;TLR2
Coronavirus disease	5/232	0.462792	0.995697	0	0	1.12381	0.865872	CXCL10;IKBKE;TNF;TLR2;NFKBIB
Axon guidance	4/182	0.465657	0.995697	0	0	1.14642	0.876216	PARD6A;SMO;RHOD;NTN1
Base excision repair	1/33	0.473741	0.995697	0	0	1.59367	1.19062	FEN1
Pentose and glucuronate interconversions	1/34	0.483888	0.995697	0	0	1.5453	1.12173	XYLB
Cardiac muscle contraction	2/87	0.501382	0.995697	0	0	1.19982	0.828337	FXYD2;UQCR11
ECM-receptor interaction	2/88	0.507456	0.995697	0	0	1.1858	0.804384	THBS2;FREM1
Aldosterone-regulated sodium reabsorption	1/37	0.513174	0.995697	0	0	1.4163	0.944875	FXYD2
Allograft rejection	1/38	0.522562	0.995697	0	0	1.37796	0.894309	TNF
Primary immunodeficiency	1/38	0.522562	0.995697	0	0	1.37796	0.894309	IL7R
Th1 and Th2 cell differentiation	2/92	0.531264	0.995697	0	0	1.13287	0.716535	PRKCQ;NFKBIB
Various types of N-glycan biosynthesis	1/39	0.53177	0.995697	0	0	1.34163	0.847295	MGAT4C
Salivary secretion	2/93	0.537093	0.995697	0	0	1.12036	0.6964	FXYD2;SLC4A2
Gastric cancer	3/149	0.549375	0.995697	0	0	1.04725	0.627272	E2F1;FZD8;WNT9A
Ferroptosis	1/41	0.549659	0.995697	0	0	1.27441	0.762683	SLC3A2
Homologous recombination	1/41	0.549659	0.995697	0	0	1.27441	0.762683	RAD54L
Graft-versus-host disease	1/42	0.558346	0.995697	0	0	1.24327	0.724548	TNF
Prostate cancer	2/97	0.559905	0.995697	0	0	1.07297	0.62231	E2F1;NKX3-1
Phagosome	3/152	0.562895	0.995697	0	0	1.026	0.589604	THBS2;CORO1A;TLR2
Choline metabolism in cancer	2/98	0.565481	0.995697	0	0	1.06174	0.605274	DGKG;SLC22A4
Inflammatory mediator regulation of TRP channels	2/98	0.565481	0.995697	0	0	1.06174	0.605274	PTGER4;PRKCQ
Pathways of neurodegeneration	9/475	0.566342	0.995697	0	0	0.983592	0.559229	TOMM40;CSF1;DNAH5;PSEN2;FZD8;UQCR11;WNT9A;TNF;SQSTM1
Type I diabetes mellitus	1/43	0.566865	0.995697	0	0	1.2136	0.688882	TNF
AGE-RAGE signaling pathway in diabetic complications	2/100	0.576481	0.995697	0	0	1.03996	0.572825	CDK4;TNF
Cellular senescence	3/156	0.580534	0.995697	0	0	0.998973	0.543248	CDK4;E2F1;SQSTM1
Melanogenesis	2/101	0.581904	0.995697	0	0	1.02941	0.557371	FZD8;WNT9A
Chagas disease	2/102	0.587276	0.995697	0	0	1.01906	0.542405	TNF;TLR2
Pancreatic secretion	2/102	0.587276	0.995697	0	0	1.01906	0.542405	FXYD2;SLC4A2
Type II diabetes mellitus	1/46	0.591453	0.995697	0	0	1.13252	0.59477	TNF
Protein digestion and absorption	2/103	0.592597	0.995697	0	0	1.00892	0.527907	FXYD2;SLC3A2
Carbohydrate digestion and absorption	1/47	0.599336	0.995697	0	0	1.10785	0.567143	FXYD2
Amino sugar and nucleotide sugar metabolism	1/48	0.607067	0.995697	0	0	1.08422	0.541152	AMDHD2
Intestinal immune network for IgA production	1/48	0.607067	0.995697	0	0	1.08422	0.541152	ICOSLG
Hippo signaling pathway	3/163	0.610301	0.995697	0	0	0.954925	0.471545	PARD6A;FZD8;WNT9A
Th17 cell differentiation	2/107	0.613368	0.995697	0	0	0.970285	0.474266	PRKCQ;NFKBIB
Sphingolipid metabolism	1/49	0.614649	0.995697	0	0	1.06158	0.516674	SGPP2
Drug metabolism	2/108	0.618433	0.995697	0	0	0.961082	0.461864	RRM2;ITPA
Arginine and proline metabolism	1/50	0.622085	0.995697	0	0	1.03986	0.493599	PYCR3
N-Glycan biosynthesis	1/50	0.622085	0.995697	0	0	1.03986	0.493599	MGAT4C
Human cytomegalovirus infection	4/225	0.632076	0.995697	0	0	0.921319	0.422651	PTGER4;CDK4;E2F1;TNF
Tight junction	3/169	0.634669	0.995697	0	0	0.920126	0.418336	PARD6A;CDK4;CGN
Endocrine and other factor-regulated calcium reabsorption	1/53	0.643546	0.995697	0	0	0.979718	0.431822	FXYD2
Fanconi anemia pathway	1/54	0.650426	0.995697	0	0	0.961183	0.413432	POLN
Regulation of lipolysis in adipocytes	1/55	0.657173	0.995697	0	0	0.943335	0.396019	FABP4
Pyrimidine metabolism	1/56	0.663791	0.995697	0	0	0.926136	0.379519	RRM2
Sphingolipid signaling pathway	2/119	0.670798	0.995697	0	0	0.870233	0.347472	TNF;SGPP2
Notch signaling pathway	1/59	0.682889	0.995697	0	0	0.878098	0.334927	PSEN2
Pathways in cancer	9/531	0.697123	0.995697	0	0	0.875504	0.315877	PTGER4;SMO;CDK4;E2F1;FZD8;WNT9A;TRAF1;IL7R;NKX3-1
Shigellosis	4/246	0.700148	0.995697	0	0	0.840459	0.299593	PRKCQ;TNF;SQSTM1;NFKBIB
Lysosome	2/128	0.709192	0.995697	0	0	0.8077	0.277549	AP1S3;MCOLN1
Alzheimer disease	6/369	0.717237	0.995697	0	0	0.839617	0.279046	CSF1;PSEN2;FZD8;UQCR11;WNT9A;TNF
Long-term potentiation	1/67	0.728691	0.995697	0	0	0.771346	0.244135	CAMK4
Vascular smooth muscle contraction	2/133	0.728862	0.995697	0	0	0.776673	0.245639	MYLK2;PRKCQ
Fc epsilon RI signaling pathway	1/68	0.733931	0.995697	0	0	0.759795	0.235035	TNF
Amphetamine addiction	1/69	0.73907	0.995697	0	0	0.748583	0.226343	CAMK4
Renin secretion	1/69	0.73907	0.995697	0	0	0.748583	0.226343	PTGER4
Apelin signaling pathway	2/137	0.743777	0.995697	0	0	0.753505	0.223048	MYLK2;CAMK4
Autophagy	2/137	0.743777	0.995697	0	0	0.753505	0.223048	PRKCQ;SQSTM1
Fluid shear stress and atherosclerosis	2/139	0.750968	0.995697	0	0	0.742429	0.212626	TNF;SQSTM1
Apoptosis	2/142	0.761429	0.995697	0	0	0.726408	0.197988	TRAF1;TNF
Signaling pathways regulating pluripotency of stem cells	2/143	0.764831	0.995697	0	0	0.721219	0.193359	FZD8;WNT9A
Spinocerebellar ataxia	2/143	0.764831	0.995697	0	0	0.721219	0.193359	NOP56;TWNK
Thyroid hormone synthesis	1/75	0.767892	0.995697	0	0	0.687676	0.181619	FXYD2
Human immunodeficiency virus 1 infection	3/212	0.777914	0.995697	0	0	0.729202	0.183131	AP1S3;TNF;TLR2
Antigen processing and presentation	1/78	0.781089	0.995697	0	0	0.660782	0.163257	TNF
Cell adhesion molecules	2/148	0.781214	0.995697	0	0	0.696341	0.171931	PDCD1LG2;ICOSLG
Phospholipase D signaling pathway	2/148	0.781214	0.995697	0	0	0.696341	0.171931	DGKG;AGPAT2
cAMP signaling pathway	3/216	0.788547	0.995697	0	0	0.71536	0.169943	FXYD2;CAMK4;SSTR2
B cell receptor signaling pathway	1/81	0.793537	0.995697	0	0	0.635905	0.147056	NFKBIB
Human T-cell leukemia virus 1 infection	3/219	0.796242	0.995697	0	0	0.705316	0.160707	CDK4;E2F1;TNF
Oxytocin signaling pathway	2/154	0.799548	0.995697	0	0	0.668648	0.149582	MYLK2;CAMK4
Non-alcoholic fatty liver disease	2/155	0.802468	0.995697	0	0	0.664243	0.146176	UQCR11;TNF
Complement and coagulation cascades	1/85	0.809044	0.995697	0	0	0.6055	0.128307	SERPIND1
Ribosome	2/158	0.811003	0.995697	0	0	0.651369	0.136451	MRPS17;MRPL12
Insulin secretion	1/86	0.812735	0.995697	0	0	0.598346	0.124067	FXYD2
Necroptosis	2/159	0.813774	0.995697	0	0	0.647187	0.133368	TNF;SQSTM1
PI3K-Akt signaling pathway	5/354	0.814556	0.995697	0	0	0.726361	0.148985	CSF1;CDK4;IL7R;THBS2;TLR2
Hypertrophic cardiomyopathy	1/90	0.826803	0.995697	0	0	0.571337	0.108662	TNF
Thermogenesis	3/232	0.826933	0.995697	0	0	0.66483	0.126338	DPF1;UQCR11;COA7
Wnt signaling pathway	2/166	0.832176	0.995697	0	0	0.61934	0.11378	FZD8;WNT9A
Amyotrophic lateral sclerosis	5/364	0.832787	0.995697	0	0	0.705762	0.129138	TOMM40;DNAH5;UQCR11;TNF;SQSTM1
cGMP-PKG signaling pathway	2/167	0.834667	0.995697	0	0	0.615555	0.111244	MYLK2;FXYD2
TGF-beta signaling pathway	1/94	0.839817	0.995697	0	0	0.546651	0.0954295	TNF
Calcium signaling pathway	3/240	0.84379	0.995697	0	0	0.642123	0.109066	MYLK2;CAMK4;MCOLN1
Dilated cardiomyopathy	1/96	0.845953	0.995697	0	0	0.535088	0.0895154	TNF
Fc gamma R-mediated phagocytosis	1/97	0.848933	0.995697	0	0	0.529487	0.0867167	AMPH
Phosphatidylinositol signaling system	1/97	0.848933	0.995697	0	0	0.529487	0.0867167	DGKG
Aldosterone synthesis and secretion	1/98	0.851855	0.995697	0	0	0.524001	0.0840177	CAMK4
Progesterone-mediated oocyte maturation	1/100	0.857532	0.995697	0	0	0.513363	0.0789025	PKMYT1
Salmonella infection	3/249	0.861038	0.995697	0	0	0.618344	0.0925144	TNF;RAB9B;TLR2
Longevity regulating pathway	1/102	0.862991	0.995697	0	0	0.503146	0.0741391	CAMK4
Transcriptional misregulation in cancer	2/192	0.886998	0.995697	0	0	0.533874	0.0640181	NUPR1;TRAF1
Cholinergic synapse	1/113	0.889493	0.995697	0	0	0.453474	0.0531032	CAMK4
Glutamatergic synapse	1/114	0.891633	0.995697	0	0	0.449438	0.0515509	GRIK4
Pathogenic Escherichia coli infection	2/197	0.895428	0.995697	0	0	0.520051	0.0574413	TNF;NFKBIB
Neuroactive ligand-receptor interaction	4/341	0.89679	0.995697	0	0	0.600575	0.0654228	PTGER4;GRIK4;CHRNA10;SSTR2
Growth hormone synthesis, secretion and action	1/119	0.901725	0.995697	0	0	0.430283	0.0445108	SSTR2
Focal adhesion	2/201	0.901748	0.995697	0	0	0.509493	0.052692	MYLK2;THBS2
Viral carcinogenesis	2/203	0.904772	0.995697	0	0	0.504371	0.0504734	CDK4;TRAF1
Thyroid hormone signaling pathway	1/121	0.905495	0.995697	0	0	0.423069	0.0419996	FXYD2
Platelet activation	1/124	0.91088	0.995697	0	0	0.412686	0.0385218	MYLK2
Rap1 signaling pathway	2/210	0.914688	0.995697	0	0	0.487221	0.0434467	PARD6A;CSF1
Oocyte meiosis	1/129	0.919184	0.995697	0	0	0.396464	0.0334096	PKMYT1
FoxO signaling pathway	1/131	0.922285	0.995697	0	0	0.390325	0.0315775	IL7R
Natural killer cell mediated cytotoxicity	1/131	0.922285	0.995697	0	0	0.390325	0.0315775	TNF
MAPK signaling pathway	3/294	0.924447	0.995697	0	0	0.521509	0.0409695	CSF1;MAPK8IP2;TNF
Oxidative phosphorylation	1/133	0.925268	0.995697	0	0	0.384371	0.0298549	UQCR11
Systemic lupus erythematosus	1/135	0.928136	0.995697	0	0	0.378595	0.0282344	TNF
Yersinia infection	1/137	0.930895	0.995697	0	0	0.372989	0.0267094	TNF
Ras signaling pathway	2/232	0.939905	0.995697	0	0	0.440118	0.0272768	CSF1;KSR2
Chemical carcinogenesis	2/239	0.946321	0.995697	0	0	0.426965	0.023557	E2F1;IKBKE
Adrenergic signaling in cardiomyocytes	1/150	0.946423	0.995697	0	0	0.34022	0.0187342	FXYD2
Spliceosome	1/150	0.946423	0.995697	0	0	0.34022	0.0187342	HNRNPM
Endocytosis	2/252	0.956547	0.995697	0	0	0.404491	0.0179697	PARD6A;AMPH
JAK-STAT signaling pathway	1/162	0.957648	0.995697	0	0	0.314667	0.0136173	IL7R
Protein processing in endoplasmic reticulum	1/171	0.964497	0.995697	0	0	0.297871	0.0107676	BAG1
Prion disease	2/273	0.969243	0.995697	0	0	0.372742	0.0116445	UQCR11;TNF
Alcoholism	1/186	0.973545	0.995697	0	0	0.273508	0.00733296	CAMK4
RNA transport	1/186	0.973545	0.995697	0	0	0.273508	0.00733296	POP1
Neutrophil extracellular trap formation	1/189	0.975058	0.995697	0	0	0.269102	0.00679714	TLR2
Diabetic cardiomyopathy	1/203	0.981051	0.995697	0	0	0.250271	0.0047879	UQCR11
Huntington disease	2/306	0.982294	0.995697	0	0	0.331713	0.00592605	DNAH5;UQCR11
Regulation of actin cytoskeleton	1/218	0.985887	0.995697	0	0	0.232791	0.00330883	MYLK2
Parkinson disease	1/249	0.992328	0.997241	0	0	0.203367	0.00156616	UQCR11
MicroRNAs in cancer	1/310	0.997694	0.997694	0	0	0.162706	0.000375713	E2F1
