# Supplementary material for: Different PfEMP1-expressing Plasmodium falciparum variants induce divergent endothelial transcriptional responses during co-culture
Source: PLoS One. 2023 Nov 30;18(11):e0295053. doi: 10.1371/journal.pone.0295053 (PMC10688957; doi:10.1371/journal.pone.0295053)
Supplement: S6 File — (ZIP) [file pone.0295053.s015.zip › Suppl File 6 R5 cluster 3 WikiPathway_2021_Human_table.xlsx]

## Sheet: WikiPathway_2021_Human_table
Term	Overlap	P-value	Adjusted P-value	Old P-value	Old Adjusted P-value	Odds Ratio	Combined Score	Genes
SARS-CoV-2 innate immunity evasion and cell-specific immune response WP5039	7/66	0.00027202	0.0486897	0	0	6.1381	50.3916	CXCL6;CXCL10;TP53I3;CXCL1;CXCL3;TNF;IFIT2
Serine Metabolism WP4688	3/8	0.000368862	0.0486897	0	0	30.801	243.485	PSAT1;SHMT1;PHGDH
Trans-sulfuration and one-carbon metabolism WP2525	4/31	0.00281992	0.182895	0	0	7.6166	44.7174	MAT2A;PSAT1;SHMT1;PHGDH
Cytosolic DNA-sensing pathway WP4655	6/75	0.0032247	0.182895	0	0	4.48457	25.7276	CXCL10;POLR3B;POLR3H;IKBKE;POLR3K;NFKBIB
Apoptosis-related network due to altered Notch3 in ovarian cancer WP2864	5/53	0.00346392	0.182895	0	0	5.36376	30.3876	HELLS;TRAF1;IL7R;TNF;SQSTM1
DNA IR-damage and cellular response via ATR WP4016	6/80	0.00444287	0.195486	0	0	4.18049	22.6434	FEN1;POLN;EXO1;E2F1;CLSPN;MCM2
G1 to S cell cycle control WP45	5/64	0.00775456	0.203148	0	0	4.36128	21.1935	ORC6;CDK4;E2F1;MCM4;MCM2
Spinal Cord Injury WP2431	7/118	0.00788609	0.203148	0	0	3.25392	15.7576	CXCL10;CDK4;E2F1;CXCL1;LTB;TNF;NTN1
Purine metabolism and related disorders WP4224	3/22	0.00830668	0.203148	0	0	8.09975	38.8034	MAT2A;PFAS;ITPA
TNF related weak inducer of apoptosis (TWEAK) Signaling Pathway WP2036	4/42	0.00850142	0.203148	0	0	5.40876	25.7864	TNFRSF12A;TRAF1;TNF;NFKBIB
DNA Replication WP466	4/42	0.00850142	0.203148	0	0	5.40876	25.7864	ORC6;MCM4;MCM10;MCM2
Eukaryotic Transcription Initiation WP405	4/43	0.00923399	0.203148	0	0	5.2698	24.6883	POLR3B;POLR1A;POLR3H;POLR3K
Cytokines and Inflammatory Response WP530	3/26	0.0132529	0.269135	0	0	6.68973	28.9233	CSF1;CXCL1;TNF
Tumor suppressor activity of SMARCB1 WP4204	3/31	0.0213548	0.398046	0	0	5.49374	21.1315	SMO;CDK4;DPF1
Pathways in clear cell renal cell carcinoma WP4018	5/85	0.024124	0.398046	0	0	3.21299	11.9669	PSAT1;SHMT1;PHGDH;SDSL;SQSTM1
Pyrimidine metabolism WP4022	5/85	0.024124	0.398046	0	0	3.21299	11.9669	RRM2;POLR3B;POLR1A;POLR3H;POLR3K
Novel intracellular components of RIG-I-like receptor (RLR) pathway WP3865	4/60	0.028331	0.401111	0	0	3.66685	13.0679	CXCL10;TNF;IKBKE;NFKBIB
Cell cycle WP179	6/120	0.0286741	0.401111	0	0	2.7081	9.61851	ORC6;CDK4;E2F1;MCM4;PKMYT1;MCM2
H19 action Rb-E2F1 signaling and CDK-Beta-catenin activity WP3969	2/14	0.0288678	0.401111	0	0	8.53046	30.2407	CDK4;E2F1
COVID-19 adverse outcome pathway WP4891	2/15	0.0328919	0.434173	0	0	7.87387	26.8856	CXCL10;TNF
IL-18 signaling pathway WP4754	10/272	0.0385457	0.484575	0	0	1.96977	6.4134	TOMM40;CD83;IMP3;TNFAIP2;ACOD1;PTX3;TRAF1;LTB;CXCL3;TNF
Fibrin Complement Receptor 3 Signaling Pathway WP4136	3/41	0.0440418	0.528502	0	0	4.04595	12.6339	CXCL10;CXCL3;TNF
Fatty acid transporters WP5061	2/18	0.046156	0.529791	0	0	6.39654	19.674	FABP4;SLC27A4
Toll-like Receptor Signaling Pathway WP75	5/103	0.0489154	0.537974	0	0	2.62044	7.90759	CXCL10;TNF;IKBKE;NFKBIB;TLR2
LTF danger signal response pathway WP4478	2/19	0.0509445	0.537974	0	0	6.01997	17.9215	TNF;TLR2
Ebstein-Barr virus LMP1 signaling WP262	2/23	0.0717086	0.701151	0	0	4.87231	12.8392	TRAF1;TNF
Immune response to tuberculosis WP4197	2/23	0.0717086	0.701151	0	0	4.87231	12.8392	IFI35;IFIT1
Triacylglyceride synthesis WP325	2/24	0.0772628	0.71804	0	0	4.65061	11.9081	DGAT2;AGPAT2
Apoptosis WP254	4/84	0.0788756	0.71804	0	0	2.56365	6.51137	HELLS;TRAF1;TNF;NFKBIB
Retinoblastoma gene in cancer WP2446	4/87	0.0871225	0.74202	0	0	2.47061	6.02937	RRM2;CDK4;E2F1;MCM4
Proximal tubule transport WP4917	3/57	0.0969879	0.74202	0	0	2.84482	6.63745	FXYD2;SLC3A2;SLC4A2
TLR4 Signaling and Tolerance WP3851	2/28	0.100714	0.74202	0	0	3.93432	9.03113	TNF;IKBKE
TNF-alpha signaling pathway WP231	4/92	0.101749	0.74202	0	0	2.32963	5.32379	TRAF1;KSR2;TNF;NFKBIB
Gastric Cancer Network 1 WP2361	2/29	0.106852	0.74202	0	0	3.78842	8.47209	ESM1;MCM4
Oligodendrocyte specification and differentiation, leading to myelin components for CNS WP4304	2/30	0.113087	0.74202	0	0	3.65293	7.96193	CXCL1;TNF
Small cell lung cancer WP4658	4/96	0.114208	0.74202	0	0	2.22789	4.83394	CDK4;E2F1;TRAF1;NFKBIB
T-Cell antigen Receptor (TCR) pathway during Staphylococcus aureus infection WP3863	3/62	0.11712	0.74202	0	0	2.60307	5.58243	CDK4;PRKCQ;TNF
Toll-like Receptor Signaling related to MyD88 WP3858	2/31	0.119413	0.74202	0	0	3.52678	7.49501	IKBKE;TLR2
Type I interferon induction and signaling during SARS-CoV-2 infection WP4868	2/31	0.119413	0.74202	0	0	3.52678	7.49501	IKBKE;TLR2
Lung fibrosis WP3624	3/63	0.121321	0.74202	0	0	2.55955	5.39892	MT2A;PTX3;TNF
Monoamine Transport WP727	2/32	0.125825	0.74202	0	0	3.40905	7.0665	AMPH;TNF
EV release from cardiac cells and their functional effects WP3297	1/7	0.127231	0.74202	0	0	8.51085	17.5473	TNF
Regulation of toll-like receptor signaling pathway WP1449	5/139	0.13091	0.74202	0	0	1.9129	3.8894	CXCL10;TNF;SQSTM1;IKBKE;TLR2
CAMKK2 Pathway WP4874	2/34	0.138883	0.74202	0	0	3.19566	6.30863	CAMK4;SQSTM1
ApoE and miR-146 in inflammation and atherosclerosis WP3926	1/8	0.144037	0.74202	0	0	7.29464	14.1347	TLR2
Folate Metabolism WP176	3/69	0.147618	0.74202	0	0	2.32615	4.45022	CSF1;SHMT1;TNF
Non-genomic actions of 1,25 dihydroxyvitamin D3 WP4341	3/71	0.156765	0.74202	0	0	2.25751	4.18318	PRKCQ;TNF;TLR2
Type II interferon signaling (IFNG) WP619	2/37	0.158976	0.74202	0	0	2.9213	5.37227	CXCL10;IFIT2
Effect of progerin on genes involved in Hutchinson-Gilford progeria syndrome WP4320	2/37	0.158976	0.74202	0	0	2.9213	5.37227	E2F1;HIST1H3E
Urea cycle and related diseases WP4571	1/9	0.160521	0.74202	0	0	6.38249	11.6757	SLC25A13
Macrophage markers WP4146	1/9	0.160521	0.74202	0	0	6.38249	11.6757	CD83
Methylation Pathways WP704	1/9	0.160521	0.74202	0	0	6.38249	11.6757	MAT2A
Role of Altered Glycolysation of MUC1 in Tumour Microenvironment WP4480	1/9	0.160521	0.74202	0	0	6.38249	11.6757	TNF
Amyotrophic lateral sclerosis (ALS) WP2447	2/38	0.165789	0.74202	0	0	2.84001	5.10359	TOMM40;TNF
Head and Neck Squamous Cell Carcinoma WP4674	3/73	0.166082	0.74202	0	0	2.19278	3.93665	CDK4;E2F1;FAT1
Ethanol metabolism resulting in production of ROS by CYP2E1 WP4269	1/10	0.176688	0.74202	0	0	5.67303	9.83345	PRKCQ
Interleukin-1 Induced Activation of NF-kappa-B WP3656	1/10	0.176688	0.74202	0	0	5.67303	9.83345	SQSTM1
Mammary gland development pathway - Involution (Stage 4 of 4) WP2815	1/10	0.176688	0.74202	0	0	5.67303	9.83345	E2F1
Bladder cancer WP2828	2/40	0.179561	0.74202	0	0	2.69026	4.61982	CDK4;E2F1
Oxidative Damage WP3941	2/40	0.179561	0.74202	0	0	2.69026	4.61982	TRAF1;TNF
Osteoblast differentiation WP4787	4/118	0.192993	0.74202	0	0	1.79592	2.95447	SMO;FZD8;PRKCQ;WNT9A
Hedgehog Signaling Pathway WP4249	2/44	0.207566	0.74202	0	0	2.43354	3.82627	EVC;SMO
Integrated Cancer Pathway WP1971	2/44	0.207566	0.74202	0	0	2.43354	3.82627	CDK4;E2F1
Iron metabolism in placenta WP2007	1/12	0.208097	0.74202	0	0	4.6411	7.28537	MCOLN1
Nanoparticle triggered regulated necrosis WP2513	1/12	0.208097	0.74202	0	0	4.6411	7.28537	TNF
Glioblastoma signaling pathways WP2261	3/82	0.209797	0.74202	0	0	1.94208	3.03278	CDK4;E2F1;PRKCQ
Aryl Hydrocarbon Receptor Netpath WP2586	2/46	0.221737	0.74202	0	0	2.32269	3.49858	E2F1;TNF
Regulation of Microtubule Cytoskeleton WP2038	2/46	0.221737	0.74202	0	0	2.32269	3.49858	PARD6A;CAMK4
Development of pulmonary dendritic cells and macrophage subsets WP3892	1/13	0.22335	0.74202	0	0	4.25412	6.37699	CSF1
EDA signaling in hair follicle development WP3930	1/13	0.22335	0.74202	0	0	4.25412	6.37699	LTB
MFAP5-mediated ovarian cancer cell motility and invasiveness WP3301	1/13	0.22335	0.74202	0	0	4.25412	6.37699	PRKCQ
NO metabolism in cystic fibrosis WP4947	1/13	0.22335	0.74202	0	0	4.25412	6.37699	PRMT6
Purine metabolism WP4792	1/13	0.22335	0.74202	0	0	4.25412	6.37699	ITPA
mRNA Processing WP411	4/126	0.225037	0.74202	0	0	1.67747	2.50193	HNRNPM;SFPQ;DHX9;CELF2
Development of ureteric collection system WP5053	2/47	0.228852	0.74202	0	0	2.27096	3.34894	SMO;FREM1
Riboflavin and CoQ disorders WP5037	1/14	0.238311	0.74202	0	0	3.92668	5.63157	PDSS1
T-cell receptor (TCR) signaling pathway WP69	3/90	0.250502	0.74202	0	0	1.76277	2.44018	CD83;TNFRSF9;PRKCQ
Biomarkers for pyrimidine metabolism disorders WP4584	1/15	0.252983	0.74202	0	0	3.64602	5.0112	RRM2
FOXP3 in COVID-19 WP5063	1/15	0.252983	0.74202	0	0	3.64602	5.0112	IL7R
Mammary gland development pathway - Embryonic development (Stage 1 of 4) WP2813	1/15	0.252983	0.74202	0	0	3.64602	5.0112	TNF
miRNAs involved in DNA damage response WP1545	1/15	0.252983	0.74202	0	0	3.64602	5.0112	E2F1
GPCRs, Other WP117	3/91	0.255676	0.74202	0	0	1.74265	2.37671	SMO;ACKR1;SSTR2
Netrin-UNC5B signaling pathway WP4747	2/52	0.264591	0.74202	0	0	2.04334	2.71676	TNF;NTN1
One-carbon metabolism and related pathways WP3940	2/52	0.264591	0.74202	0	0	2.04334	2.71676	MAT2A;SHMT1
Hedgehog Signaling Pathway Netpath WP47	1/16	0.267374	0.74202	0	0	3.40278	4.48862	SMO
Mitochondrial complex III assembly WP4921	1/16	0.267374	0.74202	0	0	3.40278	4.48862	UQCR11
Sulfation Biotransformation Reaction WP692	1/17	0.281489	0.74202	0	0	3.18994	4.04377	SULT1B1
Cells and molecules involved in local acute inflammatory response WP4493	1/17	0.281489	0.74202	0	0	3.18994	4.04377	TNF
Drug Induction of Bile Acid Pathway WP2289	1/17	0.281489	0.74202	0	0	3.18994	4.04377	SLC51A
miR-509-3p alteration of YAP1/ECM axis WP3967	1/17	0.281489	0.74202	0	0	3.18994	4.04377	THBS2
Platelet-mediated interactions with vascular and circulating cells WP4462	1/17	0.281489	0.74202	0	0	3.18994	4.04377	TLR2
Pyrimidine metabolism and related diseases WP4225	1/17	0.281489	0.74202	0	0	3.18994	4.04377	RRM2
Regulation of Wnt/B-catenin Signaling by Small Molecule Compounds WP3664	1/17	0.281489	0.74202	0	0	3.18994	4.04377	FZD8
The Overlap Between Signal Transduction Pathways that Contribute to a Range of LMNA Laminopathies WP4879	2/55	0.286061	0.74202	0	0	1.92739	2.41222	CDK4;E2F1
Cardiac Hypertrophic Response WP2795	2/55	0.286061	0.74202	0	0	1.92739	2.41222	TNF;IKBKE
DNA IR-double strand breaks and cellular response via ATM WP3959	2/55	0.286061	0.74202	0	0	1.92739	2.41222	EXO1;E2F1
IL-1 signaling pathway WP195	2/55	0.286061	0.74202	0	0	1.92739	2.41222	SQSTM1;NFKBIB
RANKL/RANK signaling pathway WP2018	2/55	0.286061	0.74202	0	0	1.92739	2.41222	TRAF1;SQSTM1
Simplified Depiction of MYD88 Distinct Input-Output Pathway WP3877	1/18	0.295332	0.74202	0	0	3.00214	3.66158	TLR2
MFAP5 effect on permeability and motility of endothelial cells via cytoskeleton rearrangement WP4560	1/18	0.295332	0.74202	0	0	3.00214	3.66158	PRKCQ
Small Ligand GPCRs WP247	1/19	0.308909	0.74202	0	0	2.83521	3.33055	PTGER4
Mitochondrial Gene Expression WP391	1/19	0.308909	0.74202	0	0	2.83521	3.33055	CAMK4
Nucleotide metabolism WP404	1/19	0.308909	0.74202	0	0	2.83521	3.33055	RRM2
Overview of nanoparticle effects WP3287	1/19	0.308909	0.74202	0	0	2.83521	3.33055	TNF
Male infertility WP4673	4/146	0.309806	0.74202	0	0	1.43972	1.68708	PRMT6;PSAT1;SHMT1;TNF
Metabolism of Spingolipids in ER and Golgi apparatus WP4142	1/20	0.322225	0.74202	0	0	2.68586	3.04175	SGPP2
7q11.23 copy number variation syndrome WP4932	3/104	0.323848	0.74202	0	0	1.51734	1.71077	ABHD11;DNAJC30;SQSTM1
Calcium Regulation in the Cardiac Cell WP536	4/150	0.327214	0.74202	0	0	1.39999	1.56399	RGS4;FXYD2;CAMK4;PRKCQ
Prader-Willi and Angelman Syndrome WP3998	2/61	0.32874	0.74202	0	0	1.73085	1.92555	CDK4;E2F1
Senescence and Autophagy in Cancer WP615	3/105	0.329123	0.74202	0	0	1.50239	1.66964	E2F1;CXCL1;SQSTM1
Urea cycle and metabolism of amino groups WP497	1/21	0.335285	0.74202	0	0	2.55143	2.78814	PYCR3
Host-pathogen interaction of human coronaviruses - apoptosis WP4864	1/21	0.335285	0.74202	0	0	2.55143	2.78814	TNF
Genotoxicity pathway WP4286	2/63	0.342826	0.74202	0	0	1.67393	1.79199	PTGER4;TP53I3
STING pathway in Kawasaki-like disease and COVID-19 WP4961	1/22	0.348094	0.74202	0	0	2.42981	2.56414	IKBKE
Transcription factor regulation in adipogenesis WP3599	1/22	0.348094	0.74202	0	0	2.42981	2.56414	TNF
Type II diabetes mellitus WP1584	1/22	0.348094	0.74202	0	0	2.42981	2.56414	TNF
Vitamin D in inflammatory diseases WP4482	1/22	0.348094	0.74202	0	0	2.42981	2.56414	TNF
Glycerolipids and Glycerophospholipids WP4722	1/22	0.348094	0.74202	0	0	2.42981	2.56414	DGAT2
Methionine De Novo and Salvage Pathway WP3580	1/22	0.348094	0.74202	0	0	2.42981	2.56414	MAT2A
miRNA targets in ECM and membrane receptors WP2911	1/22	0.348094	0.74202	0	0	2.42981	2.56414	THBS2
Myometrial relaxation and contraction pathways WP289	4/156	0.353423	0.74202	0	0	1.34432	1.39821	RGS4;MYLK2;PRKCQ;ATF5
Cancer immunotherapy by PD-1 blockade WP4585	1/23	0.360657	0.74202	0	0	2.31925	2.36523	PDCD1LG2
DNA Mismatch Repair WP531	1/23	0.360657	0.74202	0	0	2.31925	2.36523	EXO1
Hippo-Yap signaling pathway WP4537	1/23	0.360657	0.74202	0	0	2.31925	2.36523	CXCL10
Kynurenine Pathway and links to Cellular Senescence WP5044	1/23	0.360657	0.74202	0	0	2.31925	2.36523	TNF
Nanoparticle triggered autophagic cell death WP2509	1/23	0.360657	0.74202	0	0	2.31925	2.36523	CHAF1A
Thyroid stimulating hormone (TSH) signaling pathway WP2032	2/66	0.363772	0.74202	0	0	1.59522	1.61313	CDK4;E2F1
PPAR signaling pathway WP3942	2/67	0.370699	0.74202	0	0	1.5706	1.55861	FABP4;SLC27A4
Sphingolipid Metabolism (general overview) WP4725	1/24	0.372979	0.74202	0	0	2.2183	2.18776	SGPP2
Urea cycle and associated pathways WP4595	1/24	0.372979	0.74202	0	0	2.2183	2.18776	SLC25A13
IL1 and megakaryocytes in obesity WP2865	1/24	0.372979	0.74202	0	0	2.2183	2.18776	TLR2
Kallmann's Syndrome WP5074	1/24	0.372979	0.74202	0	0	2.2183	2.18776	PRKCQ
DNA damage response WP707	2/68	0.377595	0.74202	0	0	1.54672	1.5064	CDK4;E2F1
Melanoma WP4685	2/68	0.377595	0.74202	0	0	1.54672	1.5064	CDK4;E2F1
Sphingolipid Metabolism (integrated pathway) WP4726	1/25	0.385063	0.74202	0	0	2.12576	2.02871	SGPP2
IL-7 signaling pathway WP205	1/25	0.385063	0.74202	0	0	2.12576	2.02871	IL7R
Relationship between inflammation, COX-2 and EGFR WP4483	1/25	0.385063	0.74202	0	0	2.12576	2.02871	PTGER4
PPAR-alpha pathway WP2878	1/26	0.396916	0.74899	0	0	2.04062	1.8856	CDK4
miRNA regulation of DNA damage response WP1530	2/71	0.39809	0.74899	0	0	1.47924	1.3625	CDK4;E2F1
Ciliary landscape WP4352	5/216	0.40244	0.74899	0	0	1.21003	1.10138	NEK8;MCM4;MCM10;AGPAT2;MCM2
MECP2 and Associated Rett Syndrome WP3584	2/72	0.404853	0.74899	0	0	1.45804	1.3184	DHX9;E2F1
Non-small cell lung cancer WP4255	2/72	0.404853	0.74899	0	0	1.45804	1.3184	CDK4;E2F1
Canonical and non-canonical Notch signaling WP3845	1/27	0.40854	0.74899	0	0	1.96204	1.75635	PSEN2
Intracellular trafficking proteins involved in CMT neuropathy WP4856	1/27	0.40854	0.74899	0	0	1.96204	1.75635	GDAP1
Peptide GPCRs WP24	2/74	0.418267	0.757985	0	0	1.41739	1.23545	ACKR1;SSTR2
Interactions between immune cells and microRNAs in tumor microenvironment WP4559	1/28	0.419941	0.757985	0	0	1.88927	1.63921	CXCL10
RAS and bradykinin pathways in COVID-19 WP4969	1/29	0.431123	0.757985	0	0	1.82171	1.53272	TNF
Sphingolipid pathway WP1422	1/30	0.44209	0.757985	0	0	1.7588	1.43561	SGPP2
Matrix Metalloproteinases WP129	1/30	0.44209	0.757985	0	0	1.7588	1.43561	TNF
One-carbon metabolism WP241	1/30	0.44209	0.757985	0	0	1.7588	1.43561	SHMT1
16p11.2 distal deletion syndrome WP4950	1/31	0.452846	0.757985	0	0	1.70009	1.34682	TRAF1
Base Excision Repair WP4752	1/31	0.452846	0.757985	0	0	1.70009	1.34682	FEN1
SARS coronavirus and innate immunity WP4912	1/31	0.452846	0.757985	0	0	1.70009	1.34682	IKBKE
Adipogenesis WP236	3/130	0.458486	0.757985	0	0	1.2051	0.939765	E2F1;TNF;AGPAT2
Development and heterogeneity of the ILC family WP3893	1/32	0.463395	0.757985	0	0	1.64516	1.26542	TNF
Hair Follicle Development: Organogenesis - Part 2 of 3 WP2839	1/32	0.463395	0.757985	0	0	1.64516	1.26542	SMO
IL17 signaling pathway WP2112	1/32	0.463395	0.757985	0	0	1.64516	1.26542	NFKBIB
Mammary gland development pathway - Pregnancy and lactation (Stage 3 of 4) WP2817	1/32	0.463395	0.757985	0	0	1.64516	1.26542	TTC9
Ovarian infertility WP34	1/32	0.463395	0.757985	0	0	1.64516	1.26542	CDK4
SARS-CoV-2 mitochondrial interactions WP5038	1/32	0.463395	0.757985	0	0	1.64516	1.26542	IKBKE
Signal transduction through IL1R WP4496	1/33	0.473741	0.757985	0	0	1.59367	1.19062	TNF
Fluoropyrimidine Activity WP1601	1/33	0.473741	0.757985	0	0	1.59367	1.19062	RRM2
Host-pathogen interaction of human coronaviruses - interferon induction WP4880	1/33	0.473741	0.757985	0	0	1.59367	1.19062	IKBKE
Regucalcin in proximal tubule epithelial kidney cells WP4838	1/33	0.473741	0.757985	0	0	1.59367	1.19062	PRKCQ
Resistin as a regulator of inflammation WP4481	1/33	0.473741	0.757985	0	0	1.59367	1.19062	TNF
Alzheimer's disease WP2059	2/83	0.476612	0.757985	0	0	1.25932	0.933225	PSEN2;TNF
MicroRNAs in cardiomyocyte hypertrophy WP1544	2/84	0.482875	0.760395	0	0	1.2439	0.905558	TNF;IKBKE
Type 2 papillary renal cell carcinoma WP4241	1/34	0.483888	0.760395	0	0	1.5453	1.12173	SFPQ
FBXL10 enhancement of MAP/ERK signaling in diffuse large B-cell lymphoma WP4553	1/35	0.49384	0.76242	0	0	1.49977	1.05815	HIST1H3E
Mitochondrial CIV Assembly WP4922	1/35	0.49384	0.76242	0	0	1.49977	1.05815	TMEM177
Photodynamic therapy-induced NF-kB survival signaling WP3617	1/35	0.49384	0.76242	0	0	1.49977	1.05815	TNF
Wnt signaling in kidney disease WP4150	1/36	0.503601	0.7685	0	0	1.45685	0.999354	FZD8
Zinc homeostasis WP3529	1/36	0.503601	0.7685	0	0	1.45685	0.999354	MT2A
miRNAs involvement in the immune response in sepsis WP4329	1/37	0.513174	0.774624	0	0	1.4163	0.944875	TNF
Pancreatic adenocarcinoma pathway WP4263	2/89	0.513482	0.774624	0	0	1.17211	0.781262	CDK4;E2F1
Androgen receptor signaling pathway WP138	2/90	0.519458	0.779188	0	0	1.15873	0.758935	PSMC3IP;BAG1
Kisspeptin/kisspeptin receptor system in the ovary WP4871	1/39	0.53177	0.793149	0	0	1.34163	0.847295	PRKCQ
Ferroptosis WP4313	1/40	0.540801	0.798948	0	0	1.30716	0.803514	SLC3A2
Circadian rhythm related genes WP3594	4/201	0.543154	0.798948	0	0	1.03484	0.631627	SFPQ;DHX9;CDK4;ATF5
Nucleotide-binding Oligomerization Domain (NOD) pathway WP1433	1/41	0.549659	0.798948	0	0	1.27441	0.762683	CARD9
Common Pathways Underlying Drug Addiction WP2636	1/42	0.558346	0.798948	0	0	1.24327	0.724548	CAMK4
Fas ligand pathway and stress induction of heat shock proteins WP314	1/42	0.558346	0.798948	0	0	1.24327	0.724548	TNF
Metabolic reprogramming in colon cancer WP4290	1/42	0.558346	0.798948	0	0	1.24327	0.724548	PSAT1
Complement system WP2806	2/97	0.559905	0.798948	0	0	1.07297	0.62231	PTX3;TLR2
Hepatitis B infection WP4666	3/152	0.562895	0.798948	0	0	1.026	0.589604	TNF;IKBKE;TLR2
Integrated breast cancer pathway WP1984	3/152	0.562895	0.798948	0	0	1.026	0.589604	CDK4;E2F1;RAD54L
Vitamin A and carotenoid metabolism WP716	1/43	0.566865	0.80028	0	0	1.2136	0.688882	RLBP1
Breast cancer pathway WP4262	3/154	0.571771	0.802912	0	0	1.01231	0.565898	CDK4;E2F1;FZD8
Renin-angiotensin-aldosterone system (RAAS) WP4756	1/44	0.575221	0.803171	0	0	1.18532	0.655483	CAMK4
Notch Signaling WP268	1/45	0.583416	0.803171	0	0	1.15832	0.624167	PSEN2
Prostaglandin Synthesis and Regulation WP98	1/45	0.583416	0.803171	0	0	1.15832	0.624167	PTGER4
Wnt signaling pathway and pluripotency WP399	2/102	0.587276	0.803171	0	0	1.01906	0.542405	FZD8;PRKCQ
Sudden Infant Death Syndrome (SIDS) Susceptibility Pathways WP706	3/158	0.589184	0.803171	0	0	0.985982	0.521602	SSTR2;TNF;NKX3-1
Aryl Hydrocarbon Receptor Pathway WP2873	1/46	0.591453	0.803171	0	0	1.13252	0.59477	TNF
Thymic Stromal LymphoPoietin (TSLP) Signaling Pathway WP2203	1/47	0.599336	0.803171	0	0	1.10785	0.567143	IL7R
Energy Metabolism WP1541	1/47	0.599336	0.803171	0	0	1.10785	0.567143	CAMK4
NO/cGMP/PKG mediated Neuroprotection WP4008	1/47	0.599336	0.803171	0	0	1.10785	0.567143	TNF
Differentiation Pathway WP2848	1/48	0.607067	0.805052	0	0	1.08422	0.541152	CSF1
Chemokine signaling pathway WP3929	3/164	0.614437	0.805052	0	0	0.948945	0.462183	CXCL10;CXCL3;NFKBIB
Structural Pathway of Interleukin 1 (IL-1) WP2637	1/49	0.614649	0.805052	0	0	1.06158	0.516674	NFKBIB
Hepatitis C and Hepatocellular Carcinoma WP3646	1/49	0.614649	0.805052	0	0	1.06158	0.516674	RRM2
Synaptic signaling pathways associated with autism spectrum disorder WP4539	1/50	0.622085	0.805052	0	0	1.03986	0.493599	CAMK4
Vitamin B12 metabolism WP1533	1/50	0.622085	0.805052	0	0	1.03986	0.493599	TNF
Photodynamic therapy-induced AP-1 survival signaling. WP3611	1/50	0.622085	0.805052	0	0	1.03986	0.493599	TNF
Copper homeostasis WP3286	1/52	0.636531	0.819728	0	0	0.998979	0.451261	MT2A
Gastrin signaling pathway WP4659	2/114	0.647752	0.829529	0	0	0.909316	0.394869	PRKCQ;RHOD
TGF-beta Receptor Signaling WP560	1/54	0.650426	0.829529	0	0	0.961183	0.413432	TNF
Hematopoietic Stem Cell Differentiation WP2849	1/55	0.657173	0.834105	0	0	0.943335	0.396019	CSF1
DNA Repair Pathways Full Network WP4946	2/120	0.675259	0.84661	0	0	0.862814	0.338792	FEN1;EXO1
TGF-beta receptor signaling in skeletal dysplasias WP4816	1/58	0.676646	0.84661	0	0	0.893549	0.349026	TNF
Complement and Coagulation Cascades WP558	1/58	0.676646	0.84661	0	0	0.893549	0.349026	SERPIND1
Ciliopathies WP4803	3/183	0.687324	0.855912	0	0	0.847949	0.317939	NEK8;EVC;SMO
Modulators of TCR signaling and T cell activation WP5072	1/61	0.695016	0.857403	0	0	0.848741	0.308789	PRKCQ
Notch Signaling Pathway Netpath WP61	1/61	0.695016	0.857403	0	0	0.848741	0.308789	PSEN2
3q29 copy number variation syndrome WP4906	1/63	0.70668	0.867738	0	0	0.821279	0.285129	SLC51A
Pathways affected in adenoid cystic carcinoma WP3651	1/65	0.7179	0.877433	0	0	0.795532	0.26366	UHRF1
Association Between Physico-Chemical Features and Toxicity Associated Pathways WP3680	1/66	0.723348	0.878422	0	0	0.783253	0.253668	FZD8
Histone Modifications WP2369	1/67	0.728691	0.878422	0	0	0.771346	0.244135	HIST1H3E
p53 transcriptional gene network WP4963	1/67	0.728691	0.878422	0	0	0.771346	0.244135	TP53I3
Nuclear Receptors Meta-Pathway WP2882	5/319	0.738181	0.885817	0	0	0.808791	0.245522	CDK4;ENC1;TNF;SQSTM1;SLC2A6
Glucocorticoid Receptor Pathway WP2880	1/70	0.744111	0.888892	0	0	0.737696	0.218038	ENC1
Primary focal segmental glomerulosclerosis (FSGS) WP2572	1/72	0.753902	0.896532	0	0	0.716843	0.202503	FAT1
Chromosomal and microsatellite instability in colorectal cancer WP4216	1/73	0.758656	0.897119	0	0	0.70685	0.195237	NTN1
16p11.2 proximal deletion syndrome WP4949	1/74	0.763319	0.897119	0	0	0.697132	0.188281	CORO1A
Brain-derived neurotrophic factor (BDNF) signaling pathway WP2380	2/144	0.76819	0.897119	0	0	0.716103	0.188849	CAMK4;SQSTM1
Joubert Syndrome WP4656	1/76	0.772377	0.897119	0	0	0.678472	0.175238	NEK8
Prolactin Signaling Pathway WP2037	1/76	0.772377	0.897119	0	0	0.678472	0.175238	NFKBIB
NRF2 pathway WP2884	2/146	0.774784	0.897119	0	0	0.706085	0.180172	SQSTM1;SLC2A6
Regulatory circuits of the STAT3 signaling pathway WP4538	1/78	0.781089	0.900469	0	0	0.660782	0.163257	IL7R
PI3K-Akt signaling pathway WP4172	5/340	0.786415	0.902668	0	0	0.757266	0.181949	CSF1;CDK4;IL7R;THBS2;TLR2
Nonalcoholic fatty liver disease WP4396	2/155	0.802468	0.917106	0	0	0.664243	0.146176	UQCR11;TNF
Acute viral myocarditis WP4298	1/86	0.812735	0.920868	0	0	0.598346	0.124067	TNF
ncRNAs involved in Wnt signaling in hepatocellular carcinoma WP4336	1/86	0.812735	0.920868	0	0	0.598346	0.124067	FZD8
Epithelial to mesenchymal transition in colorectal cancer WP4239	2/160	0.816509	0.921079	0	0	0.643058	0.130359	FZD8;WNT9A
Selenium Micronutrient Network WP15	1/89	0.823388	0.921079	0	0	0.577859	0.112294	TNF
Allograft Rejection WP2328	1/89	0.823388	0.921079	0	0	0.577859	0.112294	TNF
Corticotropin-releasing hormone signaling pathway WP2355	1/93	0.836658	0.927207	0	0	0.552621	0.0985543	PRKCQ
G Protein Signaling Pathways WP35	1/93	0.836658	0.927207	0	0	0.552621	0.0985543	PRKCQ
LncRNA involvement in canonical Wnt signaling and colorectal cancer WP4258	1/94	0.839817	0.927207	0	0	0.546651	0.0954295	FZD8
Thyroid hormones production and their peripheral downstream signaling effects WP4746	1/95	0.842915	0.927207	0	0	0.540808	0.0924181	PRKCQ
Pathways Regulating Hippo Signaling WP4540	1/98	0.851855	0.933153	0	0	0.524001	0.0840177	PRKCQ
Integrin-mediated Cell Adhesion WP185	1/101	0.860288	0.935556	0	0	0.508203	0.0764786	MYLK2
Electron Transport Chain (OXPHOS system in mitochondria) WP111	1/103	0.865642	0.935556	0	0	0.498187	0.0718805	UQCR11
Genes related to primary cilium development (based on CRISPR) WP4536	1/103	0.865642	0.935556	0	0	0.498187	0.0718805	EVC
Vitamin D Receptor Pathway WP2877	2/182	0.868224	0.935556	0	0	0.563824	0.0796714	PTGER4;PRKCQ
Thermogenesis WP4321	1/108	0.878148	0.942403	0	0	0.474786	0.0616935	DPF1
Wnt signaling WP428	1/115	0.893731	0.951081	0	0	0.445472	0.0500491	FZD8
ESC Pluripotency Pathways WP3931	1/116	0.895788	0.951081	0	0	0.441576	0.048596	FZD8
Focal Adhesion WP306	2/198	0.897043	0.951081	0	0	0.517371	0.0562134	MYLK2;THBS2
Hippo-Merlin Signaling Dysregulation WP4541	1/120	0.903628	0.952393	0	0	0.426646	0.043235	CXCL10
Fragile X Syndrome WP4549	1/121	0.905495	0.952393	0	0	0.423069	0.0419996	CAMK4
Ebola Virus Pathway on Host WP4217	1/129	0.919184	0.960161	0	0	0.396464	0.0334096	IKBKE
22q11.2 copy number variation syndrome WP4657	1/131	0.922285	0.960161	0	0	0.390325	0.0315775	SERPIND1
TGF-beta Signaling Pathway WP366	1/132	0.923791	0.960161	0	0	0.387325	0.030703	PARD6A
Ectoderm Differentiation WP2858	1/138	0.932234	0.962575	0	0	0.370248	0.0259807	FZD8
Focal Adhesion-PI3K-Akt-mTOR-signaling pathway WP3932	3/303	0.933406	0.962575	0	0	0.505628	0.0348455	CSF1;IL7R;THBS2
Mesodermal commitment pathway WP2857	1/147	0.943182	0.968871	0	0	0.347264	0.0203137	FZD8
MAPK Signaling Pathway WP382	2/246	0.952082	0.970995	0	0	0.414566	0.0203567	MAPK8IP2;TNF
Insulin Signaling WP481	1/160	0.955955	0.970995	0	0	0.318658	0.0143538	PRKCQ
EGF/EGFR signaling pathway WP437	1/162	0.957648	0.970995	0	0	0.314667	0.0136173	E2F1
GPCRs, Class A Rhodopsin-like WP455	2/257	0.959961	0.970995	0	0	0.396457	0.0162004	PTGER4;SSTR2
Metapathway biotransformation Phase I and II WP702	1/183	0.971942	0.976184	0	0	0.278059	0.0079134	SULT1B1
Ras signaling WP4223	1/184	0.972487	0.976184	0	0	0.276526	0.00771472	KSR2
VEGFA-VEGFR2 Signaling Pathway WP3888	1/432	0.999791	0.999791	0	0	0.115913	2.41863e-05	FJX1
