# Supplementary material for: Different PfEMP1-expressing Plasmodium falciparum variants induce divergent endothelial transcriptional responses during co-culture
Source: PLoS One. 2023 Nov 30;18(11):e0295053. doi: 10.1371/journal.pone.0295053 (PMC10688957; doi:10.1371/journal.pone.0295053)
Supplement: S6 File — (ZIP) [file pone.0295053.s015.zip › Suppl File 6 R5 cluster 4 BioPlanet_2019_table.xlsx]

## Sheet: BioPlanet_2019_table
Term	Overlap	P-value	Adjusted P-value	Old P-value	Old Adjusted P-value	Odds Ratio	Combined Score	Genes
Cytokine-cytokine receptor interaction	13/265	2.41371e-05	0.00958242	0	0	4.35567	46.3084	CSF3;CXCR6;IL2RG;CXCL5;EPOR;TNFSF13B;CXCL11;CCL8;CCL5;KIT;KDR;IL12RB1;TNFRSF4
Interleukin-1 regulation of extracellular matrix	8/120	0.00011356	0.0218807	0	0	5.94552	54.0043	C3;CSF3;CCL8;FABP5;C1R;CCL5;CXCL5;DCN
GPCR ligand binding	15/410	0.000165345	0.0218807	0	0	3.2106	27.9562	GPR39;FZD2;GPR68;CXCR6;CXCL5;C3;CXCL11;P2RY6;ADORA3;CCL5;C3AR1;BDKRB2;F2RL1;WNT3;F2RL3
Activated NOTCH1 signaling in the nucleus	4/31	0.000524886	0.034251	0	0	12.1784	91.9752	DLL4;JAG2;DTX4;DLL1
Signaling by NOTCH2	3/14	0.000591049	0.034251	0	0	22.3444	166.1	JAG2;DLL4;DLL1
Initiation of the second proteolytic cleavage of Notch receptor by receptor-ligand binding	3/14	0.000591049	0.034251	0	0	22.3444	166.1	JAG2;DLL4;DLL1
Peptide G-protein coupled receptors	9/192	0.000603922	0.034251	0	0	4.0962	30.3613	C3;CXCL11;CCL5;C3AR1;BDKRB2;F2RL1;CXCR6;CXCL5;F2RL3
Other semaphorin interactions	3/16	0.000893053	0.0443177	0	0	18.9049	132.729	SEMA4A;SEMA7A;ITGA1
Signal transduction	24/1020	0.00163244	0.0653935	0	0	2.05476	13.1868	JAG2;GPR39;FZD2;OR1L8;GPR68;INSR;ITGA1;CXCR6;DTX4;DLL1;CXCL5;C3;LFNG;DLL4;FGF16;CXCL11;ADORA3;CCL5;KIT;KDR;C3AR1;BDKRB2;F2RL1;F2RL3
Complement and coagulation cascades	5/70	0.00164719	0.0653935	0	0	6.33762	40.6158	C3;C1S;C1R;BDKRB2;C3AR1
Small leucine-rich proteoglycan (SLRP) molecules	2/6	0.00215273	0.0776941	0	0	40.8099	250.614	LUM;DCN
G alpha (i) signaling events	8/199	0.00315006	0.104215	0	0	3.47236	20.0019	C3;CXCL11;ADORA3;CCL5;C3AR1;BDKRB2;CXCR6;CXCL5
Notch signaling pathway	6/121	0.00371225	0.110876	0	0	4.30566	24.095	EFNB2;JAG2;LFNG;DLL4;DTX4;DLL1
Class A GPCRs (rhodopsin-like)	9/253	0.00400842	0.110876	0	0	3.06257	16.9034	GPR39;P2RY6;GPR68;ADORA3;C3AR1;BDKRB2;F2RL1;CMKLR1;F2RL3
Binding of chemokines to chemokine receptors	4/54	0.00423935	0.110876	0	0	6.56867	35.8869	CXCL11;CCL5;CXCR6;CXCL5
Hematopoietic cell lineage	5/88	0.00446857	0.110876	0	0	4.95866	26.8298	CSF3;ITGA1;KIT;GP1BA;EPOR
Interferon alpha/beta signaling	4/64	0.00774973	0.179109	0	0	5.47111	26.5901	MX2;ISG15;HLA-F;IFIT3
Interleukin-7 interactions in immune response	3/34	0.0081208	0.179109	0	0	7.92063	38.1246	CXCL11;CCL8;CXCL5
Nucleotide G-protein coupled receptors (GPCRs)	2/12	0.00902557	0.188587	0	0	16.319	76.8249	P2RY6;ADORA3
Signaling by NOTCH1	4/73	0.0121982	0.242135	0	0	4.75531	20.9541	DLL4;JAG2;DTX4;DLL1
Oncostatin M	9/311	0.014472	0.261828	0	0	2.46704	10.4493	CSF3;CCL8;C1S;C1R;CCL5;SECTM1;CTSH;PCDH1;CXCL5
Signaling events mediated by T cell protein tyrosine phosphatase (TC-PTP)	3/42	0.0145094	0.261828	0	0	6.29333	26.6394	INSR;ITGA1;KDR
Signaling by NOTCH	5/119	0.0154047	0.262555	0	0	3.60457	15.0421	JAG2;LFNG;DLL4;DTX4;DLL1
Nucleotide-like (purinergic) G-protein coupled receptors	2/16	0.0158929	0.262555	0	0	11.6541	48.2698	P2RY6;ADORA3
Complement activation, classical pathway	2/17	0.0178686	0.262555	0	0	10.8766	43.7751	C3;C1S
G1/S-specific transcription	2/17	0.0178686	0.262555	0	0	10.8766	43.7751	CDC45;ORC1
Polo-like kinase 1 (PLK1) pathway	3/46	0.0185177	0.262555	0	0	5.70675	22.7644	ERCC6L;BUB1;SPC24
Syndecan 1 pathway	3/46	0.0185177	0.262555	0	0	5.70675	22.7644	CCL5;COL8A2;COL8A1
Chondroitin sulfate biosynthesis	2/20	0.0243737	0.327434	0	0	9.06244	33.6602	CHST15;DCN
TNF-alpha effects on cytokine activity, cell motility, and apoptosis	5/135	0.0250545	0.327434	0	0	3.15835	11.6439	LFNG;CSF3;CXCL11;CCL5;CMKLR1
Vitamin B12 metabolism	3/52	0.0255679	0.327434	0	0	5.00644	18.3557	CCL5;INSR;HBB
Smooth muscle contraction	2/22	0.0291658	0.361838	0	0	8.15537	28.8273	ITGA1;MYLK
Plexin D1 signaling	2/24	0.0342989	0.412626	0	0	7.41322	25.0022	SEMA4A;ITGA1
Segmentation clock	2/26	0.0397536	0.45092	0	0	6.79477	21.9135	LFNG;DLL1
Interleukin-27-mediated signaling events	2/26	0.0397536	0.45092	0	0	6.79477	21.9135	EBI3;IL12RB1
Collagen biosynthesis and modifying enzymes	3/64	0.043382	0.465478	0	0	4.01911	12.6108	ADAMTS3;COL8A2;COL8A1
MAPK cascade role in angiogenesis	3/64	0.043382	0.465478	0	0	4.01911	12.6108	SEMA4A;ROBO4;KDR
TGF-beta regulation of extracellular matrix	12/565	0.0451422	0.471617	0	0	1.79613	5.56429	CCL8;KCNE3;C1S;C1R;LUM;INSR;COL8A2;BDKRB2;HNMT;PCDH1;IFIT3;EPOR
Semaphorin interactions	3/66	0.0468215	0.476619	0	0	3.89113	11.9124	SEMA4A;SEMA7A;ITGA1
Integrin beta-2 pathway	2/29	0.0484988	0.481351	0	0	6.03887	18.2749	C3;GP1BA
Activation of the pre-replicative complex	2/30	0.0515552	0.499205	0	0	5.8229	17.2655	CDC45;ORC1
Insulin receptor substrate (IRS) activation	1/5	0.0595352	0.522554	0	0	20.321	57.3293	INSR
Kit receptor transcriptional targets	1/5	0.0595352	0.522554	0	0	20.321	57.3293	KIT
Neurophilin interactions with VEGF and VEGF receptor	1/5	0.0595352	0.522554	0	0	20.321	57.3293	KDR
E2F-mediated regulation of DNA replication	2/33	0.0611184	0.522554	0	0	5.2586	14.6975	CDC45;ORC1
Wnt/calcium/cyclic GMP pathway	3/74	0.0618641	0.522554	0	0	3.45129	9.6043	FZD2;WNT3;NFATC4
Integrins in angiogenesis	3/74	0.0618641	0.522554	0	0	3.45129	9.6043	KDR;COL8A2;COL8A1
VEGF signaling pathway	3/76	0.0659357	0.52675	0	0	3.35639	9.12628	SH2D2A;KDR;NFATC4
Complement cascade	3/77	0.0680165	0.52675	0	0	3.31087	8.89963	C3;C1S;C1R
Activation of C3 and C5	1/6	0.0710117	0.52675	0	0	16.256	42.9956	C3
Proteolysis and signaling pathway of Notch	1/6	0.0710117	0.52675	0	0	16.256	42.9956	DLL1
Assembly of the ORC complex at the origin of replication	1/6	0.0710117	0.52675	0	0	16.256	42.9956	ORC1
Neurotransmitter clearance in the synaptic cleft	1/6	0.0710117	0.52675	0	0	16.256	42.9956	ACHE
Aurora B signaling	2/39	0.0818399	0.52675	0	0	4.40451	11.0245	BUB1;MYLK
Chemokine signaling pathway	5/189	0.0822598	0.52675	0	0	2.2253	5.55853	CXCL11;CCL8;CCL5;CXCR6;CXCL5
Acetylcholine biosynthesis	1/7	0.0823488	0.52675	0	0	13.546	33.8214	ACHE
Viral dsRNA-TLR3-TRIF complex activation of RIP1	1/7	0.0823488	0.52675	0	0	13.546	33.8214	RIPK3
ECM-receptor interaction	3/84	0.0833948	0.52675	0	0	3.02367	7.5113	ITGA1;CHAD;GP1BA
MicroRNAs in cardiomyocyte hypertrophy	3/85	0.0857039	0.52675	0	0	2.98664	7.33775	FZD2;MYLK;NFATC4
VEGF, hypoxia, and angiogenesis	2/42	0.0928975	0.52675	0	0	4.07355	9.67982	BDKRB2;KDR
SREBP control of lipid biosynthesis	1/8	0.093548	0.52675	0	0	11.6102	27.5079	SREBF1
CHL1 interactions	1/8	0.093548	0.52675	0	0	11.6102	27.5079	ITGA1
Eosinophils in the chemokine network of allergy	1/8	0.093548	0.52675	0	0	11.6102	27.5079	CCL5
Oxygen/carbon dioxide exchange in erythrocytes	1/8	0.093548	0.52675	0	0	11.6102	27.5079	HBB
G2/M checkpoints	2/43	0.0966749	0.52675	0	0	3.974	9.28485	CDC45;ORC1
Mitotic prometaphase	2/43	0.0966749	0.52675	0	0	3.974	9.28485	ERCC6L;BUB1
Thymic stromal lymphopoietin (TSLP) pathway	3/90	0.0976475	0.52675	0	0	2.81428	6.54712	IL2RG;TNFRSF4;CXCL5
Endocytosis	5/201	0.100271	0.52675	0	0	2.08778	4.80164	RAB11FIP1;KIT;KDR;HLA-F;IL2RG
Gastrin pathway	2/44	0.100495	0.52675	0	0	3.87918	8.91298	SREBF1;MYLK
Wnt interactions in lipid metabolism and immune response	2/45	0.104357	0.52675	0	0	3.78878	8.56238	COL8A1;TNFRSF4
Calcium-activated potassium channels	1/9	0.104611	0.52675	0	0	10.1584	22.9327	KCNMB3
Endosomal/vacuolar pathway	1/9	0.104611	0.52675	0	0	10.1584	22.9327	HLA-F
Extracellular matrix organization	3/93	0.10512	0.52675	0	0	2.72006	6.12735	ADAMTS3;COL8A2;COL8A1
Gastrin-CREB signaling pathway via PKC and MAPK	5/206	0.108315	0.52675	0	0	2.03533	4.52394	P2RY6;GPR68;BDKRB2;F2RL1;F2RL3
Interleukin-4 regulation of apoptosis	6/267	0.109407	0.52675	0	0	1.88303	4.16654	PPP1R16B;CDC45;CLCN4;RSAD2;KIT;HOXB6
DNA replication	5/207	0.109961	0.52675	0	0	2.02515	4.47078	ERCC6L;CDC45;ORC1;BUB1;SPC24
Actions of nitric oxide in the heart	2/47	0.112199	0.52675	0	0	3.62002	7.91871	BDKRB2;KDR
M phase pathway	3/96	0.112809	0.52675	0	0	2.63191	5.74298	ERCC6L;BUB1;SPC24
Ran role in mitotic spindle regulation	1/10	0.11554	0.52675	0	0	9.02926	19.4864	KIF15
Dermatan sulfate biosynthesis	1/10	0.11554	0.52675	0	0	9.02926	19.4864	DCN
E2F-enabled inhibition of pre-replication complex formation	1/10	0.11554	0.52675	0	0	9.02926	19.4864	ORC1
Glycoprotein 1b-IX-V activation signaling	1/10	0.11554	0.52675	0	0	9.02926	19.4864	GP1BA
Netrin mediated repulsion signals	1/10	0.11554	0.52675	0	0	9.02926	19.4864	UNC5C
Chondroitin sulfate/dermatan sulfate metabolism	2/48	0.116176	0.52675	0	0	3.54114	7.62283	CHST15;DCN
Neuroactive ligand-receptor interaction	6/272	0.116681	0.52675	0	0	1.84716	3.96828	P2RY6;ADORA3;C3AR1;BDKRB2;F2RL1;F2RL3
Muscle contraction	2/49	0.120189	0.52675	0	0	3.46562	7.34259	ITGA1;MYLK
Melanogenesis	3/101	0.126081	0.52675	0	0	2.49699	5.17085	FZD2;KIT;WNT3
Alternative complement pathway	1/11	0.126336	0.52675	0	0	8.12593	16.811	C3
CDC6 association with the ORC-origin complex	1/11	0.126336	0.52675	0	0	8.12593	16.811	ORC1
Signaling by VEGF	1/11	0.126336	0.52675	0	0	8.12593	16.811	KDR
Unwinding of DNA	1/11	0.126336	0.52675	0	0	8.12593	16.811	CDC45
Erythropoietin-mediated neuroprotection through NF-kB	1/11	0.126336	0.52675	0	0	8.12593	16.811	EPOR
Keratan sulfate degradation	1/11	0.126336	0.52675	0	0	8.12593	16.811	LUM
Methylation	1/11	0.126336	0.52675	0	0	8.12593	16.811	HNMT
Malaria	2/51	0.128314	0.52675	0	0	3.32383	6.82475	CSF3;HBB
MHC class II antigen presentation	3/103	0.13154	0.52675	0	0	2.4468	4.9632	CD74;CTSH;KIF15
Signaling events mediated by stem cell factor receptor (c-Kit)	2/52	0.132423	0.52675	0	0	3.25719	6.58523	KIT;EPOR
Chagas disease	3/104	0.134301	0.52675	0	0	2.42246	4.8635	C3;CCL5;BDKRB2
FGFR3 ligand binding and activation	1/12	0.137	0.52675	0	0	7.38683	14.6833	FGF16
Signaling by GPCR	16/977	0.142938	0.52675	0	0	1.37247	2.66993	GPR39;FZD2;OR1L8;GPR68;CXCR6;CXCL5;C3;CXCL11;P2RY6;ADORA3;CCL5;C3AR1;BDKRB2;F2RL1;WNT3;F2RL3
Actin cytoskeleton regulation	5/226	0.143455	0.52675	0	0	1.84924	3.59073	FGF16;ITGA1;BDKRB2;FGF12;MYLK
Basal cell carcinoma	2/55	0.144926	0.52675	0	0	3.07235	5.93435	FZD2;WNT3
Platelet adhesion to exposed collagen	1/13	0.147535	0.52675	0	0	6.77092	12.9574	GP1BA
Alpha-hemoglobin stabilizing enzyme (AHSP) pathway	1/13	0.147535	0.52675	0	0	6.77092	12.9574	HBB
Signal attenuation	1/13	0.147535	0.52675	0	0	6.77092	12.9574	INSR
Chondroitin sulfate/dermatan sulfate degradation	1/13	0.147535	0.52675	0	0	6.77092	12.9574	DCN
TACI and BCMA stimulation of B cell immune responses	1/13	0.147535	0.52675	0	0	6.77092	12.9574	TNFSF13B
FGFR4 ligand binding and activation	1/13	0.147535	0.52675	0	0	6.77092	12.9574	FGF16
Melanocyte development and pigmentation pathway	1/13	0.147535	0.52675	0	0	6.77092	12.9574	KIT
Cytosolic DNA-sensing pathway	2/56	0.149147	0.52675	0	0	3.0153	5.73759	RIPK3;CCL5
Interferon signaling	4/168	0.150098	0.52675	0	0	1.99106	3.77597	MX2;ISG15;HLA-F;IFIT3
Glycosaminoglycan metabolism	3/110	0.151272	0.52675	0	0	2.28592	4.31736	LUM;CHST15;DCN
Wnt signaling pathway	5/231	0.152932	0.52675	0	0	1.80786	3.39474	FZD2;SOX18;SOX13;WNT3;NFATC4
SHP2 signaling	2/57	0.153393	0.52675	0	0	2.96033	5.54989	KDR;IL2RG
Complement cascade regulation	1/14	0.157942	0.52675	0	0	6.24976	11.5341	C3
Interleukin-6 regulation of target genes	1/14	0.157942	0.52675	0	0	6.24976	11.5341	DCN
Lectin-induced complement pathway	1/14	0.157942	0.52675	0	0	6.24976	11.5341	C3
Selenium pathway	2/60	0.166265	0.52675	0	0	2.80678	5.03586	INSR;HBB
ATR activation in response to replication stress	1/15	0.168222	0.52675	0	0	5.80306	10.3438	CDC45
Adhesion and diapedesis of granulocytes	1/15	0.168222	0.52675	0	0	5.80306	10.3438	CSF3
Association of licensing factors with the pre-replicative complex	1/15	0.168222	0.52675	0	0	5.80306	10.3438	ORC1
Biogenic amine biosynthesis	1/15	0.168222	0.52675	0	0	5.80306	10.3438	ACHE
Validated nuclear estrogen receptor beta network	1/15	0.168222	0.52675	0	0	5.80306	10.3438	C3
Erythrocyte differentiation pathway	1/15	0.168222	0.52675	0	0	5.80306	10.3438	CSF3
Hematopoiesis regulation by cytokines	1/15	0.168222	0.52675	0	0	5.80306	10.3438	CSF3
Interleukin-17 signaling pathway	1/15	0.168222	0.52675	0	0	5.80306	10.3438	CSF3
Vascular smooth muscle contraction	3/116	0.168882	0.52675	0	0	2.16388	3.84858	NPR2;KCNMB3;MYLK
SREBF and miR-33 in cholesterol and lipid homeostasis	1/16	0.178377	0.52675	0	0	5.41591	9.33624	SREBF1
Inhibition of platelet activation by aspirin	1/16	0.178377	0.52675	0	0	5.41591	9.33624	F2RL3
Inhibitor of DNA binding (ID) signaling pathway	1/16	0.178377	0.52675	0	0	5.41591	9.33624	SREBF1
Interleukin-9 signaling pathway	1/16	0.178377	0.52675	0	0	5.41591	9.33624	IL2RG
KIT signaling regulation	1/16	0.178377	0.52675	0	0	5.41591	9.33624	KIT
Folate metabolism	2/63	0.179316	0.52675	0	0	2.66834	4.58582	INSR;HBB
O-linked glycosylation of mucins	2/63	0.179316	0.52675	0	0	2.66834	4.58582	B3GNT8;MUC4
Validated nuclear estrogen receptor alpha network	2/64	0.183701	0.52675	0	0	2.62517	4.44821	C3;GREB1
Interleukin-12-mediated signaling events	2/65	0.188101	0.52675	0	0	2.58337	4.31622	IL2RG;IL12RB1
ACE inhibitor pathway	1/17	0.188409	0.52675	0	0	5.07716	8.47449	BDKRB2
Acyl chain remodelling of phosphatidylserine	1/17	0.188409	0.52675	0	0	5.07716	8.47449	MBOAT1
SHC-related events	1/17	0.188409	0.52675	0	0	5.07716	8.47449	INSR
Cells and molecules involved in local acute inflammatory response	1/17	0.188409	0.52675	0	0	5.07716	8.47449	C3
NO2-dependent IL-12 pathway in NK cells	1/17	0.188409	0.52675	0	0	5.07716	8.47449	IL12RB1
Osteoclast signaling	1/17	0.188409	0.52675	0	0	5.07716	8.47449	GPR68
G1 to S cell cycle control	2/67	0.196945	0.535596	0	0	2.50362	4.06797	CDC45;ORC1
Phosphatidylcholine biosynthesis	1/18	0.198319	0.535596	0	0	4.77826	7.73065	ACHE
Pre-NOTCH processing in Golgi	1/18	0.198319	0.535596	0	0	4.77826	7.73065	LFNG
CDK regulation of DNA replication	1/18	0.198319	0.535596	0	0	4.77826	7.73065	ORC1
Downregulation of MTA-3 in ER-negative breast tumors	1/18	0.198319	0.535596	0	0	4.77826	7.73065	GREB1
AMPK signaling	2/68	0.201386	0.536578	0	0	2.46556	3.95115	SREBF1;INSR
CD8/T cell receptor downstream pathway	2/68	0.201386	0.536578	0	0	2.46556	3.95115	IL2RG;TNFRSF4
Axon guidance	6/325	0.207093	0.545684	0	0	1.53608	2.41869	EFNB2;SEMA4A;SEMA7A;ITGA1;UNC5C;NFATC4
Calcineurin in effects in keratinocyte differentiation	1/19	0.208108	0.545684	0	0	4.51257	7.08337	NFATC4
Antiviral mechanism by interferon-stimulated genes	2/70	0.210302	0.545684	0	0	2.39281	3.73089	MX2;ISG15
Signaling events mediated by VEGFR1 and VEGFR2	2/70	0.210302	0.545684	0	0	2.39281	3.73089	SH2D2A;KDR
Melanoma	2/71	0.214774	0.553672	0	0	2.35801	3.62701	FGF16;FGF12
Interleukin-3 regulation of hematopoietic cells	1/20	0.217779	0.557794	0	0	4.27485	6.51606	KIT
Jak-STAT signaling pathway	4/199	0.225742	0.566364	0	0	1.67188	2.48837	CSF3;IL12RB1;IL2RG;EPOR
S1P/S1P1 pathway	1/21	0.227331	0.566364	0	0	4.06091	6.01561	KDR
Cytosolic sensors of pathogen-associated DNA	1/21	0.227331	0.566364	0	0	4.06091	6.01561	RIPK3
PKC-catalyzed phosphorylation of inhibitory phosphoprotein of myosin phosphatase	1/21	0.227331	0.566364	0	0	4.06091	6.01561	MYLK
Epstein-Barr virus LMP1 signaling	1/22	0.236768	0.566364	0	0	3.86733	5.57157	CCL5
Fanconi anemia pathway	1/22	0.236768	0.566364	0	0	3.86733	5.57157	UBE2T
Glycosaminoglycan biosynthesis: chondroitin sulfate	1/22	0.236768	0.566364	0	0	3.86733	5.57157	CHST15
Systemic lupus erythematosus	3/139	0.240876	0.566364	0	0	1.79583	2.55631	C3;C1S;C1R
Angiogenesis	1/23	0.246089	0.566364	0	0	3.69136	5.17551	KDR
Rho cell motility signaling pathway	1/23	0.246089	0.566364	0	0	3.69136	5.17551	MYLK
Signaling events mediated by PRL	1/23	0.246089	0.566364	0	0	3.69136	5.17551	ITGA1
Collagen binding in corneal epithelia mediated by Erk and PI-3 Kinase	1/23	0.246089	0.566364	0	0	3.69136	5.17551	MYLK
Th1/Th2 differentiation pathway	1/23	0.246089	0.566364	0	0	3.69136	5.17551	IL12RB1
FGFR ligand binding and activation	1/23	0.246089	0.566364	0	0	3.69136	5.17551	FGF16
Nitrogen metabolism	1/23	0.246089	0.566364	0	0	3.69136	5.17551	CA8
p73 transcription factor network	2/79	0.250804	0.566364	0	0	2.11216	2.9213	JAG2;BUB1
Glycerophospholipid metabolism	2/79	0.250804	0.566364	0	0	2.11216	2.9213	ACHE;MBOAT1
SREBP signaling	1/24	0.255298	0.566364	0	0	3.53069	4.82053	SREBF1
Cholesterol biosynthesis	1/24	0.255298	0.566364	0	0	3.53069	4.82053	SREBF1
Interleukin-5 regulation of apoptosis	3/144	0.257188	0.566364	0	0	1.7317	2.35156	C3;EGOT;EBI3
Immune system signaling by interferons, interleukins, prolactin, and growth hormones	5/280	0.257329	0.566364	0	0	1.48201	2.01168	MX2;ISG15;HLA-F;IL2RG;IFIT3
Antigen processing and presentation	2/81	0.25985	0.566364	0	0	2.05848	2.77411	CD74;HLA-F
ATM-dependent DNA damage response	2/82	0.264374	0.566364	0	0	2.03264	2.70421	INSR;WNT3
Basigin interactions	1/25	0.264394	0.566364	0	0	3.3834	4.50099	SLC7A7
Ghrelin pathway	1/25	0.264394	0.566364	0	0	3.3834	4.50099	SREBF1
IGF1 receptor signaling through beta-arrestin	1/25	0.264394	0.566364	0	0	3.3834	4.50099	INSR
Physiological and pathological hypertrophy of the heart	1/26	0.27338	0.566364	0	0	3.2479	4.21218	NFATC4
Acyl chain remodelling of phosphatidylcholine	1/26	0.27338	0.566364	0	0	3.2479	4.21218	MBOAT1
RXR/VDR pathway	1/26	0.27338	0.566364	0	0	3.2479	4.21218	SREBF1
Selective expression of chemokine receptors during T-cell polarization	1/26	0.27338	0.566364	0	0	3.2479	4.21218	IL12RB1
Termination of O-glycan biosynthesis	1/26	0.27338	0.566364	0	0	3.2479	4.21218	MUC4
Tetrasaccharide linker sequence formation in glycosaminoglycan biosynthesis	1/26	0.27338	0.566364	0	0	3.2479	4.21218	DCN
Integrin family cell surface interactions	1/26	0.27338	0.566364	0	0	3.2479	4.21218	ITGA1
NOD signaling pathway	2/85	0.277947	0.566364	0	0	1.95888	2.508	CCL8;CCL5
Proteins and DNA sequences in cardicac structures	1/27	0.282256	0.566364	0	0	3.12282	3.95019	NFATC4
RORA activates circadian expression	1/27	0.282256	0.566364	0	0	3.12282	3.95019	SREBF1
BAD phosphorylation regulation	1/27	0.282256	0.566364	0	0	3.12282	3.95019	KIT
TWEAK regulation of gene expression	1/27	0.282256	0.566364	0	0	3.12282	3.95019	CCL5
Insulin regulation of blood glucose	1/27	0.282256	0.566364	0	0	3.12282	3.95019	INSR
Kinesins	1/27	0.282256	0.566364	0	0	3.12282	3.95019	KIF15
Mammalian calpain regulation of cell motility	1/27	0.282256	0.566364	0	0	3.12282	3.95019	MYLK
Progesterone-mediated oocyte maturation	2/86	0.282469	0.566364	0	0	1.93546	2.44678	CCNB3;BUB1
Glycerophospholipid biosynthesis	2/86	0.282469	0.566364	0	0	1.93546	2.44678	ACHE;MBOAT1
Phagosome	3/154	0.290213	0.572907	0	0	1.6162	1.99946	C3;C1R;HLA-F
Interleukin receptor SHC signaling	1/28	0.291024	0.572907	0	0	3.00701	3.7117	IL2RG
Nitric oxide stimulation of guanylate cyclase	1/28	0.291024	0.572907	0	0	3.00701	3.7117	KCNMB3
DNA replication pre-Initiation	2/88	0.291504	0.572907	0	0	1.89026	2.33012	CDC45;ORC1
Skeletal myogenesis control by HDAC and calcium/calmodulin-dependent kinase (CaMK)	1/29	0.299686	0.57476	0	0	2.89947	3.49392	INSR
Transferrin endocytosis and recycling	1/29	0.299686	0.57476	0	0	2.89947	3.49392	INSR
Histidine metabolism	1/29	0.299686	0.57476	0	0	2.89947	3.49392	HNMT
Homologous recombination	1/29	0.299686	0.57476	0	0	2.89947	3.49392	XRCC2
Matrix metalloproteinases	1/29	0.299686	0.57476	0	0	2.89947	3.49392	MMP19
Neural crest differentiation	2/91	0.305029	0.579962	0	0	1.82626	2.16841	DLL4;DLL1
Signaling pathway from G-protein families	1/30	0.308242	0.579962	0	0	2.79935	3.29447	NFATC4
Inflammatory response pathway	1/30	0.308242	0.579962	0	0	2.79935	3.29447	IL2RG
Interleukin-2/STAT5 pathway	1/30	0.308242	0.579962	0	0	2.79935	3.29447	IL2RG
Amino acid transport across the plasma membrane	1/31	0.316694	0.582832	0	0	2.7059	3.11129	SLC7A7
DNA strand elongation	1/31	0.316694	0.582832	0	0	2.7059	3.11129	CDC45
Keratan sulfate/keratin metabolism	1/31	0.316694	0.582832	0	0	2.7059	3.11129	LUM
Cell cycle	7/453	0.316793	0.582832	0	0	1.27878	1.46997	CCNB3;ERCC6L;CDC45;ORC1;OIP5;BUB1;SPC24
Focal adhesion	4/233	0.317107	0.582832	0	0	1.42118	1.63225	CHAD;ITGA1;KDR;MYLK
Class B GPCRs (secretin family receptors)	2/95	0.322985	0.583901	0	0	1.74736	1.97477	FZD2;WNT3
Prothrombin activation intrinsic pathway	1/32	0.325043	0.583901	0	0	2.61848	2.94264	GP1BA
Syndecan 4 pathway	1/32	0.325043	0.583901	0	0	2.61848	2.94264	CCL5
Fibrin clot formation (clotting cascade)	1/32	0.325043	0.583901	0	0	2.61848	2.94264	GP1BA
Netrin-mediated signaling events	1/32	0.325043	0.583901	0	0	2.61848	2.94264	UNC5C
Negative regulators of RIG-I/MDA5 signaling	1/33	0.333291	0.593305	0	0	2.53652	2.78698	ISG15
Wnt signaling pathway and pluripotency	2/98	0.336376	0.593305	0	0	1.69249	1.84401	FZD2;WNT3
TOR signaling	1/34	0.341438	0.593305	0	0	2.45953	2.64299	PRR5L
EPO receptor signaling	1/34	0.341438	0.593305	0	0	2.45953	2.64299	EPOR
HIF-2-alpha transcription factor network	1/34	0.341438	0.593305	0	0	2.45953	2.64299	KDR
Monoamine transport	1/34	0.341438	0.593305	0	0	2.45953	2.64299	ACHE
Primary immunodeficiency	1/35	0.349486	0.593305	0	0	2.38707	2.50951	IL2RG
Prion diseases	1/35	0.349486	0.593305	0	0	2.38707	2.50951	CCL5
Cytokines and inflammatory response	1/35	0.349486	0.593305	0	0	2.38707	2.50951	CSF3
fMLP induced chemokine gene expression in HMC-1 cells	1/35	0.349486	0.593305	0	0	2.38707	2.50951	NFATC4
Interleukin-2/PI3K pathway	1/35	0.349486	0.593305	0	0	2.38707	2.50951	IL2RG
Interleukin-7 signaling pathway	1/35	0.349486	0.593305	0	0	2.38707	2.50951	IL2RG
Innate immune system	5/319	0.349706	0.593305	0	0	1.29534	1.36096	C3;RIPK3;C1S;C1R;ISG15
Pathways in cancer	5/325	0.364199	0.606779	0	0	1.27066	1.28343	FGF16;FZD2;KIT;FGF12;WNT3
Platelet aggregation (plug formation)	1/37	0.36529	0.606779	0	0	2.25423	2.27015	GP1BA
Allograft rejection	1/37	0.36529	0.606779	0	0	2.25423	2.27015	HLA-F
FRA pathway	1/37	0.36529	0.606779	0	0	2.25423	2.27015	DCN
Interleukin-23-mediated signaling events	1/37	0.36529	0.606779	0	0	2.25423	2.27015	IL12RB1
Fibroblast growth factor receptor pathway	2/105	0.367295	0.607567	0	0	1.57691	1.57941	FGF16;FGF12
Signaling of hepatocyte growth factor receptor	1/38	0.373048	0.614523	0	0	2.19319	2.1626	ITGA1
FRS2-mediated cascade	1/39	0.380711	0.621985	0	0	2.13537	2.06216	FGF16
G13 signaling pathway	1/39	0.380711	0.621985	0	0	2.13537	2.06216	CIT
Signaling by insulin receptor	2/109	0.384715	0.625949	0	0	1.51765	1.44974	FGF16;INSR
Negative regulation of FGFR signaling	1/40	0.388281	0.627837	0	0	2.08051	1.96822	FGF16
Leptin influence on immune response	2/110	0.389038	0.627837	0	0	1.50352	1.41944	CCL5;ANGPTL1
Bioactive peptide-induced signaling pathway	1/41	0.395759	0.630989	0	0	2.0284	1.88022	MYLK
Fc epsilon receptor I signaling in mast cells	1/41	0.395759	0.630989	0	0	2.0284	1.88022	NFATC4
Graft-versus-host disease	1/41	0.395759	0.630989	0	0	2.0284	1.88022	HLA-F
S phase	2/112	0.397643	0.631457	0	0	1.47603	1.3612	CDC45;ORC1
Aldosterone-regulated sodium reabsorption	1/42	0.403146	0.632605	0	0	1.97882	1.79767	INSR
TWEAK signaling pathway	1/42	0.403146	0.632605	0	0	1.97882	1.79767	CCL5
Netrin-1 signaling	1/42	0.403146	0.632605	0	0	1.97882	1.79767	UNC5C
Beta-3 integrin cell surface interactions	1/43	0.410443	0.636356	0	0	1.93161	1.72013	KDR
Type 1 diabetes mellitus	1/43	0.410443	0.636356	0	0	1.93161	1.72013	HLA-F
Growth hormone receptor signaling	1/43	0.410443	0.636356	0	0	1.93161	1.72013	INSR
ERBB2/ERBB3 signaling events	1/44	0.417651	0.636356	0	0	1.88659	1.6472	NFATC4
Heart development	1/44	0.417651	0.636356	0	0	1.88659	1.6472	NFATC4
Cell cycle checkpoints	2/117	0.418906	0.636356	0	0	1.4115	1.22816	CDC45;ORC1
Amino sugar and nucleotide sugar metabolism	1/45	0.424771	0.636356	0	0	1.84362	1.57852	UAP1L1
RhoA signaling pathway	1/45	0.424771	0.636356	0	0	1.84362	1.57852	CIT
Signaling by FGFR mutants	1/45	0.424771	0.636356	0	0	1.84362	1.57852	FGF16
Deposition of new CENP-A-containing nucleosomes at the centromere	1/45	0.424771	0.636356	0	0	1.84362	1.57852	OIP5
Interleukin-12/STAT4 pathway	1/45	0.424771	0.636356	0	0	1.84362	1.57852	IL12RB1
Interleukin-3, interleukin-5, and GM-CSF signaling	1/45	0.424771	0.636356	0	0	1.84362	1.57852	IL2RG
Immunoregulatory interactions between a lymphoid and a non-lymphoid cell	2/119	0.427305	0.637744	0	0	1.38723	1.1795	C3;HLA-F
Post-translational protein modification	3/196	0.429108	0.638036	0	0	1.26178	1.06752	B3GNT8;TUSC3;MUC4
Agrin in postsynaptic differentiation	1/47	0.438753	0.647527	0	0	1.76329	1.45263	ITGA1
Delta Np63 pathway	1/47	0.438753	0.647527	0	0	1.76329	1.45263	BDKRB2
Presenilin action in Notch and Wnt signaling	1/48	0.445616	0.648021	0	0	1.72568	1.39486	DLL1
HES/HEY pathway	1/48	0.445616	0.648021	0	0	1.72568	1.39486	KDR
Intestinal immune network for IgA production	1/48	0.445616	0.648021	0	0	1.72568	1.39486	TNFSF13B
N-glycan biosynthesis	1/48	0.445616	0.648021	0	0	1.72568	1.39486	TUSC3
Factors involved in megakaryocyte development and platelet production	2/125	0.452112	0.64838	0	0	1.31916	1.04718	HBB;KIF15
Amino acid and oligopeptide SLC transporters	1/49	0.452396	0.64838	0	0	1.68964	1.34022	SLC7A7
Arf6 integrin-mediated signaling pathway	1/49	0.452396	0.64838	0	0	1.68964	1.34022	ITGA1
Glycerolipid metabolism	1/49	0.452396	0.64838	0	0	1.68964	1.34022	MBOAT1
Type 2 diabetes mellitus	1/50	0.459093	0.651802	0	0	1.65508	1.28848	INSR
Type II interferon signaling (interferon-gamma)	1/50	0.459093	0.651802	0	0	1.65508	1.28848	ISG15
Interleukin-2 signaling pathway	11/847	0.459709	0.651802	0	0	1.06844	0.830353	PPP1R16B;ADAM19;SLC7A7;THEMIS2;SH2D2A;CCL5;KDR;CTSH;IL12RB1;IL2RG;TNFRSF4
Autoimmune thyroid disease	1/52	0.472244	0.660143	0	0	1.59001	1.19292	HLA-F
Signaling events mediated by PTP1B	1/52	0.472244	0.660143	0	0	1.59001	1.19292	INSR
Heparan sulfate/heparin glycosaminoglycan (HS-GAG) metabolism	1/52	0.472244	0.660143	0	0	1.59001	1.19292	DCN
Interleukin-2 receptor beta chain in T cell activation	1/52	0.472244	0.660143	0	0	1.59001	1.19292	IL2RG
Thrombin signaling through protease-activated receptors	1/53	0.478699	0.666819	0	0	1.55935	1.14875	F2RL3
Phospholipase C-mediated cascade	1/54	0.485076	0.670993	0	0	1.52985	1.10677	FGF16
Kit receptor signaling pathway	1/54	0.485076	0.670993	0	0	1.52985	1.10677	KIT
Mitotic G1-G1/S phases	2/135	0.492062	0.678294	0	0	1.21935	0.864702	CDC45;ORC1
Acute myeloid leukemia	1/57	0.503744	0.687238	0	0	1.44768	0.992655	KIT
Pre-NOTCH expression and processing	1/57	0.503744	0.687238	0	0	1.44768	0.992655	LFNG
PI3K cascade	1/57	0.503744	0.687238	0	0	1.44768	0.992655	FGF16
p53 signaling pathway	2/139	0.507523	0.689325	0	0	1.18351	0.802669	AIFM2;BDKRB2
Hemostasis pathway	6/468	0.508746	0.689325	0	0	1.05282	0.711503	SLC7A7;KCNMB3;HBB;GP1BA;KIF15;F2RL3
ATF2 transcription factor network	1/59	0.515813	0.694162	0	0	1.39762	0.925237	ACHE
Caspase cascade in apoptosis	1/59	0.515813	0.694162	0	0	1.39762	0.925237	SREBF1
Toll-like receptor signaling pathway regulation	2/142	0.518917	0.69598	0	0	1.15797	0.75964	CXCL11;CCL5
Ephrin receptor B forward pathway	1/60	0.521738	0.697407	0	0	1.37386	0.893819	EFNB2
Androgen receptor proteolysis and transcription regulation	1/61	0.52759	0.700512	0	0	1.35089	0.863809	MAK
Licensing factor removal from origins	1/61	0.52759	0.700512	0	0	1.35089	0.863809	ORC1
Circadian rhythm	1/62	0.533371	0.705827	0	0	1.32868	0.835125	SREBF1
MAPK signaling pathway	4/314	0.535157	0.705838	0	0	1.04548	0.653632	FGF16;MAP3K6;FGF12;NFATC4
Proteasome degradation	1/63	0.539081	0.70866	0	0	1.30718	0.807693	HLA-F
Carbohydrate metabolism	3/235	0.548794	0.719047	0	0	1.04757	0.628578	LUM;CHST15;DCN
Beta-1 integrin cell surface interactions	1/66	0.555799	0.725829	0	0	1.24666	0.732224	ITGA1
cAMP cell motility pathway inferred from amoeba model	1/67	0.561236	0.729819	0	0	1.22771	0.709142	RIPK3
Immune system	12/998	0.56253	0.729819	0	0	0.984647	0.566477	C3;CD74;RIPK3;C1S;C1R;MX2;CTSH;ISG15;HLA-F;IL2RG;IFIT3;KIF15
Epithelial cell signaling in Helicobacter pylori infection	1/68	0.566607	0.732713	0	0	1.20932	0.687004	CCL5
NFAT involvement in hypertrophy of the heart	1/69	0.571912	0.733921	0	0	1.19148	0.665762	NFATC4
PPAR signaling pathway	1/69	0.571912	0.733921	0	0	1.19148	0.665762	FABP5
Hedgehog signaling pathway	1/70	0.577153	0.733921	0	0	1.17415	0.64537	WNT3
MicroRNA regulation of DNA damage response	1/70	0.577153	0.733921	0	0	1.17415	0.64537	CCNB3
Toll receptor cascades	2/159	0.580101	0.733921	0	0	1.03169	0.56181	RIPK3;UBE2T
RIG-I-like receptor signaling pathway	1/71	0.58233	0.733921	0	0	1.15732	0.625783	ISG15
Rac1 cell motility signaling pathway	1/71	0.58233	0.733921	0	0	1.15732	0.625783	MYLK
Viral myocarditis	1/71	0.58233	0.733921	0	0	1.15732	0.625783	HLA-F
Developmental biology	5/420	0.584199	0.733946	0	0	0.974996	0.524074	SREBF1;SEMA4A;SEMA7A;ITGA1;UNC5C
Leishmaniasis	1/72	0.587444	0.735694	0	0	1.14096	0.606963	C3
Myc repressed pathway	1/73	0.592495	0.736651	0	0	1.12506	0.588869	CCL5
Adherens junction cell adhesion	1/74	0.597485	0.736651	0	0	1.10959	0.571468	INSR
RANKL regulation of apoptosis and immune response	1/74	0.597485	0.736651	0	0	1.10959	0.571468	CCL5
E2F transcription factor network	1/74	0.597485	0.736651	0	0	1.10959	0.571468	ORC1
Gastric acid secretion	1/74	0.597485	0.736651	0	0	1.10959	0.571468	MYLK
Arrhythmogenic right ventricular cardiomyopathy (ARVC)	1/75	0.602414	0.740428	0	0	1.09454	0.554724	ITGA1
RIG-I/MDA5-mediated induction of interferon-alpha/beta pathways	1/76	0.607282	0.744108	0	0	1.07989	0.538607	ISG15
Transcriptional regulation of white adipocyte differentiation	1/77	0.612092	0.7454	0	0	1.06563	0.523087	SREBF1
Mitochondrial pathway of apoptosis: caspases	1/77	0.612092	0.7454	0	0	1.06563	0.523087	ACHE
Signaling by SCF-KIT	1/78	0.616843	0.748888	0	0	1.05173	0.508136	KIT
BDNF signaling pathway	3/261	0.61994	0.749999	0	0	0.940751	0.449804	PPP1R16B;ADAMTS3;BDKRB2
Antigen processing: cross presentation	1/79	0.621535	0.749999	0	0	1.0382	0.493728	HLA-F
MAP kinase signaling pathway	1/81	0.63075	0.758811	0	0	1.01214	0.46644	MAP3K6
Platelet homeostasis	1/82	0.635273	0.761716	0	0	0.999594	0.453516	KCNMB3
T cell signal transduction	1/83	0.639741	0.761716	0	0	0.987353	0.441042	NFATC4
Calcium signaling pathway	2/178	0.641522	0.761716	0	0	0.919421	0.408143	BDKRB2;MYLK
Asparagine N-linked glycosylation	1/85	0.648514	0.761716	0	0	0.963747	0.417371	TUSC3
C-Myb transcription factor network	1/85	0.648514	0.761716	0	0	0.963747	0.417371	KIT
TGF-beta regulation of skeletal system development	1/85	0.648514	0.761716	0	0	0.963747	0.417371	DCN
Integrin cell surface interactions	1/85	0.648514	0.761716	0	0	0.963747	0.417371	ITGA1
Myc active pathway	1/85	0.648514	0.761716	0	0	0.963747	0.417371	CDCA7
Non-class A, B, C GPCRs	1/86	0.652821	0.764513	0	0	0.95236	0.406137	ADORA3
Insulin signaling pathway	3/277	0.65978	0.77039	0	0	0.885089	0.368064	SREBF1;INSR;MAP3K6
Cell surface interactions at the vascular wall	1/94	0.685433	0.795487	0	0	0.870083	0.328634	SLC7A7
L1CAM interactions	1/94	0.685433	0.795487	0	0	0.870083	0.328634	ITGA1
Transport of inorganic cations/anions and amino acids/oligopeptides	1/95	0.689289	0.795487	0	0	0.860783	0.320293	SLC7A7
G-protein signaling pathways	1/95	0.689289	0.795487	0	0	0.860783	0.320293	AKAP6
TSH regulation of gene expression	1/97	0.69686	0.797272	0	0	0.842764	0.304382	THEMIS2
Interferon-gamma signaling pathway	1/97	0.69686	0.797272	0	0	0.842764	0.304382	HLA-F
Mitochondrial pathway of apoptosis: BH3-only Bcl-2 family	1/97	0.69686	0.797272	0	0	0.842764	0.304382	CTSH
Potassium channels	1/99	0.704247	0.800643	0	0	0.825481	0.289435	KCNMB3
Pyrimidine metabolism	1/100	0.707873	0.800643	0	0	0.817101	0.282301	CMPK2
Dilated cardiomyopathy	1/100	0.707873	0.800643	0	0	0.817101	0.282301	ITGA1
Integrin-mediated cell adhesion	1/100	0.707873	0.800643	0	0	0.817101	0.282301	ITGA1
TNF-alpha signaling pathway	1/101	0.711455	0.802408	0	0	0.808889	0.275381	RIPK3
Phospholipid metabolism	2/205	0.716373	0.80339	0	0	0.796035	0.265521	ACHE;MBOAT1
Platelet activation, signaling and aggregation	2/205	0.716373	0.80339	0	0	0.796035	0.265521	GP1BA;F2RL3
Chromosome maintenance	1/103	0.718488	0.803492	0	0	0.792948	0.262154	OIP5
Interleukin-4 signaling pathway	1/104	0.72194	0.805085	0	0	0.785209	0.255831	IL2RG
DNA repair	1/105	0.72535	0.806622	0	0	0.777619	0.249694	UBE2T
ERBB1 downstream pathway	1/106	0.728719	0.808104	0	0	0.770174	0.243735	SH2D2A
Signaling by interleukins	1/109	0.738579	0.816757	0	0	0.748666	0.226866	IL2RG
Lipid metabolism regulation by peroxisome proliferator-activated receptor alpha (PPAR-alpha)	1/112	0.748082	0.8238	0	0	0.728321	0.21139	SREBF1
mTOR signaling pathway	1/113	0.751173	0.8238	0	0	0.721781	0.206516	SREBF1
Oocyte meiosis	1/113	0.751173	0.8238	0	0	0.721781	0.206516	BUB1
Fas signaling pathway	1/115	0.757241	0.828168	0	0	0.709046	0.197167	NFATC4
CXCR4 signaling pathway	1/116	0.76022	0.829141	0	0	0.702845	0.192683	ITGA1
p53 activity regulation	1/118	0.766069	0.833231	0	0	0.69076	0.184076	CCNB3
Lysosome	1/121	0.774577	0.840183	0	0	0.673388	0.172009	CTSH
Rho GTPase cycle	1/123	0.780077	0.843843	0	0	0.662282	0.164486	STARD8
Interleukin-1 signaling pathway	1/125	0.785443	0.847339	0	0	0.651533	0.15735	UBE2T
Signaling by FGFR in disease	1/128	0.793249	0.853441	0	0	0.636045	0.14732	FGF16
Adipogenesis	1/133	0.805635	0.859777	0	0	0.611797	0.132224	SREBF1
Cell adhesion molecules (CAMs)	1/133	0.805635	0.859777	0	0	0.611797	0.132224	HLA-F
Tight junction	1/133	0.805635	0.859777	0	0	0.611797	0.132224	LLGL2
Natural killer cell-mediated cytotoxicity	1/137	0.81501	0.86745	0	0	0.593682	0.121441	NFATC4
T cell receptor signaling pathway	1/139	0.819527	0.869926	0	0	0.585018	0.116435	NFATC4
EGF/EGFR signaling pathway	1/141	0.823934	0.872272	0	0	0.576602	0.111668	SH2D2A
FSH regulation of apoptosis	2/263	0.83355	0.880105	0	0	0.617302	0.112387	ISG15;ANGPTL1
EGFR1 pathway	1/152	0.846326	0.891224	0	0	0.534298	0.0891482	CTSH
Integrin signaling pathway	1/155	0.851924	0.894746	0	0	0.52381	0.0839446	MYLK
Neuronal system	2/283	0.862548	0.901281	0	0	0.572777	0.0846932	ACHE;KCNMB3
T cell receptor regulation of apoptosis	5/603	0.862687	0.901281	0	0	0.670226	0.0989944	CSF3;CXCL11;AIFM2;CCL5;CXCL5
Adaptive immune system	5/606	0.865501	0.901595	0	0	0.666776	0.096314	C3;CD74;CTSH;HLA-F;KIF15
Purine metabolism	1/164	0.867529	0.901595	0	0	0.49466	0.0702941	NPR2
Protein processing in the endoplasmic reticulum	1/166	0.870768	0.902598	0	0	0.488615	0.0676141	TUSC3
Fatty acid, triacylglycerol, and ketone body metabolism	1/173	0.881496	0.910475	0	0	0.468562	0.0591018	SREBF1
Metapathway biotransformation	1/174	0.882955	0.910475	0	0	0.465829	0.0579872	HNMT
Transmission across chemical synapses	1/190	0.903999	0.929761	0	0	0.426046	0.0429994	ACHE
Protein metabolism	3/442	0.908581	0.932059	0	0	0.547746	0.0525129	B3GNT8;TUSC3;MUC4
Antigen-activated B-cell receptor generation of second messengers	1/211	0.926007	0.947487	0	0	0.38303	0.0294447	NFATC4
Lipid and lipoprotein metabolism	3/489	0.939784	0.959111	0	0	0.493571	0.0306535	ACHE;SREBF1;MBOAT1
Generic transcription pathway	2/377	0.946248	0.963232	0	0	0.427129	0.0235991	ZNF215;ZNF114
SLC-mediated transmembrane transport	1/251	0.954975	0.969368	0	0	0.321086	0.0147926	SLC7A7
Antigen presentation: folding, assembly, and peptide loading of class I MHC proteins	1/255	0.957159	0.969368	0	0	0.315965	0.0138347	HLA-F
Transmembrane transport of small molecules	1/432	0.995302	0.999927	0	0	0.184517	0.000868905	SLC7A7
Olfactory transduction	1/432	0.995302	0.999927	0	0	0.184517	0.000868905	OR1L8
Metabolism	9/1615	0.998246	0.999927	0	0	0.432818	0.000759747	ACHE;TUSC3;LUM;UAP1L1;CHST15;MBOAT1;HBB;CMPK2;DCN
Disease	1/674	0.999776	0.999927	0	0	0.116688	2.61657e-05	FGF16
Gene expression	2/968	0.999927	0.999927	0	0	0.160755	1.17472e-05	ZNF215;ZNF114
