# Supplementary material for: Different PfEMP1-expressing Plasmodium falciparum variants induce divergent endothelial transcriptional responses during co-culture
Source: PLoS One. 2023 Nov 30;18(11):e0295053. doi: 10.1371/journal.pone.0295053 (PMC10688957; doi:10.1371/journal.pone.0295053)
Supplement: S6 File — (ZIP) [file pone.0295053.s015.zip › Suppl File 6 R5 cluster 4 KEGG_2021_Human_table.xlsx]

## Sheet: KEGG_2021_Human_table
Term	Overlap	P-value	Adjusted P-value	Old P-value	Old Adjusted P-value	Odds Ratio	Combined Score	Genes
Complement and coagulation cascades	7/85	8.11318e-05	0.0120886	0	0	7.45137	70.1877	C3;C1S;C1R;CR1L;BDKRB2;C3AR1;F2RL3
Cytokine-cytokine receptor interaction	12/295	0.000287662	0.0214308	0	0	3.5591	29.0199	CSF3;CXCL11;CCL8;CCL5;EBI3;CXCR6;IL12RB1;IL2RG;TNFRSF4;CXCL5;EPOR;TNFSF13B
Notch signaling pathway	5/59	0.000759361	0.0377149	0	0	7.63288	54.8273	LFNG;DLL4;JAG2;DTX4;DLL1
Hematopoietic cell lineage	6/99	0.00135001	0.0502879	0	0	5.33017	35.2199	CSF3;CR1L;ITGA1;KIT;GP1BA;EPOR
Breast cancer	7/147	0.00221438	0.0659885	0	0	4.1384	25.2971	JAG2;DLL4;FGF16;FZD2;KIT;DLL1;WNT3
cGMP-PKG signaling pathway	7/167	0.00448913	0.11148	0	0	3.61741	19.556	ADORA3;NPR2;INSR;KCNMB3;BDKRB2;MYLK;NFATC4
Th1 and Th2 cell differentiation	5/92	0.00539419	0.114819	0	0	4.72972	24.7006	DLL4;JAG2;IL2RG;IL12RB1;DLL1
Viral protein interaction with cytokine and cytokine receptor	5/100	0.00763793	0.142256	0	0	4.32966	21.1055	CXCL11;CCL8;CCL5;IL2RG;CXCL5
Pertussis	4/76	0.0139795	0.231439	0	0	4.55648	19.4569	C3;C1S;C1R;CXCL5
Human papillomavirus infection	9/331	0.0207845	0.299168	0	0	2.31143	8.95344	LFNG;FZD2;MX2;CHAD;ITGA1;ISG15;HLA-F;WNT3;LLGL2
Malaria	3/50	0.0230792	0.299168	0	0	5.22001	19.6733	CSF3;CR1L;HBB
Coronavirus disease	7/232	0.024094	0.299168	0	0	2.56384	9.55235	C3;CSF3;C1S;C1R;MX2;C3AR1;ISG15
Staphylococcus aureus infection	4/95	0.0290515	0.301451	0	0	3.60165	12.7451	C3;C1S;C1R;C3AR1
PI3K-Akt signaling pathway	9/354	0.03026	0.301451	0	0	2.15478	7.53727	FGF16;CSF3;INSR;KIT;CHAD;ITGA1;KDR;IL2RG;EPOR
Pathways in cancer	12/531	0.0303475	0.301451	0	0	1.91718	6.70063	JAG2;DLL4;FGF16;FZD2;KIT;BDKRB2;IL12RB1;IL2RG;DLL1;WNT3;EPOR;F2RL3
Protein digestion and absorption	4/103	0.0374611	0.348856	0	0	3.30926	10.8691	SLC7A7;KCNE3;COL8A2;COL8A1
Cell cycle	4/124	0.065508	0.574158	0	0	2.72722	7.43327	CCNB3;CDC45;ORC1;BUB1
Axon guidance	5/182	0.0726232	0.585917	0	0	2.31414	6.06876	EFNB2;SEMA4A;SEMA7A;UNC5C;NFATC4
African trypanosomiasis	2/37	0.0747143	0.585917	0	0	4.65667	12.0798	HBB;F2RL1
Chemokine signaling pathway	5/192	0.086588	0.645081	0	0	2.18927	5.35625	CXCL11;CCL8;CCL5;CXCR6;CXCL5
ECM-receptor interaction	3/88	0.0927918	0.65838	0	0	2.88079	6.84878	ITGA1;CHAD;GP1BA
Rheumatoid arthritis	3/93	0.10512	0.69111	0	0	2.72006	6.12735	CCL5;CXCL5;TNFSF13B
Proteoglycans in cancer	5/205	0.106681	0.69111	0	0	2.04561	4.57788	FZD2;LUM;KDR;WNT3;DCN
Rap1 signaling pathway	5/210	0.11497	0.710787	0	0	1.9952	4.31579	FGF16;INSR;KIT;KDR;F2RL3
Neuroactive ligand-receptor interaction	7/341	0.12496	0.710787	0	0	1.7175	3.572	C3;P2RY6;ADORA3;C3AR1;BDKRB2;F2RL1;F2RL3
Melanogenesis	3/101	0.126081	0.710787	0	0	2.49699	5.17085	FZD2;KIT;WNT3
Chagas disease	3/102	0.1288	0.710787	0	0	2.47165	5.06562	C3;CCL5;BDKRB2
JAK-STAT signaling pathway	4/162	0.136764	0.727779	0	0	2.0673	4.11289	CSF3;IL2RG;IL12RB1;EPOR
Insulin resistance	3/108	0.14554	0.747774	0	0	2.3297	4.49004	SREBF1;INSR;SLC27A3
Legionellosis	2/57	0.153393	0.754092	0	0	2.96033	5.54989	C3;CR1L
TNF signaling pathway	3/112	0.157075	0.754092	0	0	2.24375	4.15325	RIPK3;CCL5;CXCL5
VEGF signaling pathway	2/59	0.161953	0.754092	0	0	2.85617	5.19952	SH2D2A;KDR
Basal cell carcinoma	2/63	0.179316	0.778094	0	0	2.66834	4.58582	FZD2;WNT3
Cytosolic DNA-sensing pathway	2/63	0.179316	0.778094	0	0	2.66834	4.58582	RIPK3;CCL5
Inflammatory bowel disease	2/65	0.188101	0.778094	0	0	2.58337	4.31622	IL2RG;IL12RB1
Nitrogen metabolism	1/17	0.188409	0.778094	0	0	5.07716	8.47449	CA8
Platelet activation	3/124	0.193218	0.778094	0	0	2.01999	3.32074	GP1BA;MYLK;F2RL3
Neutrophil extracellular trap formation	4/189	0.200271	0.785271	0	0	1.76315	2.8353	C3;CLCN4;CR1L;GP1BA
Vascular smooth muscle contraction	3/133	0.221549	0.813359	0	0	1.87929	2.83229	NPR2;KCNMB3;MYLK
Systemic lupus erythematosus	3/135	0.227957	0.813359	0	0	1.85062	2.73633	C3;C1S;C1R
Focal adhesion	4/201	0.230934	0.813359	0	0	1.65474	2.42522	CHAD;ITGA1;KDR;MYLK
Histidine metabolism	1/22	0.236768	0.813359	0	0	3.86733	5.57157	HNMT
Leishmaniasis	2/77	0.241767	0.813359	0	0	2.16871	3.07909	C3;CR1L
Antigen processing and presentation	2/78	0.246284	0.813359	0	0	2.14006	2.99881	CD74;HLA-F
Gastric cancer	3/149	0.273647	0.813359	0	0	1.67197	2.16674	FGF16;FZD2;WNT3
Regulation of actin cytoskeleton	4/218	0.276128	0.813359	0	0	1.52196	1.9586	FGF16;ITGA1;BDKRB2;MYLK
Phagosome	3/152	0.283576	0.813359	0	0	1.63806	2.0644	C3;C1R;HLA-F
MAPK signaling pathway	5/294	0.289939	0.813359	0	0	1.4092	1.74471	FGF16;INSR;KIT;KDR;MAP3K6
mTOR signaling pathway	3/154	0.290213	0.813359	0	0	1.6162	1.99946	FZD2;INSR;WNT3
Oxytocin signaling pathway	3/154	0.290213	0.813359	0	0	1.6162	1.99946	NPR2;MYLK;NFATC4
Cellular senescence	3/156	0.296861	0.813359	0	0	1.59491	1.937	CCNB3;HLA-F;NFATC4
Ras signaling pathway	4/232	0.314355	0.813359	0	0	1.42749	1.65193	FGF16;INSR;KIT;KDR
IL-17 signaling pathway	2/94	0.318506	0.813359	0	0	1.76644	2.02101	CSF3;CXCL5
Hippo signaling pathway	3/163	0.320187	0.813359	0	0	1.52459	1.73627	FZD2;WNT3;LLGL2
Wnt signaling pathway	3/166	0.330195	0.813359	0	0	1.4963	1.658	FZD2;WNT3;NFATC4
Chemical carcinogenesis	4/239	0.333658	0.813359	0	0	1.38447	1.51965	DLL4;FGF16;EPHX4;DLL1
Glycerophospholipid metabolism	2/98	0.336376	0.813359	0	0	1.69249	1.84401	ACHE;MBOAT1
Inflammatory mediator regulation of TRP channels	2/98	0.336376	0.813359	0	0	1.69249	1.84401	BDKRB2;F2RL1
Calcium signaling pathway	4/240	0.336421	0.813359	0	0	1.37853	1.50176	FGF16;KDR;BDKRB2;MYLK
Progesterone-mediated oocyte maturation	2/100	0.345261	0.813359	0	0	1.65778	1.76298	CCNB3;BUB1
Influenza A	3/172	0.350196	0.813359	0	0	1.44273	1.5138	RSAD2;CCL5;MX2
Toll-like receptor signaling pathway	2/104	0.36291	0.813359	0	0	1.59245	1.61411	CXCL11;CCL5
Aldosterone-regulated sodium reabsorption	1/37	0.36529	0.813359	0	0	2.25423	2.27015	INSR
Allograft rejection	1/38	0.373048	0.813359	0	0	2.19319	2.1626	HLA-F
Primary immunodeficiency	1/38	0.373048	0.813359	0	0	2.19319	2.1626	IL2RG
Th17 cell differentiation	2/107	0.37603	0.813359	0	0	1.54671	1.51282	IL2RG;IL12RB1
Tuberculosis	3/180	0.376756	0.813359	0	0	1.37696	1.34413	C3;CD74;CR1L
Various types of N-glycan biosynthesis	1/39	0.380711	0.813359	0	0	2.13537	2.06216	TUSC3
Homologous recombination	1/41	0.395759	0.813359	0	0	2.0284	1.88022	XRCC2
Graft-versus-host disease	1/42	0.403146	0.813359	0	0	1.97882	1.79767	HLA-F
Type I diabetes mellitus	1/43	0.410443	0.813359	0	0	1.93161	1.72013	HLA-F
Kaposi sarcoma-associated herpesvirus infection	3/193	0.419396	0.813359	0	0	1.2819	1.11389	C3;HLA-F;NFATC4
Sphingolipid signaling pathway	2/119	0.427305	0.813359	0	0	1.38723	1.1795	ADORA3;BDKRB2
AMPK signaling pathway	2/120	0.431481	0.813359	0	0	1.3754	1.15607	SREBF1;INSR
Type II diabetes mellitus	1/46	0.431805	0.813359	0	0	1.80256	1.51376	INSR
Other types of O-glycan biosynthesis	1/47	0.438753	0.813359	0	0	1.76329	1.45263	LFNG
Amino sugar and nucleotide sugar metabolism	1/48	0.445616	0.813359	0	0	1.72568	1.39486	UAP1L1
Intestinal immune network for IgA production	1/48	0.445616	0.813359	0	0	1.72568	1.39486	TNFSF13B
N-Glycan biosynthesis	1/50	0.459093	0.813359	0	0	1.65508	1.28848	TUSC3
Ovarian steroidogenesis	1/51	0.465709	0.813359	0	0	1.62189	1.23944	INSR
FoxO signaling pathway	2/131	0.4763	0.813359	0	0	1.25742	0.932635	CCNB3;INSR
Autoimmune thyroid disease	1/53	0.478699	0.813359	0	0	1.55935	1.14875	HLA-F
Endocrine and other factor-regulated calcium reabsorption	1/53	0.478699	0.813359	0	0	1.55935	1.14875	BDKRB2
Glycosaminoglycan biosynthesis	1/53	0.478699	0.813359	0	0	1.55935	1.14875	CHST15
Human immunodeficiency virus 1 infection	3/212	0.479831	0.813359	0	0	1.16423	0.854917	CCNB3;HLA-F;NFATC4
Fanconi anemia pathway	1/54	0.485076	0.813359	0	0	1.52985	1.10677	UBE2T
Regulation of lipolysis in adipocytes	1/55	0.491375	0.813359	0	0	1.50145	1.06685	INSR
Pyrimidine metabolism	1/56	0.497597	0.813359	0	0	1.47407	1.02885	CMPK2
Insulin signaling pathway	2/137	0.499831	0.813359	0	0	1.20116	0.832989	SREBF1;INSR
Human T-cell leukemia virus 1 infection	3/219	0.501361	0.813359	0	0	1.12609	0.777489	HLA-F;IL2RG;NFATC4
Measles	2/139	0.507523	0.813359	0	0	1.18351	0.802669	MX2;IL2RG
Human cytomegalovirus infection	3/225	0.51945	0.813359	0	0	1.09532	0.717421	CCL5;HLA-F;NFATC4
Viral myocarditis	1/60	0.521738	0.813359	0	0	1.37386	0.893819	HLA-F
Signaling pathways regulating pluripotency of stem cells	2/143	0.522676	0.813359	0	0	1.1497	0.745916	FZD2;WNT3
Glycerolipid metabolism	1/61	0.52759	0.813359	0	0	1.35089	0.863809	MBOAT1
Phospholipase D signaling pathway	2/148	0.541174	0.813359	0	0	1.11004	0.681581	INSR;KIT
Acute myeloid leukemia	1/67	0.561236	0.813359	0	0	1.22771	0.709142	KIT
Cushing syndrome	2/155	0.56623	0.813359	0	0	1.05888	0.602242	FZD2;WNT3
Non-alcoholic fatty liver disease	2/155	0.56623	0.813359	0	0	1.05888	0.602242	SREBF1;INSR
Herpes simplex virus 1 infection	6/498	0.569573	0.813359	0	0	0.987088	0.555599	C3;CD74;CCL5;HLA-F;ZNF114;ZNF860
Hepatitis C	2/157	0.573206	0.813359	0	0	1.04511	0.581613	RSAD2;MX2
Central carbon metabolism in cancer	1/70	0.577153	0.813359	0	0	1.17415	0.64537	KIT
Epithelial cell signaling in Helicobacter pylori infection	1/70	0.577153	0.813359	0	0	1.17415	0.64537	CCL5
RIG-I-like receptor signaling pathway	1/70	0.577153	0.813359	0	0	1.17415	0.64537	ISG15
Adherens junction	1/71	0.58233	0.813359	0	0	1.15732	0.625783	INSR
Melanoma	1/72	0.587444	0.813359	0	0	1.14096	0.606963	FGF16
p53 signaling pathway	1/73	0.592495	0.813359	0	0	1.12506	0.588869	AIFM2
Endocytosis	3/252	0.59619	0.813359	0	0	0.975204	0.504371	RAB11FIP1;HLA-F;IL2RG
PPAR signaling pathway	1/74	0.597485	0.813359	0	0	1.10959	0.571468	FABP5
Gastric acid secretion	1/76	0.607282	0.813359	0	0	1.07989	0.538607	MYLK
Hepatocellular carcinoma	2/168	0.610114	0.813359	0	0	0.975306	0.481908	FZD2;WNT3
Arrhythmogenic right ventricular cardiomyopathy	1/77	0.612092	0.813359	0	0	1.06563	0.523087	ITGA1
Synaptic vesicle cycle	1/78	0.616843	0.813359	0	0	1.05173	0.508136	UNC13A
NOD-like receptor signaling pathway	2/181	0.650548	0.845828	0	0	0.903874	0.388611	RIPK3;CCL5
Insulin secretion	1/86	0.652821	0.845828	0	0	0.95236	0.406137	KCNMB3
PD-L1 expression and PD-1 checkpoint pathway in cancer	1/89	0.665427	0.852646	0	0	0.919753	0.374639	BATF2
Hypertrophic cardiomyopathy	1/90	0.669527	0.852646	0	0	0.909373	0.364825	ITGA1
TGF-beta signaling pathway	1/94	0.685433	0.865504	0	0	0.870083	0.328634	DCN
Dilated cardiomyopathy	1/96	0.693097	0.867493	0	0	0.851679	0.312212	ITGA1
Epstein-Barr virus infection	2/202	0.708751	0.867493	0	0	0.808099	0.278189	ISG15;HLA-F
Viral carcinogenesis	2/203	0.71131	0.867493	0	0	0.804038	0.273893	C3;HLA-F
Longevity regulating pathway	1/102	0.714993	0.867493	0	0	0.800839	0.268668	INSR
C-type lectin receptor signaling pathway	1/104	0.72194	0.867493	0	0	0.785209	0.255831	NFATC4
NF-kappa B signaling pathway	1/104	0.72194	0.867493	0	0	0.785209	0.255831	TNFSF13B
HIF-1 signaling pathway	1/109	0.738579	0.880386	0	0	0.748666	0.226866	INSR
Cholinergic synapse	1/113	0.751173	0.888292	0	0	0.721781	0.206516	ACHE
Lysosome	1/128	0.793249	0.919165	0	0	0.636045	0.14732	CTSH
Oocyte meiosis	1/129	0.795787	0.919165	0	0	0.631044	0.144145	BUB1
Purine metabolism	1/129	0.795787	0.919165	0	0	0.631044	0.144145	NPR2
Shigellosis	2/246	0.804695	0.922305	0	0	0.660886	0.143605	C3;CCL5
Apelin signaling pathway	1/137	0.81501	0.923959	0	0	0.593682	0.121441	MYLK
Fluid shear stress and atherosclerosis	1/139	0.819527	0.923959	0	0	0.585018	0.116435	KDR
Apoptosis	1/142	0.826097	0.923959	0	0	0.572483	0.109369	CTSH
Alzheimer disease	3/369	0.830943	0.923959	0	0	0.659479	0.122132	FZD2;INSR;WNT3
Cell adhesion molecules	1/148	0.838532	0.925491	0	0	0.548949	0.0966713	HLA-F
Necroptosis	1/159	0.859074	0.939907	0	0	0.510444	0.0775367	RIPK3
Hepatitis B	1/162	0.86421	0.939907	0	0	0.500856	0.073095	NFATC4
Tight junction	1/169	0.87548	0.941728	0	0	0.479816	0.0638075	LLGL2
Protein processing in endoplasmic reticulum	1/171	0.878525	0.941728	0	0	0.474122	0.061404	TUSC3
Transcriptional misregulation in cancer	1/192	0.90635	0.964615	0	0	0.421541	0.0414502	LYL1
Diabetic cardiomyopathy	1/203	0.918288	0.97039	0	0	0.398362	0.0339578	INSR
Lipid and atherosclerosis	1/215	0.92959	0.970794	0	0	0.375793	0.0274373	CCL5
Pathways of neurodegeneration	3/475	0.931702	0.970794	0	0	0.50858	0.0359784	DNAH11;FZD2;WNT3
Salmonella infection	1/249	0.953841	0.986961	0	0	0.323709	0.0152978	RIPK3
Prion disease	1/273	0.965753	0.991711	0	0	0.294783	0.0102722	CCL5
Huntington disease	1/306	0.977295	0.991711	0	0	0.262443	0.00602738	DNAH11
MicroRNAs in cancer	1/310	0.9784	0.991711	0	0	0.258993	0.00565561	WNT3
Amyotrophic lateral sclerosis	1/364	0.988993	0.995675	0	0	0.219853	0.00243338	DNAH11
Olfactory transduction	1/440	0.99575	0.99575	0	0	0.181079	0.000771136	OR1L8
