# Supplementary material for: Different PfEMP1-expressing Plasmodium falciparum variants induce divergent endothelial transcriptional responses during co-culture
Source: PLoS One. 2023 Nov 30;18(11):e0295053. doi: 10.1371/journal.pone.0295053 (PMC10688957; doi:10.1371/journal.pone.0295053)
Supplement: S6 File — (ZIP) [file pone.0295053.s015.zip › Suppl File 6 R5 cluster 4 WikiPathway_2021_Human_table.xlsx]

## Sheet: WikiPathway_2021_Human_table
Term	Overlap	P-value	Adjusted P-value	Old P-value	Old Adjusted P-value	Odds Ratio	Combined Score	Genes
NOTCH1 regulation of endothelial cell calcification WP3413	4/17	4.53985e-05	0.00867112	0	0	25.3115	253.116	JAG2;DLL4;ITGA1;DLL1
Notch Signaling WP268	5/45	0.00021283	0.0203253	0	0	10.3117	87.1857	LFNG;DLL4;JAG2;DTX4;DLL1
Robo4 and VEGF Signaling Pathways Crosstalk WP3943	2/6	0.00215273	0.0965432	0	0	40.8099	250.614	ROBO4;KDR
Complement Activation WP545	3/22	0.00232683	0.0965432	0	0	12.931	78.4038	C3;C1S;C1R
Breast cancer pathway WP4262	7/154	0.00287447	0.0965432	0	0	3.93992	23.056	JAG2;DLL4;FGF16;FZD2;KIT;DLL1;WNT3
Focal Adhesion-PI3K-Akt-mTOR-signaling pathway WP3932	10/303	0.0042042	0.0965432	0	0	2.83874	15.5327	SREBF1;FGF16;CSF3;INSR;KIT;CHAD;KDR;IL2RG;FGF12;EPOR
Canonical and non-canonical Notch signaling WP3845	3/27	0.00422568	0.0965432	0	0	10.2344	55.9473	DLL4;JAG2;DLL1
GPCRs, Class A Rhodopsin-like WP455	9/257	0.00443821	0.0965432	0	0	3.01256	16.3206	GPR39;P2RY6;GPR68;ADORA3;C3AR1;BDKRB2;F2RL1;CMKLR1;F2RL3
Somitogenesis in the context of spondylocostal dysostosis WP4785	2/9	0.00504315	0.0965432	0	0	23.3164	123.337	LFNG;DLL1
Complement and Coagulation Cascades WP558	4/58	0.00547626	0.0965432	0	0	6.08086	31.6651	C3;C1S;C1R;C3AR1
16p11.2 distal deletion syndrome WP4950	3/31	0.00626562	0.0965432	0	0	8.7706	44.4904	C3;INSR;KDR
TYROBP causal network in microglia WP3945	4/61	0.00654773	0.0965432	0	0	5.75994	28.9647	C3;LYL1;SLC7A7;KCNE3
Complement system WP2806	5/97	0.00673217	0.0965432	0	0	4.47153	22.3615	C3;C1S;C1R;C3AR1;DCN
Nucleotide GPCRs WP80	2/11	0.00758192	0.0965432	0	0	18.1331	88.5258	P2RY6;ADORA3
Gene regulatory network modelling somitogenesis WP2854	2/11	0.00758192	0.0965432	0	0	18.1331	88.5258	LFNG;DLL1
SARS-CoV-2 innate immunity evasion and cell-specific immune response WP5039	4/66	0.00862663	0.10298	0	0	5.29409	25.1623	CXCL11;CCL5;CXCL5;HAVCR2
Mesodermal commitment pathway WP2857	6/147	0.00941519	0.105782	0	0	3.50706	16.362	ADAM19;TET1;BCORL1;TRERF1;DLL1;WNT3
Neovascularisation processes WP4331	3/37	0.0102665	0.108939	0	0	7.22065	33.0624	DLL4;KIT;KDR
Oxidative Damage WP3941	3/40	0.0127108	0.127777	0	0	6.63418	28.9602	C1S;C1R;C3AR1
Epithelial to mesenchymal transition in colorectal cancer WP4239	6/160	0.0138743	0.1325	0	0	3.20888	13.7267	JAG2;DLL4;FZD2;TUSC3;DLL1;WNT3
Osteoblast differentiation WP4787	5/118	0.0149011	0.135529	0	0	3.63665	15.2969	JAG2;DLL4;FZD2;DLL1;WNT3
Vitamin B12 metabolism WP1533	3/50	0.0230792	0.193974	0	0	5.22001	19.6733	CCL5;INSR;HBB
PI3K-Akt signaling pathway WP4172	9/340	0.024193	0.193974	0	0	2.24754	8.36466	CSF3;INSR;KIT;CHAD;ITGA1;KDR;IL2RG;FGF12;EPOR
Imatinib and Chronic Myeloid Leukemia WP3640	2/20	0.0243737	0.193974	0	0	9.06244	33.6602	LYL1;KIT
Cardiac Progenitor Differentiation WP2406	3/53	0.0268642	0.205243	0	0	4.90606	17.745	MESP1;KIT;KDR
Regulation of Actin Cytoskeleton WP51	5/150	0.037014	0.27191	0	0	2.82946	9.32721	FGF16;ITGA1;BDKRB2;FGF12;MYLK
Notch Signaling Pathway Netpath WP61	3/61	0.0384711	0.272148	0	0	4.22764	13.773	DLL4;JAG2;DLL1
Pathways affected in adenoid cystic carcinoma WP3651	3/65	0.0450853	0.299749	0	0	3.95409	12.2545	FGF16;BCORL1;DTX4
Interactions between immune cells and microRNAs in tumor microenvironment WP4559	2/28	0.0455117	0.299749	0	0	6.27146	19.3775	CCL5;IL2RG
ESC Pluripotency Pathways WP3931	4/116	0.0538094	0.328223	0	0	2.92321	8.54253	FGF16;FZD2;FGF12;WNT3
Non-genomic actions of 1,25 dihydroxyvitamin D3 WP4341	3/71	0.0559865	0.328223	0	0	3.6041	10.3893	RSAD2;ISG15;IFI44L
Cell cycle WP179	4/120	0.0595046	0.328223	0	0	2.82184	7.96239	CCNB3;CDC45;ORC1;BUB1
Hippo-Merlin Signaling Dysregulation WP4541	4/120	0.0595046	0.328223	0	0	2.82184	7.96239	INSR;ITGA1;KIT;KDR
SARS-CoV-2 altering angiogenesis via NRP1 WP5065	1/5	0.0595352	0.328223	0	0	20.321	57.3293	KDR
Purinergic signaling WP4900	2/33	0.0611184	0.328223	0	0	5.2586	14.6975	P2RY6;ADORA3
Peptide GPCRs WP24	3/74	0.0618641	0.328223	0	0	3.45129	9.6043	C3AR1;BDKRB2;CXCR6
Cytosolic DNA-sensing pathway WP4655	3/75	0.0638848	0.329783	0	0	3.40318	9.36104	RIPK3;CCL5;ISG15
Wnt signaling in kidney disease WP4150	2/36	0.0712306	0.358028	0	0	4.79387	12.6646	FZD2;WNT3
Acetylcholine Synthesis WP528	1/7	0.0823488	0.39821	0	0	13.546	33.8214	ACHE
MicroRNAs in cardiomyocyte hypertrophy WP1544	3/84	0.0833948	0.39821	0	0	3.02367	7.5113	FZD2;MYLK;NFATC4
DNA Replication WP466	2/42	0.0928975	0.4041	0	0	4.07355	9.67982	CDC45;ORC1
Insulin signaling in adipocytes (diabetic condition) WP3635	1/8	0.093548	0.4041	0	0	11.6102	27.5079	INSR
Insulin signaling in adipocytes (normal condition) WP3634	1/8	0.093548	0.4041	0	0	11.6102	27.5079	INSR
Endoderm differentiation WP2853	4/141	0.0943439	0.4041	0	0	2.38674	5.63464	TET1;BCORL1;TRERF1;WNT3
Allograft Rejection WP2328	3/89	0.0952068	0.4041	0	0	2.84715	6.69565	C3;CXCL11;HLA-F
Macrophage markers WP4146	1/9	0.104611	0.416265	0	0	10.1584	22.9327	CD74
Methylation Pathways WP704	1/9	0.104611	0.416265	0	0	10.1584	22.9327	HNMT
Cytosine methylation WP3585	1/9	0.104611	0.416265	0	0	10.1584	22.9327	TET1
Liver X receptor pathway WP2874	1/10	0.11554	0.450369	0	0	9.02926	19.4864	SREBF1
Pathways Regulating Hippo Signaling WP4540	3/98	0.118051	0.450956	0	0	2.57624	5.50449	INSR;KIT;KDR
Netrin-UNC5B signaling pathway WP4747	2/52	0.132423	0.480602	0	0	3.25719	6.58523	ROBO4;KDR
Nanoparticle triggered regulated necrosis WP2513	1/12	0.137	0.480602	0	0	7.38683	14.6833	RIPK3
Chemokine signaling pathway WP3929	4/164	0.141153	0.480602	0	0	2.04125	3.99658	CXCL11;CCL5;CXCR6;CXCL5
Hematopoietic Stem Cell Differentiation WP2849	2/55	0.144926	0.480602	0	0	3.07235	5.93435	LYL1;CSF3
BMP2-WNT4-FOXO1 pathway in primary endometrial stromal cell differentiation WP3876	1/13	0.147535	0.480602	0	0	6.77092	12.9574	DCN
Transcriptional cascade regulating adipogenesis WP4211	1/13	0.147535	0.480602	0	0	6.77092	12.9574	SREBF1
EDA signaling in hair follicle development WP3930	1/13	0.147535	0.480602	0	0	6.77092	12.9574	WNT3
Wnt signaling WP428	3/115	0.165906	0.480602	0	0	2.18331	3.92195	FZD2;WNT3;NFATC4
Biogenic Amine Synthesis WP550	1/15	0.168222	0.480602	0	0	5.80306	10.3438	ACHE
COVID-19 adverse outcome pathway WP4891	1/15	0.168222	0.480602	0	0	5.80306	10.3438	CSF3
FOXP3 in COVID-19 WP5063	1/15	0.168222	0.480602	0	0	5.80306	10.3438	IL2RG
Regulation of sister chromatid separation at the metaphase-anaphase transition WP4240	1/15	0.168222	0.480602	0	0	5.80306	10.3438	BUB1
ID signaling pathway WP53	1/16	0.178377	0.480602	0	0	5.41591	9.33624	SREBF1
SREBF and miR33 in cholesterol and lipid homeostasis WP2011	1/16	0.178377	0.480602	0	0	5.41591	9.33624	SREBF1
Osteoclast Signaling WP12	1/16	0.178377	0.480602	0	0	5.41591	9.33624	GPR68
Lung fibrosis WP3624	2/63	0.179316	0.480602	0	0	2.66834	4.58582	CSF3;CCL5
G1 to S cell cycle control WP45	2/64	0.183701	0.480602	0	0	2.62517	4.44821	CDC45;ORC1
ACE Inhibitor Pathway WP554	1/17	0.188409	0.480602	0	0	5.07716	8.47449	BDKRB2
IL-9 signaling pathway WP22	1/17	0.188409	0.480602	0	0	5.07716	8.47449	IL2RG
Airway smooth muscle cell contraction WP4962	1/17	0.188409	0.480602	0	0	5.07716	8.47449	MYLK
Leptin Insulin Overlap WP3935	1/17	0.188409	0.480602	0	0	5.07716	8.47449	INSR
Cells and molecules involved in local acute inflammatory response WP4493	1/17	0.188409	0.480602	0	0	5.07716	8.47449	C3
Platelet-mediated interactions with vascular and circulating cells WP4462	1/17	0.188409	0.480602	0	0	5.07716	8.47449	CCL5
Regulation of Wnt/B-catenin Signaling by Small Molecule Compounds WP3664	1/17	0.188409	0.480602	0	0	5.07716	8.47449	MBOAT1
Association Between Physico-Chemical Features and Toxicity Associated Pathways WP3680	2/66	0.192516	0.480602	0	0	2.54287	4.18957	FZD2;MYLK
MFAP5 effect on permeability and motility of endothelial cells via cytoskeleton rearrangement WP4560	1/18	0.198319	0.480602	0	0	4.77826	7.73065	MYLK
Fatty acid transporters WP5061	1/18	0.198319	0.480602	0	0	4.77826	7.73065	FABP5
Melanoma WP4685	2/68	0.201386	0.480602	0	0	2.46556	3.95115	KIT;KDR
AMP-activated protein kinase (AMPK) signaling WP1403	2/69	0.205838	0.480602	0	0	2.42864	3.83887	SREBF1;INSR
Folate Metabolism WP176	2/69	0.205838	0.480602	0	0	2.42864	3.83887	INSR;HBB
15q13.3 copy number variation syndrome WP4942	1/19	0.208108	0.480602	0	0	4.51257	7.08337	CCL5
Extracellular vesicles in the crosstalk of cardiac cells WP4300	1/19	0.208108	0.480602	0	0	4.51257	7.08337	KDR
Ebola Virus Pathway on Host WP4217	3/129	0.208848	0.480602	0	0	1.93934	3.03729	ITGA1;HLA-F;HAVCR2
22q11.2 copy number variation syndrome WP4657	3/131	0.215178	0.48495	0	0	1.90884	2.93253	SREBF1;CDC45;GP1BA
Angiopoietin Like Protein 8 Regulatory Pathway WP3915	3/132	0.218359	0.48495	0	0	1.89395	2.88186	SREBF1;INSR;MAP3K6
Focal Adhesion WP306	4/198	0.223157	0.48495	0	0	1.68058	2.52068	CHAD;ITGA1;KDR;MYLK
FOXA2 pathway WP5066	1/21	0.227331	0.48495	0	0	4.06091	6.01561	SREBF1
Transcription factor regulation in adipogenesis WP3599	1/22	0.236768	0.48495	0	0	3.86733	5.57157	INSR
Type II diabetes mellitus WP1584	1/22	0.236768	0.48495	0	0	3.86733	5.57157	INSR
miRNA targets in ECM and membrane receptors WP2911	1/22	0.236768	0.48495	0	0	3.86733	5.57157	ITGA1
PKC-gamma calcium signaling pathway in ataxia WP4760	1/22	0.236768	0.48495	0	0	3.86733	5.57157	CA8
Immune response to tuberculosis WP4197	1/23	0.246089	0.48495	0	0	3.69136	5.17551	IFIT3
Cancer immunotherapy by PD-1 blockade WP4585	1/23	0.246089	0.48495	0	0	3.69136	5.17551	NFATC4
Nanoparticle triggered autophagic cell death WP2509	1/23	0.246089	0.48495	0	0	3.69136	5.17551	INSR
Ebstein-Barr virus LMP1 signaling WP262	1/23	0.246089	0.48495	0	0	3.69136	5.17551	CCL5
NRF2-ARE regulation WP4357	1/23	0.246089	0.48495	0	0	3.69136	5.17551	INSR
Regulatory circuits of the STAT3 signaling pathway WP4538	2/78	0.246284	0.48495	0	0	2.14006	2.99881	IL2RG;F2RL3
Angiogenesis WP1539	1/24	0.255298	0.490284	0	0	3.53069	4.82053	KDR
GPCRs, Class B Secretin-like WP334	1/24	0.255298	0.490284	0	0	3.53069	4.82053	ADGRE5
IL-7 signaling pathway WP205	1/25	0.264394	0.490284	0	0	3.3834	4.50099	IL2RG
MTHFR deficiency WP4288	1/25	0.264394	0.490284	0	0	3.3834	4.50099	HNMT
Physiological and pathological hypertrophy of the heart WP1528	1/25	0.264394	0.490284	0	0	3.3834	4.50099	NFATC4
Glycosylation and related congenital defects WP4521	1/25	0.264394	0.490284	0	0	3.3834	4.50099	TUSC3
Cytokines and Inflammatory Response WP530	1/26	0.27338	0.49729	0	0	3.2479	4.21218	CSF3
EPO Receptor Signaling WP581	1/26	0.27338	0.49729	0	0	3.2479	4.21218	EPOR
FGFR3 signaling in chondrocyte proliferation and terminal differentiation WP4767	1/27	0.282256	0.50422	0	0	3.12282	3.95019	NPR2
ncRNAs involved in Wnt signaling in hepatocellular carcinoma WP4336	2/86	0.282469	0.50422	0	0	1.93546	2.44678	FZD2;WNT3
Retinoblastoma gene in cancer WP2446	2/87	0.286988	0.506548	0	0	1.91259	2.38752	CDC45;ORC1
Nanoparticle-mediated activation of receptor signaling WP2643	1/28	0.291024	0.506548	0	0	3.00701	3.7117	ITGA1
Selenium Micronutrient Network WP15	2/89	0.296017	0.506548	0	0	1.86843	2.27452	INSR;HBB
Selective expression of chemokine receptors during T-cell polarization WP4494	1/29	0.299686	0.506548	0	0	2.89947	3.49392	IL12RB1
Gastric Cancer Network 1 WP2361	1/29	0.299686	0.506548	0	0	2.89947	3.49392	KIF15
RAS and bradykinin pathways in COVID-19 WP4969	1/29	0.299686	0.506548	0	0	2.89947	3.49392	BDKRB2
Inflammatory Response Pathway WP453	1/30	0.308242	0.507536	0	0	2.79935	3.29447	IL2RG
Matrix Metalloproteinases WP129	1/30	0.308242	0.507536	0	0	2.79935	3.29447	MMP19
Cell migration and invasion through p75NTR WP4561	1/30	0.308242	0.507536	0	0	2.79935	3.29447	EFNB2
Gastric Cancer Network 2 WP2363	1/31	0.316694	0.513085	0	0	2.7059	3.11129	UBE2T
LncRNA involvement in canonical Wnt signaling and colorectal cancer WP4258	2/94	0.318506	0.513085	0	0	1.76644	2.02101	FZD2;WNT3
Initiation of transcription and translation elongation at the HIV-1 LTR WP3414	1/32	0.325043	0.513085	0	0	2.61848	2.94264	NFATC4
White fat cell differentiation WP4149	1/32	0.325043	0.513085	0	0	2.61848	2.94264	SREBF1
Monoamine Transport WP727	1/32	0.325043	0.513085	0	0	2.61848	2.94264	ACHE
Endothelin Pathways WP2197	1/33	0.333291	0.521792	0	0	2.53652	2.78698	MYLK
Signaling of Hepatocyte Growth Factor Receptor WP313	1/34	0.341438	0.530201	0	0	2.45953	2.64299	ITGA1
The influence of laminopathies on Wnt signaling WP4844	1/35	0.349486	0.532598	0	0	2.38707	2.50951	SREBF1
Neural Crest Differentiation WP2064	2/101	0.349689	0.532598	0	0	1.64096	1.72417	DLL4;DLL1
Wnt signaling pathway and pluripotency WP399	2/102	0.354106	0.532598	0	0	1.62446	1.68645	FZD2;WNT3
Target Of Rapamycin (TOR) Signaling WP1471	1/36	0.357437	0.532598	0	0	2.31875	2.38553	PRR5L
Toll-like Receptor Signaling Pathway WP75	2/103	0.358514	0.532598	0	0	1.6083	1.64977	CXCL11;CCL5
Melatonin metabolism and effects WP3298	1/37	0.36529	0.532598	0	0	2.25423	2.27015	ACHE
Type II interferon signaling (IFNG) WP619	1/37	0.36529	0.532598	0	0	2.25423	2.27015	ISG15
Effect of progerin on genes involved in Hutchinson-Gilford progeria syndrome WP4320	1/37	0.36529	0.532598	0	0	2.25423	2.27015	SREBF1
G13 Signaling Pathway WP524	1/39	0.380711	0.550877	0	0	2.13537	2.06216	CIT
DNA damage response (only ATM dependent) WP710	2/110	0.389038	0.555837	0	0	1.50352	1.41944	INSR;WNT3
Ras signaling WP4223	3/184	0.389959	0.555837	0	0	1.34626	1.26779	INSR;KIT;KDR
IL-2 signaling pathway WP49	1/42	0.403146	0.566183	0	0	1.97882	1.79767	IL2RG
TNF related weak inducer of apoptosis (TWEAK) Signaling Pathway WP2036	1/42	0.403146	0.566183	0	0	1.97882	1.79767	CCL5
Genes controlling nephrogenesis WP4823	1/43	0.410443	0.572223	0	0	1.93161	1.72013	KDR
Heart Development WP1591	1/44	0.417651	0.575399	0	0	1.88659	1.6472	NFATC4
Spinal Cord Injury WP2431	2/118	0.423113	0.575399	0	0	1.39926	1.20352	EFNB2;TNFSF13B
ATM Signaling Network in Development and Disease WP3878	1/45	0.424771	0.575399	0	0	1.84362	1.57852	BUB1
Nephrotic syndrome WP4758	1/45	0.424771	0.575399	0	0	1.84362	1.57852	EMP2
Aryl Hydrocarbon Receptor Netpath WP2586	1/46	0.431805	0.576746	0	0	1.80256	1.51376	PSRC1
Cholesterol metabolism (includes both Bloch and Kandutsch-Russell pathways) WP4718	1/46	0.431805	0.576746	0	0	1.80256	1.51376	SREBF1
Endoplasmic reticulum stress response in coronavirus infection WP4861	1/47	0.438753	0.581957	0	0	1.76329	1.45263	PPP1R16B
Differentiation Pathway WP2848	1/48	0.445616	0.586984	0	0	1.72568	1.39486	KIT
Synaptic Vesicle Pathway WP2267	1/51	0.465709	0.609249	0	0	1.62189	1.23944	UNC13A
IL-4 signaling pathway WP395	1/54	0.485076	0.630269	0	0	1.52985	1.10677	IL2RG
The Overlap Between Signal Transduction Pathways that Contribute to a Range of LMNA Laminopathies WP4879	1/55	0.491375	0.634139	0	0	1.50145	1.06685	SREBF1
Ectoderm Differentiation WP2858	2/138	0.503687	0.641434	0	0	1.19227	0.81766	PPFIBP2;GREB1
Proximal tubule transport WP4917	1/57	0.503744	0.641434	0	0	1.44768	0.992655	SLC7A7
Regulation of toll-like receptor signaling pathway WP1449	2/139	0.507523	0.641967	0	0	1.18351	0.802669	CXCL11;CCL5
Kit receptor signaling pathway WP304	1/59	0.515813	0.64816	0	0	1.39762	0.925237	KIT
Novel intracellular components of RIG-I-like receptor (RLR) pathway WP3865	1/60	0.521738	0.651319	0	0	1.37386	0.893819	ISG15
Proteasome Degradation WP183	1/62	0.533371	0.657822	0	0	1.32868	0.835125	HLA-F
Male infertility WP4673	2/146	0.533835	0.657822	0	0	1.12557	0.706488	INSR;XRCC2
AGE/RAGE pathway WP2324	1/66	0.555799	0.672186	0	0	1.24666	0.732224	INSR
p53 transcriptional gene network WP4963	1/67	0.561236	0.672186	0	0	1.22771	0.709142	ISG15
PPAR signaling pathway WP3942	1/67	0.561236	0.672186	0	0	1.22771	0.709142	FABP5
Nonalcoholic fatty liver disease WP4396	2/155	0.56623	0.672186	0	0	1.05888	0.602242	SREBF1;INSR
DNA damage response WP707	1/68	0.566607	0.672186	0	0	1.20932	0.687004	CCNB3
RAC1/PAK1/p38/MMP2 Pathway WP3303	1/68	0.566607	0.672186	0	0	1.20932	0.687004	ANGPTL1
Sterol regulatory element-binding proteins (SREBP) signaling WP1982	1/69	0.571912	0.674292	0	0	1.19148	0.665762	SREBF1
MAPK Signaling Pathway WP382	3/246	0.579834	0.675465	0	0	0.99959	0.544791	FGF16;MAP3K6;FGF12
miRNA regulation of DNA damage response WP1530	1/71	0.58233	0.675465	0	0	1.15732	0.625783	CCNB3
Insulin Signaling WP481	2/160	0.583517	0.675465	0	0	1.02511	0.552206	INSR;MAP3K6
MECP2 and Associated Rett Syndrome WP3584	1/72	0.587444	0.675914	0	0	1.14096	0.606963	TET1
16p11.2 proximal deletion syndrome WP4949	1/74	0.597485	0.679283	0	0	1.10959	0.571468	UNC13A
Arrhythmogenic Right Ventricular Cardiomyopathy WP2118	1/74	0.597485	0.679283	0	0	1.10959	0.571468	ITGA1
DNA IR-damage and cellular response via ATR WP4016	1/80	0.626171	0.707684	0	0	1.025	0.479837	CDC45
EGFR Tyrosine Kinase Inhibitor Resistance WP4806	1/84	0.644155	0.720152	0	0	0.975408	0.429	KDR
Pathways in clear cell renal cell carcinoma WP4018	1/85	0.648514	0.720152	0	0	0.963747	0.417371	KDR
Pyrimidine metabolism WP4022	1/85	0.648514	0.720152	0	0	0.963747	0.417371	CMPK2
Vitamin D Receptor Pathway WP2877	2/182	0.653517	0.720603	0	0	0.898806	0.38234	ADGRE5;MX2
Ciliopathies WP4803	2/183	0.656466	0.720603	0	0	0.893795	0.376185	DNAH11;MAK
Apoptosis Modulation and Signaling WP1772	1/90	0.669527	0.726854	0	0	0.909373	0.364825	AIFM2
Amino Acid metabolism WP3925	1/91	0.673577	0.726854	0	0	0.899223	0.35533	HNMT
GPCRs, Other WP117	1/91	0.673577	0.726854	0	0	0.899223	0.35533	ADORA3
TNF-alpha signaling pathway WP231	1/92	0.677578	0.727064	0	0	0.889296	0.346142	RIPK3
G Protein Signaling Pathways WP35	1/93	0.681529	0.727219	0	0	0.879585	0.337247	AKAP6
Integrin-mediated Cell Adhesion WP185	1/101	0.711455	0.754933	0	0	0.808889	0.275381	ITGA1
Gastrin signaling pathway WP4659	1/114	0.754226	0.795896	0	0	0.715357	0.201776	KIT
Fragile X Syndrome WP4549	1/121	0.774577	0.81288	0	0	0.673388	0.172009	HOXB8
Adipogenesis WP236	1/130	0.798295	0.833193	0	0	0.626121	0.141051	SREBF1
Brain-derived neurotrophic factor (BDNF) signaling pathway WP2380	1/144	0.830345	0.861934	0	0	0.564419	0.104934	NFATC4
Hepatitis B infection WP4666	1/152	0.846326	0.869998	0	0	0.534298	0.0891482	NFATC4
IL-18 signaling pathway WP4754	2/272	0.847223	0.869998	0	0	0.596449	0.0988862	CCL5;NFATC4
EGF/EGFR signaling pathway WP437	1/162	0.86421	0.882695	0	0	0.500856	0.073095	SH2D2A
Metapathway biotransformation Phase I and II WP702	1/183	0.895301	0.909588	0	0	0.44259	0.0489485	HNMT
VEGFA-VEGFR2 Signaling Pathway WP3888	3/432	0.900293	0.90982	0	0	0.560804	0.0589043	DLL4;SH2D2A;KDR
Circadian rhythm related genes WP3594	1/201	0.916237	0.921059	0	0	0.402387	0.035201	SREBF1
Nuclear Receptors Meta-Pathway WP2882	1/319	0.980693	0.980693	0	0	0.251546	0.00490411	SREBF1
