# Supplementary material for: Different PfEMP1-expressing Plasmodium falciparum variants induce divergent endothelial transcriptional responses during co-culture
Source: PLoS One. 2023 Nov 30;18(11):e0295053. doi: 10.1371/journal.pone.0295053 (PMC10688957; doi:10.1371/journal.pone.0295053)
Supplement: S6 File — (ZIP) [file pone.0295053.s015.zip › Suppl File 6 R5 cluster 5 BioPlanet_2019_table.xlsx]

## Sheet: BioPlanet_2019_table
Term	Overlap	P-value	Adjusted P-value	Old P-value	Old Adjusted P-value	Odds Ratio	Combined Score	Genes
TGF-beta regulation of extracellular matrix	28/565	9.08757e-06	0.00558886	0	0	2.70158	31.3616	CAMK2B;CRABP2;STC1;PCSK6;ARHGAP6;SAT1;CYR61;SELENBP1;PTTG1;ADAMTS1;MYC;LEPR;PIM1;CKB;GBP2;MYOZ2;AKR1C1;F3;COL1A1;RCAN1;COL1A2;BFSP1;LOX;PSG4;CTH;PPARG;ANG;ATF3
TSH regulation of gene expression	9/97	0.000131441	0.0345824	0	0	5.15751	46.0924	NOTCH3;EGR1;NR4A3;ADAMTS1;MYC;RGS16;ID1;FOS;CKB
Oncostatin M	17/311	0.000168695	0.0345824	0	0	2.94608	25.5938	CRABP2;KLK1;AKR1C1;RGS16;KRT8;PLAT;F3;CYR61;COL1A1;SELENBP1;CLDN4;COL1A2;PTTG1;MYC;ALPL;PPARG;ATF3
AP-1 transcription factor network	7/70	0.000464006	0.071341	0	0	5.58155	42.8418	EGR1;COL1A2;DUSP1;MYC;FOS;CYR61;ATF3
BDNF signaling pathway	14/261	0.000748623	0.0920807	0	0	2.87214	20.6716	EGR1;EGR3;CRABP2;DUSP1;AKR1C1;PLAT;FOS;ALDH6A1;ZFP36;NR4A3;MYC;TXNIP;ALPL;ATF3
Fibroblast growth factor 1	4/26	0.00160255	0.164261	0	0	9.08256	58.4568	PLAT;S1PR3;PPARG;F3
Interleukin-1 regulation of extracellular matrix	8/120	0.00269473	0.236751	0	0	3.58837	21.2304	ZFP36;COL1A2;NR4A3;LOX;ID1;PPARG;FOS;RUNX1
Pre-NOTCH processing in Golgi	3/18	0.00503936	0.387401	0	0	9.96896	52.7405	NOTCH3;ATP2A3;ATP2A1
Differentiation pathway in PC12 cells	6/84	0.00644565	0.4205	0	0	3.85128	19.4272	MAPK10;EGR1;EGR3;MAP2;FOS;PLCB2
Hypertrophy pathway	3/20	0.0068374	0.4205	0	0	8.79524	43.8473	NR4A3;CYR61;ATF3
Beta-1 integrin cell surface interactions	5/66	0.00987579	0.480639	0	0	4.09689	18.9181	COL1A1;COL1A2;COL6A2;ITGA10;CD14
Lysosphingolipid and lysophosphatidic acid (LPA) G-protein coupled receptors	2/8	0.010118	0.480639	0	0	16.5804	76.1609	LPAR2;S1PR3
Beta-3 integrin cell surface interactions	4/43	0.0101658	0.480639	0	0	5.11905	23.4899	COL1A1;COL1A2;EDIL3;CYR61
EGFR1 pathway	8/152	0.0109414	0.480639	0	0	2.78637	12.581	SELENBP1;CLDN4;NR4A3;LRP1;MAP2;DUSP1;MYC;TXNIP
Calcium-activated potassium channels	2/9	0.0128397	0.526429	0	0	14.211	61.892	KCNN3;KCNN4
Regulation of NFAT transcription factors	4/47	0.0138164	0.531068	0	0	4.64191	19.8762	EGR1;EGR3;PPARG;FOS
Activation of the AP-1 family of transcription factors	2/10	0.0158413	0.541244	0	0	12.434	51.5407	MAPK10;FOS
Reduction of cytosolic calcium levels	2/10	0.0158413	0.541244	0	0	12.434	51.5407	ATP2A3;ATP2A1
Pyrimidine catabolism	2/12	0.022636	0.63266	0	0	9.94619	37.6783	NT5M;UPB1
SMAD2/3 nuclear pathway	5/82	0.0233892	0.63266	0	0	3.24293	12.1788	COL1A2;MYC;FOS;ATF3;RUNX1
ECM-receptor interaction	5/84	0.0256411	0.63266	0	0	3.16051	11.5787	COL1A1;COL1A2;ITGB4;COL6A2;ITGA10
Platelet adhesion to exposed collagen	2/13	0.0264061	0.63266	0	0	9.04153	32.8584	COL1A1;COL1A2
Integrin cell surface interactions	5/85	0.0268172	0.63266	0	0	3.12084	11.2934	COL1A1;COL1A2;ITGB4;ITGA10;RASGRP2
Colorectal cancer	4/62	0.0343692	0.63266	0	0	3.43878	11.5907	APC2;MAPK10;MYC;FOS
Calcium signaling by HBx of hepatitis B virus	2/15	0.0346365	0.63266	0	0	7.64975	25.7249	CAMK2B;FOS
Angiotensin II-stimulated signaling through G-proteins and beta-arrestin	4/64	0.0379768	0.63266	0	0	3.32381	10.8714	MAPK10;EGR1;PLCB2;MAPK13
Interleukin-1 signaling pathway	6/125	0.0382277	0.63266	0	0	2.51907	8.22273	ELK4;MAPK10;ZFP36;DUSP1;FOS;MAPK13
Selenium metabolism and selenoproteins	2/16	0.0390758	0.63266	0	0	7.10297	23.0296	SELENBP1;FOS
Inhibitor of DNA binding (ID) signaling pathway	2/16	0.0390758	0.63266	0	0	7.10297	23.0296	ELK4;ID1
Interleukin-4 regulation of apoptosis	10/267	0.0406926	0.63266	0	0	1.95026	6.24417	EGLN3;LOX;SATB1;CCPG1;MYC;EEF1A2;FOS;GBP2;F3;DKK2
Vitamin A and carotenoid metabolism	3/39	0.0416462	0.63266	0	0	4.14928	13.1887	CRABP2;RDH8;CRABP1
Cadmium-induced DNA biosynthesis and proliferation in macrophages	2/17	0.0437178	0.63266	0	0	6.6291	20.7491	MYC;FOS
Integrin beta-5 pathway	2/17	0.0437178	0.63266	0	0	6.6291	20.7491	EDIL3;CYR61
Potassium channels	5/99	0.0469345	0.63266	0	0	2.65413	8.119	GNG7;KCNN3;KCNAB2;KCNN4;KCNJ2
Serotonin receptor 4/6/7 and NR3C signaling	2/18	0.0485526	0.63266	0	0	6.21447	18.7994	ELK4;EGR1
MAPK signaling pathway	11/314	0.0490709	0.63266	0	0	1.81999	5.48634	ELK4;CACNG6;MAPK10;MAP2;DUSP1;MYC;CD14;FOS;HSPA2;RASGRP2;MAPK13
Platelet calcium homeostasis	2/19	0.0535708	0.63266	0	0	5.84861	17.1174	ATP2A3;ATP2A1
G-protein-independent seven transmembrane receptor signaling	2/19	0.0535708	0.63266	0	0	5.84861	17.1174	MAPK10;MAPK13
Hypoxic and oxygen homeostasis regulation of HIF-1-alpha	2/19	0.0535708	0.63266	0	0	5.84861	17.1174	EGLN3;HIF3A
Leishmaniasis	4/72	0.0544948	0.63266	0	0	2.93157	8.52985	NCF4;FOS;HLA-DQA2;MAPK13
NCAM1 interactions	3/44	0.0561969	0.63266	0	0	3.64234	10.4859	COL1A1;COL1A2;COL6A2
Amoebiasis	5/105	0.0577015	0.63266	0	0	2.49412	7.1144	COL1A1;COL1A2;CD14;RAB7B;PLCB2
Integrins in angiogenesis	4/74	0.0591428	0.63266	0	0	2.84752	8.05222	COL1A1;COL1A2;COL6A2;EDIL3
Wnt interactions in lipid metabolism and immune response	3/45	0.0593609	0.63266	0	0	3.55543	10.041	DUSP1;MYC;FOS
ERBB1 downstream pathway	5/106	0.0596225	0.63266	0	0	2.4693	6.96273	EPS8;EGR1;ZFP36;DUSP1;FOS
Syndecan 1 pathway	3/46	0.0626068	0.63266	0	0	3.47257	9.62209	COL1A1;COL1A2;COL6A2
Toll-like receptor signaling pathway regulation	6/142	0.0635176	0.63266	0	0	2.20226	6.0704	MAPK10;CD14;FOS;SMAD6;TMED7;MAPK13
Presynaptic function of kainate receptors	2/21	0.0641216	0.63266	0	0	5.23243	14.3734	GNG7;PLCB2
Interleukin-5 regulation of apoptosis	6/144	0.0670133	0.63266	0	0	2.17012	5.86555	EGR1;EGR3;PIM1;PLAT;HSPA2;FOS
Leptin influence on immune response	5/110	0.0676671	0.63266	0	0	2.37474	6.39555	COL1A1;COL1A2;NCF4;PPARG;FOS
Presenilin action in Notch and Wnt signaling	3/48	0.0693395	0.63266	0	0	3.3179	8.85461	MYC;FOS;DKK2
Lipid metabolism regulation by peroxisome proliferator-activated receptor alpha (PPAR-alpha)	5/112	0.0719045	0.63266	0	0	2.33011	6.13383	TIAM2;WWTR1;G0S2;PPARG;GRHL1
Blood clotting cascade	2/23	0.0753004	0.63266	0	0	4.73362	12.2424	KLK1;PLAT
Signaling by bone morphogenetic protein (BMP)	2/23	0.0753004	0.63266	0	0	4.73362	12.2424	SMAD9;SMAD6
Signaling events mediated by PRL	2/23	0.0753004	0.63266	0	0	4.73362	12.2424	EGR1;PTP4A3
Mitochondrial pathway of apoptosis: antiapoptotic Bcl-2 family	2/23	0.0753004	0.63266	0	0	4.73362	12.2424	MAPK10;MAPK13
TGF-beta signaling pathway	7/185	0.0756414	0.63266	0	0	1.96387	5.07021	MAPK10;MYC;SMAD9;FOS;SMAD6;ATF3;MAPK13
MAP kinase signaling pathway	4/81	0.0770046	0.63266	0	0	2.58773	6.63465	MAPK10;MYC;FOS;MAPK13
Nuclear receptor transcription pathway	3/51	0.0800205	0.63266	0	0	3.11005	7.85435	NR4A3;NR1H3;PPARG
Signal transduction of S1P receptor	2/24	0.0811048	0.63266	0	0	4.51823	11.3498	S1PR3;PLCB2
Dorso-ventral axis formation	2/24	0.0811048	0.63266	0	0	4.51823	11.3498	NOTCH3;PIWIL4
Inhibition of cellular proliferation by Gleevec	2/24	0.0811048	0.63266	0	0	4.51823	11.3498	MYC;FOS
Nicotinate and nicotinamide metabolism	2/24	0.0811048	0.63266	0	0	4.51823	11.3498	NT5M;NMNAT2
Vitamin B12 metabolism	3/52	0.0837305	0.63266	0	0	3.04642	7.5556	MCEE;CTH;PLAT
Cell junction organization	4/84	0.0853974	0.63266	0	0	2.49031	6.12725	CLDN4;CLDN15;ITGB4;CDH15
Cellular response to hypoxia	2/25	0.0870421	0.63266	0	0	4.32156	10.5505	EGLN3;HIF3A
Ghrelin pathway	2/25	0.0870421	0.63266	0	0	4.32156	10.5505	NR1H3;PPARG
IGF1 receptor signaling through beta-arrestin	2/25	0.0870421	0.63266	0	0	4.32156	10.5505	MAPK10;MAPK13
GABA A and B receptor activation	3/53	0.0875129	0.63266	0	0	2.98534	7.2722	GABRR2;GNG7;KCNJ2
Signaling by NOTCH	5/119	0.087848	0.63266	0	0	2.18625	5.31729	NOTCH3;NEURL1B;MYC;ATP2A3;ATP2A1
Myometrial relaxation and contraction pathways	6/155	0.0881982	0.63266	0	0	2.00878	4.87765	CAMK2B;RGS16;GNG7;ATP2A3;FOS;ATF3
TGF-beta regulation of skeletal system development	4/85	0.0882902	0.63266	0	0	2.45944	5.96936	MYC;ID1;SMAD9;SMAD6
ALK1 pathway	2/26	0.0931049	0.63266	0	0	4.14129	9.83153	ID1;SMAD9
RXR/VDR pathway	2/26	0.0931049	0.63266	0	0	4.14129	9.83153	NR1H3;PPARG
TGF-beta signaling in development	2/26	0.0931049	0.63266	0	0	4.14129	9.83153	SMAD9;SMAD6
Inhibition of activated T cell apoptosis by neuropeptides VIP and PACAP	2/26	0.0931049	0.63266	0	0	4.14129	9.83153	EGR3;MYC
Integrin family cell surface interactions	2/26	0.0931049	0.63266	0	0	4.14129	9.83153	ITGB4;ITGA10
Interleukin-9 regulation of target genes	2/26	0.0931049	0.63266	0	0	4.14129	9.83153	MYC;PIM1
Sodium-coupled sulphate, di- and tri-carboxylate transporters	1/5	0.0951653	0.63266	0	0	12.4051	29.1784	SLC13A3
Extrinsic pathway	1/5	0.0951653	0.63266	0	0	12.4051	29.1784	F3
Maturation of Notch precursor via proteolytic cleavage	1/5	0.0951653	0.63266	0	0	12.4051	29.1784	NOTCH3
HIF-1 degradation in normoxia	4/88	0.0972476	0.63266	0	0	2.37123	5.52615	CAMK2B;MAPK10;ID1;MAPK13
ADP signalling through P2Y purinoceptor 12	2/27	0.0992857	0.63266	0	0	3.97543	9.18227	GNG7;PLCB2
CTCF pathway	2/27	0.0992857	0.63266	0	0	3.97543	9.18227	MYC;SMAD6
TWEAK regulation of gene expression	2/27	0.0992857	0.63266	0	0	3.97543	9.18227	COL1A1;F3
Oxidative stress	2/27	0.0992857	0.63266	0	0	3.97543	9.18227	MAPK10;FOS
Acute myeloid leukemia	3/57	0.103336	0.63266	0	0	2.76364	6.27283	MYC;PIM1;RUNX1
Pre-NOTCH expression and processing	3/57	0.103336	0.63266	0	0	2.76364	6.27283	NOTCH3;ATP2A3;ATP2A1
Keratinocyte differentiation	3/57	0.103336	0.63266	0	0	2.76364	6.27283	PLAT;FOS;MAPK13
Mechanism of gene regulation by peroxisome proliferators via PPAR-alpha	3/57	0.103336	0.63266	0	0	2.76364	6.27283	DUSP1;MYC;NR1H3
G-protein beta-gamma signalling	2/28	0.105578	0.63266	0	0	3.82234	8.59379	GNG7;PLCB2
Neuronal system	9/283	0.110965	0.63266	0	0	1.64064	3.60701	CAMK2B;GABRR2;GNG7;KCNN3;KCNAB2;KCNN4;PLCB2;CPLX1;KCNJ2
ATF2 transcription factor network	3/59	0.111642	0.63266	0	0	2.66467	5.84218	DUSP1;FOS;ATF3
ADP-ribosylation factor	2/29	0.111974	0.63266	0	0	3.68058	8.05859	KDELR3;ARHGAP6
Post-translational modification: biosynthesis of GPI-anchored proteins	2/29	0.111974	0.63266	0	0	3.68058	8.05859	PGAP1;PIGF
T cell receptor calcium pathway	2/29	0.111974	0.63266	0	0	3.68058	8.05859	RCAN1;FOS
Thyroid cancer	2/29	0.111974	0.63266	0	0	3.68058	8.05859	MYC;PPARG
Integrin beta-2 pathway	2/29	0.111974	0.63266	0	0	3.68058	8.05859	PLAT;CYR61
Pre-NOTCH Processing in the endoplasmic reticulum	1/6	0.113085	0.63266	0	0	9.92354	21.6295	NOTCH3
Cell-cell communication	5/129	0.113523	0.63266	0	0	2.00891	4.37089	CLDN4;CLDN15;ITGB4;CDH15;MAPK13
PDGFB signaling pathway	5/129	0.113523	0.63266	0	0	2.00891	4.37089	EPS8;MAPK10;LRP1;MYC;FOS
Activation of kainate receptors upon glutamate binding	2/30	0.118468	0.63266	0	0	3.54895	7.57031	GNG7;PLCB2
Tight junction interactions	2/30	0.118468	0.63266	0	0	3.54895	7.57031	CLDN4;CLDN15
Inflammatory response pathway	2/30	0.118468	0.63266	0	0	3.54895	7.57031	COL1A1;COL1A2
Nuclear events mediated by MAP kinases	2/30	0.118468	0.63266	0	0	3.54895	7.57031	MAPK10;FOS
Ion channel transport	3/61	0.120193	0.63266	0	0	2.57252	5.45028	GABRR2;ATP2A3;ATP2A1
Cell adhesion molecules (CAMs)	5/133	0.124697	0.63266	0	0	1.94573	4.05075	CLDN4;CLDN15;NEGR1;CDH15;HLA-DQA2
Tight junction	5/133	0.124697	0.63266	0	0	1.94573	4.05075	MAGI1;MYH7B;CLDN4;CLDN15;MYH11
Ras family activation regulation	2/31	0.125053	0.63266	0	0	3.4264	7.12353	CAMK2B;RASGRP2
CD40/CD40L signaling	2/31	0.125053	0.63266	0	0	3.4264	7.12353	MAPK10;MYC
Stathmin and breast cancer resistance to antimicrotubule agents	2/31	0.125053	0.63266	0	0	3.4264	7.12353	CAMK2B;MAPK13
Inwardly rectifying potassium channels	2/31	0.125053	0.63266	0	0	3.4264	7.12353	GNG7;KCNJ2
Fatty acid, triacylglycerol, and ketone body metabolism	6/173	0.129776	0.63266	0	0	1.7906	3.65631	TIAM2;WWTR1;MCEE;G0S2;PPARG;GRHL1
Attachment of GPI anchor to uPAR	1/7	0.130652	0.63266	0	0	8.2692	16.8296	PGAP1
SLC26 family multifunctional anion exchangers	1/7	0.130652	0.63266	0	0	8.2692	16.8296	SLC26A9
Creatine metabolism	1/7	0.130652	0.63266	0	0	8.2692	16.8296	CKB
Wnt/LRP6 signaling	1/7	0.130652	0.63266	0	0	8.2692	16.8296	DKK2
Zinc efflux and compartmentalization by the SLC30 family	1/7	0.130652	0.63266	0	0	8.2692	16.8296	SLC30A3
FXR and LXR regulation of cholesterol metabolism	1/7	0.130652	0.63266	0	0	8.2692	16.8296	NR1H3
Serotonin HTR1 group and FOS pathway	2/32	0.131724	0.63266	0	0	3.31201	6.7136	ELK4;FOS
Collagen biosynthesis and modifying enzymes	3/64	0.133453	0.63266	0	0	2.44563	4.9255	COL1A1;COL1A2;COL6A2
Endothelins	3/64	0.133453	0.63266	0	0	2.44563	4.9255	COL1A2;FOS;PLCB2
Adrenergic pathway	5/137	0.136359	0.63266	0	0	1.88638	3.75855	MAPK10;RGS16;PDE4C;PLCB2;MAPK13
Propanoate metabolism	2/33	0.138474	0.63266	0	0	3.20501	6.33654	MCEE;ALDH6A1
Glucagon-type ligand receptors	2/33	0.138474	0.63266	0	0	3.20501	6.33654	GIPR;GNG7
Glycoprotein VI-mediated activation cascade	2/33	0.138474	0.63266	0	0	3.20501	6.33654	COL1A1;COL1A2
GnRH signaling pathway	4/101	0.140554	0.63266	0	0	2.05207	4.02651	CAMK2B;MAPK10;PLCB2;MAPK13
Endochondral ossification	3/66	0.142562	0.63266	0	0	2.36775	4.61231	ADAMTS1;ALPL;PLAT
EGF receptor transactivation by GPCRs in cardiac hypertrophy	2/34	0.145298	0.63266	0	0	3.1047	5.98887	MYC;FOS
MAPK/TRK pathway	2/34	0.145298	0.63266	0	0	3.1047	5.98887	EGR1;FOS
Nuclear receptors in lipid metabolism and toxicity	2/34	0.145298	0.63266	0	0	3.1047	5.98887	NR1H3;PPARG
Binding of RNA by insulin-like growth factor 2 mRNA binding proteins (IGF2BPs/IMPs/VICKZs)	1/8	0.147871	0.63266	0	0	7.08752	13.5472	MYC
Cross-presentation of particulate exogenous antigens (phagosomes)	1/8	0.147871	0.63266	0	0	7.08752	13.5472	NCF4
TSP1-induced apoptosis in microvascular endothelial cell	1/8	0.147871	0.63266	0	0	7.08752	13.5472	FOS
Degradation of cysteine and homocysteine	1/8	0.147871	0.63266	0	0	7.08752	13.5472	CTH
Dissolution of fibrin clot	1/8	0.147871	0.63266	0	0	7.08752	13.5472	PLAT
Visceral fat deposits and the metabolic syndrome	1/8	0.147871	0.63266	0	0	7.08752	13.5472	PPARG
Insulin secretion regulation by fatty acids bound to GPR40 (FFAR1)	1/8	0.147871	0.63266	0	0	7.08752	13.5472	PLCB2
Nicotinate metabolism	1/8	0.147871	0.63266	0	0	7.08752	13.5472	NMNAT2
EGF/EGFR signaling pathway	5/141	0.148484	0.63266	0	0	1.83053	3.49132	ELK4;EPS8;ERRFI1;REPS2;FOS
Chagas disease	4/104	0.151485	0.63266	0	0	1.9902	3.75604	MAPK10;FOS;PLCB2;MAPK13
NFAT involvement in hypertrophy of the heart	3/69	0.156597	0.63266	0	0	2.25977	4.1898	CAMK2B;ATP2A3;ATP2A1
Transport to the Golgi and subsequent modification	2/36	0.159143	0.63266	0	0	2.92177	5.37006	LMAN1;MGAT3
GM-CSF-mediated signaling events	2/36	0.159143	0.63266	0	0	2.92177	5.37006	PIM1;FOS
Ion transport by P-type ATPases	2/36	0.159143	0.63266	0	0	2.92177	5.37006	ATP2A3;ATP2A1
NCAM signaling for neurite out-growth	3/70	0.161368	0.63266	0	0	2.22593	4.06025	COL1A1;COL1A2;COL6A2
Nucleotide metabolism	3/70	0.161368	0.63266	0	0	2.22593	4.06025	ADSSL1;NT5M;UPB1
Benzo(a)pyrene metabolism	1/9	0.16475	0.63266	0	0	6.20127	11.1829	AKR1C1
Bicarbonate transporters	1/9	0.16475	0.63266	0	0	6.20127	11.1829	SLC4A7
Sodium/proton exchangers	1/9	0.16475	0.63266	0	0	6.20127	11.1829	SLC9A7
Type I hemidesmosome assembly	1/9	0.16475	0.63266	0	0	6.20127	11.1829	ITGB4
Gene expression regulation by hypoxia-inducible factor	1/9	0.16475	0.63266	0	0	6.20127	11.1829	HIF3A
MAP kinase pathway regulation through dual specificity phosphatases	1/9	0.16475	0.63266	0	0	6.20127	11.1829	DUSP1
PPAR-gamma coactivator role in obesity and thermogenesis	1/9	0.16475	0.63266	0	0	6.20127	11.1829	PPARG
FRA pathway	2/37	0.166155	0.63266	0	0	2.83814	5.09399	COL1A2;ITGB4
Viral myocarditis	3/71	0.166182	0.63266	0	0	2.19308	3.93587	MYH7B;MYH11;HLA-DQA2
G alpha i pathway	4/108	0.166543	0.63266	0	0	1.91327	3.42953	MAPK10;RGS16;PLCB2;MAPK13
RAC1 activity regulation	2/38	0.17322	0.63266	0	0	2.75917	4.83735	EPS8;TIAM2
p38 alpha/beta MAPK downstream pathway	2/38	0.17322	0.63266	0	0	2.75917	4.83735	ELK4;KRT8
Nuclear receptors	2/38	0.17322	0.63266	0	0	2.75917	4.83735	NR1H3;PPARG
Myc repressed pathway	3/73	0.175934	0.63266	0	0	2.13021	3.70155	COL1A2;ITGB4;MYC
Transmission across chemical synapses	6/190	0.176164	0.63266	0	0	1.62375	2.81938	CAMK2B;GABRR2;GNG7;CPLX1;PLCB2;KCNJ2
Angiotensin II-mediated activation of JNK pathway via Pyk2-dependent signaling	2/39	0.180332	0.63266	0	0	2.68446	4.59836	CAMK2B;FOS
Focal adhesion	7/233	0.180791	0.63266	0	0	1.54294	2.63906	COL1A1;MAPK10;COL1A2;ITGB4;ITGA10;COL6A2;TESK2
Seven transmembrane receptor signaling through beta-arrestin	3/74	0.180869	0.63266	0	0	2.1001	3.59113	MAPK10;PDE4C;MAPK13
Wnt/calcium/cyclic GMP pathway	3/74	0.180869	0.63266	0	0	2.1001	3.59113	CAMK2B;F3;PLCB2
Gastric acid secretion	3/74	0.180869	0.63266	0	0	2.1001	3.59113	CAMK2B;PLCB2;KCNJ2
Signal-dependent regulation of myogenesis by corepressor MITR	1/10	0.181295	0.63266	0	0	5.51195	9.41238	CAMK2B
DCC role in regulating apoptosis	1/10	0.181295	0.63266	0	0	5.51195	9.41238	UNC5A
IKK complex recruitment mediated by RIP1	1/10	0.181295	0.63266	0	0	5.51195	9.41238	CD14
Insulin secretion regulation by acetylcholine	1/10	0.181295	0.63266	0	0	5.51195	9.41238	PLCB2
Netrin mediated repulsion signals	1/10	0.181295	0.63266	0	0	5.51195	9.41238	UNC5A
Arrhythmogenic right ventricular cardiomyopathy (ARVC)	3/75	0.185841	0.63266	0	0	2.07082	3.48492	CACNG6;ITGB4;ITGA10
Post-translational protein modification	6/196	0.193965	0.63266	0	0	1.57198	2.57818	LMAN1;PGAP1;ST6GALNAC2;GALNT18;MGAT3;PIGF
Alpha-M beta-2 integrin signaling	2/41	0.194681	0.63266	0	0	2.54653	4.16713	LRP1;PLAT
Transcriptional activity of SMAD2/SMAD3-SMAD4 heterotrimer	2/41	0.194681	0.63266	0	0	2.54653	4.16713	WWTR1;MYC
FOXM1 transcription factor network	2/41	0.194681	0.63266	0	0	2.54653	4.16713	MYC;FOS
ALK2 pathway	1/11	0.197513	0.63266	0	0	4.96051	8.04569	SMAD9
Acetylcholine neurotransmitter release cycle	1/11	0.197513	0.63266	0	0	4.96051	8.04569	CPLX1
Purine ribonucleoside monophosphate biosynthesis	1/11	0.197513	0.63266	0	0	4.96051	8.04569	ADSSL1
Reversal of insulin resistance by leptin	1/11	0.197513	0.63266	0	0	4.96051	8.04569	LEPR
Bone mineralization regulation	1/11	0.197513	0.63266	0	0	4.96051	8.04569	ALPL
Stress fiber formation mediated by Rho-selective guanine exchange factor AKAP13	1/11	0.197513	0.63266	0	0	4.96051	8.04569	LPAR2
TGF-beta signaling in gastrointestinal stem cells	1/11	0.197513	0.63266	0	0	4.96051	8.04569	SMAD9
Telomerase protein component gene hTERT transcriptional regulation	1/11	0.197513	0.63266	0	0	4.96051	8.04569	MYC
Down syndrome cell adhesion molecule (DSCAM) interactions	1/11	0.197513	0.63266	0	0	4.96051	8.04569	MAPK13
Transport of organic anions	1/11	0.197513	0.63266	0	0	4.96051	8.04569	SLCO2A1
p38 gamma/delta MAPK pathway	1/11	0.197513	0.63266	0	0	4.96051	8.04569	MAPK13
Folate biosynthesis	1/11	0.197513	0.63266	0	0	4.96051	8.04569	ALPL
Integrin beta-4 pathway	1/11	0.197513	0.63266	0	0	4.96051	8.04569	ITGB4
Norepinephrine neurotransmitter release cycle	1/11	0.197513	0.63266	0	0	4.96051	8.04569	CPLX1
Notch receptor processing	1/11	0.197513	0.63266	0	0	4.96051	8.04569	NOTCH3
BMP receptor signaling	2/42	0.201909	0.640993	0	0	2.48274	3.97224	SMAD9;SMAD6
Leukocyte transendothelial migration	4/117	0.202199	0.640993	0	0	1.76007	2.81347	CLDN4;CLDN15;NCF4;MAPK13
Unfolded protein response	3/79	0.206067	0.649904	0	0	1.96143	3.09818	TSPYL2;KDELR3;ATF3
Opioid signaling	3/80	0.211201	0.655751	0	0	1.93586	3.01015	GNG7;PDE4C;PLCB2
BMP signaling and regulation	1/12	0.213411	0.655751	0	0	4.50932	6.9648	SMAD6
Bile salt and organic anion SLC transporters	1/12	0.213411	0.655751	0	0	4.50932	6.9648	SLC13A3
Dopamine neurotransmitter release cycle	1/12	0.213411	0.655751	0	0	4.50932	6.9648	CPLX1
Iron metabolism in placenta	1/12	0.213411	0.655751	0	0	4.50932	6.9648	TFR2
G alpha s pathway	4/120	0.214558	0.655751	0	0	1.71429	2.63858	MAPK10;RGS16;PDE4C;MAPK13
ERBB2/ERBB3 signaling events	2/44	0.216451	0.655751	0	0	2.36427	3.61826	MAPK10;FOS
Valine, leucine and isoleucine degradation	2/44	0.216451	0.655751	0	0	2.36427	3.61826	MCEE;ALDH6A1
Platelet homeostasis	3/82	0.22155	0.66465	0	0	1.88666	2.84339	GNG7;ATP2A3;ATP2A1
Regular glucocorticoid receptor pathway	3/82	0.22155	0.66465	0	0	1.88666	2.84339	MAPK10;EGR1;FOS
Signaling by PDGF	4/122	0.222911	0.664787	0	0	1.68506	2.52924	COL1A1;COL1A2;COL6A2;PLAT
RhoA signaling pathway	2/45	0.223758	0.664787	0	0	2.30917	3.45727	FOS;CYR61
T cell signal transduction	3/83	0.226762	0.670475	0	0	1.86298	2.76438	MAPK10;RASGRP2;MAPK13
MAP kinase downregulation by phosphorylation of MEK1 by Cdk5/p35	1/13	0.228995	0.670629	0	0	4.13333	6.09276	EGR1
NICD trafficking to the nucleus	1/13	0.228995	0.670629	0	0	4.13333	6.09276	NOTCH3
Protein processing in the endoplasmic reticulum	5/166	0.233136	0.674782	0	0	1.5443	2.2487	MAPK10;LMAN1;UBQLNL;DERL3;HSPA2
C-Myb transcription factor network	3/85	0.237256	0.674782	0	0	1.81735	2.61447	COL1A2;MYC;PIM1
LKB1 signaling events	2/47	0.238423	0.674782	0	0	2.20632	3.16322	MAP2;MYC
Nucleotide-binding domain, leucine rich repeat containing receptor (NLR) signaling pathways	2/47	0.238423	0.674782	0	0	2.20632	3.16322	TXNIP;MAPK13
Alzheimer's disease	5/169	0.244122	0.674782	0	0	1.51581	2.13743	CASP12;LRP1;ATP2A3;ATP2A1;PLCB2
Platelet amyloid precursor protein pathway	1/14	0.244271	0.674782	0	0	3.81519	5.37742	PLAT
Retrograde neurotrophin signaling	1/14	0.244271	0.674782	0	0	3.81519	5.37742	DNM3
Signaling by NOTCH2	1/14	0.244271	0.674782	0	0	3.81519	5.37742	NOTCH3
T cell receptor/Ras pathway	1/14	0.244271	0.674782	0	0	3.81519	5.37742	FOS
Initiation of the second proteolytic cleavage of Notch receptor by receptor-ligand binding	1/14	0.244271	0.674782	0	0	3.81519	5.37742	NOTCH3
Osteoblast signaling	1/14	0.244271	0.674782	0	0	3.81519	5.37742	COL1A1
Activation of chaperones by IRE1 alpha	2/48	0.245774	0.674782	0	0	2.15824	3.02875	TSPYL2;KDELR3
Diurnally regulated genes with circadian orthologs	2/48	0.245774	0.674782	0	0	2.15824	3.02875	G0S2;PIGF
HES/HEY pathway	2/48	0.245774	0.674782	0	0	2.15824	3.02875	RCAN1;ID1
G alpha 12 pathway	2/49	0.253134	0.687222	0	0	2.11222	2.90184	MAPK10;MAPK13
Interleukin-5 signaling pathway	2/49	0.253134	0.687222	0	0	2.11222	2.90184	MYC;FOS
Activation of IRF3/IRF7 mediated by TBK1/IKK epsilon	1/15	0.259245	0.687222	0	0	3.5425	4.78231	CD14
Repression of pain sensation by the transcriptional regulator DREAM	1/15	0.259245	0.687222	0	0	3.5425	4.78231	FOS
BMP signaling pathway in stem cells	1/15	0.259245	0.687222	0	0	3.5425	4.78231	SMAD9
TRAF6-mediated induction of TAK1 complex	1/15	0.259245	0.687222	0	0	3.5425	4.78231	CD14
Extrinsic prothrombin activation pathway	1/15	0.259245	0.687222	0	0	3.5425	4.78231	F3
Fibrinolysis pathway	1/15	0.259245	0.687222	0	0	3.5425	4.78231	PLAT
Neural crest differentiation	3/91	0.269182	0.693715	0	0	1.69292	2.22174	NOTCH3;MYC;ID1
Pantothenate and CoA biosynthesis	1/16	0.273923	0.693715	0	0	3.30616	4.28118	UPB1
Protein kinase A (PKA) at the centrosome	1/16	0.273923	0.693715	0	0	3.30616	4.28118	MAP2
Rap1 signaling	1/16	0.273923	0.693715	0	0	3.30616	4.28118	RASGRP2
B cell survival pathway	1/16	0.273923	0.693715	0	0	3.30616	4.28118	FOS
SREBF and miR-33 in cholesterol and lipid homeostasis	1/16	0.273923	0.693715	0	0	3.30616	4.28118	NR1H3
Serotonin receptor 2 and ELK-SRF/GATA4 signaling	1/16	0.273923	0.693715	0	0	3.30616	4.28118	ELK4
CD40L signaling pathway	1/16	0.273923	0.693715	0	0	3.30616	4.28118	DUSP1
Glutamate neurotransmitter release cycle	1/16	0.273923	0.693715	0	0	3.30616	4.28118	CPLX1
JNK (c-Jun kinases) phosphorylation and activation mediated by activated human TAK1	1/16	0.273923	0.693715	0	0	3.30616	4.28118	MAPK10
Endometrial cancer	2/52	0.27523	0.693715	0	0	1.98518	2.56117	APC2;MYC
Interleukin-2 receptor beta chain in T cell activation	2/52	0.27523	0.693715	0	0	1.98518	2.56117	MYC;FOS
Extracellular matrix organization	3/93	0.279936	0.700834	0	0	1.65513	2.1073	COL1A1;COL1A2;COL6A2
ERBB signaling pathway	3/94	0.285329	0.700834	0	0	1.63686	2.05281	CAMK2B;MAPK10;MYC
Diabetes pathways	4/137	0.287804	0.700834	0	0	1.49386	1.86057	TSPYL2;MYC;KDELR3;ATF3
Apoptotic cleavage of cellular proteins	1/17	0.288311	0.700834	0	0	3.09937	3.85474	SATB1
Branched-chain amino acid catabolism	1/17	0.288311	0.700834	0	0	3.09937	3.85474	ALDH6A1
Unblocking of NMDA receptor, glutamate binding and activation	1/17	0.288311	0.700834	0	0	3.09937	3.85474	CAMK2B
Zinc transporters	1/17	0.288311	0.700834	0	0	3.09937	3.85474	SLC30A3
Glycosylphosphatidylinositol (GPI) biosynthesis	1/17	0.288311	0.700834	0	0	3.09937	3.85474	PIGF
Inflammasomes	1/17	0.288311	0.700834	0	0	3.09937	3.85474	TXNIP
Arginine and proline metabolism	2/54	0.289946	0.701171	0	0	1.90863	2.363	CKB;SAT1
Transport of inorganic cations/anions and amino acids/oligopeptides	3/95	0.290729	0.701171	0	0	1.61898	2.00003	SLC4A7;SLC9A7;SLC26A9
T cell receptor signaling pathway	4/139	0.296677	0.705625	0	0	1.47158	1.78813	CAMK2B;FOS;ARHGAP6;MAPK13
Calcineurin-dependent NFAT signaling role in lymphocytes	2/55	0.297292	0.705625	0	0	1.87252	2.27144	RCAN1;PIM1
Interferon-gamma signaling pathway	3/97	0.301552	0.705625	0	0	1.58438	1.89937	CAMK2B;GBP2;HLA-DQA2
Pertussis toxin-insensitive CCR5 signaling in macrophage	1/18	0.302414	0.705625	0	0	2.9169	3.48849	FOS
Bone remodeling	1/18	0.302414	0.705625	0	0	2.9169	3.48849	FOS
TNFR2 signaling pathway	1/18	0.302414	0.705625	0	0	2.9169	3.48849	DUSP1
Effect of METS on macrophage differentiation	1/18	0.302414	0.705625	0	0	2.9169	3.48849	FOS
Wnt signaling pathway and pluripotency	3/98	0.30697	0.705625	0	0	1.56762	1.85136	MAPK10;MYC;PPM1J
Wnt signaling pathway	6/231	0.308528	0.705625	0	0	1.32506	1.55819	APC2;CAMK2B;MAPK10;MYC;PLCB2;DKK2
Inositol phosphate metabolism	2/57	0.311945	0.705625	0	0	1.80425	2.10181	ALDH6A1;PLCB2
Apoptosis modulation by HSP70	1/19	0.316239	0.705625	0	0	2.75471	3.17138	MAPK10
Ras activation upon calcium influx through NMDA receptor	1/19	0.316239	0.705625	0	0	2.75471	3.17138	CAMK2B
Signaling by NODAL	1/19	0.316239	0.705625	0	0	2.75471	3.17138	PCSK6
Calcineurin in effects in keratinocyte differentiation	1/19	0.316239	0.705625	0	0	2.75471	3.17138	CAMK2B
Small ligand GPCRs	1/19	0.316239	0.705625	0	0	2.75471	3.17138	S1PR3
Class C GPCRs (metabotropic glutamate and pheromone receptors)	1/19	0.316239	0.705625	0	0	2.75471	3.17138	GPRC5C
TP53 network	1/19	0.316239	0.705625	0	0	2.75471	3.17138	MYC
Telomeres, telomerase, cellular aging, and immortality	1/19	0.316239	0.705625	0	0	2.75471	3.17138	MYC
Destabilization of mRNA by butyrate response factor 1 (BRF1)	1/19	0.316239	0.705625	0	0	2.75471	3.17138	ZFP36
GABA biosynthesis, release, reuptake and degradation	1/19	0.316239	0.705625	0	0	2.75471	3.17138	CPLX1
Dilated cardiomyopathy	3/100	0.317818	0.705625	0	0	1.53514	1.75969	CACNG6;ITGB4;ITGA10
Integrin-mediated cell adhesion	3/100	0.317818	0.705625	0	0	1.53514	1.75969	MAPK10;ITGB4;ITGA10
Pancreatic secretion	3/101	0.323245	0.709164	0	0	1.5194	1.71592	ATP2A3;ATP2A1;PLCB2
Acute myocardial infarction	1/20	0.32979	0.709164	0	0	2.60959	2.89482	PLAT
Signaling by Hippo	1/20	0.32979	0.709164	0	0	2.60959	2.89482	WWTR1
Chondroitin sulfate biosynthesis	1/20	0.32979	0.709164	0	0	2.60959	2.89482	CHPF
Urea cycle and metabolism of amino groups	1/20	0.32979	0.709164	0	0	2.60959	2.89482	CKB
Estrogen receptor signaling pathway	1/20	0.32979	0.709164	0	0	2.60959	2.89482	FOS
Interleukin-3 regulation of hematopoietic cells	1/20	0.32979	0.709164	0	0	2.60959	2.89482	FOS
N-glycan antennae elongation in the medial/trans-Golgi	1/20	0.32979	0.709164	0	0	2.60959	2.89482	MGAT3
Nerve growth factor (NGF) pathway	1/20	0.32979	0.709164	0	0	2.60959	2.89482	FOS
RAGE pathway	2/60	0.333797	0.710329	0	0	1.71066	1.87698	ID1;F3
Selenium pathway	2/60	0.333797	0.710329	0	0	1.71066	1.87698	CTH;PLAT
Natural killer cell receptor signaling pathway	2/60	0.333797	0.710329	0	0	1.71066	1.87698	MAPK10;MAPK13
Interleukin-4 signaling pathway	3/104	0.339521	0.712805	0	0	1.47404	1.59228	COL1A1;COL1A2;FOS
Calcium regulation in the cardiac cell	4/149	0.341432	0.712805	0	0	1.36939	1.47155	CAMK2B;RGS16;GNG7;ATP2A3
Prion pathway	1/21	0.343073	0.712805	0	0	2.47899	2.65205	APLP1
S1P/S1P1 pathway	1/21	0.343073	0.712805	0	0	2.47899	2.65205	PLCB2
IGF1 signaling pathway	1/21	0.343073	0.712805	0	0	2.47899	2.65205	FOS
Oxidative stress-induced gene expression via Nrf2	1/21	0.343073	0.712805	0	0	2.47899	2.65205	FOS
PKC-catalyzed phosphorylation of inhibitory phosphoprotein of myosin phosphatase	1/21	0.343073	0.712805	0	0	2.47899	2.65205	CAMK2B
Shigellosis	2/62	0.348253	0.71403	0	0	1.65347	1.74412	MAPK10;MAPK13
Transmembrane transport of small molecules	10/432	0.35273	0.71403	0	0	1.17759	1.22711	SLC4A7;GABRR2;SLC13A3;SLC30A3;SLC9A7;GNG7;SLCO2A1;ATP2A3;ATP2A1;SLC26A9
Folate metabolism	2/63	0.355443	0.71403	0	0	1.62628	1.68221	CTH;PLAT
O-linked glycosylation of mucins	2/63	0.355443	0.71403	0	0	1.62628	1.68221	ST6GALNAC2;GALNT18
Beta-alanine metabolism	1/22	0.356094	0.71403	0	0	2.36082	2.43769	UPB1
Smooth muscle contraction	1/22	0.356094	0.71403	0	0	2.36082	2.43769	MYH11
Glycosaminoglycan biosynthesis: chondroitin sulfate	1/22	0.356094	0.71403	0	0	2.36082	2.43769	CHPF
Nitric oxide signaling pathway	1/22	0.356094	0.71403	0	0	2.36082	2.43769	CAMK2B
Interferon alpha/beta signaling	2/64	0.362604	0.71403	0	0	1.59997	1.62308	EGR1;GBP2
Phagosome	4/154	0.363917	0.71403	0	0	1.3234	1.33773	NCF4;CD14;RAB7B;HLA-DQA2
Rho cell motility signaling pathway	1/23	0.368858	0.71403	0	0	2.25339	2.24741	ARHGAP6
Deadenylation of mRNA	1/23	0.368858	0.71403	0	0	2.25339	2.24741	PAN2
Interleukin-11 pathway	1/23	0.368858	0.71403	0	0	2.25339	2.24741	FOS
Mitochondrial fatty acid beta-oxidation	1/23	0.368858	0.71403	0	0	2.25339	2.24741	MCEE
Nitrogen metabolism	1/23	0.368858	0.71403	0	0	2.25339	2.24741	CTH
LPA receptor mediated events	2/65	0.369735	0.71403	0	0	1.57449	1.56657	LPAR2;FOS
Signaling by TGF-beta receptor complex	2/66	0.376834	0.71403	0	0	1.54981	1.51254	WWTR1;MYC
Thyroid-stimulating hormone signaling pathway	2/66	0.376834	0.71403	0	0	1.54981	1.51254	MYC;FOS
HIF-1 transcriptional activity in hypoxia	2/66	0.376834	0.71403	0	0	1.54981	1.51254	EGLN3;FOS
SLC-mediated transmembrane transport	6/251	0.378622	0.71403	0	0	1.21564	1.18065	SLC4A7;SLC13A3;SLC30A3;SLC9A7;SLCO2A1;SLC26A9
Plexin D1 signaling	1/24	0.381369	0.71403	0	0	2.15531	2.0777	ITGA10
Cholesterol biosynthesis	1/24	0.381369	0.71403	0	0	2.15531	2.0777	MSMO1
Sulfur amino acid metabolism	1/24	0.381369	0.71403	0	0	2.15531	2.0777	CTH
Tumor suppressor Arf inhibits ribosomal biogenesis	1/24	0.381369	0.71403	0	0	2.15531	2.0777	MYC
Endogenous Toll-like receptor signaling	1/24	0.381369	0.71403	0	0	2.15531	2.0777	CD14
Adipocytokine signaling pathway	2/67	0.3839	0.71403	0	0	1.52589	1.46085	MAPK10;LEPR
Telomerase regulation	2/67	0.3839	0.71403	0	0	1.52589	1.46085	MYC;FOS
cAMP cell motility pathway inferred from amoeba model	2/67	0.3839	0.71403	0	0	1.52589	1.46085	PDE4C;PLCB2
Toll receptor cascades	4/159	0.386371	0.71403	0	0	1.28038	1.21759	DNM3;MAPK10;CD14;FOS
Gastrin-CREB signaling pathway via PKC and MAPK	5/206	0.38676	0.71403	0	0	1.23443	1.17265	GNG7;NMU;LPAR2;RASGRP2;PLCB2
CD8/T cell receptor downstream pathway	2/68	0.390931	0.71403	0	0	1.50269	1.41137	EGR1;FOS
Epithelial cell signaling in Helicobacter pylori infection	2/68	0.390931	0.71403	0	0	1.50269	1.41137	MAPK10;MAPK13
Alpha-9 beta-1 integrin pathway	1/25	0.393632	0.71403	0	0	2.0654	1.92565	SAT1
C-Myc pathway	1/25	0.393632	0.71403	0	0	2.0654	1.92565	MYC
Ck1/Cdk5 regulation by type 1 glutamate receptors	1/25	0.393632	0.71403	0	0	2.0654	1.92565	CAMK2B
Corticotropin releasing hormone pathway	1/25	0.393632	0.71403	0	0	2.0654	1.92565	FOS
TPO signaling pathway	1/25	0.393632	0.71403	0	0	2.0654	1.92565	FOS
DARPP-32 events	1/25	0.393632	0.71403	0	0	2.0654	1.92565	PDE4C
Ligand-gated ion channel transport	1/25	0.393632	0.71403	0	0	2.0654	1.92565	GABRR2
Metal ion solute carrier family (SLC) transporters	1/25	0.393632	0.71403	0	0	2.0654	1.92565	SLC30A3
PIP2 hydrolysis	1/25	0.393632	0.71403	0	0	2.0654	1.92565	RASGRP2
PPAR signaling pathway	2/69	0.397926	0.71403	0	0	1.48019	1.36398	NR1H3;PPARG
Fas signaling pathway	3/115	0.398783	0.71403	0	0	1.32852	1.22135	MAPK10;FAIM2;MAPK13
Complement and coagulation cascades	2/70	0.404883	0.71403	0	0	1.45835	1.31857	PLAT;F3
G alpha q pathway	2/70	0.404883	0.71403	0	0	1.45835	1.31857	RGS16;PLCB2
Long-term potentiation	2/70	0.404883	0.71403	0	0	1.45835	1.31857	CAMK2B;PLCB2
Physiological and pathological hypertrophy of the heart	1/26	0.405653	0.71403	0	0	1.98268	1.78889	FOS
Segmentation clock	1/26	0.405653	0.71403	0	0	1.98268	1.78889	DKK2
Selenoamino acid metabolism	1/26	0.405653	0.71403	0	0	1.98268	1.78889	CTH
Steroid biosynthesis	1/26	0.405653	0.71403	0	0	1.98268	1.78889	MSMO1
Termination of O-glycan biosynthesis	1/26	0.405653	0.71403	0	0	1.98268	1.78889	ST6GALNAC2
YAP1- and WWTR1 (TAZ)-stimulated gene expression	1/26	0.405653	0.71403	0	0	1.98268	1.78889	WWTR1
PGC-1a regulation	1/26	0.405653	0.71403	0	0	1.98268	1.78889	CAMK2B
Antigen-activated B-cell receptor generation of second messengers	5/211	0.406358	0.71403	0	0	1.20416	1.08437	CAMK2B;MAPK10;MYC;FOS;MAPK13
Purine metabolism	4/164	0.408724	0.714652	0	0	1.24005	1.10949	PDE4C;ADSSL1;NT5M;FHIT
RIG-I-like receptor signaling pathway	2/71	0.411802	0.714652	0	0	1.43714	1.27504	MAPK10;MAPK13
Interleukin-6 signaling pathway	2/71	0.411802	0.714652	0	0	1.43714	1.27504	MYC;FOS
Mitochondrial pathway of apoptosis: multidomain Bcl-2 family	2/71	0.411802	0.714652	0	0	1.43714	1.27504	CAPN14;HSPA2
Prolactin regulation of apoptosis	3/118	0.414723	0.714652	0	0	1.29366	1.13861	EGR1;EGLN3;RAB7B
T cell receptor regulation of apoptosis	13/603	0.416877	0.714652	0	0	1.09387	0.957097	EGR1;EGR3;DUSP1;SATB1;LTBP4;FOS;HSPA2;RASGRP2;MYC;CTH;PIM1;PIGF;ATF3
Proteins and DNA sequences in cardicac structures	1/27	0.417437	0.714652	0	0	1.90633	1.66541	SMAD6
FSH regulation of apoptosis	6/263	0.420955	0.714652	0	0	1.15816	1.00207	DUSP1;RGS16;LEPR;ALPL;MSMO1;CD14
Signaling by NOTCH1	2/73	0.425519	0.714652	0	0	1.39651	1.19324	NEURL1B;MYC
Chronic myeloid leukemia	2/73	0.425519	0.714652	0	0	1.39651	1.19324	MYC;RUNX1
Interferon signaling	4/168	0.426489	0.714652	0	0	1.20956	1.03075	CAMK2B;EGR1;GBP2;HLA-DQA2
Recycling pathway of cell adhesion molecule L1	1/28	0.428987	0.714652	0	0	1.83563	1.55355	DNM3
G-protein activation	1/28	0.428987	0.714652	0	0	1.83563	1.55355	GNG7
Multi-step regulation of transcription by PITX2	1/28	0.428987	0.714652	0	0	1.83563	1.55355	DKK2
PERK-regulated gene expression	1/28	0.428987	0.714652	0	0	1.83563	1.55355	ATF3
RANKL regulation of apoptosis and immune response	2/74	0.432315	0.714652	0	0	1.37704	1.15479	EGR1;TXNIP
Prolactin activation of MAPK signaling	2/75	0.439068	0.714652	0	0	1.35811	1.11786	MYC;FOS
Adherens junction actin cytoskeletal organization	1/29	0.440309	0.714652	0	0	1.76998	1.45188	CDH15
S1P/S1P3 pathway	1/29	0.440309	0.714652	0	0	1.76998	1.45188	S1PR3
Sema4D in semaphorin signaling	1/29	0.440309	0.714652	0	0	1.76998	1.45188	MYH11
CDO in myogenesis	1/29	0.440309	0.714652	0	0	1.76998	1.45188	CDH15
Statin pathway	1/29	0.440309	0.714652	0	0	1.76998	1.45188	LRP1
Inhibition of insulin secretion by adrenaline/noradrenaline	1/29	0.440309	0.714652	0	0	1.76998	1.45188	GNG7
G alpha (s) signaling events	3/125	0.451351	0.714652	0	0	1.219	0.969723	GIPR;GNG7;PDE4C
Asthma	1/30	0.451407	0.714652	0	0	1.70886	1.3592	HLA-DQA2
Signaling pathway from G-protein families	1/30	0.451407	0.714652	0	0	1.70886	1.3592	FOS
Tumor necrosis factor (TNF) pathway	1/30	0.451407	0.714652	0	0	1.70886	1.3592	MAPK10
p38-alpha and p38-beta regulation	1/30	0.451407	0.714652	0	0	1.70886	1.3592	DUSP1
Glutamate binding and activation of AMPA receptors and synaptic plasticity	1/30	0.451407	0.714652	0	0	1.70886	1.3592	CAMK2B
Inactivation of GSK3 by Akt causes accumulation of beta-catenin in alveolar macrophages	1/30	0.451407	0.714652	0	0	1.70886	1.3592	DKK2
Interleukin-2/STAT5 pathway	1/30	0.451407	0.714652	0	0	1.70886	1.3592	MYC
O-glycan biosynthesis	1/30	0.451407	0.714652	0	0	1.70886	1.3592	GALNT18
Ovarian infertility genes	1/30	0.451407	0.714652	0	0	1.70886	1.3592	EGR1
PDGFA signaling pathway	1/30	0.451407	0.714652	0	0	1.70886	1.3592	FOS
Developmental biology	9/420	0.452345	0.714652	0	0	1.08601	0.861541	COL1A1;DNM3;COL1A2;UNC5A;COL6A2;PPARG;MYH11;CDH15;PCSK6
G alpha (12/13) signaling events	2/77	0.45244	0.714652	0	0	1.32176	1.04829	TIAM2;GNG7
Mitochondrial pathway of apoptosis: caspases	2/77	0.45244	0.714652	0	0	1.32176	1.04829	CAPN14;HSPA2
Neurotrophin signaling pathway	3/126	0.45651	0.714652	0	0	1.20902	0.94805	CAMK2B;MAPK10;MAPK13
Activated NOTCH1 signaling in the nucleus	1/31	0.462285	0.714652	0	0	1.65181	1.2745	NEURL1B
Alpha-6 beta-4 integrin signaling pathway	1/31	0.462285	0.714652	0	0	1.65181	1.2745	ITGB4
Alpha-V beta-3 integrin/OPN pathway	1/31	0.462285	0.714652	0	0	1.65181	1.2745	FOS
Signal amplification	1/31	0.462285	0.714652	0	0	1.65181	1.2745	GNG7
Transport of vitamins, nucleosides, and related molecules	1/31	0.462285	0.714652	0	0	1.65181	1.2745	SLCO2A1
NF-kappaB activation by non-typeable Hemophilus influenzae	1/31	0.462285	0.714652	0	0	1.65181	1.2745	DUSP1
PD-1 signaling	1/31	0.462285	0.714652	0	0	1.65181	1.2745	HLA-DQA2
Pathways in cancer	7/325	0.464443	0.714652	0	0	1.09135	0.836973	APC2;MAPK10;EGLN3;MYC;PPARG;FOS;RUNX1
Actin cytoskeleton regulation	5/226	0.464504	0.714652	0	0	1.12156	0.859994	TIAM2;APC2;ITGB4;ITGA10;CD14
Fc epsilon receptor I signaling pathway	2/79	0.465629	0.714652	0	0	1.2873	0.983965	MAPK10;MAPK13
Calcium signaling pathway	4/178	0.470238	0.714652	0	0	1.13946	0.859737	CAMK2B;ATP2A3;ATP2A1;PLCB2
Generic transcription pathway	8/377	0.471476	0.714652	0	0	1.07479	0.808122	WWTR1;NOTCH3;NR4A3;ZNF519;MYC;NR1H3;PPARG;ZFP37
Nuclear beta-catenin signaling and target gene transcription regulation	2/80	0.472153	0.714652	0	0	1.27073	0.953621	MYC;CYR61
Alanine, aspartate and glutamate metabolism	1/32	0.472948	0.714652	0	0	1.59845	1.19687	ADSSL1
Alpha-synuclein signaling	1/32	0.472948	0.714652	0	0	1.59845	1.19687	PLCB2
Fibrin clot formation (clotting cascade)	1/32	0.472948	0.714652	0	0	1.59845	1.19687	F3
Glycine, serine and threonine metabolism	1/32	0.472948	0.714652	0	0	1.59845	1.19687	CTH
Hypothetical network for drug addiction	1/32	0.472948	0.714652	0	0	1.59845	1.19687	CAMK2B
Netrin-mediated signaling events	1/32	0.472948	0.714652	0	0	1.59845	1.19687	UNC5A
Antigen processing and presentation	2/81	0.478629	0.721462	0	0	1.25458	0.924411	HSPA2;HLA-DQA2
Fluoropyrimidine activity	1/33	0.483401	0.725101	0	0	1.54842	1.12556	UPB1
Glucagon signaling in metabolic regulation	1/33	0.483401	0.725101	0	0	1.54842	1.12556	GNG7
ATM-dependent DNA damage response	2/82	0.485056	0.725813	0	0	1.23883	0.896285	MAPK10;MYC
Drug metabolism: cytochrome P450	2/83	0.491433	0.725957	0	0	1.22348	0.869193	GSTM2;AKR1C1
Adipogenesis	3/133	0.492014	0.725957	0	0	1.14351	0.811033	WWTR1;NR1H3;PPARG
Cysteine and methionine metabolism	1/34	0.493646	0.725957	0	0	1.50142	1.05991	CTH
TOR signaling	1/34	0.493646	0.725957	0	0	1.50142	1.05991	DDIT4L
EPO receptor signaling	1/34	0.493646	0.725957	0	0	1.50142	1.05991	FOS
HIF-2-alpha transcription factor network	1/34	0.493646	0.725957	0	0	1.50142	1.05991	EGLN3
Small cell lung cancer	2/84	0.497761	0.725957	0	0	1.20849	0.843088	MYC;FHIT
Primary immunodeficiency	1/35	0.503689	0.725957	0	0	1.45719	0.999332	AIRE
Prion diseases	1/35	0.503689	0.725957	0	0	1.45719	0.999332	EGR1
Interleukin-2/PI3K pathway	1/35	0.503689	0.725957	0	0	1.45719	0.999332	MYC
Interleukin-7 signaling pathway	1/35	0.503689	0.725957	0	0	1.45719	0.999332	MYC
MEF2D role in T cell apoptosis	1/35	0.503689	0.725957	0	0	1.45719	0.999332	CAMK2B
Asparagine N-linked glycosylation	2/85	0.504038	0.725957	0	0	1.19387	0.817926	LMAN1;MGAT3
MicroRNAs in cardiomyocyte hypertrophy	2/85	0.504038	0.725957	0	0	1.19387	0.817926	RCAN1;PLCB2
Myc active pathway	2/85	0.504038	0.725957	0	0	1.19387	0.817926	MYC;PIM1
NOD signaling pathway	2/85	0.504038	0.725957	0	0	1.19387	0.817926	MAPK10;MAPK13
Progesterone-mediated oocyte maturation	2/86	0.510264	0.731072	0	0	1.1796	0.793665	MAPK10;MAPK13
Signaling to ERKs	1/36	0.513533	0.731072	0	0	1.41548	0.943332	MAPK13
Generation of second messenger molecules	1/36	0.513533	0.731072	0	0	1.41548	0.943332	HLA-DQA2
Neurotransmitter release cycle	1/36	0.513533	0.731072	0	0	1.41548	0.943332	CPLX1
PI3K/PLC/TRK pathway	1/36	0.513533	0.731072	0	0	1.41548	0.943332	EGR1
Chemokine signaling pathway	4/189	0.516872	0.732933	0	0	1.0711	0.706881	TIAM2;GNG7;RASGRP2;PLCB2
p53 signaling pathway	3/139	0.521515	0.732933	0	0	1.09273	0.711383	DUSP1;PPM1J;ATF3
ALK in cardiac myocytes	1/37	0.523183	0.732933	0	0	1.37609	0.891465	SMAD6
Activation of NMDA receptor upon glutamate binding and postsynaptic events	1/37	0.523183	0.732933	0	0	1.37609	0.891465	CAMK2B
Platelet aggregation (plug formation)	1/37	0.523183	0.732933	0	0	1.37609	0.891465	RASGRP2
Allograft rejection	1/37	0.523183	0.732933	0	0	1.37609	0.891465	HLA-DQA2
Latent infection of Homo sapiens with Mycobacterium tuberculosis	1/37	0.523183	0.732933	0	0	1.37609	0.891465	NCF4
Salivary secretion	2/89	0.528633	0.738885	0	0	1.13875	0.725906	KCNN4;PLCB2
Signal transduction through IL-1R	1/38	0.532641	0.741118	0	0	1.33883	0.843339	FOS
Signaling of hepatocyte growth factor receptor	1/38	0.532641	0.741118	0	0	1.33883	0.843339	FOS
Thymic stromal lymphopoietin (TSLP) pathway	2/90	0.534652	0.742237	0	0	1.12575	0.704877	CLDN4;MYC
Aurora B signaling	1/39	0.541912	0.748935	0	0	1.30353	0.798609	AURKC
G13 signaling pathway	1/39	0.541912	0.748935	0	0	1.30353	0.798609	MAPK10
PAC1 receptor pathway	1/40	0.551	0.759787	0	0	1.27004	0.75697	PLCB2
G alpha (i) signaling events	4/199	0.557546	0.759938	0	0	1.01565	0.59335	GNG7;NMU;LPAR2;S1PR3
Jak-STAT signaling pathway	4/199	0.557546	0.759938	0	0	1.01565	0.59335	PTP4A3;MYC;LEPR;PIM1
Cell surface interactions at the vascular wall	2/94	0.558195	0.759938	0	0	1.07658	0.627699	COL1A1;COL1A2
Plasma membrane estrogen receptor signaling	1/41	0.559908	0.759938	0	0	1.23823	0.71815	PLCB2
Bioactive peptide-induced signaling pathway	1/41	0.559908	0.759938	0	0	1.23823	0.71815	CAMK2B
Fc epsilon receptor I signaling in mast cells	1/41	0.559908	0.759938	0	0	1.23823	0.71815	FOS
Graft-versus-host disease	1/41	0.559908	0.759938	0	0	1.23823	0.71815	HLA-DQA2
Class B GPCRs (secretin family receptors)	2/95	0.563947	0.759938	0	0	1.06495	0.61	GIPR;GNG7
G-protein signaling pathways	2/95	0.563947	0.759938	0	0	1.06495	0.61	GNG7;PDE4C
Bladder cancer	1/42	0.56864	0.759938	0	0	1.20797	0.681906	MYC
Signaling events mediated by T cell protein tyrosine phosphatase (TC-PTP)	1/42	0.56864	0.759938	0	0	1.20797	0.681906	LMAN1
Urokinase-type plasminogen activator (uPA) and uPAR-mediated signaling	1/42	0.56864	0.759938	0	0	1.20797	0.681906	LRP1
VEGF, hypoxia, and angiogenesis	1/42	0.56864	0.759938	0	0	1.20797	0.681906	CAMK2B
Netrin-1 signaling	1/42	0.56864	0.759938	0	0	1.20797	0.681906	UNC5A
Transport of glucose and other sugars, bile salts and organic acids, metal ions and amine compounds	2/96	0.569645	0.759938	0	0	1.05357	0.592888	SLC13A3;SLC30A3
Mitochondrial pathway of apoptosis: BH3-only Bcl-2 family	2/97	0.575289	0.761754	0	0	1.04243	0.57634	MAPK10;CAPN14
Cell differentiation by G alpha (i/o) pathway inferred from mouse Neuro2A model	1/43	0.577199	0.761754	0	0	1.17914	0.64802	RASGRP2
Type 1 diabetes mellitus	1/43	0.577199	0.761754	0	0	1.17914	0.64802	HLA-DQA2
Voltage-gated potassium channels	1/43	0.577199	0.761754	0	0	1.17914	0.64802	KCNAB2
Insulin secretion regulation by glucagon-like peptide-1	1/43	0.577199	0.761754	0	0	1.17914	0.64802	GNG7
Platelet activation, signaling and aggregation	4/205	0.58105	0.764078	0	0	0.985024	0.534788	COL1A1;COL1A2;GNG7;RASGRP2
G-protein-mediated events	1/44	0.585588	0.764078	0	0	1.15166	0.616299	PLCB2
Gastrin pathway	1/44	0.585588	0.764078	0	0	1.15166	0.616299	FOS
HNF3A pathway	1/44	0.585588	0.764078	0	0	1.15166	0.616299	FOS
Senescence and autophagy	2/99	0.586415	0.764078	0	0	1.02083	0.544845	COL1A1;PLAT
Granule cell survival pathway	2/99	0.586415	0.764078	0	0	1.02083	0.544845	FOS;PLCB2
Pyrimidine metabolism	2/100	0.591896	0.767215	0	0	1.01036	0.529857	NT5M;UPB1
G alpha (z) signaling events	1/45	0.593812	0.767215	0	0	1.12543	0.586567	GNG7
Interleukin-12/STAT4 pathway	1/45	0.593812	0.767215	0	0	1.12543	0.586567	FOS
Interleukin-3 signaling pathway	1/45	0.593812	0.767215	0	0	1.12543	0.586567	FOS
Integrin signaling pathway	3/155	0.595331	0.767565	0	0	0.976898	0.506656	MAPK10;CAPN14;MAPK13
Melanogenesis	2/101	0.597323	0.768523	0	0	1.0001	0.515349	CAMK2B;PLCB2
Alpha-6 beta-1 and alpha-6 beta-4 integrin signaling	1/46	0.601872	0.771149	0	0	1.10037	0.558666	ITGB4
RhoA activity regulation	1/46	0.601872	0.771149	0	0	1.10037	0.558666	ARHGAP6
Innate immune system	6/319	0.607271	0.773218	0	0	0.948194	0.47294	DNM3;MAPK10;TXNIP;CD14;FOS;MAPK13
MHC class II antigen presentation	2/103	0.608015	0.773218	0	0	0.980198	0.487703	DNM3;HLA-DQA2
Actions of nitric oxide in the heart	1/47	0.609773	0.773218	0	0	1.07639	0.532455	CAMK2B
Regulation of transcription by NOTCH1 intracellular domain	1/47	0.609773	0.773218	0	0	1.07639	0.532455	MYC
Delta Np63 pathway	1/47	0.609773	0.773218	0	0	1.07639	0.532455	RUNX1
Interleukin-2 signaling pathway	16/847	0.612704	0.773743	0	0	0.951194	0.465965	DUSP1;RGS16;FOS;PCSK6;RASGRP2;ZFP36;COL1A2;MAP2;MYC;MALL;PIM1;HSF4;REPS2;ANG;KCNN4;FAM8A1
Chondroitin sulfate/dermatan sulfate metabolism	1/48	0.617518	0.773743	0	0	1.05343	0.507804	CHPF
Energy metabolism	1/48	0.617518	0.773743	0	0	1.05343	0.507804	PPARG
Intestinal immune network for IgA production	1/48	0.617518	0.773743	0	0	1.05343	0.507804	HLA-DQA2
N-glycan biosynthesis	1/48	0.617518	0.773743	0	0	1.05343	0.507804	MGAT3
Fibroblast growth factor receptor pathway	2/105	0.61849	0.773743	0	0	0.961066	0.461767	MAPK10;MAPK13
Arf6 integrin-mediated signaling pathway	1/49	0.625109	0.773743	0	0	1.03143	0.484597	ITGA10
Ceramide signaling pathway	1/49	0.625109	0.773743	0	0	1.03143	0.484597	MYC
Deadenylation-dependent mRNA decay	1/49	0.625109	0.773743	0	0	1.03143	0.484597	PAN2
FoxO family signaling	1/49	0.625109	0.773743	0	0	1.03143	0.484597	MAPK10
Muscle contraction	1/49	0.625109	0.773743	0	0	1.03143	0.484597	MYH11
Axon guidance	6/325	0.625285	0.773743	0	0	0.93007	0.436712	COL1A1;DNM3;COL1A2;UNC5A;COL6A2;MYH11
Neuroactive ligand-receptor interaction	5/272	0.628123	0.775694	0	0	0.926128	0.430667	GABRR2;GIPR;LEPR;LPAR2;S1PR3
Aquaporin-mediated transport	1/50	0.63255	0.776484	0	0	1.01033	0.462728	GNG7
Translation factors	1/50	0.63255	0.776484	0	0	1.01033	0.462728	EEF1A2
Type 2 diabetes mellitus	1/50	0.63255	0.776484	0	0	1.01033	0.462728	MAPK10
Type I interferon (interferon-alpha/beta) pathway	1/51	0.639844	0.77795	0	0	0.990076	0.442099	PTP4A3
Glutathione metabolism	1/51	0.639844	0.77795	0	0	0.990076	0.442099	GSTM2
Malaria	1/51	0.639844	0.77795	0	0	0.990076	0.442099	LRP1
Metabolism of vitamins and cofactors	1/51	0.639844	0.77795	0	0	0.990076	0.442099	NMNAT2
Signaling by NGF	4/221	0.64007	0.77795	0	0	0.911643	0.406755	TIAM2;DNM3;PCSK6;MAPK13
Apoptotic execution phase	1/52	0.646993	0.778671	0	0	0.970613	0.422623	SATB1
Autoimmune thyroid disease	1/52	0.646993	0.778671	0	0	0.970613	0.422623	HLA-DQA2
Signaling events mediated by PTP1B	1/52	0.646993	0.778671	0	0	0.970613	0.422623	LEPR
Taste transduction	1/52	0.646993	0.778671	0	0	0.970613	0.422623	PLCB2
Drug metabolism: other enzymes	1/52	0.646993	0.778671	0	0	0.970613	0.422623	UPB1
Epidermal growth factor receptor (EGFR) pathway	2/111	0.648621	0.779105	0	0	0.907884	0.393029	MAPK10;MAPK13
Amyotrophic lateral sclerosis (ALS)	1/53	0.654001	0.779478	0	0	0.951899	0.40422	MAPK13
Androgen receptor regulation of biosynthesis and transcription	1/53	0.654001	0.779478	0	0	0.951899	0.40422	EGR1
Thrombin signaling through protease-activated receptors	1/53	0.654001	0.779478	0	0	0.951899	0.40422	GNG7
JNK/MAPK pathway	1/53	0.654001	0.779478	0	0	0.951899	0.40422	MAPK10
Oocyte meiosis	2/113	0.658237	0.780856	0	0	0.891435	0.372789	CAMK2B;PTTG1
RANKL signaling pathway	1/54	0.66087	0.780856	0	0	0.933891	0.386816	FOS
Kit receptor signaling pathway	1/54	0.66087	0.780856	0	0	0.933891	0.386816	FOS
Non-small cell lung cancer	1/54	0.66087	0.780856	0	0	0.933891	0.386816	FHIT
Basal cell carcinoma	1/55	0.667603	0.780856	0	0	0.916549	0.370342	APC2
T cell receptor signaling in naive CD8+ T cells	1/55	0.667603	0.780856	0	0	0.916549	0.370342	RASGRP2
TAp63 pathway	1/55	0.667603	0.780856	0	0	0.916549	0.370342	ITGB4
Vibrio cholerae infection	1/55	0.667603	0.780856	0	0	0.916549	0.370342	KDELR3
Meiotic synapsis	1/55	0.667603	0.780856	0	0	0.916549	0.370342	HSPA2
CXCR4 signaling pathway	2/116	0.672264	0.780856	0	0	0.867842	0.344623	ITGA10;PLCB2
Vascular smooth muscle contraction	2/116	0.672264	0.780856	0	0	0.867842	0.344623	MYH11;PLCB2
Metapathway biotransformation	3/174	0.67282	0.780856	0	0	0.867506	0.343772	GSTM2;AKR1C1;KCNAB2
Steroid hormone biosynthesis	1/56	0.674203	0.780856	0	0	0.899839	0.354739	AKR1C1
Cytosolic DNA-sensing pathway	1/56	0.674203	0.780856	0	0	0.899839	0.354739	IL33
Thromboxane A2 receptor signaling	1/56	0.674203	0.780856	0	0	0.899839	0.354739	PLCB2
Pathogenic Escherichia coli infection	1/57	0.680672	0.786867	0	0	0.883725	0.339947	CD14
Caspase cascade in apoptosis	1/59	0.693227	0.799878	0	0	0.853165	0.312597	SATB1
Notch signaling pathway	2/121	0.694603	0.799964	0	0	0.831165	0.302889	NOTCH3;MYC
Rho GTPase cycle	2/123	0.703181	0.804738	0	0	0.817343	0.28782	TIAM2;ARHGAP6
Clathrin derived vesicle budding	1/61	0.705291	0.804738	0	0	0.824641	0.287919	TBC1D8B
FGF signaling pathway	1/61	0.705291	0.804738	0	0	0.824641	0.287919	FOS
Leptin signaling pathway	1/61	0.705291	0.804738	0	0	0.824641	0.287919	LEPR
Licensing factor removal from origins	1/61	0.705291	0.804738	0	0	0.824641	0.287919	PTTG1
p75 neurotrophin receptor-mediated signaling	2/124	0.707394	0.805643	0	0	0.810602	0.280604	TIAM2;MAPK10
Apoptosis	4/242	0.70887	0.805832	0	0	0.830304	0.285693	MAPK10;UNC5A;SATB1;MYC
Integration of energy metabolism	2/125	0.711557	0.806194	0	0	0.80397	0.273591	GNG7;PLCB2
Hemostasis pathway	8/468	0.711811	0.806194	0	0	0.858091	0.291702	COL1A1;COL1A2;GNG7;ATP2A3;PLAT;ATP2A1;RASGRP2;F3
Validated nuclear estrogen receptor alpha network	1/64	0.722504	0.816802	0	0	0.785252	0.255232	MYC
Retinol metabolism	1/65	0.728016	0.817026	0	0	0.772943	0.245357	RDH8
ERK1/ERK2 MAPK pathway	1/65	0.728016	0.817026	0	0	0.772943	0.245357	MYC
Glioma	1/65	0.728016	0.817026	0	0	0.772943	0.245357	CAMK2B
Interleukin-12-mediated signaling events	1/65	0.728016	0.817026	0	0	0.772943	0.245357	FOS
Retinoblastoma protein regulation	1/66	0.733419	0.820096	0	0	0.761013	0.235943	PPARG
Semaphorin interactions	1/66	0.733419	0.820096	0	0	0.761013	0.235943	MYH11
T cell receptor signaling in naive CD4+ T cells	1/67	0.738715	0.823025	0	0	0.749444	0.226964	RASGRP2
G1 to S cell cycle control	1/67	0.738715	0.823025	0	0	0.749444	0.226964	MYC
AMPK signaling	1/68	0.743906	0.825274	0	0	0.73822	0.218396	LEPR
Amino acid metabolism	3/195	0.745151	0.825274	0	0	0.771788	0.227036	ALDH6A1;CTH;CKB
TNF-alpha effects on cytokine activity, cell motility, and apoptosis	2/135	0.750517	0.825274	0	0	0.74314	0.213276	CRABP2;CD14
Pancreatic cancer	1/70	0.753981	0.825274	0	0	0.716749	0.202402	MAPK10
Renal cell carcinoma	1/70	0.753981	0.825274	0	0	0.716749	0.202402	EGLN3
CDC42 signaling events	1/70	0.753981	0.825274	0	0	0.716749	0.202402	EPS8
Signaling events mediated by HDAC class I	1/70	0.753981	0.825274	0	0	0.716749	0.202402	PPARG
Long-term depression	1/70	0.753981	0.825274	0	0	0.716749	0.202402	PLCB2
MicroRNA regulation of DNA damage response	1/70	0.753981	0.825274	0	0	0.716749	0.202402	MYC
NGF signaling via TRKA from the plasma membrane	2/136	0.754153	0.825274	0	0	0.737556	0.208109	DNM3;MAPK13
Rac1 cell motility signaling pathway	1/71	0.758869	0.826851	0	0	0.706474	0.194934	PLCB2
Bacterial invasion of epithelial cells	1/71	0.758869	0.826851	0	0	0.706474	0.194934	DNM3
Endocytosis	3/201	0.763317	0.826851	0	0	0.748169	0.202067	DNM3;HSPA2;SMAD6
Costimulation by the CD28 family	1/72	0.76366	0.826851	0	0	0.696488	0.187795	HLA-DQA2
Cyclin A-Cdk2-associated events at S phase entry	1/72	0.76366	0.826851	0	0	0.696488	0.187795	MYC
Myocyte adrenergic pathway	1/72	0.76366	0.826851	0	0	0.696488	0.187795	MAPK10
E2F transcription factor network	1/74	0.77296	0.835449	0	0	0.677337	0.174433	MYC
VEGF signaling pathway	1/76	0.781895	0.843623	0	0	0.659207	0.162188	MAPK13
Transcriptional regulation of white adipocyte differentiation	1/77	0.78623	0.846815	0	0	0.6505	0.156449	PPARG
Phosphatidylinositol signaling system	1/78	0.790479	0.84842	0	0	0.642019	0.150949	PLCB2
Apoptosis regulation	1/78	0.790479	0.84842	0	0	0.642019	0.150949	UNC5A
Antigen processing: cross presentation	1/79	0.794643	0.848447	0	0	0.633755	0.145676	NCF4
Signaling events mediated by hepatocyte growth factor receptor (c-Met)	1/79	0.794643	0.848447	0	0	0.633755	0.145676	EGR1
p73 transcription factor network	1/79	0.794643	0.848447	0	0	0.633755	0.145676	MYC
Apoptosis modulation and signaling	1/80	0.798726	0.849698	0	0	0.625701	0.140619	FOS
Cardiac muscle contraction	1/80	0.798726	0.849698	0	0	0.625701	0.140619	CACNG6
Signal transduction	17/1020	0.800726	0.849698	0	0	0.83185	0.184868	NOTCH3;ITGB4;GIPR;ATP2A3;LPAR2;ATP2A1;ARHGAP6;MAPK13;COL1A1;DNM3;NEURL1B;COL1A2;MYC;ITGA10;COL6A2;GNG7;NMU
Insulin signaling pathway	4/277	0.801342	0.849698	0	0	0.722546	0.160021	MAPK10;EGR1;FOS;MAPK13
Integrated breast cancer pathway	2/152	0.80638	0.852385	0	0	0.658342	0.141675	MYC;SMAD6
APC/C-mediated degradation of cell cycle proteins	1/82	0.806649	0.852385	0	0	0.610189	0.13111	PTTG1
Immune system signaling by interferons, interleukins, prolactin, and growth hormones	4/280	0.808033	0.852385	0	0	0.714581	0.152315	CAMK2B;EGR1;GBP2;HLA-DQA2
Meiosis	1/83	0.810493	0.853516	0	0	0.602717	0.126639	HSPA2
mRNA stability regulation by proteins that bind AU-rich elements	1/86	0.821574	0.863706	0	0	0.581355	0.114256	ZFP36
Androgen receptor signaling, proteolysis, and transcription regulation	1/88	0.828599	0.868124	0	0	0.567932	0.106782	FOS
Hematopoietic cell lineage	1/88	0.828599	0.868124	0	0	0.567932	0.106782	CD14
Gap junction pathway	1/90	0.835349	0.873707	0	0	0.555113	0.0998679	PLCB2
Fc gamma receptor-mediated phagocytosis	1/94	0.848064	0.883998	0	0	0.531128	0.0875298	DNM3
L1CAM interactions	1/94	0.848064	0.883998	0	0	0.531128	0.0875298	DNM3
Lipid and lipoprotein metabolism	7/489	0.854352	0.889046	0	0	0.713896	0.112376	TIAM2;WWTR1;MCEE;G0S2;PPARG;MSMO1;GRHL1
Chromosome maintenance	1/103	0.873204	0.906114	0	0	0.484041	0.0656293	HSPA2
Protein metabolism	6/442	0.8737	0.906114	0	0	0.676359	0.0913205	LMAN1;PGAP1;ST6GALNAC2;GALNT18;MGAT3;PIGF
Huntington's disease	2/184	0.882147	0.913334	0	0	0.541697	0.0679268	PPARG;PLCB2
Glycosaminoglycan metabolism	1/110	0.88985	0.919761	0	0	0.452793	0.0528418	CHPF
S phase	1/112	0.894193	0.922699	0	0	0.444589	0.0497201	MYC
GPCR ligand binding	5/410	0.911391	0.93887	0	0	0.606201	0.0562452	GIPR;GNG7;NMU;LPAR2;S1PR3
Spliceosome	1/127	0.921756	0.94796	0	0	0.39136	0.0318859	HSPA2
Membrane trafficking	1/133	0.930658	0.955517	0	0	0.373456	0.0268379	TBC1D8B
Mitotic G1-G1/S phases	1/135	0.933395	0.956496	0	0	0.367844	0.0253545	MYC
Ubiquitin-mediated proteolysis	1/136	0.934722	0.956496	0	0	0.365101	0.0246464	AIRE
Systemic lupus erythematosus	1/139	0.938549	0.958817	0	0	0.357109	0.0226479	HLA-DQA2
Peptide G-protein coupled receptors	1/192	0.978896	0.997254	0	0	0.257313	0.00548852	NMU
Immune system	12/998	0.979417	0.997254	0	0	0.590074	0.0122723	DNM3;CAMK2B;MAPK10;EGR1;NCF4;TXNIP;FOS;CD14;RASGRP2;GBP2;HLA-DQA2;MAPK13
Metabolism	21/1615	0.987684	0.999705	0	0	0.632723	0.00784069	PGAP1;CHPF;RDH8;GALNT18;G0S2;MSMO1;NMNAT2;GRHL1;UPB1;SAT1;MCEE;ALDH6A1;CTH;GNG7;ADSSL1;MGAT3;ALPL;NT5M;CKB;PLCB2;PIGF
Carbohydrate metabolism	1/235	0.991151	0.999705	0	0	0.209564	0.00186276	CHPF
Gene expression	10/968	0.993429	0.999705	0	0	0.504235	0.00332404	PAN2;NOTCH3;WWTR1;ZFP36;NR4A3;ZNF519;MYC;NR1H3;PPARG;ZFP37
Class A GPCRs (rhodopsin-like)	1/253	0.993853	0.999705	0	0	0.194414	0.00119882	SUCNR1
Antigen presentation: folding, assembly, and peptide loading of class I MHC proteins	1/255	0.994097	0.999705	0	0	0.192864	0.00114192	NCF4
Cell cycle	3/453	0.994341	0.999705	0	0	0.324919	0.00184407	PTTG1;MYC;HSPA2
Cytokine-cytokine receptor interaction	1/265	0.995179	0.999705	0	0	0.185462	0.000896279	LEPR
Signaling by GPCR	9/977	0.997555	0.999705	0	0	0.447722	0.00109603	TIAM2;GIPR;GNG7;NMU;PDE4C;LPAR2;S1PR3;RASGRP2;PLCB2
Disease	5/674	0.99758	0.999705	0	0	0.361937	0.000876975	TSPYL2;MYC;NCF4;KDELR3;ATF3
Adaptive immune system	4/606	0.998079	0.999705	0	0	0.32209	0.000619258	DNM3;NCF4;RASGRP2;HLA-DQA2
Olfactory transduction	1/432	0.999836	0.999836	0	0	0.11262	1.84713e-05	CAMK2B
