# Supplementary material for: Different PfEMP1-expressing Plasmodium falciparum variants induce divergent endothelial transcriptional responses during co-culture
Source: PLoS One. 2023 Nov 30;18(11):e0295053. doi: 10.1371/journal.pone.0295053 (PMC10688957; doi:10.1371/journal.pone.0295053)
Supplement: S6 File — (ZIP) [file pone.0295053.s015.zip › Suppl File 6 R5 cluster 5 KEGG_2021_Human_table.xlsx]

## Sheet: KEGG_2021_Human_table
Term	Overlap	P-value	Adjusted P-value	Old P-value	Old Adjusted P-value	Odds Ratio	Combined Score	Genes
AGE-RAGE signaling pathway in diabetic complications	8/100	0.000838858	0.192099	0	0	4.37293	30.9755	COL1A1;MAPK10;EGR1;COL1A2;PIM1;F3;PLCB2;MAPK13
Relaxin signaling pathway	7/129	0.0144169	0.599318	0	0	2.87357	12.1821	COL1A1;MAPK10;COL1A2;GNG7;FOS;PLCB2;MAPK13
Arrhythmogenic right ventricular cardiomyopathy	5/77	0.0183308	0.599318	0	0	3.46903	13.8732	CACNG6;ITGB4;ITGA10;ATP2A3;ATP2A1
Leishmaniasis	5/77	0.0183308	0.599318	0	0	3.46903	13.8732	NCF4;EEF1A2;FOS;HLA-DQA2;MAPK13
Diabetic cardiomyopathy	9/203	0.020161	0.599318	0	0	2.32678	9.08376	COL1A1;CAMK2B;MAPK10;COL1A2;NCF4;ATP2A3;ATP2A1;PLCB2;MAPK13
Lipid and atherosclerosis	9/215	0.0278895	0.599318	0	0	2.18988	7.83871	CAMK2B;MAPK10;NCF4;PPARG;CD14;FOS;HSPA2;PLCB2;MAPK13
ECM-receptor interaction	5/88	0.0305498	0.599318	0	0	3.00758	10.4916	COL1A1;COL1A2;ITGB4;COL6A2;ITGA10
Hypertrophic cardiomyopathy	5/90	0.0332107	0.599318	0	0	2.93651	9.99848	CACNG6;ITGB4;ITGA10;ATP2A3;ATP2A1
Thyroid hormone signaling pathway	6/121	0.0334048	0.599318	0	0	2.60722	8.8621	NOTCH3;RCAN1;MYC;ATP2A3;ATP2A1;PLCB2
Th1 and Th2 cell differentiation	5/92	0.0360116	0.599318	0	0	2.86871	9.53536	MAPK10;NOTCH3;FOS;HLA-DQA2;MAPK13
GnRH signaling pathway	5/93	0.0374649	0.599318	0	0	2.83597	9.31432	CAMK2B;MAPK10;EGR1;PLCB2;MAPK13
Dilated cardiomyopathy	5/96	0.0420384	0.599318	0	0	2.74205	8.69004	CACNG6;ITGB4;ITGA10;ATP2A3;ATP2A1
Pathogenic Escherichia coli infection	8/197	0.0429025	0.599318	0	0	2.11804	6.66933	MAPK10;CLDN4;BAIAP2L1;CLDN15;LPAR2;MYH11;FOS;MAPK13
Circadian entrainment	5/97	0.0436345	0.599318	0	0	2.71211	8.49408	CAMK2B;RASD1;GNG7;FOS;PLCB2
Acute myeloid leukemia	4/67	0.04378	0.599318	0	0	3.16505	9.9021	MYC;PIM1;CD14;RUNX1
Inflammatory mediator regulation of TRP channels	5/98	0.0452665	0.599318	0	0	2.68281	8.3038	CAMK2B;MAPK10;PLCB2;ASIC1;MAPK13
Wnt signaling pathway	7/166	0.0475972	0.599318	0	0	2.20069	6.70107	APC2;CAMK2B;MAPK10;MYC;NOTUM;PLCB2;DKK2
Dopaminergic synapse	6/132	0.0476894	0.599318	0	0	2.37827	7.23718	CAMK2B;MAPK10;GNG7;FOS;PLCB2;MAPK13
Amoebiasis	5/102	0.0521552	0.599318	0	0	2.57165	7.59545	COL1A1;COL1A2;CD14;RAB7B;PLCB2
Fluid shear stress and atherosclerosis	6/139	0.0584808	0.599318	0	0	2.25228	6.39436	MAPK10;GSTM2;DUSP1;PLAT;FOS;MAPK13
Th17 cell differentiation	5/107	0.0615796	0.599318	0	0	2.44496	6.81515	MAPK10;FOS;HLA-DQA2;RUNX1;MAPK13
Pertussis	4/76	0.0639953	0.599318	0	0	2.76814	7.60947	MAPK10;FOS;CD14;MAPK13
cAMP signaling pathway	8/216	0.0663252	0.599318	0	0	1.92268	5.21659	CAMK2B;MAPK10;SUCNR1;GIPR;PDE4C;ATP2A3;ATP2A1;FOS
MAPK signaling pathway	10/294	0.0687107	0.599318	0	0	1.76239	4.71941	ELK4;CACNG6;MAPK10;DUSP1;MYC;CD14;FOS;HSPA2;RASGRP2;MAPK13
Human T-cell leukemia virus 1 infection	8/219	0.0706261	0.599318	0	0	1.89505	5.02256	ELK4;MAPK10;EGR1;ZFP36;PTTG1;MYC;FOS;HLA-DQA2
Cholinergic synapse	5/113	0.0740766	0.599318	0	0	2.30842	6.00802	CAMK2B;GNG7;FOS;PLCB2;KCNJ2
Adrenergic signaling in cardiomyocytes	6/150	0.0781596	0.599318	0	0	2.07906	5.29953	CAMK2B;CACNG6;ATP2A3;ATP2A1;PLCB2;MAPK13
Oxytocin signaling pathway	6/154	0.0861364	0.599318	0	0	2.02245	4.9587	CAMK2B;CACNG6;RCAN1;FOS;PLCB2;KCNJ2
Endocrine and other factor-regulated calcium reabsorption	3/53	0.0875129	0.599318	0	0	2.98534	7.2722	DNM3;KLK1;PLCB2
Transcriptional misregulation in cancer	7/192	0.0879854	0.599318	0	0	1.88888	4.59107	ELK4;NR4A3;MYC;PLAT;PPARG;CD14;RUNX1
Non-alcoholic fatty liver disease	6/155	0.0881982	0.599318	0	0	2.00878	4.87765	MAPK10;LEPR;NR1H3;PPARG;FOS;MAPK13
Kaposi sarcoma-associated herpesvirus infection	7/193	0.0898369	0.599318	0	0	1.87862	4.52703	MAPK10;RCAN1;ZFP36;MYC;GNG7;FOS;MAPK13
Colorectal cancer	4/86	0.0912299	0.599318	0	0	2.42932	5.81669	APC2;MAPK10;MYC;FOS
Insulin secretion	4/86	0.0912299	0.599318	0	0	2.42932	5.81669	CAMK2B;KCNN3;KCNN4;PLCB2
Glycosylphosphatidylinositol (GPI)-anchor biosynthesis	2/26	0.0931049	0.599318	0	0	4.14129	9.83153	PGAP1;PIGF
Cardiac muscle contraction	4/87	0.0942159	0.599318	0	0	2.39993	5.66903	CACNG6;SLC9A7;ATP2A3;ATP2A1
Platelet activation	5/124	0.100271	0.603916	0	0	2.09386	4.81562	COL1A1;COL1A2;RASGRP2;PLCB2;MAPK13
Legionellosis	3/57	0.103336	0.603916	0	0	2.76364	6.27283	EEF1A2;CD14;HSPA2
Hepatitis B	6/162	0.103377	0.603916	0	0	1.91795	4.35255	MAPK10;EGR3;CASP12;MYC;FOS;MAPK13
Pathways in cancer	15/531	0.107833	0.603916	0	0	1.45639	3.24363	APC2;CAMK2B;NOTCH3;GSTM2;EGLN3;LPAR2;FOS;RASGRP2;RUNX1;MAPK10;MYC;GNG7;PIM1;PPARG;PLCB2
Osteoclast differentiation	5/127	0.108125	0.603916	0	0	2.04205	4.54249	MAPK10;NCF4;PPARG;FOS;MAPK13
TGF-beta signaling pathway	4/94	0.116367	0.623644	0	0	2.21247	4.75904	MYC;ID1;SMAD9;SMAD6
beta-Alanine metabolism	2/30	0.118468	0.623644	0	0	3.54895	7.57031	ALDH6A1;UPB1
Tight junction	6/169	0.119827	0.623644	0	0	1.83492	3.89317	MAGI1;MAPK10;CLDN4;CLDN15;MYH11;RUNX1
Protein processing in endoplasmic reticulum	6/171	0.124753	0.634853	0	0	1.81249	3.77256	MAPK10;ERO1B;LMAN1;CASP12;DERL3;HSPA2
GnRH secretion	3/64	0.133453	0.648302	0	0	2.44563	4.9255	KCNN3;KCNN4;PLCB2
Apelin signaling pathway	5/137	0.136359	0.648302	0	0	1.88638	3.75855	NOTCH3;EGR1;GNG7;PLAT;PLCB2
Chagas disease	4/102	0.144162	0.648302	0	0	2.03103	3.93374	MAPK10;FOS;PLCB2;MAPK13
Propanoate metabolism	2/34	0.145298	0.648302	0	0	3.1047	5.98887	MCEE;ALDH6A1
Protein digestion and absorption	4/103	0.147806	0.648302	0	0	2.01041	3.84361	COL1A1;COL1A2;COL6A2;KCNN4
NOD-like receptor signaling pathway	6/181	0.150812	0.648302	0	0	1.70804	3.23114	MAPK10;CASP12;TXNIP;GBP2;PLCB2;MAPK13
Toll-like receptor signaling pathway	4/104	0.151485	0.648302	0	0	1.9902	3.75604	MAPK10;CD14;FOS;MAPK13
Nicotinate and nicotinamide metabolism	2/35	0.152189	0.648302	0	0	3.01046	5.66758	NT5M;NMNAT2
Signaling pathways regulating pluripotency of stem cells	5/143	0.154713	0.648302	0	0	1.80381	3.36624	APC2;MYC;ID1;SMAD9;MAPK13
Parathyroid hormone synthesis, secretion and action	4/106	0.158948	0.648302	0	0	1.95098	3.5882	EGR1;PDE4C;FOS;PLCB2
Mucin type O-glycan biosynthesis	2/36	0.159143	0.648302	0	0	2.92177	5.37006	ST6GALNAC2;GALNT18
Prolactin signaling pathway	3/70	0.161368	0.648302	0	0	2.22593	4.06025	MAPK10;FOS;MAPK13
Thyroid cancer	2/37	0.166155	0.651677	0	0	2.83814	5.09399	MYC;PPARG
Cell adhesion molecules	5/148	0.170745	0.651677	0	0	1.74029	3.07611	CLDN4;CLDN15;NEGR1;CDH15;HLA-DQA2
Retrograde endocannabinoid signaling	5/148	0.170745	0.651677	0	0	1.74029	3.07611	MAPK10;GABRR2;GNG7;PLCB2;MAPK13
Sulfur metabolism	1/10	0.181295	0.672619	0	0	5.51195	9.41238	SELENBP1
Toxoplasmosis	4/112	0.182107	0.672619	0	0	1.84203	3.13727	MAPK10;HSPA2;HLA-DQA2;MAPK13
Leukocyte transendothelial migration	4/114	0.190063	0.682878	0	0	1.80835	3.00258	CLDN4;CLDN15;NCF4;MAPK13
Gastric acid secretion	3/76	0.190848	0.682878	0	0	2.04235	3.3827	CAMK2B;PLCB2;KCNJ2
Focal adhesion	6/201	0.209296	0.71918	0	0	1.53128	2.39493	COL1A1;MAPK10;COL1A2;ITGB4;ITGA10;COL6A2
Growth hormone synthesis, secretion and action	4/119	0.210415	0.71918	0	0	1.72928	2.69538	MAPK10;FOS;PLCB2;MAPK13
Sphingolipid signaling pathway	4/119	0.210415	0.71918	0	0	1.72928	2.69538	MAPK10;S1PR3;PLCB2;MAPK13
ErbB signaling pathway	3/85	0.237256	0.789564	0	0	1.81735	2.61447	CAMK2B;MAPK10;MYC
Rap1 signaling pathway	6/210	0.237904	0.789564	0	0	1.46305	2.10077	MAGI1;ID1;LPAR2;RASGRP2;PLCB2;MAPK13
Valine, leucine and isoleucine degradation	2/48	0.245774	0.804033	0	0	2.15824	3.02875	MCEE;ALDH6A1
Thiamine metabolism	1/15	0.259245	0.828529	0	0	3.5425	4.78231	ALPL
Arginine and proline metabolism	2/50	0.260498	0.828529	0	0	2.0681	2.78193	CKB;SAT1
Morphine addiction	3/91	0.269182	0.834329	0	0	1.69292	2.22174	GABRR2;GNG7;PDE4C
PI3K-Akt signaling pathway	9/354	0.269609	0.834329	0	0	1.29821	1.70168	COL1A1;MAGI1;COL1A2;ITGB4;MYC;ITGA10;COL6A2;GNG7;LPAR2
IL-17 signaling pathway	3/94	0.285329	0.857443	0	0	1.63686	2.05281	MAPK10;FOS;MAPK13
Tuberculosis	5/180	0.285451	0.857443	0	0	1.41973	1.77989	CAMK2B;MAPK10;CD14;HLA-DQA2;MAPK13
Selenocompound metabolism	1/17	0.288311	0.857443	0	0	3.09937	3.85474	CTH
Pyrimidine metabolism	2/56	0.304626	0.880978	0	0	1.83775	2.18448	NT5M;UPB1
Spinocerebellar ataxia	4/143	0.314516	0.880978	0	0	1.42894	1.65288	MAPK10;ATP2A3;ATP2A1;PLCB2
Endometrial cancer	2/58	0.319249	0.880978	0	0	1.77194	2.02317	APC2;MYC
Pancreatic secretion	3/102	0.328671	0.880978	0	0	1.50397	1.67346	ATP2A3;ATP2A1;PLCB2
Steroid biosynthesis	1/20	0.32979	0.880978	0	0	2.60959	2.89482	MSMO1
Breast cancer	4/147	0.332446	0.880978	0	0	1.38868	1.52933	APC2;NOTCH3;MYC;FOS
Human papillomavirus infection	8/331	0.333879	0.880978	0	0	1.23079	1.35015	COL1A1;APC2;MAGI1;NOTCH3;COL1A2;ITGB4;ITGA10;COL6A2
C-type lectin receptor signaling pathway	3/104	0.339521	0.880978	0	0	1.47404	1.59228	MAPK10;EGR3;MAPK13
T cell receptor signaling pathway	3/104	0.339521	0.880978	0	0	1.47404	1.59228	MAPK10;FOS;MAPK13
Pantothenate and CoA biosynthesis	1/21	0.343073	0.880978	0	0	2.47899	2.65205	UPB1
Phagosome	4/152	0.354922	0.880978	0	0	1.34142	1.38952	NCF4;CD14;RAB7B;HLA-DQA2
Cushing syndrome	4/155	0.368412	0.880978	0	0	1.31457	1.31267	APC2;CAMK2B;RASD1;PLCB2
Renin-angiotensin system	1/23	0.368858	0.880978	0	0	2.25339	2.24741	KLK1
Salmonella infection	6/249	0.371562	0.880978	0	0	1.22577	1.21356	MAPK10;MYC;CD14;FOS;RAB7B;MAPK13
Hepatitis C	4/157	0.377397	0.880978	0	0	1.29725	1.26412	CLDN4;CLDN15;MYC;NR1H3
TNF signaling pathway	3/112	0.382728	0.880978	0	0	1.36529	1.31127	MAPK10;FOS;MAPK13
Proteoglycans in cancer	5/205	0.382835	0.880978	0	0	1.24066	1.19123	COL1A1;CAMK2B;COL1A2;MYC;MAPK13
Long-term potentiation	2/67	0.3839	0.880978	0	0	1.52589	1.46085	CAMK2B;PLCB2
Serotonergic synapse	3/113	0.388091	0.880978	0	0	1.35281	1.28046	DUSP1;GNG7;PLCB2
Fc epsilon RI signaling pathway	2/68	0.390931	0.880978	0	0	1.50269	1.41137	MAPK10;MAPK13
Mitophagy	2/68	0.390931	0.880978	0	0	1.50269	1.41137	MAPK10;RAB7B
Adipocytokine signaling pathway	2/69	0.397926	0.880978	0	0	1.48019	1.36398	MAPK10;LEPR
Amphetamine addiction	2/69	0.397926	0.880978	0	0	1.48019	1.36398	CAMK2B;FOS
Renin secretion	2/69	0.397926	0.880978	0	0	1.48019	1.36398	PLCB2;KCNJ2
Hippo signaling pathway	4/163	0.404264	0.880978	0	0	1.24791	1.13022	APC2;WWTR1;MYC;ID1
Epithelial cell signaling in Helicobacter pylori infection	2/70	0.404883	0.880978	0	0	1.45835	1.31857	MAPK10;MAPK13
RIG-I-like receptor signaling pathway	2/70	0.404883	0.880978	0	0	1.45835	1.31857	MAPK10;MAPK13
Folate biosynthesis	1/26	0.405653	0.880978	0	0	1.98268	1.78889	ALPL
Neurotrophin signaling pathway	3/119	0.420007	0.880978	0	0	1.28244	1.1125	CAMK2B;MAPK10;MAPK13
Inositol phosphate metabolism	2/73	0.425519	0.880978	0	0	1.39651	1.19324	ALDH6A1;PLCB2
PPAR signaling pathway	2/74	0.432315	0.880978	0	0	1.37704	1.15479	NR1H3;PPARG
Regulation of actin cytoskeleton	5/218	0.433653	0.880978	0	0	1.16416	0.972672	APC2;ITGB4;ITGA10;LPAR2;MYH11
Chronic myeloid leukemia	2/76	0.445776	0.880978	0	0	1.33969	1.08239	MYC;RUNX1
Metabolism of xenobiotics by cytochrome P450	2/76	0.445776	0.880978	0	0	1.33969	1.08239	GSTM2;AKR1C1
Alzheimer disease	8/369	0.447657	0.880978	0	0	1.09907	0.88335	APC2;MAPK10;CASP12;LRP1;ATP2A3;ATP2A1;PLCB2;DKK2
Glyoxylate and dicarboxylate metabolism	1/30	0.451407	0.880978	0	0	1.70886	1.3592	MCEE
Prion disease	6/273	0.455959	0.880978	0	0	1.1142	0.875041	MAPK10;EGR1;CASP12;NCF4;HSPA2;MAPK13
Antigen processing and presentation	2/78	0.459058	0.880978	0	0	1.3043	1.0155	HSPA2;HLA-DQA2
Synaptic vesicle cycle	2/78	0.459058	0.880978	0	0	1.3043	1.0155	DNM3;CPLX1
Asthma	1/31	0.462285	0.880978	0	0	1.65181	1.2745	HLA-DQA2
Oocyte meiosis	3/129	0.47186	0.880978	0	0	1.18006	0.886309	CAMK2B;PTTG1;MAPK13
Purine metabolism	3/129	0.47186	0.880978	0	0	1.18006	0.886309	PDE4C;NT5M;FHIT
FoxO signaling pathway	3/131	0.481983	0.880978	0	0	1.1615	0.847715	MAPK10;FOXO6;MAPK13
Complement and coagulation cascades	2/85	0.504038	0.880978	0	0	1.19387	0.817926	PLAT;F3
Estrogen signaling pathway	3/137	0.511784	0.880978	0	0	1.10915	0.742967	HSPA2;FOS;PLCB2
Yersinia infection	3/137	0.511784	0.880978	0	0	1.10915	0.742967	MAPK10;FOS;MAPK13
Measles	3/139	0.521515	0.880978	0	0	1.09273	0.711383	MAPK10;HSPA2;FOS
African trypanosomiasis	1/37	0.523183	0.880978	0	0	1.37609	0.891465	PLCB2
GABAergic synapse	2/89	0.528633	0.880978	0	0	1.13875	0.725906	GABRR2;GNG7
PD-L1 expression and PD-1 checkpoint pathway in cancer	2/89	0.528633	0.880978	0	0	1.13875	0.725906	FOS;MAPK13
Allograft rejection	1/38	0.532641	0.880978	0	0	1.33883	0.843339	HLA-DQA2
Primary immunodeficiency	1/38	0.532641	0.880978	0	0	1.33883	0.843339	AIRE
Apoptosis	3/142	0.535912	0.880978	0	0	1.06898	0.666812	MAPK10;CASP12;FOS
Shigellosis	5/246	0.539074	0.880978	0	0	1.02742	0.634847	MAPK10;FOXO6;CD14;PLCB2;MAPK13
Small cell lung cancer	2/92	0.54653	0.880978	0	0	1.10062	0.664958	MYC;FHIT
Glycine, serine and threonine metabolism	1/40	0.551	0.880978	0	0	1.27004	0.75697	CTH
Nicotine addiction	1/40	0.551	0.880978	0	0	1.27004	0.75697	GABRR2
Rheumatoid arthritis	2/93	0.552389	0.880978	0	0	1.08847	0.64601	FOS;HLA-DQA2
Salivary secretion	2/93	0.552389	0.880978	0	0	1.08847	0.64601	KCNN4;PLCB2
Bladder cancer	1/41	0.559908	0.880978	0	0	1.23823	0.71815	MYC
Ferroptosis	1/41	0.559908	0.880978	0	0	1.23823	0.71815	SAT1
Phospholipase D signaling pathway	3/148	0.563952	0.880978	0	0	1.02443	0.586777	DNM3;LPAR2;PLCB2
Graft-versus-host disease	1/42	0.56864	0.880978	0	0	1.20797	0.681906	HLA-DQA2
Epstein-Barr virus infection	4/202	0.569387	0.880978	0	0	1.0001	0.563253	MAPK10;MYC;HLA-DQA2;MAPK13
Type I diabetes mellitus	1/43	0.577199	0.880978	0	0	1.17914	0.64802	HLA-DQA2
Aldosterone synthesis and secretion	2/98	0.580879	0.880978	0	0	1.03151	0.560332	CAMK2B;PLCB2
Choline metabolism in cancer	2/98	0.580879	0.880978	0	0	1.03151	0.560332	MAPK10;FOS
Hematopoietic cell lineage	2/99	0.586415	0.880978	0	0	1.02083	0.544845	CD14;HLA-DQA2
Progesterone-mediated oocyte maturation	2/100	0.591896	0.880978	0	0	1.01036	0.529857	MAPK10;MAPK13
Melanogenesis	2/101	0.597323	0.880978	0	0	1.0001	0.515349	CAMK2B;PLCB2
Pathways of neurodegeneration	9/475	0.600251	0.880978	0	0	0.955085	0.487483	APC2;CAMK2B;MAPK10;CASP12;ATP2A3;ATP2A1;PLCB2;DKK2;MAPK13
Type II diabetes mellitus	1/46	0.601872	0.880978	0	0	1.10037	0.558666	MAPK10
Longevity regulating pathway	2/102	0.602696	0.880978	0	0	0.990051	0.501304	PPARG;HSPA2
Human immunodeficiency virus 1 infection	4/212	0.607546	0.880978	0	0	0.951531	0.474174	MAPK10;GNG7;FOS;MAPK13
Carbohydrate digestion and absorption	1/47	0.609773	0.880978	0	0	1.07639	0.532455	PLCB2
Other types of O-glycan biosynthesis	1/47	0.609773	0.880978	0	0	1.07639	0.532455	GALNT18
Necroptosis	3/159	0.61259	0.880978	0	0	0.951654	0.466366	CAMK2B;MAPK10;IL33
Intestinal immune network for IgA production	1/48	0.617518	0.880978	0	0	1.05343	0.507804	HLA-DQA2
JAK-STAT signaling pathway	3/162	0.625207	0.880978	0	0	0.933554	0.438464	MYC;LEPR;PIM1
Glucagon signaling pathway	2/107	0.628749	0.880978	0	0	0.942664	0.437418	CAMK2B;PLCB2
Cholesterol metabolism	1/50	0.63255	0.880978	0	0	1.01033	0.462728	LRP1
Cysteine and methionine metabolism	1/50	0.63255	0.880978	0	0	1.01033	0.462728	CTH
Malaria	1/50	0.63255	0.880978	0	0	1.01033	0.462728	LRP1
N-Glycan biosynthesis	1/50	0.63255	0.880978	0	0	1.01033	0.462728	MGAT3
Vibrio cholerae infection	1/50	0.63255	0.880978	0	0	1.01033	0.462728	KDELR3
Drug metabolism	2/108	0.633797	0.880978	0	0	0.933723	0.425802	GSTM2;UPB1
Insulin resistance	2/108	0.633797	0.880978	0	0	0.933723	0.425802	MAPK10;NR1H3
HIF-1 signaling pathway	2/109	0.638792	0.880978	0	0	0.924949	0.41454	CAMK2B;EGLN3
cGMP-PKG signaling pathway	3/167	0.645604	0.880978	0	0	0.904859	0.395939	ATP2A3;ATP2A1;PLCB2
Hepatocellular carcinoma	3/168	0.649588	0.880978	0	0	0.899329	0.387986	APC2;GSTM2;MYC
Human cytomegalovirus infection	4/225	0.653949	0.880978	0	0	0.894958	0.380112	MYC;GNG7;PLCB2;MAPK13
Autoimmune thyroid disease	1/53	0.654001	0.880978	0	0	0.951899	0.40422	HLA-DQA2
Glycosaminoglycan biosynthesis	1/53	0.654001	0.880978	0	0	0.951899	0.40422	CHPF
Glutamatergic synapse	2/114	0.662965	0.887831	0	0	0.88343	0.363119	GNG7;PLCB2
Neuroactive ligand-receptor interaction	6/341	0.670924	0.890073	0	0	0.884914	0.353168	GABRR2;GIPR;NMU;LEPR;LPAR2;S1PR3
Glutathione metabolism	1/57	0.680672	0.890073	0	0	0.883725	0.339947	GSTM2
AMPK signaling pathway	2/120	0.690238	0.890073	0	0	0.838252	0.310755	LEPR;PPARG
Notch signaling pathway	1/59	0.693227	0.890073	0	0	0.853165	0.312597	NOTCH3
VEGF signaling pathway	1/59	0.693227	0.890073	0	0	0.853165	0.312597	MAPK13
Long-term depression	1/60	0.699319	0.890073	0	0	0.838661	0.299945	PLCB2
Mineral absorption	1/60	0.699319	0.890073	0	0	0.838661	0.299945	SLC26A9
Viral myocarditis	1/60	0.699319	0.890073	0	0	0.838661	0.299945	HLA-DQA2
Calcium signaling pathway	4/240	0.702753	0.890073	0	0	0.837426	0.295402	CAMK2B;ATP2A3;ATP2A1;PLCB2
Steroid hormone biosynthesis	1/61	0.705291	0.890073	0	0	0.824641	0.287919	AKR1C1
Cell cycle	2/124	0.707394	0.890073	0	0	0.810602	0.280604	PTTG1;MYC
Basal cell carcinoma	1/63	0.716881	0.891528	0	0	0.797958	0.265597	APC2
Cytosolic DNA-sensing pathway	1/63	0.716881	0.891528	0	0	0.797958	0.265597	IL33
Neutrophil extracellular trap formation	3/189	0.725892	0.891528	0	0	0.79693	0.2553	NCF4;PLCB2;MAPK13
Cortisol synthesis and secretion	1/65	0.728016	0.891528	0	0	0.772943	0.245357	PLCB2
Inflammatory bowel disease	1/65	0.728016	0.891528	0	0	0.772943	0.245357	HLA-DQA2
Chemokine signaling pathway	3/192	0.735659	0.896096	0	0	0.784159	0.240727	GNG7;RASGRP2;PLCB2
Vascular smooth muscle contraction	2/133	0.743105	0.896602	0	0	0.754563	0.224043	MYH11;PLCB2
Retinol metabolism	1/68	0.743906	0.896602	0	0	0.73822	0.218396	RDH8
Renal cell carcinoma	1/69	0.748994	0.898008	0	0	0.727327	0.210215	EGLN3
Central carbon metabolism in cancer	1/70	0.753981	0.899085	0	0	0.716749	0.202402	MYC
Autophagy	2/137	0.757744	0.899085	0	0	0.732055	0.203079	MAPK10;RAB7B
Non-small cell lung cancer	1/72	0.76366	0.901434	0	0	0.696488	0.187795	FHIT
Glioma	1/75	0.777472	0.908373	0	0	0.668149	0.168178	CAMK2B
Thyroid hormone synthesis	1/75	0.777472	0.908373	0	0	0.668149	0.168178	PLCB2
Pancreatic cancer	1/76	0.781895	0.908903	0	0	0.659207	0.162188	MAPK10
Bacterial invasion of epithelial cells	1/77	0.78623	0.909326	0	0	0.6505	0.156449	DNM3
RNA degradation	1/79	0.794643	0.91303	0	0	0.633755	0.145676	PAN2
Gastric cancer	2/149	0.797406	0.91303	0	0	0.671881	0.152108	APC2;MYC
B cell receptor signaling pathway	1/81	0.802727	0.914549	0	0	0.617848	0.135766	FOS
Cellular senescence	2/156	0.817796	0.9268	0	0	0.64111	0.128954	MYC;MAPK13
Taste transduction	1/86	0.821574	0.9268	0	0	0.581355	0.114256	PLCB2
Gap junction	1/88	0.828599	0.930143	0	0	0.567932	0.106782	PLCB2
Coronavirus disease	3/232	0.841036	0.930822	0	0	0.645855	0.111811	MAPK10;FOS;MAPK13
Ras signaling pathway	3/232	0.841036	0.930822	0	0	0.645855	0.111811	MAPK10;GNG7;RASGRP2
Staphylococcus aureus infection	1/95	0.851086	0.930822	0	0	0.525451	0.0847248	HLA-DQA2
Chemical carcinogenesis	3/239	0.855188	0.930822	0	0	0.626472	0.0980012	GSTM2;MYC;FOS
Phosphatidylinositol signaling system	1/97	0.856952	0.930822	0	0	0.514451	0.0794174	PLCB2
Prostate cancer	1/97	0.856952	0.930822	0	0	0.514451	0.0794174	PLAT
Influenza A	2/172	0.857657	0.930822	0	0	0.580293	0.0891046	IL33;HLA-DQA2
MicroRNAs in cancer	4/310	0.865308	0.934695	0	0	0.643524	0.0930988	APC2;NOTCH3;MYC;PIM1
Parkinson disease	3/249	0.873495	0.935551	0	0	0.600695	0.0812455	CAMK2B;MAPK10;DUSP1
NF-kappa B signaling pathway	1/104	0.875727	0.935551	0	0	0.479317	0.0636056	CD14
Axon guidance	2/182	0.878355	0.935551	0	0	0.547772	0.0710483	CAMK2B;UNC5A
Systemic lupus erythematosus	1/135	0.933395	0.984717	0	0	0.367844	0.0253545	HLA-DQA2
Insulin signaling pathway	1/137	0.936024	0.984717	0	0	0.362398	0.0239598	MAPK10
Ubiquitin mediated proteolysis	1/140	0.939774	0.984717	0	0	0.354521	0.0220213	AIRE
Huntington disease	3/306	0.943637	0.984717	0	0	0.486257	0.0282098	MAPK10;PPARG;PLCB2
Thermogenesis	2/232	0.946016	0.984717	0	0	0.427588	0.0237293	PPARG;MAPK13
Spliceosome	1/150	0.950763	0.98518	0	0	0.330558	0.0166901	HSPA2
Endocytosis	2/252	0.961393	0.991707	0	0	0.392975	0.0154722	DNM3;HSPA2
Alcoholism	1/186	0.976178	0.991762	0	0	0.265741	0.00640707	GNG7
RNA transport	1/186	0.976178	0.991762	0	0	0.265741	0.00640707	EEF1A2
Amyotrophic lateral sclerosis	3/364	0.976536	0.991762	0	0	0.406906	0.00966153	CASP12;ANG;MAPK13
Cytokine-cytokine receptor interaction	2/295	0.981514	0.991762	0	0	0.334558	0.00624268	IL33;LEPR
Viral carcinogenesis	1/203	0.9831	0.991762	0	0	0.243163	0.00414455	EGR3
Herpes simplex virus 1 infection	3/498	0.997318	0.998618	0	0	0.294687	0.000791534	ZNF519;HLA-DQA2;ZFP37
Olfactory transduction	2/440	0.998618	0.998618	0	0	0.222122	0.000307111	CAMK2B;GNG7
