# Supplementary material for: Different PfEMP1-expressing Plasmodium falciparum variants induce divergent endothelial transcriptional responses during co-culture
Source: PLoS One. 2023 Nov 30;18(11):e0295053. doi: 10.1371/journal.pone.0295053 (PMC10688957; doi:10.1371/journal.pone.0295053)
Supplement: S6 File — (ZIP) [file pone.0295053.s015.zip › Suppl File 6 R5 cluster 5 WikiPathway_2021_Human_table.xlsx]

## Sheet: WikiPathway_2021_Human_table
Term	Overlap	P-value	Adjusted P-value	Old P-value	Old Adjusted P-value	Odds Ratio	Combined Score	Genes
Mammary gland development pathway - Embryonic development (Stage 1 of 4) WP2813	3/15	0.00293626	0.504258	0	0	12.4631	72.6676	CLDN4;MYC;ALPL
NOTCH1 regulation of endothelial cell calcification WP3413	3/17	0.00426141	0.504258	0	0	10.6816	58.3017	ALPL;PLAT;SAT1
let-7 inhibition of ES cell reprogramming WP3299	2/6	0.00556452	0.504258	0	0	24.8731	129.125	EGR1;MYC
Hypertrophy Model WP516	3/20	0.0068374	0.504258	0	0	8.79524	43.8473	NR4A3;CYR61;ATF3
Blood Clotting Cascade WP272	3/23	0.0101673	0.599869	0	0	7.47481	34.2988	KLK1;PLAT;F3
Macrophage markers WP4146	2/9	0.0128397	0.631287	0	0	14.211	61.892	CD14;F3
Nanoparticle-mediated activation of receptor signaling WP2643	3/28	0.0174903	0.653725	0	0	5.97832	24.189	COL1A1;MAPK10;MAPK13
Alzheimer's disease WP2059	5/83	0.0244985	0.653725	0	0	3.20119	11.8737	CASP12;LRP1;ATP2A3;ATP2A1;PLCB2
MAPK Signaling Pathway WP382	10/246	0.0252437	0.653725	0	0	2.12611	7.82233	ELK4;CACNG6;MAPK10;DUSP1;MYC;CD14;FOS;HSPA2;RASGRP2;MAPK13
Type I collagen synthesis in the context of Osteogenesis imperfecta WP4786	3/33	0.0270995	0.653725	0	0	4.98066	17.9714	COL1A1;COL1A2;LOX
TGF-beta receptor signaling in skeletal dysplasias WP4816	4/58	0.0277779	0.653725	0	0	3.69426	13.2384	ADAMTSL2;SMAD9;FOS;SMAD6
Host-pathogen interaction of human coronaviruses - MAPK signaling WP4877	3/36	0.0339664	0.653725	0	0	4.52718	15.3127	MAPK10;FOS;MAPK13
Biomarkers for pyrimidine metabolism disorders WP4584	2/15	0.0346365	0.653725	0	0	7.64975	25.7249	CKB;UPB1
Role of Osx and miRNAs in tooth development WP3971	2/15	0.0346365	0.653725	0	0	7.64975	25.7249	NOTCH3;ALPL
LncRNA involvement in canonical Wnt signaling and colorectal cancer WP4258	5/94	0.0389537	0.653725	0	0	2.80396	9.09992	APC2;MYC;NOTUM;DKK2;ATF3
ID signaling pathway WP53	2/16	0.0390758	0.653725	0	0	7.10297	23.0296	ELK4;ID1
MAPK pathway in congenital thyroid cancer WP4928	2/16	0.0390758	0.653725	0	0	7.10297	23.0296	MYC;FOS
Serotonin and anxiety WP3947	2/17	0.0437178	0.653725	0	0	6.6291	20.7491	CAMK2B;FOS
IL-18 signaling pathway WP4754	10/272	0.0451585	0.653725	0	0	1.91255	5.92427	EPS8;COL1A1;SLC4A7;CLDN4;COL1A2;CLDN15;RGS16;NR1H3;FOS;ATF3
Vitamin A and carotenoid metabolism WP716	3/43	0.0531161	0.653725	0	0	3.73359	10.9591	CRABP2;RDH8;CRABP1
Serotonin Receptor 4/6/7 and NR3C Signaling WP734	2/19	0.0535708	0.653725	0	0	5.84861	17.1174	ELK4;EGR1
Chromosomal and microsatellite instability in colorectal cancer WP4216	4/73	0.0567931	0.653725	0	0	2.88894	8.28646	APC2;MAPK10;MYC;FOS
Regulation of toll-like receptor signaling pathway WP1449	6/139	0.0584808	0.653725	0	0	2.25228	6.39436	MAPK10;CD14;FOS;SMAD6;TMED7;MAPK13
Imatinib and Chronic Myeloid Leukemia WP3640	2/20	0.0587634	0.653725	0	0	5.52341	15.6546	MYC;PIM1
Galanin receptor pathway WP4970	2/21	0.0641216	0.653725	0	0	5.23243	14.3734	PPARG;FOS
FGF23 signaling in hypophosphatemic rickets and related disorders WP4790	2/22	0.0696366	0.653725	0	0	4.97056	13.2439	ALPL;PHEX
miRNA targets in ECM and membrane receptors WP2911	2/22	0.0696366	0.653725	0	0	4.97056	13.2439	COL1A2;COL6A2
Regulation of apoptosis by parathyroid hormone-related protein WP3872	2/22	0.0696366	0.653725	0	0	4.97056	13.2439	ITGB4;MYC
Vitamin D Receptor Pathway WP2877	7/182	0.0706829	0.653725	0	0	1.99784	5.29338	SATB1;MYC;ID1;HILPDA;G0S2;CD14;HLA-DQA2
Structural Pathway of Interleukin 1 (IL-1) WP2637	3/49	0.0728236	0.653725	0	0	3.2456	8.50255	MAPK10;MYC;FOS
Vitamin B12 metabolism WP1533	3/50	0.0763844	0.653725	0	0	3.17638	8.16959	MCEE;CTH;PLAT
Wnt signaling WP428	5/115	0.078527	0.653725	0	0	2.26622	5.76597	CAMK2B;MYC;NOTUM;PLCB2;DKK2
Photodynamic therapy-induced NFE2L2 (NRF2) survival signaling WP3612	2/24	0.0811048	0.653725	0	0	4.51823	11.3498	FOS;MAPK13
Hepatitis B infection WP4666	6/152	0.0820937	0.653725	0	0	2.05037	5.1257	MAPK10;EGR3;CASP12;MYC;FOS;MAPK13
Netrin-UNC5B signaling pathway WP4747	3/52	0.0837305	0.653725	0	0	3.04642	7.5556	COL1A1;ITGB4;ALPL
Osteoblast differentiation WP4787	5/118	0.0854657	0.653725	0	0	2.20571	5.42526	MAPK10;NOTCH3;SMAD9;PPARG;MAPK13
Signal Transduction of S1P Receptor WP26	2/25	0.0870421	0.653725	0	0	4.32156	10.5505	S1PR3;PLCB2
Differentiation of white and brown adipocyte WP2895	2/25	0.0870421	0.653725	0	0	4.32156	10.5505	SMAD9;PPARG
Myometrial relaxation and contraction pathways WP289	6/156	0.0902869	0.653725	0	0	1.99528	4.79818	CAMK2B;RGS16;GNG7;ATP2A3;FOS;ATF3
TGF-beta Receptor Signaling WP560	3/54	0.0913662	0.653725	0	0	2.92666	7.00314	SMAD9;FOS;SMAD6
PPAR-alpha pathway WP2878	2/26	0.0931049	0.653725	0	0	4.14129	9.83153	MYC;NR1H3
miR-517 relationship with ARCN1 and USP1 WP3596	1/5	0.0951653	0.653725	0	0	12.4051	29.1784	ID1
Hematopoietic Stem Cell Differentiation WP2849	3/55	0.0952888	0.653725	0	0	2.87023	6.74746	PIM1;FOS;RUNX1
Focal Adhesion WP306	7/198	0.0994212	0.666574	0	0	1.82897	4.22199	COL1A1;MAPK10;COL1A2;ITGB4;ITGA10;COL6A2;TESK2
Complement and Coagulation Cascades WP558	3/58	0.107457	0.674945	0	0	2.71325	6.05236	LMAN1;PLAT;F3
Cannabinoid receptor signaling WP3869	2/29	0.111974	0.674945	0	0	3.68058	8.05859	MAPK10;MAPK13
Metastatic brain tumor WP2249	1/6	0.113085	0.674945	0	0	9.92354	21.6295	MYC
Inflammatory Response Pathway WP453	2/30	0.118468	0.674945	0	0	3.54895	7.57031	COL1A1;COL1A2
TGF-beta Signaling Pathway WP366	5/132	0.121857	0.674945	0	0	1.96115	4.12804	COL1A2;ITGB4;MYC;FOS;ATF3
Endometrial cancer WP4155	3/63	0.128978	0.674945	0	0	2.48651	5.09267	APC2;MYC;FOS
EV release from cardiac cells and their functional effects WP3297	1/7	0.130652	0.674945	0	0	8.2692	16.8296	RGS16
Hfe effect on hepcidin production WP3924	1/7	0.130652	0.674945	0	0	8.2692	16.8296	ID1
White fat cell differentiation WP4149	2/32	0.131724	0.674945	0	0	3.31201	6.7136	NR1H3;PPARG
Endochondral Ossification with Skeletal Dysplasias WP4808	3/64	0.133453	0.674945	0	0	2.44563	4.9255	ADAMTS1;ALPL;PLAT
Endochondral Ossification WP474	3/64	0.133453	0.674945	0	0	2.44563	4.9255	ADAMTS1;ALPL;PLAT
Oncostatin M Signaling Pathway WP2374	3/65	0.137982	0.674945	0	0	2.40606	4.76552	EGR1;FOS;CYR61
MAPK Cascade WP422	2/33	0.138474	0.674945	0	0	3.20501	6.33654	MAPK10;MAP2
Nuclear Receptors in Lipid Metabolism and Toxicity WP299	2/33	0.138474	0.674945	0	0	3.20501	6.33654	NR1H3;PPARG
Oxidative Stress WP408	2/33	0.138474	0.674945	0	0	3.20501	6.33654	MAPK10;FOS
Thyroid stimulating hormone (TSH) signaling pathway WP2032	3/66	0.142562	0.674945	0	0	2.36775	4.61231	EGR1;MYC;FOS
Toll-like Receptor Signaling Pathway WP75	4/103	0.147806	0.674945	0	0	2.01041	3.84361	MAPK10;CD14;FOS;MAPK13
Dual hijack model of Vif in HIV infection WP3300	1/8	0.147871	0.674945	0	0	7.08752	13.5472	RUNX1
HIF1A and PPARG regulation of glycolysis WP2456	1/8	0.147871	0.674945	0	0	7.08752	13.5472	PPARG
Peroxiredoxin 2 induced ovarian failure WP4873	1/8	0.147871	0.674945	0	0	7.08752	13.5472	MAPK10
Benzo(a)pyrene metabolism WP696	1/9	0.16475	0.674945	0	0	6.20127	11.1829	AKR1C1
Eicosanoid metabolism via cytochrome P450 monooxygenases (CYP) pathway WP4720	1/9	0.16475	0.674945	0	0	6.20127	11.1829	PPARG
Neovascularisation processes WP4331	2/37	0.166155	0.674945	0	0	2.83814	5.09399	NOTCH3;SMAD9
Non-genomic actions of 1,25 dihydroxyvitamin D3 WP4341	3/71	0.166182	0.674945	0	0	2.19308	3.93587	CAMK2B;PLCB2;MAPK13
Non-small cell lung cancer WP4255	3/72	0.171038	0.674945	0	0	2.16119	3.81638	CRABP2;CRABP1;FHIT
Primary focal segmental glomerulosclerosis (FSGS) WP2572	3/72	0.171038	0.674945	0	0	2.16119	3.81638	CAMK2B;ITGB4;KRT8
Nuclear receptors WP170	2/38	0.17322	0.674945	0	0	2.75917	4.83735	NR1H3;PPARG
16p11.2 proximal deletion syndrome WP4949	3/74	0.180869	0.674945	0	0	2.1001	3.59113	PRRT2;FAM57B;PPARG
Arrhythmogenic Right Ventricular Cardiomyopathy WP2118	3/74	0.180869	0.674945	0	0	2.1001	3.59113	CACNG6;ITGB4;ITGA10
Trans-sulfuration pathway WP2333	1/10	0.181295	0.674945	0	0	5.51195	9.41238	CTH
Leptin and adiponectin WP3934	1/10	0.181295	0.674945	0	0	5.51195	9.41238	LEPR
Liver X receptor pathway WP2874	1/10	0.181295	0.674945	0	0	5.51195	9.41238	NR1H3
Mammary gland development pathway - Involution (Stage 4 of 4) WP2815	1/10	0.181295	0.674945	0	0	5.51195	9.41238	MYC
IL-5 signaling pathway WP127	2/40	0.187487	0.674945	0	0	2.61368	4.37542	MYC;FOS
Oxidative Damage WP3941	2/40	0.187487	0.674945	0	0	2.61368	4.37542	MAPK10;MAPK13
Gastrin signaling pathway WP4659	4/114	0.190063	0.674945	0	0	1.80835	3.00258	EGR1;MYC;PPARG;FOS
Fibrin Complement Receptor 3 Signaling Pathway WP4136	2/41	0.194681	0.674945	0	0	2.54653	4.16713	PLAT;CD14
Methionine metabolism leading to sulfur amino acids and related disorders WP4292	1/11	0.197513	0.674945	0	0	4.96051	8.04569	CTH
NAD metabolism, sirtuins and aging WP3630	1/11	0.197513	0.674945	0	0	4.96051	8.04569	PPARG
IL-2 signaling pathway WP49	2/42	0.201909	0.674945	0	0	2.48274	3.97224	MYC;FOS
Spinal Cord Injury WP2431	4/118	0.206295	0.674945	0	0	1.74454	2.75366	EGR1;ZFP36;MYC;FOS
Circadian rhythm related genes WP3594	6/201	0.209296	0.674945	0	0	1.53128	2.39493	MAPK10;EGR1;CLDN4;EGR3;NR1H3;PPARG
Epithelial to mesenchymal transition in colorectal cancer WP4239	5/160	0.211618	0.674945	0	0	1.60457	2.49185	NOTCH3;CLDN4;CLDN15;ID1;MAPK13
Bone morphogenic protein (BMP) signaling and regulation WP1425	1/12	0.213411	0.674945	0	0	4.50932	6.9648	SMAD6
Iron metabolism in placenta WP2007	1/12	0.213411	0.674945	0	0	4.50932	6.9648	TFR2
Hippo-Merlin Signaling Dysregulation WP4541	4/120	0.214558	0.674945	0	0	1.71429	2.63858	ITGB4;MYC;ITGA10;CDH15
Renin-angiotensin-aldosterone system (RAAS) WP4756	2/44	0.216451	0.674945	0	0	2.36427	3.61826	CAMK2B;PLCB2
EGF/EGFR signaling pathway WP437	5/162	0.218719	0.674945	0	0	1.58397	2.40758	EPS8;ELK4;ERRFI1;REPS2;FOS
Prostaglandin Synthesis and Regulation WP98	2/45	0.223758	0.674945	0	0	2.30917	3.45727	AKR1C1;PPARG
Serotonin and anxiety-related events WP3944	1/13	0.228995	0.674945	0	0	4.13333	6.09276	FOS
BMP2-WNT4-FOXO1 pathway in primary endometrial stromal cell differentiation WP3876	1/13	0.228995	0.674945	0	0	4.13333	6.09276	SMAD9
Transcriptional cascade regulating adipogenesis WP4211	1/13	0.228995	0.674945	0	0	4.13333	6.09276	PPARG
Genes targeted by miRNAs in adipocytes WP1992	1/13	0.228995	0.674945	0	0	4.13333	6.09276	KCNJ2
Mammary gland development pathway - Puberty (Stage 2 of 4) WP2814	1/13	0.228995	0.674945	0	0	4.13333	6.09276	MYC
Neuroinflammation WP4919	1/13	0.228995	0.674945	0	0	4.13333	6.09276	FOS
Translation inhibitors in chronically activated PDGFRA cells WP4566	2/46	0.231083	0.674945	0	0	2.25658	3.30584	MAPK10;PIM1
Cholesterol metabolism (includes both Bloch and Kandutsch-Russell pathways) WP4718	2/46	0.231083	0.674945	0	0	2.25658	3.30584	NR1H3;MSMO1
Mechanoregulation and pathology of YAP/TAZ via Hippo and non-Hippo mechanisms WP4534	2/47	0.238423	0.675013	0	0	2.20632	3.16322	MAPK10;ITGB4
ncRNAs involved in Wnt signaling in hepatocellular carcinoma WP4336	3/86	0.242534	0.675013	0	0	1.79536	2.54334	MYC;NOTUM;DKK2
Osteoblast Signaling WP322	1/14	0.244271	0.675013	0	0	3.81519	5.37742	COL1A1
Exercise-induced Circadian Regulation WP410	2/48	0.245774	0.675013	0	0	2.15824	3.02875	G0S2;PIGF
Focal Adhesion-PI3K-Akt-mTOR-signaling pathway WP3932	8/303	0.253462	0.675013	0	0	1.34957	1.85234	COL1A1;COL1A2;ITGB4;ITGA10;COL6A2;GNG7;LPAR2;HIF3A
Cholesterol Biosynthesis Pathway WP197	1/15	0.259245	0.675013	0	0	3.5425	4.78231	MSMO1
Cysteine and methionine catabolism WP4504	1/15	0.259245	0.675013	0	0	3.5425	4.78231	CTH
GPCRs, Class C Metabotropic glutamate, pheromone WP501	1/15	0.259245	0.675013	0	0	3.5425	4.78231	GPRC5C
GPR40 Pathway WP3958	1/15	0.259245	0.675013	0	0	3.5425	4.78231	PLCB2
miRNAs involved in DNA damage response WP1545	1/15	0.259245	0.675013	0	0	3.5425	4.78231	MYC
Regulation of sister chromatid separation at the metaphase-anaphase transition WP4240	1/15	0.259245	0.675013	0	0	3.5425	4.78231	PTTG1
Photodynamic therapy-induced AP-1 survival signaling. WP3611	2/50	0.260498	0.675013	0	0	2.0681	2.78193	FOS;MAPK13
Synaptic Vesicle Pathway WP2267	2/51	0.267865	0.675013	0	0	2.0258	2.66853	DNM3;CPLX1
ErbB signaling pathway WP673	3/91	0.269182	0.675013	0	0	1.69292	2.22174	CAMK2B;MAPK10;MYC
SREBF and miR33 in cholesterol and lipid homeostasis WP2011	1/16	0.273923	0.675013	0	0	3.30616	4.28118	NR1H3
Tryptophan catabolism leading to NAD+ production WP4210	1/16	0.273923	0.675013	0	0	3.30616	4.28118	NMNAT2
Deregulation of Rab and Rab Effector Genes in Bladder Cancer WP2291	1/16	0.273923	0.675013	0	0	3.30616	4.28118	MYRIP
NAD+ metabolism WP3644	1/16	0.273923	0.675013	0	0	3.30616	4.28118	NMNAT2
Wnt Signaling Pathway WP363	2/52	0.27523	0.675013	0	0	1.98518	2.56117	MYC;PPARG
Corticotropin-releasing hormone signaling pathway WP2355	3/93	0.279936	0.675013	0	0	1.65513	2.1073	CASP12;FOS;TBX19
Canonical and non-canonical TGF-B signaling WP3874	1/17	0.288311	0.675013	0	0	3.09937	3.85474	LOX
Leptin Insulin Overlap WP3935	1/17	0.288311	0.675013	0	0	3.09937	3.85474	LEPR
miR-509-3p alteration of YAP1/ECM axis WP3967	1/17	0.288311	0.675013	0	0	3.09937	3.85474	COL1A1
Pyrimidine metabolism and related diseases WP4225	1/17	0.288311	0.675013	0	0	3.09937	3.85474	UPB1
Regulation of Wnt/B-catenin Signaling by Small Molecule Compounds WP3664	1/17	0.288311	0.675013	0	0	3.09937	3.85474	LRP1
Ectoderm Differentiation WP2858	4/138	0.292236	0.678816	0	0	1.48264	1.82393	PAN2;MYC;PIM1;STC1
TGF-B Signaling in Thyroid Cells for Epithelial-Mesenchymal Transition WP3859	1/18	0.302414	0.682129	0	0	2.9169	3.48849	ID1
Small Ligand GPCRs WP247	1/19	0.316239	0.682129	0	0	2.75471	3.17138	S1PR3
Apoptosis Modulation by HSP70 WP384	1/19	0.316239	0.682129	0	0	2.75471	3.17138	MAPK10
TP53 network WP1742	1/19	0.316239	0.682129	0	0	2.75471	3.17138	MYC
LTF danger signal response pathway WP4478	1/19	0.316239	0.682129	0	0	2.75471	3.17138	CD14
Nucleotide metabolism WP404	1/19	0.316239	0.682129	0	0	2.75471	3.17138	SAT1
Brain-derived neurotrophic factor (BDNF) signaling pathway WP2380	4/144	0.318992	0.682129	0	0	1.41866	1.62095	MAPK10;EGR1;ALPL;FOS
Pre-implantation embryo WP3527	2/58	0.319249	0.682129	0	0	1.77194	2.02317	EGR1;ZFP36
Integrin-mediated Cell Adhesion WP185	3/101	0.323245	0.682129	0	0	1.5194	1.71592	MAPK10;ITGB4;ITGA10
Neural Crest Differentiation WP2064	3/101	0.323245	0.682129	0	0	1.5194	1.71592	NOTCH3;MYC;ID1
Wnt signaling pathway and pluripotency WP399	3/102	0.328671	0.682129	0	0	1.50397	1.67346	MAPK10;MYC;PPM1J
Serotonin Receptor 2 and ELK-SRF/GATA4 signaling WP732	1/20	0.32979	0.682129	0	0	2.60959	2.89482	ELK4
BMP Signaling Pathway in Eyelid Development WP3927	1/20	0.32979	0.682129	0	0	2.60959	2.89482	DKK2
Novel intracellular components of RIG-I-like receptor (RLR) pathway WP3865	2/60	0.333797	0.682129	0	0	1.71066	1.87698	MAPK10;MAPK13
7q11.23 copy number variation syndrome WP4932	3/104	0.339521	0.682129	0	0	1.47404	1.59228	CLDN4;MYC;HSPA2
Notch Signaling Pathway Netpath WP61	2/61	0.341037	0.682129	0	0	1.68158	1.80898	NOTCH3;MYC
Urea cycle and metabolism of amino groups WP497	1/21	0.343073	0.682129	0	0	2.47899	2.65205	CKB
FOXA2 pathway WP5066	1/21	0.343073	0.682129	0	0	2.47899	2.65205	GSTM2
Globo Sphingolipid Metabolism WP1424	1/21	0.343073	0.682129	0	0	2.47899	2.65205	ST6GALNAC2
Host-pathogen interaction of human coronaviruses - apoptosis WP4864	1/21	0.343073	0.682129	0	0	2.47899	2.65205	MAPK13
Calcium Regulation in the Cardiac Cell WP536	4/150	0.345928	0.682129	0	0	1.35994	1.44361	CAMK2B;RGS16;GNG7;ATP2A3
VEGFA-VEGFR2 Signaling Pathway WP3888	10/432	0.35273	0.682129	0	0	1.17759	1.22711	LMAN1;RCAN1;EGR1;EGR3;NR4A3;ADAMTS1;TXNIP;MYH11;F3;CYR61
STING pathway in Kawasaki-like disease and COVID-19 WP4961	1/22	0.356094	0.682129	0	0	2.36082	2.43769	F3
Transcription factor regulation in adipogenesis WP3599	1/22	0.356094	0.682129	0	0	2.36082	2.43769	PPARG
Vitamin D in inflammatory diseases WP4482	1/22	0.356094	0.682129	0	0	2.36082	2.43769	DUSP1
PI3K/AKT/mTOR - VitD3 signaling WP4141	1/22	0.356094	0.682129	0	0	2.36082	2.43769	MYC
PKC-gamma calcium signaling pathway in ataxia WP4760	1/22	0.356094	0.682129	0	0	2.36082	2.43769	PLCB2
PI3K-Akt signaling pathway WP4172	8/340	0.360643	0.685986	0	0	1.19687	1.22065	COL1A1;COL1A2;ITGB4;MYC;ITGA10;COL6A2;GNG7;LPAR2
Breast cancer pathway WP4262	4/154	0.363917	0.685986	0	0	1.3234	1.33773	APC2;NOTCH3;MYC;FOS
Estrogen signaling pathway WP712	1/23	0.368858	0.685986	0	0	2.25339	2.24741	FOS
Glutathione metabolism WP100	1/23	0.368858	0.685986	0	0	2.25339	2.24741	GSTM2
Pathways affected in adenoid cystic carcinoma WP3651	2/65	0.369735	0.685986	0	0	1.57449	1.56657	MAGI1;MYC
Unfolded protein response WP4925	1/24	0.381369	0.690207	0	0	2.15531	2.0777	TXNIP
GPCRs, Class B Secretin-like WP334	1/24	0.381369	0.690207	0	0	2.15531	2.0777	GIPR
IL1 and megakaryocytes in obesity WP2865	1/24	0.381369	0.690207	0	0	2.15531	2.0777	SELENBP1
NAD Metabolism in Oncogene-Induced Senescence and Mitochondrial Dysfunction-Associated Senescence WP5046	1/24	0.381369	0.690207	0	0	2.15531	2.0777	NMNAT2
PPAR signaling pathway WP3942	2/67	0.3839	0.690551	0	0	1.52589	1.46085	NR1H3;PPARG
Insulin Signaling WP481	4/160	0.390851	0.691199	0	0	1.27211	1.19505	MAPK10;EGR1;FOS;MAPK13
RAC1/PAK1/p38/MMP2 Pathway WP3303	2/68	0.390931	0.691199	0	0	1.50269	1.41137	MYC;MAPK13
IL-7 signaling pathway WP205	1/25	0.393632	0.691199	0	0	2.0654	1.92565	MYC
Physiological and pathological hypertrophy of the heart WP1528	1/25	0.393632	0.691199	0	0	2.0654	1.92565	FOS
Folate Metabolism WP176	2/69	0.397926	0.694604	0	0	1.48019	1.36398	CTH;PLAT
ESC Pluripotency Pathways WP3931	3/116	0.40411	0.699811	0	0	1.31669	1.19301	SMAD9;FOS;SMAD6
Wnt/beta-catenin signaling pathway in leukemia WP3658	1/26	0.405653	0.699811	0	0	1.98268	1.78889	MYC
Chemokine signaling pathway WP3929	4/164	0.408724	0.701008	0	0	1.24005	1.10949	TIAM2;GNG7;RASGRP2;PLCB2
Canonical and non-canonical Notch signaling WP3845	1/27	0.417437	0.703679	0	0	1.90633	1.66541	NOTCH3
FGFR3 signaling in chondrocyte proliferation and terminal differentiation WP4767	1/27	0.417437	0.703679	0	0	1.90633	1.66541	MAPK13
Photodynamic therapy-induced unfolded protein response WP3613	1/27	0.417437	0.703679	0	0	1.90633	1.66541	ATF3
Statin inhibition of cholesterol production WP430	1/29	0.440309	0.721802	0	0	1.76998	1.45188	LRP1
Lipid Metabolism Pathway WP3965	1/29	0.440309	0.721802	0	0	1.76998	1.45188	HILPDA
PDGFR-beta pathway WP3972	1/29	0.440309	0.721802	0	0	1.76998	1.45188	FOS
RAS and bradykinin pathways in COVID-19 WP4969	1/29	0.440309	0.721802	0	0	1.76998	1.45188	KLK1
Prolactin Signaling Pathway WP2037	2/76	0.445776	0.721802	0	0	1.33969	1.08239	MYC;FOS
Cell migration and invasion through p75NTR WP4561	1/30	0.451407	0.721802	0	0	1.70886	1.3592	ADAMTS13
Regulatory circuits of the STAT3 signaling pathway WP4538	2/78	0.459058	0.721802	0	0	1.3043	1.0155	MAPK10;MAPK13
16p11.2 distal deletion syndrome WP4950	1/31	0.462285	0.721802	0	0	1.65181	1.2745	ATP2A1
Trans-sulfuration and one-carbon metabolism WP2525	1/31	0.462285	0.721802	0	0	1.65181	1.2745	CTH
Gastric Cancer Network 2 WP2363	1/31	0.462285	0.721802	0	0	1.65181	1.2745	MYC
Development and heterogeneity of the ILC family WP3893	1/32	0.472948	0.721802	0	0	1.59845	1.19687	IL33
Hair Follicle Development: Organogenesis - Part 2 of 3 WP2839	1/32	0.472948	0.721802	0	0	1.59845	1.19687	MYC
Mammary gland development pathway - Pregnancy and lactation (Stage 3 of 4) WP2817	1/32	0.472948	0.721802	0	0	1.59845	1.19687	MYC
Ovarian infertility WP34	1/32	0.472948	0.721802	0	0	1.59845	1.19687	EGR1
Adipogenesis WP236	3/130	0.476933	0.721802	0	0	1.1707	0.866766	WWTR1;NR1H3;PPARG
Alpha 6 Beta 4 signaling pathway WP244	1/33	0.483401	0.721802	0	0	1.54842	1.12556	ITGB4
Disruption of postsynaptic signaling by CNV WP4875	1/33	0.483401	0.721802	0	0	1.54842	1.12556	CAMK2B
Fluoropyrimidine Activity WP1601	1/33	0.483401	0.721802	0	0	1.54842	1.12556	UPB1
Host-pathogen interaction of human coronaviruses - interferon induction WP4880	1/33	0.483401	0.721802	0	0	1.54842	1.12556	FOS
Prion disease pathway WP3995	1/33	0.483401	0.721802	0	0	1.54842	1.12556	CASP12
Resistin as a regulator of inflammation WP4481	1/33	0.483401	0.721802	0	0	1.54842	1.12556	PLCB2
Angiopoietin Like Protein 8 Regulatory Pathway WP3915	3/132	0.487011	0.721802	0	0	1.15244	0.829142	MAPK10;NR1H3;MAPK13
Signaling of Hepatocyte Growth Factor Receptor WP313	1/34	0.493646	0.721802	0	0	1.50142	1.05991	FOS
Type 2 papillary renal cell carcinoma WP4241	1/34	0.493646	0.721802	0	0	1.50142	1.05991	EGLN3
p38 MAPK Signaling Pathway WP400	1/34	0.493646	0.721802	0	0	1.50142	1.05991	MYC
Apoptosis WP254	2/84	0.497761	0.721802	0	0	1.20849	0.843088	MAPK10;MYC
MicroRNAs in cardiomyocyte hypertrophy WP1544	2/84	0.497761	0.721802	0	0	1.20849	0.843088	RCAN1;PLCB2
The influence of laminopathies on Wnt signaling WP4844	1/35	0.503689	0.721802	0	0	1.45719	0.999332	PPARG
Overview of leukocyte-intrinsic Hippo pathway functions WP4542	1/35	0.503689	0.721802	0	0	1.45719	0.999332	FOXO6
Pathways in clear cell renal cell carcinoma WP4018	2/85	0.504038	0.721802	0	0	1.19387	0.817926	SSPN;KCNJ2
Pyrimidine metabolism WP4022	2/85	0.504038	0.721802	0	0	1.19387	0.817926	NT5M;UPB1
Target Of Rapamycin (TOR) Signaling WP1471	1/36	0.513533	0.724844	0	0	1.41548	0.943332	DDIT4L
Wnt signaling in kidney disease WP4150	1/36	0.513533	0.724844	0	0	1.41548	0.943332	MAPK10
Zinc homeostasis WP3529	1/36	0.513533	0.724844	0	0	1.41548	0.943332	SLC30A3
Retinoblastoma gene in cancer WP2446	2/87	0.516439	0.725474	0	0	1.16566	0.770266	MYC;MAPK13
Melatonin metabolism and effects WP3298	1/37	0.523183	0.730739	0	0	1.37609	0.891465	MAP2
Selenium Micronutrient Network WP15	2/89	0.528633	0.730739	0	0	1.13875	0.725906	CTH;PLAT
Sleep regulation WP3591	1/38	0.532641	0.730739	0	0	1.33883	0.843339	FOS
Amyotrophic lateral sclerosis (ALS) WP2447	1/38	0.532641	0.730739	0	0	1.33883	0.843339	CASP12
Parkinson's disease pathway WP2371	1/38	0.532641	0.730739	0	0	1.33883	0.843339	MAPK13
G13 Signaling Pathway WP524	1/39	0.541912	0.730739	0	0	1.30353	0.798609	MAPK10
Kisspeptin/kisspeptin receptor system in the ovary WP4871	1/39	0.541912	0.730739	0	0	1.30353	0.798609	PLCB2
Bladder cancer WP2828	1/40	0.551	0.730739	0	0	1.27004	0.75697	MYC
Ferroptosis WP4313	1/40	0.551	0.730739	0	0	1.27004	0.75697	SAT1
Microglia Pathogen Phagocytosis Pathway WP3937	1/40	0.551	0.730739	0	0	1.27004	0.75697	NCF4
Neural Crest Cell Migration during Development WP4564	1/40	0.551	0.730739	0	0	1.27004	0.75697	FOS
PDGF Pathway WP2526	1/40	0.551	0.730739	0	0	1.27004	0.75697	FOS
G Protein Signaling Pathways WP35	2/93	0.552389	0.730739	0	0	1.08847	0.64601	GNG7;PDE4C
Small cell lung cancer WP4658	2/96	0.569645	0.750202	0	0	1.05357	0.592888	MYC;FHIT
Neural Crest Cell Migration in Cancer WP4565	1/43	0.577199	0.756772	0	0	1.17914	0.64802	FOS
Pathways Regulating Hippo Signaling WP4540	2/98	0.580879	0.758227	0	0	1.03151	0.560332	CDH15;PLCB2
Integrated Cancer Pathway WP1971	1/44	0.585588	0.761007	0	0	1.15166	0.616299	MYC
Nephrotic syndrome WP4758	1/45	0.593812	0.764954	0	0	1.12543	0.586567	ITGB4
Notch Signaling WP268	1/45	0.593812	0.764954	0	0	1.12543	0.586567	NOTCH3
Aryl Hydrocarbon Receptor Netpath WP2586	1/46	0.601872	0.76546	0	0	1.10037	0.558666	MYC
Regulation of Microtubule Cytoskeleton WP2038	1/46	0.601872	0.76546	0	0	1.10037	0.558666	TESK2
Thymic Stromal LymphoPoietin (TSLP) Signaling Pathway WP2203	1/47	0.609773	0.76546	0	0	1.07639	0.532455	MYC
Endoplasmic reticulum stress response in coronavirus infection WP4861	1/47	0.609773	0.76546	0	0	1.07639	0.532455	PPP1R3G
Energy Metabolism WP1541	1/47	0.609773	0.76546	0	0	1.07639	0.532455	PPARG
NO/cGMP/PKG mediated Neuroprotection WP4008	1/47	0.609773	0.76546	0	0	1.07639	0.532455	CAMK2B
Senescence and Autophagy in Cancer WP615	2/105	0.61849	0.771579	0	0	0.961066	0.461767	COL1A1;PLAT
Hepatitis C and Hepatocellular Carcinoma WP3646	1/49	0.625109	0.771579	0	0	1.03143	0.484597	MYC
IL-3 signaling pathway WP286	1/49	0.625109	0.771579	0	0	1.03143	0.484597	FOS
Phosphoinositides metabolism WP4971	1/49	0.625109	0.771579	0	0	1.03143	0.484597	PLCB2
Synaptic signaling pathways associated with autism spectrum disorder WP4539	1/50	0.63255	0.77581	0	0	1.01033	0.462728	CAMK2B
Thermogenesis WP4321	2/108	0.633797	0.77581	0	0	0.933723	0.425802	PPARG;MAPK13
DNA damage response (only ATM dependent) WP710	2/110	0.643733	0.782226	0	0	0.916338	0.40362	MAPK10;MYC
Translation Factors WP107	1/52	0.646993	0.782226	0	0	0.970613	0.422623	EEF1A2
One-carbon metabolism and related pathways WP3940	1/52	0.646993	0.782226	0	0	0.970613	0.422623	CTH
Phosphodiesterases in neuronal function WP4222	1/53	0.654001	0.787471	0	0	0.951899	0.40422	PDE4C
IL-4 signaling pathway WP395	1/54	0.66087	0.790935	0	0	0.933891	0.386816	FOS
The Overlap Between Signal Transduction Pathways that Contribute to a Range of LMNA Laminopathies WP4879	1/55	0.667603	0.790935	0	0	0.916549	0.370342	PPARG
Pathogenic Escherichia coli infection WP2272	1/55	0.667603	0.790935	0	0	0.916549	0.370342	CD14
RANKL/RANK signaling pathway WP2018	1/55	0.667603	0.790935	0	0	0.916549	0.370342	FOS
Proximal tubule transport WP4917	1/57	0.680672	0.803192	0	0	0.883725	0.339947	SLC13A3
Cell cycle WP179	2/120	0.690238	0.811236	0	0	0.838252	0.310755	PTTG1;MYC
Kit receptor signaling pathway WP304	1/59	0.693227	0.811516	0	0	0.853165	0.312597	FOS
Prader-Willi and Angelman Syndrome WP3998	1/61	0.705291	0.819399	0	0	0.824641	0.287919	GABRR2
Metapathway biotransformation Phase I and II WP702	3/183	0.705516	0.819399	0	0	0.823749	0.287344	GSTM2;AKR1C1;KCNAB2
Ras signaling WP4223	3/184	0.708991	0.819482	0	0	0.819156	0.281718	MAPK10;GNG7;RASGRP2
T-Cell antigen Receptor (TCR) pathway during Staphylococcus aureus infection WP3863	1/62	0.711144	0.819482	0	0	0.811081	0.276482	FOS
3q29 copy number variation syndrome WP4906	1/63	0.716881	0.81969	0	0	0.797958	0.265597	MYC
Genotoxicity pathway WP4286	1/63	0.716881	0.81969	0	0	0.797958	0.265597	ARRDC4
G1 to S cell cycle control WP45	1/64	0.722504	0.82293	0	0	0.785252	0.255232	MYC
AGE/RAGE pathway WP2324	1/66	0.733419	0.82896	0	0	0.761013	0.235943	ALPL
Association Between Physico-Chemical Features and Toxicity Associated Pathways WP3680	1/66	0.733419	0.82896	0	0	0.761013	0.235943	MYC
p53 transcriptional gene network WP4963	1/67	0.738715	0.829942	0	0	0.749444	0.226964	SAT1
DNA damage response WP707	1/68	0.743906	0.829942	0	0	0.73822	0.218396	MYC
Melanoma WP4685	1/68	0.743906	0.829942	0	0	0.73822	0.218396	FOS
AMP-activated protein kinase (AMPK) signaling WP1403	1/69	0.748994	0.829942	0	0	0.727327	0.210215	LEPR
Sterol regulatory element-binding proteins (SREBP) signaling WP1982	1/69	0.748994	0.829942	0	0	0.727327	0.210215	PPARG
Glucocorticoid Receptor Pathway WP2880	1/70	0.753981	0.829942	0	0	0.716749	0.202402	ARL5B
Parkin-Ubiquitin Proteasomal System pathway WP2359	1/70	0.753981	0.829942	0	0	0.716749	0.202402	HSPA2
miRNA regulation of DNA damage response WP1530	1/71	0.758869	0.83041	0	0	0.706474	0.194934	MYC
Nuclear Receptors Meta-Pathway WP2882	5/319	0.760036	0.83041	0	0	0.78559	0.215558	EGR1;GSTM2;ARL5B;MYC;NR1H3
MECP2 and Associated Rett Syndrome WP3584	1/72	0.76366	0.831291	0	0	0.696488	0.187795	GABRR2
Cytosolic DNA-sensing pathway WP4655	1/75	0.777472	0.843214	0	0	0.668149	0.168178	IL33
Leptin signaling pathway WP2034	1/76	0.781895	0.844905	0	0	0.659207	0.162188	LEPR
Male infertility WP4673	2/146	0.788066	0.845379	0	0	0.685984	0.163384	PIWIL4;YBX2
NRF2 pathway WP2884	2/146	0.788066	0.845379	0	0	0.685984	0.163384	EGR1;GSTM2
Mesodermal commitment pathway WP2857	2/147	0.79122	0.845688	0	0	0.681218	0.159527	ELK4;SMAD6
Regulation of Actin Cytoskeleton WP51	2/150	0.800437	0.852451	0	0	0.667307	0.148541	APC2;CD14
Integrated breast cancer pathway WP1984	2/152	0.80638	0.852908	0	0	0.658342	0.141675	MYC;SMAD6
Glioblastoma signaling pathways WP2261	1/82	0.806649	0.852908	0	0	0.610189	0.13111	ERRFI1
EGFR Tyrosine Kinase Inhibitor Resistance WP4806	1/84	0.814261	0.855605	0	0	0.595425	0.122345	MYC
Nonalcoholic fatty liver disease WP4396	2/155	0.815	0.855605	0	0	0.645334	0.132014	LEPR;NR1H3
Acute viral myocarditis WP4298	1/86	0.821574	0.858184	0	0	0.581355	0.114256	KRT8
Sudden Infant Death Syndrome (SIDS) Susceptibility Pathways WP706	2/158	0.823275	0.858184	0	0	0.632826	0.123062	EGR1;MAP2
Allograft Rejection WP2328	1/89	0.832008	0.858634	0	0	0.56145	0.103258	HLA-DQA2
Pancreatic adenocarcinoma pathway WP4263	1/89	0.832008	0.858634	0	0	0.56145	0.103258	MAPK10
Apoptosis Modulation and Signaling WP1772	1/90	0.835349	0.858634	0	0	0.555113	0.0998679	FOS
T-cell receptor (TCR) signaling pathway WP69	1/90	0.835349	0.858634	0	0	0.555113	0.0998679	FOS
Amino Acid metabolism WP3925	1/91	0.838624	0.859007	0	0	0.548917	0.0966055	CTH
Thyroid hormones production and their peripheral downstream signaling effects WP4746	1/95	0.851086	0.868756	0	0	0.525451	0.0847248	PPARG
B Cell Receptor Signaling Pathway WP23	1/97	0.856952	0.871727	0	0	0.514451	0.0794174	MYC
Fragile X Syndrome WP4549	1/121	0.911715	0.924247	0	0	0.411055	0.037993	CAMK2B
Ebola Virus Pathway on Host WP4217	1/129	0.924843	0.934142	0	0	0.385206	0.0300965	HLA-DQA2
22q11.2 copy number variation syndrome WP4657	1/131	0.927809	0.934142	0	0	0.379241	0.0284163	CDH15
Endoderm differentiation WP2853	1/141	0.940975	0.944176	0	0	0.351971	0.0214134	ELK4
GPCRs, Class A Rhodopsin-like WP455	1/257	0.994331	0.994331	0	0	0.191337	0.00108779	SUCNR1
