# Supplementary material for: Different PfEMP1-expressing Plasmodium falciparum variants induce divergent endothelial transcriptional responses during co-culture
Source: PLoS One. 2023 Nov 30;18(11):e0295053. doi: 10.1371/journal.pone.0295053 (PMC10688957; doi:10.1371/journal.pone.0295053)
Supplement: S6 File — (ZIP) [file pone.0295053.s015.zip › Suppl File 6 R5 cluster 6 BioPlanet_2019_table.xlsx]

## Sheet: BioPlanet_2019_table
Term	Overlap	P-value	Adjusted P-value	Old P-value	Old Adjusted P-value	Odds Ratio	Combined Score	Genes
Oncostatin M	10/311	7.83788e-06	0.00203145	0	0	6.57405	77.2881	JUN;EDN1;SLCO2B1;KRT7;ITGB8;IGFBP6;ESR1;CTGF;MT1E;CDK5R1
TGF-beta regulation of extracellular matrix	13/565	1.24629e-05	0.00203145	0	0	4.74424	53.5756	TGFB2;EGR2;EDN1;PTGIS;SLC40A1;ZNF10;DKK1;CTGF;SLC7A5;SULT1E1;SNAI2;SLIT3;CDK5R1
BDNF signaling pathway	8/261	9.21655e-05	0.00780724	0	0	6.14816	57.1283	SLC7A5;JUN;EGR2;GPRC5B;FOSB;SLIT3;DKK1;GEM
HNF3A pathway	4/44	9.57944e-05	0.00780724	0	0	18.9057	174.94	SHH;JUN;DSCAM;ESR1
TGF-beta signaling pathway	6/185	0.000531707	0.0278556	0	0	6.41493	48.3648	TGFB2;JUN;FST;FOSB;SIK1;CTGF
AP-1 transcription factor network	4/70	0.000580412	0.0278556	0	0	11.443	85.2706	EDN1;JUN;FOSB;ESR1
FSH regulation of apoptosis	7/263	0.000598126	0.0278556	0	0	5.26367	39.0654	GPRC5B;BDNF;FST;IGFBP6;DKK1;ESR1;GEM
Regulation of NFAT transcription factors	3/47	0.00214474	0.087398	0	0	12.7661	78.4442	EGR2;JUN;EGR4
Hypoxia-inducible factor in the cardivascular system	2/16	0.00335983	0.109615	0	0	26.5381	151.157	EDN1;JUN
TAp63 pathway	3/55	0.00336242	0.109615	0	0	10.7977	61.494	SHH;EGR2;TP63
ATF2 transcription factor network	3/59	0.00410149	0.115553	0	0	10.0244	55.0983	JUN;TGFB2;ESR1
Downregulation of MTA-3 in ER-negative breast tumors	2/18	0.00425347	0.115553	0	0	23.2185	126.773	SNAI2;ESR1
Validated nuclear estrogen receptor alpha network	3/64	0.00515428	0.122127	0	0	9.20043	48.4672	JUN;DSCAM;ESR1
Estrogen receptor signaling pathway	2/20	0.00524473	0.122127	0	0	20.6366	108.353	JUN;ESR1
Signaling events mediated by the hedgehog family	2/23	0.0069099	0.142729	0	0	17.6858	87.9833	TGFB2;SHH
p53 signaling pathway	4/139	0.00708013	0.142729	0	0	5.57489	27.5983	JUN;SNAI2;DKK1;TP63
RANKL regulation of apoptosis and immune response	3/74	0.00771099	0.142729	0	0	7.90061	38.4373	JUN;CCR4;ESR1
Physiological and pathological hypertrophy of the heart	2/26	0.00878257	0.142729	0	0	15.4727	73.2632	EDN1;JUN
Selective expression of chemokine receptors during T-cell polarization	2/26	0.00878257	0.142729	0	0	15.4727	73.2632	TGFB2;CCR4
YAP1- and WWTR1 (TAZ)-stimulated gene expression	2/26	0.00878257	0.142729	0	0	15.4727	73.2632	HELZ2;CTGF
Nuclear beta-catenin signaling and target gene transcription regulation	3/80	0.00954632	0.142729	0	0	7.28277	33.8765	JUN;SNAI2;DKK1
EGFR1 pathway	4/152	0.00963201	0.142729	0	0	5.08185	23.5933	TGFB2;PIK3IP1;ZNF10;ESR1
Differentiation pathway in PC12 cells	3/84	0.0108995	0.152869	0	0	6.92173	31.2796	EGR2;JUN;EGR4
TGF-beta regulation of skeletal system development	3/85	0.0112542	0.152869	0	0	6.83698	30.6776	TGFB2;FST;AMH
Prostaglandin biosynthesis and regulation	2/31	0.0123457	0.160988	0	0	12.8018	56.2568	EDN1;PTGIS
EGF receptor transactivation by GPCRs in cardiac hypertrophy	2/34	0.0147377	0.184788	0	0	11.5999	48.9208	EDN1;JUN
Cytokines and inflammatory response	2/35	0.0155759	0.188064	0	0	11.2478	46.8137	TGFB2;IL7
Generic transcription pathway	6/377	0.0172317	0.197878	0	0	3.06493	12.4467	HELZ2;ZNF10;ZNF425;ESR1;CTGF;ZNF596
Signal transduction through IL-1R	2/38	0.0182096	0.197878	0	0	10.3089	41.2956	JUN;TGFB2
p38 alpha/beta MAPK downstream pathway	2/38	0.0182096	0.197878	0	0	10.3089	41.2956	JUN;ESR1
TWEAK signaling pathway	2/42	0.0219907	0.231257	0	0	9.27617	35.4084	SHH;JUN
Lipid metabolism regulation by peroxisome proliferator-activated receptor alpha (PPAR-alpha)	3/112	0.0233791	0.237017	0	0	5.1364	19.2919	HELZ2;ANKRD1;CTGF
Heart development	2/44	0.0239925	0.237017	0	0	8.83356	32.9493	SHH;TBX20
Cytochrome P450 metabolism of eicosanoids	1/5	0.0269571	0.245671	0	0	46.0347	166.347	PTGIS
FOSB gene expression and drug abuse	1/5	0.0269571	0.245671	0	0	46.0347	166.347	FOSB
LKB1 signaling events	2/47	0.0271293	0.245671	0	0	8.24341	29.7351	SIK1;ESR1
Presenilin action in Notch and Wnt signaling	2/48	0.0282097	0.248551	0	0	8.0638	28.7723	JUN;DKK1
Adipogenesis	3/133	0.0362505	0.292097	0	0	4.3021	14.2714	EGR2;PTGIS;GADD45B
SLC26 family multifunctional anion exchangers	1/7	0.0375372	0.292097	0	0	30.6867	100.727	SLC26A1
Wnt/LRP6 signaling	1/7	0.0375372	0.292097	0	0	30.6867	100.727	DKK1
PELP1 modulation of estrogen receptor activity	1/7	0.0375372	0.292097	0	0	30.6867	100.727	ESR1
TNF-alpha effects on cytokine activity, cell motility, and apoptosis	3/135	0.0376321	0.292097	0	0	4.23649	13.8953	TGFB2;SHH;IL7
RAGE pathway	2/60	0.0424467	0.304219	0	0	6.39156	20.1942	EDN1;CTGF
TSP1-induced apoptosis in microvascular endothelial cell	1/8	0.0427845	0.304219	0	0	26.3016	82.8916	JUN
Colorectal cancer	2/62	0.0450335	0.304219	0	0	6.17788	19.1536	JUN;TGFB2
Endothelins	2/64	0.0476771	0.304219	0	0	5.97799	18.1928	EDN1;JUN
SLC-mediated transmembrane transport	4/251	0.0485743	0.304219	0	0	3.02973	9.1639	SLC7A5;SLC26A1;SLCO2B1;SLC40A1
HIF-1 transcriptional activity in hypoxia	2/66	0.0503762	0.304219	0	0	5.7906	17.3037	EDN1;JUN
Retinoblastoma protein regulation	2/66	0.0503762	0.304219	0	0	5.7906	17.3037	JUN;TGFB2
Telomerase regulation	2/67	0.051746	0.304219	0	0	5.70122	16.8836	JUN;ESR1
CD8/T cell receptor downstream pathway	2/68	0.0531291	0.304219	0	0	5.61456	16.4789	JUN;EGR4
Activation of the AP-1 family of transcription factors	1/10	0.0531941	0.304219	0	0	20.4547	60.0103	JUN
Deregulation of CDK5 in Alzheimer's disease	1/10	0.0531941	0.304219	0	0	20.4547	60.0103	CDK5R1
Renal cell carcinoma	2/70	0.0559345	0.304219	0	0	5.44887	15.7122	JUN;TGFB2
Cytokine-cytokine receptor interaction	4/265	0.0571076	0.304219	0	0	2.86517	8.20246	TGFB2;IL7;AMH;CCR4
Rac1 cell motility signaling pathway	2/71	0.0573564	0.304219	0	0	5.36963	15.3489	JUN;CDK5R1
ALK2 pathway	1/11	0.0583567	0.304219	0	0	18.4083	52.3014	AMH
Glypican-3 pathway	1/11	0.0583567	0.304219	0	0	18.4083	52.3014	SHH
Sonic Hedgehog (SHH) receptor PTCH1 regulation of cell cycle	1/11	0.0583567	0.304219	0	0	18.4083	52.3014	SHH
Telomerase protein component gene hTERT transcriptional regulation	1/11	0.0583567	0.304219	0	0	18.4083	52.3014	ESR1
Down syndrome cell adhesion molecule (DSCAM) interactions	1/11	0.0583567	0.304219	0	0	18.4083	52.3014	DSCAM
Transport of organic anions	1/11	0.0583567	0.304219	0	0	18.4083	52.3014	SLCO2B1
Leishmaniasis	2/72	0.0587908	0.304219	0	0	5.29266	14.9982	JUN;TGFB2
Serotonin receptors	1/12	0.0634915	0.311488	0	0	16.734	46.1331	HTR1B
Iron metabolism in placenta	1/12	0.0634915	0.311488	0	0	16.734	46.1331	SLC40A1
D4-GDI signaling pathway	1/12	0.0634915	0.311488	0	0	16.734	46.1331	JUN
Transcriptional regulation of white adipocyte differentiation	2/77	0.0661456	0.311488	0	0	4.93857	13.4126	HELZ2;EGR2
Ghrelin-mediated regulation of food intake and energy homeostasis	1/13	0.0685985	0.311488	0	0	15.3387	41.0999	IGFBP6
Sulfur metabolism	1/13	0.0685985	0.311488	0	0	15.3387	41.0999	SULT1E1
MAP kinase downregulation by phosphorylation of MEK1 by Cdk5/p35	1/13	0.0685985	0.311488	0	0	15.3387	41.0999	CDK5R1
Cytosolic sulfonation of small molecules	1/13	0.0685985	0.311488	0	0	15.3387	41.0999	SULT1E1
Fatty acid, triacylglycerol, and ketone body metabolism	3/173	0.0687949	0.311488	0	0	3.28319	8.78786	HELZ2;ANKRD1;CTGF
MAP kinase signaling pathway	2/81	0.072238	0.312668	0	0	4.68757	12.3179	JUN;TGFB2
T cell receptor/JNK pathway	1/14	0.0736779	0.312668	0	0	14.1581	36.9251	JUN
Regular glucocorticoid receptor pathway	2/82	0.0737888	0.312668	0	0	4.62874	12.065	JUN;CDK5R1
SMAD2/3 nuclear pathway	2/82	0.0737888	0.312668	0	0	4.62874	12.065	JUN;ESR1
Hematopoiesis regulation by cytokines	1/15	0.0787299	0.312668	0	0	13.1462	33.414	IL7
Repression of pain sensation by the transcriptional regulator DREAM	1/15	0.0787299	0.312668	0	0	13.1462	33.414	JUN
Calcium signaling by HBx of hepatitis B virus	1/15	0.0787299	0.312668	0	0	13.1462	33.414	JUN
Erythrocyte differentiation pathway	1/15	0.0787299	0.312668	0	0	13.1462	33.414	TGFB2
Selenium metabolism and selenoproteins	1/16	0.0837546	0.312668	0	0	12.2691	30.4258	JUN
CRMPs in Sema3A signaling	1/16	0.0837546	0.312668	0	0	12.2691	30.4258	CDK5R1
Sonic Hedgehog (Shh) pathway	1/16	0.0837546	0.312668	0	0	12.2691	30.4258	SHH
Control of cell cycle and breast tumor growth by estrogen-responsive protein Efp	1/16	0.0837546	0.312668	0	0	12.2691	30.4258	ESR1
Neural crest differentiation	2/91	0.0882082	0.312668	0	0	4.15877	10.0977	CDH6;SNAI2
Insulin-like growth factor (IGF) activity regulation by insulin-like growth factor binding proteins (IGFBPs)	1/17	0.0887521	0.312668	0	0	11.5017	27.8561	IGFBP6
Integrin beta-5 pathway	1/17	0.0887521	0.312668	0	0	11.5017	27.8561	ITGB8
Cadmium-induced DNA biosynthesis and proliferation in macrophages	1/17	0.0887521	0.312668	0	0	11.5017	27.8561	JUN
Sulfation biotransformation reaction	1/17	0.0887521	0.312668	0	0	11.5017	27.8561	SULT1E1
Estrogen metabolism	1/17	0.0887521	0.312668	0	0	11.5017	27.8561	SULT1E1
MAPK signaling pathway	4/314	0.0928056	0.312668	0	0	2.40627	5.7203	TGFB2;JUN;GADD45B;BDNF
Pertussis toxin-insensitive CCR5 signaling in macrophage	1/18	0.0937227	0.312668	0	0	10.8246	25.6264	JUN
Effect of METS on macrophage differentiation	1/18	0.0937227	0.312668	0	0	10.8246	25.6264	JUN
Transport of inorganic cations/anions and amino acids/oligopeptides	2/95	0.0948657	0.312668	0	0	3.9791	9.37194	SLC7A5;SLC26A1
TSH regulation of gene expression	2/97	0.0982475	0.312668	0	0	3.89493	9.03728	JUN;GADD45B
Mitochondrial pathway of apoptosis: BH3-only Bcl-2 family	2/97	0.0982475	0.312668	0	0	3.89493	9.03728	EGR2;JUN
Lissencephaly gene (LIS1) in neuronal migration and development	1/19	0.0986663	0.312668	0	0	10.2227	23.676	CDK5R1
Class C GPCRs (metabotropic glutamate and pheromone receptors)	1/19	0.0986663	0.312668	0	0	10.2227	23.676	GPRC5B
TP53 network	1/19	0.0986663	0.312668	0	0	10.2227	23.676	TP63
Tamoxifen metabolism	1/19	0.0986663	0.312668	0	0	10.2227	23.676	SULT1E1
Tob role in T-cell activation	1/19	0.0986663	0.312668	0	0	10.2227	23.676	TGFB2
Eicosanoid biosynthesis	1/19	0.0986663	0.312668	0	0	10.2227	23.676	PTGIS
Granule cell survival pathway	2/99	0.101663	0.312668	0	0	3.81424	8.7197	JUN;SHH
Dilated cardiomyopathy	2/100	0.103383	0.312668	0	0	3.77513	8.56695	TGFB2;ITGB8
4-1BB-dependent immune response	1/20	0.103583	0.312668	0	0	9.68421	21.9578	JUN
Hypertrophy pathway	1/20	0.103583	0.312668	0	0	9.68421	21.9578	ANKRD1
Signaling by Hippo	1/20	0.103583	0.312668	0	0	9.68421	21.9578	AMOTL2
Nerve growth factor (NGF) pathway	1/20	0.103583	0.312668	0	0	9.68421	21.9578	JUN
IGF1 signaling pathway	1/21	0.108474	0.321476	0	0	9.19954	20.4345	JUN
Oxidative stress-induced gene expression via Nrf2	1/21	0.108474	0.321476	0	0	9.19954	20.4345	JUN
Chagas disease	2/104	0.110343	0.324069	0	0	3.62635	7.99308	JUN;TGFB2
Interleukin-11 pathway	1/23	0.118175	0.33509	0	0	8.36237	17.8586	JUN
Eicosanoid metabolism	1/23	0.118175	0.33509	0	0	8.36237	17.8586	PTGIS
Plexin D1 signaling	1/24	0.122987	0.33509	0	0	7.99839	16.7621	SEMA3C
Inhibition of cellular proliferation by Gleevec	1/24	0.122987	0.33509	0	0	7.99839	16.7621	JUN
Basigin interactions	1/25	0.127772	0.33509	0	0	7.66474	15.7703	SLC7A5
Ck1/Cdk5 regulation by type 1 glutamate receptors	1/25	0.127772	0.33509	0	0	7.66474	15.7703	CDK5R1
TPO signaling pathway	1/25	0.127772	0.33509	0	0	7.66474	15.7703	JUN
Metal ion solute carrier family (SLC) transporters	1/25	0.127772	0.33509	0	0	7.66474	15.7703	SLC40A1
Wnt signaling pathway	3/231	0.132102	0.33509	0	0	2.44079	4.94061	JUN;SOX15;DKK1
Inhibition of activated T cell apoptosis by neuropeptides VIP and PACAP	1/26	0.132532	0.33509	0	0	7.35778	14.8696	EGR2
Segmentation clock	1/26	0.132532	0.33509	0	0	7.35778	14.8696	DKK1
Integrin family cell surface interactions	1/26	0.132532	0.33509	0	0	7.35778	14.8696	ITGB8
CARM1 and regulation of the estrogen receptor	1/26	0.132532	0.33509	0	0	7.35778	14.8696	ESR1
TGF-beta signaling in development	1/26	0.132532	0.33509	0	0	7.35778	14.8696	TGFB2
ERBB2 role in signal transduction and oncology	1/26	0.132532	0.33509	0	0	7.35778	14.8696	ESR1
Estrogen receptor transcription factor targets	1/26	0.132532	0.33509	0	0	7.35778	14.8696	ESR1
Proteins and DNA sequences in cardicac structures	1/27	0.137265	0.33509	0	0	7.07443	14.0487	SHH
RORA activates circadian expression	1/27	0.137265	0.33509	0	0	7.07443	14.0487	HELZ2
CTCF pathway	1/27	0.137265	0.33509	0	0	7.07443	14.0487	TGFB2
TNF/stress-related signaling	1/27	0.137265	0.33509	0	0	7.07443	14.0487	JUN
ERK5 role in neuronal survival pathway	1/27	0.137265	0.33509	0	0	7.07443	14.0487	BDNF
FSH signaling pathway	1/27	0.137265	0.33509	0	0	7.07443	14.0487	BDNF
Cell cycle: G1/S checkpoint	1/28	0.141974	0.33509	0	0	6.81207	13.2979	TGFB2
Multi-step regulation of transcription by PITX2	1/28	0.141974	0.33509	0	0	6.81207	13.2979	DKK1
Adherens junction actin cytoskeletal organization	1/29	0.146657	0.33509	0	0	6.56845	12.6092	CDH6
Reelin signaling pathway	1/29	0.146657	0.33509	0	0	6.56845	12.6092	CDK5R1
T cell receptor calcium pathway	1/29	0.146657	0.33509	0	0	6.56845	12.6092	JUN
Neurotrophin signaling pathway	2/126	0.150547	0.33509	0	0	2.97965	5.64192	JUN;BDNF
Inactivation of GSK3 by Akt causes accumulation of beta-catenin in alveolar macrophages	1/30	0.151314	0.33509	0	0	6.34163	11.9755	DKK1
Interferon-beta enhancer pathway	1/30	0.151314	0.33509	0	0	6.34163	11.9755	JUN
Signaling pathway from G-protein families	1/30	0.151314	0.33509	0	0	6.34163	11.9755	JUN
TNFR1 signaling pathway	1/30	0.151314	0.33509	0	0	6.34163	11.9755	JUN
Tumor necrosis factor (TNF) pathway	1/30	0.151314	0.33509	0	0	6.34163	11.9755	JUN
Nuclear events mediated by MAP kinases	1/30	0.151314	0.33509	0	0	6.34163	11.9755	JUN
PDGFA signaling pathway	1/30	0.151314	0.33509	0	0	6.34163	11.9755	JUN
Alpha-V beta-3 integrin/OPN pathway	1/31	0.155946	0.33509	0	0	6.12994	11.3909	JUN
Amino acid transport across the plasma membrane	1/31	0.155946	0.33509	0	0	6.12994	11.3909	SLC7A5
CD40/CD40L signaling	1/31	0.155946	0.33509	0	0	6.12994	11.3909	JUN
NF-kappaB activation by non-typeable Hemophilus influenzae	1/31	0.155946	0.33509	0	0	6.12994	11.3909	TGFB2
Transport of vitamins, nucleosides, and related molecules	1/31	0.155946	0.33509	0	0	6.12994	11.3909	SLCO2B1
Cell-cell communication	2/129	0.156238	0.33509	0	0	2.90882	5.39986	CDH6;DSCAM
Serotonin HTR1 group and FOS pathway	1/32	0.160554	0.339873	0	0	5.9319	10.8502	HTR1B
Sphingolipid de novo biosynthesis	1/32	0.160554	0.339873	0	0	5.9319	10.8502	PPM1L
Interleukin-7 interactions in immune response	1/34	0.169693	0.352357	0	0	5.57183	9.8831	JUN
MAPK/TRK pathway	1/34	0.169693	0.352357	0	0	5.57183	9.8831	CDK5R1
EPO receptor signaling	1/34	0.169693	0.352357	0	0	5.57183	9.8831	JUN
Interleukin-7 signaling pathway	1/35	0.174226	0.359479	0	0	5.40768	9.44938	IL7
Biological oxidations	2/139	0.175489	0.359808	0	0	2.69514	4.69001	PTGIS;SULT1E1
Interleukin-4 regulation of apoptosis	3/267	0.17869	0.363227	0	0	2.1041	3.62347	JUN;GADD45B;GEM
EGF/EGFR signaling pathway	2/141	0.179385	0.363227	0	0	2.65609	4.56374	JUN;FOSB
ALK in cardiac myocytes	1/37	0.183219	0.364123	0	0	5.10674	8.66652	TGFB2
FRA pathway	1/37	0.183219	0.364123	0	0	5.10674	8.66652	JUN
GPCR ligand binding	4/410	0.185448	0.364123	0	0	1.82829	3.08063	SHH;EDN1;HTR1B;CCR4
BMAL1-CLOCK/NPAS2 activates circadian expression	1/38	0.187678	0.364123	0	0	4.96847	8.31238	HELZ2
Signaling events mediated by HDAC class II	1/38	0.187678	0.364123	0	0	4.96847	8.31238	ESR1
Signaling of hepatocyte growth factor receptor	1/38	0.187678	0.364123	0	0	4.96847	8.31238	JUN
Nuclear receptors	1/38	0.187678	0.364123	0	0	4.96847	8.31238	ESR1
Angiotensin II-mediated activation of JNK pathway via Pyk2-dependent signaling	1/39	0.192114	0.364123	0	0	4.83748	7.98023	JUN
Iron uptake and transport	1/39	0.192114	0.364123	0	0	4.83748	7.98023	SLC40A1
Signaling events regulated by Ret tyrosine kinase	1/39	0.192114	0.364123	0	0	4.83748	7.98023	JUN
FAS pathway and stress induction of heat shock protein regulation	1/39	0.192114	0.364123	0	0	4.83748	7.98023	JUN
Developmental biology	4/420	0.196465	0.366125	0	0	1.78342	2.90211	HELZ2;EGR2;SLIT3;CDK5R1
Nuclear signaling by ErbB4	1/40	0.196525	0.366125	0	0	4.7132	7.66821	ESR1
Plasma membrane estrogen receptor signaling	1/41	0.200913	0.366125	0	0	4.59514	7.37466	ESR1
Alpha-M beta-2 integrin signaling	1/41	0.200913	0.366125	0	0	4.59514	7.37466	CTGF
FOXM1 transcription factor network	1/41	0.200913	0.366125	0	0	4.59514	7.37466	ESR1
Fc epsilon receptor I signaling in mast cells	1/41	0.200913	0.366125	0	0	4.59514	7.37466	JUN
Integrated breast cancer pathway	2/152	0.201032	0.366125	0	0	2.45994	3.94646	JUN;ESR1
Amine ligand-binding G-protein coupled receptors	1/42	0.205277	0.366732	0	0	4.48284	7.0981	HTR1B
BMP receptor signaling	1/42	0.205277	0.366732	0	0	4.48284	7.0981	FST
Netrin-1 signaling	1/42	0.205277	0.366732	0	0	4.48284	7.0981	SLIT3
Integrin signaling pathway	2/155	0.20699	0.366732	0	0	2.41134	3.79806	JUN;TSPAN8
Myometrial relaxation and contraction pathways	2/155	0.20699	0.366732	0	0	2.41134	3.79806	JUN;IGFBP6
Cell differentiation by G alpha (i/o) pathway inferred from mouse Neuro2A model	1/43	0.209617	0.367973	0	0	4.37588	6.83719	HTR1B
Transmembrane transport of small molecules	4/432	0.209948	0.367973	0	0	1.73235	2.70403	SLC7A5;SLC26A1;SLCO2B1;SLC40A1
Gastrin pathway	1/44	0.213934	0.368613	0	0	4.2739	6.59073	JUN
ERBB2/ERBB3 signaling events	1/44	0.213934	0.368613	0	0	4.2739	6.59073	JUN
RhoA signaling pathway	1/45	0.218228	0.368613	0	0	4.17656	6.35762	JUN
Integrin-linked kinase signaling	1/45	0.218228	0.368613	0	0	4.17656	6.35762	JUN
Interleukin-12/STAT4 pathway	1/45	0.218228	0.368613	0	0	4.17656	6.35762	JUN
Interleukin-3 signaling pathway	1/45	0.218228	0.368613	0	0	4.17656	6.35762	JUN
Wnt interactions in lipid metabolism and immune response	1/45	0.218228	0.368613	0	0	4.17656	6.35762	DKK1
Syndecan 1 pathway	1/46	0.222498	0.373888	0	0	4.08354	6.13689	COL16A1
Agrin in postsynaptic differentiation	1/47	0.226745	0.377137	0	0	3.99457	5.92765	JUN
Delta Np63 pathway	1/47	0.226745	0.377137	0	0	3.99457	5.92765	TP63
ATM pathway	1/48	0.230969	0.379533	0	0	3.90938	5.72908	JUN
Post-translational regulation of adherens junction stability and disassembly	1/48	0.230969	0.379533	0	0	3.90938	5.72908	BDNF
T cell receptor regulation of apoptosis	5/603	0.232534	0.379533	0	0	1.55108	2.26259	TGFB2;JUN;GADD45B;FOSB;IGFBP6
G alpha 12 pathway	1/49	0.235171	0.379533	0	0	3.82774	5.54044	JUN
Amino acid and oligopeptide SLC transporters	1/49	0.235171	0.379533	0	0	3.82774	5.54044	SLC7A5
Interleukin-5 signaling pathway	1/49	0.235171	0.379533	0	0	3.82774	5.54044	JUN
Malaria	1/51	0.243505	0.387233	0	0	3.67426	5.19032	TGFB2
Type I interferon (interferon-alpha/beta) pathway	1/51	0.243505	0.387233	0	0	3.67426	5.19032	PTPRS
Nuclear receptor transcription pathway	1/51	0.243505	0.387233	0	0	3.67426	5.19032	ESR1
Signaling events mediated by stem cell factor receptor (c-Kit)	1/52	0.247639	0.391894	0	0	3.60203	5.02766	SNAI2
Androgen receptor regulation of biosynthesis and transcription	1/53	0.25175	0.394569	0	0	3.53259	4.87257	JUN
JNK/MAPK pathway	1/53	0.25175	0.394569	0	0	3.53259	4.87257	JUN
RANKL signaling pathway	1/54	0.255838	0.395276	0	0	3.46576	4.72455	JUN
Binding of chemokines to chemokine receptors	1/54	0.255838	0.395276	0	0	3.46576	4.72455	CCR4
Kit receptor signaling pathway	1/54	0.255838	0.395276	0	0	3.46576	4.72455	SNAI2
Basal cell carcinoma	1/55	0.259905	0.397602	0	0	3.40141	4.58319	SHH
Pathways in cancer	3/325	0.261003	0.397602	0	0	1.72	2.31035	TGFB2;JUN;SHH
Axon guidance	3/325	0.261003	0.397602	0	0	1.72	2.31035	SEMA3C;SLIT3;CDK5R1
Steroid hormone biosynthesis	1/56	0.26395	0.3989	0	0	3.33939	4.44806	SULT1E1
Pre-NOTCH expression and processing	1/57	0.267972	0.3989	0	0	3.2796	4.31881	JUN
SHP2 signaling	1/57	0.267972	0.3989	0	0	3.2796	4.31881	BDNF
Keratinocyte differentiation	1/57	0.267972	0.3989	0	0	3.2796	4.31881	JUN
Mechanism of gene regulation by peroxisome proliferators via PPAR-alpha	1/57	0.267972	0.3989	0	0	3.2796	4.31881	JUN
Arachidonic acid metabolism	1/58	0.271973	0.403015	0	0	3.2219	4.19508	PTGIS
Lipid and lipoprotein metabolism	4/489	0.27707	0.40871	0	0	1.52428	1.95639	HELZ2;PPM1L;ANKRD1;CTGF
Neurotrophic factor-mediated Trk receptor signaling	1/60	0.27991	0.41104	0	0	3.11237	3.96293	BDNF
Peptide G-protein coupled receptors	2/192	0.28142	0.411262	0	0	1.93812	2.45736	EDN1;CCR4
Leptin signaling pathway	1/61	0.283847	0.411262	0	0	3.06034	3.85395	ESR1
FGF signaling pathway	1/61	0.283847	0.411262	0	0	3.06034	3.85395	JUN
Signaling events mediated by focal adhesion kinase	1/62	0.287762	0.413261	0	0	3.01002	3.74935	JUN
Circadian rhythm	1/62	0.287762	0.413261	0	0	3.01002	3.74935	HELZ2
Collagen biosynthesis and modifying enzymes	1/64	0.295528	0.41889	0	0	2.91417	3.55235	COL16A1
G alpha (i) signaling events	2/199	0.295536	0.41889	0	0	1.86859	2.27774	HTR1B;CCR4
Jak-STAT signaling pathway	2/199	0.295536	0.41889	0	0	1.86859	2.27774	PTPRS;IL7
Interleukin-12-mediated signaling events	1/65	0.29938	0.420624	0	0	2.86849	3.45952	GADD45B
LPA receptor mediated events	1/65	0.29938	0.420624	0	0	2.86849	3.45952	JUN
Semaphorin interactions	1/66	0.303211	0.420624	0	0	2.82422	3.37022	CDK5R1
Thyroid-stimulating hormone signaling pathway	1/66	0.303211	0.420624	0	0	2.82422	3.37022	JUN
Endochondral ossification	1/66	0.303211	0.420624	0	0	2.82422	3.37022	TGFB2
cAMP cell motility pathway inferred from amoeba model	1/67	0.307021	0.424105	0	0	2.78129	3.28425	PDE7B
Epithelial cell signaling in Helicobacter pylori infection	1/68	0.31081	0.425061	0	0	2.73964	3.20146	JUN
Phase I of biological oxidations: functionalization of compounds	1/69	0.314579	0.425061	0	0	2.69921	3.12169	PTGIS
NFAT involvement in hypertrophy of the heart	1/69	0.314579	0.425061	0	0	2.69921	3.12169	EDN1
Interleukin-2 signaling pathway	6/847	0.315342	0.425061	0	0	1.31951	1.52284	SLC7A5;JUN;GPRC5B;CLIC3;SLCO2B1;MT1E
Pancreatic cancer	1/70	0.318327	0.425061	0	0	2.65996	3.04479	TGFB2
Hedgehog signaling pathway	1/70	0.318327	0.425061	0	0	2.65996	3.04479	SHH
CDC42 signaling events	1/70	0.318327	0.425061	0	0	2.65996	3.04479	JUN
MicroRNA regulation of DNA damage response	1/70	0.318327	0.425061	0	0	2.65996	3.04479	GADD45B
Signal transduction	7/1020	0.321153	0.425061	0	0	1.27892	1.45265	JUN;EDN1;HTR1B;ITGB8;AMOTL2;ESR1;CCR4
Phase II of biological oxidations: conjugation	1/71	0.322056	0.425061	0	0	2.62183	2.97061	SULT1E1
Interleukin-6 signaling pathway	1/71	0.322056	0.425061	0	0	2.62183	2.97061	JUN
Sphingolipid metabolism	1/72	0.325764	0.428221	0	0	2.58477	2.89903	PPM1L
Chronic myeloid leukemia	1/73	0.329451	0.429237	0	0	2.54874	2.82993	TGFB2
Myc repressed pathway	1/73	0.329451	0.429237	0	0	2.54874	2.82993	DKK1
Adherens junction cell adhesion	1/74	0.333119	0.429237	0	0	2.5137	2.76319	SNAI2
Integrins in angiogenesis	1/74	0.333119	0.429237	0	0	2.5137	2.76319	COL16A1
Seven transmembrane receptor signaling through beta-arrestin	1/74	0.333119	0.429237	0	0	2.5137	2.76319	PDE7B
Prolactin activation of MAPK signaling	1/75	0.336767	0.430534	0	0	2.4796	2.69871	JUN
Arrhythmogenic right ventricular cardiomyopathy (ARVC)	1/75	0.336767	0.430534	0	0	2.4796	2.69871	ITGB8
Signaling events mediated by hepatocyte growth factor receptor (c-Met)	1/79	0.351163	0.445444	0	0	2.35197	2.46135	JUN
p73 transcription factor network	1/79	0.351163	0.445444	0	0	2.35197	2.46135	TP63
Apoptosis modulation and signaling	1/80	0.354713	0.448203	0	0	2.32208	2.40671	JUN
ATM-dependent DNA damage response	1/82	0.361755	0.455337	0	0	2.26452	2.30253	JUN
Focal adhesion	2/233	0.363273	0.455489	0	0	1.59081	1.61085	JUN;ITGB8
Response to elevated platelet cytosolic calcium	1/83	0.365248	0.45621	0	0	2.23679	2.25284	TGFB2
Cell junction organization	1/84	0.368722	0.457047	0	0	2.20973	2.20467	CDH6
ECM-receptor interaction	1/84	0.368722	0.457047	0	0	2.20973	2.20467	ITGB8
Integrin cell surface interactions	1/85	0.372177	0.457848	0	0	2.18331	2.15795	ITGB8
MicroRNAs in cardiomyocyte hypertrophy	1/85	0.372177	0.457848	0	0	2.18331	2.15795	EDN1
Apoptosis	2/242	0.380838	0.465195	0	0	1.53045	1.47747	JUN;TP63
Androgen receptor signaling, proteolysis, and transcription regulation	1/88	0.38243	0.465195	0	0	2.10771	2.02595	JUN
Hematopoietic cell lineage	1/88	0.38243	0.465195	0	0	2.10771	2.02595	IL7
Signaling by ERBB4	1/93	0.399151	0.48057	0	0	1.99265	1.83009	ESR1
Extracellular matrix organization	1/93	0.399151	0.48057	0	0	1.99265	1.83009	COL16A1
Class A GPCRs (rhodopsin-like)	2/253	0.402029	0.48057	0	0	1.46256	1.33273	HTR1B;CCR4
Cell surface interactions at the vascular wall	1/94	0.402441	0.48057	0	0	1.97113	1.79414	SLC7A5
ERBB signaling pathway	1/94	0.402441	0.48057	0	0	1.97113	1.79414	JUN
G-protein signaling pathways	1/95	0.405713	0.480954	0	0	1.95006	1.75917	PDE7B
Class B GPCRs (secretin family receptors)	1/95	0.405713	0.480954	0	0	1.95006	1.75917	SHH
Transport of glucose and other sugars, bile salts and organic acids, metal ions and amine compounds	1/96	0.408967	0.483055	0	0	1.92943	1.72515	SLC40A1
Wnt signaling pathway and pluripotency	1/98	0.415423	0.488909	0	0	1.88946	1.65981	JUN
Senescence and autophagy	1/99	0.418624	0.490905	0	0	1.87009	1.62844	JUN
Integrin-mediated cell adhesion	1/100	0.421809	0.491284	0	0	1.8511	1.59788	ITGB8
GnRH signaling pathway	1/101	0.424976	0.491284	0	0	1.8325	1.56811	JUN
Melanogenesis	1/101	0.424976	0.491284	0	0	1.8325	1.56811	EDN1
TNF-alpha signaling pathway	1/101	0.424976	0.491284	0	0	1.8325	1.56811	JUN
Gene expression	6/968	0.43356	0.498612	0	0	1.14622	0.957922	HELZ2;ZNF10;ZNF425;ESR1;CTGF;ZNF596
Interleukin-4 signaling pathway	1/104	0.434374	0.498612	0	0	1.77886	1.4833	EGR2
Amoebiasis	1/105	0.437472	0.500407	0	0	1.76166	1.45644	TGFB2
ERBB1 downstream pathway	1/106	0.440554	0.50217	0	0	1.7448	1.43025	JUN
Insulin signaling pathway	2/277	0.447039	0.507786	0	0	1.33329	1.07344	JUN;PPP1R3B
Signaling by interleukins	1/109	0.4497	0.509036	0	0	1.69607	1.35546	IL7
Leptin influence on immune response	1/110	0.452716	0.510676	0	0	1.68043	1.33172	EDN1
Epidermal growth factor receptor (EGFR) pathway	1/111	0.455715	0.512287	0	0	1.66507	1.30856	JUN
Prolactin regulation of apoptosis	1/118	0.476258	0.531713	0	0	1.56489	1.16083	TP63
p53 activity regulation	1/118	0.476258	0.531713	0	0	1.56489	1.16083	GADD45B
Signaling by NOTCH	1/119	0.479129	0.532635	0	0	1.55155	1.14161	JUN
G alpha s pathway	1/120	0.481985	0.532635	0	0	1.53844	1.12282	PDE7B
Interleukin-1 regulation of extracellular matrix	1/120	0.481985	0.532635	0	0	1.53844	1.12282	JUN
p75 neurotrophin receptor-mediated signaling	1/124	0.493254	0.54264	0	0	1.48811	1.05169	BDNF
G alpha (s) signaling events	1/125	0.496033	0.54264	0	0	1.47603	1.03486	PDE7B
Interleukin-1 signaling pathway	1/125	0.496033	0.54264	0	0	1.47603	1.03486	JUN
PDGFB signaling pathway	1/129	0.506999	0.552781	0	0	1.42962	0.971062	JUN
Cell adhesion molecules (CAMs)	1/133	0.517728	0.562598	0	0	1.38601	0.91242	ITGB8
Adrenergic pathway	1/137	0.528226	0.570204	0	0	1.34498	0.858406	PDE7B
Diabetes pathways	1/137	0.528226	0.570204	0	0	1.34498	0.858406	IGFBP6
T cell receptor signaling pathway	1/139	0.533389	0.573878	0	0	1.32535	0.832986	JUN
Toll-like receptor signaling pathway regulation	1/142	0.54103	0.580184	0	0	1.29695	0.796692	JUN
Interleukin-5 regulation of apoptosis	1/144	0.546055	0.583652	0	0	1.27868	0.773649	EGR2
Toll receptor cascades	1/159	0.582044	0.620086	0	0	1.15641	0.625861	JUN
Purine metabolism	1/164	0.5934	0.630125	0	0	1.12065	0.584855	PDE7B
Alzheimer's disease	1/169	0.60445	0.639775	0	0	1.08703	0.547248	CDK5R1
Metapathway biotransformation	1/174	0.615203	0.649049	0	0	1.05534	0.512688	SULT1E1
Signaling by GPCR	5/977	0.62052	0.652547	0	0	0.935769	0.446546	SHH;EDN1;HTR1B;PDE7B;CCR4
Huntington's disease	1/184	0.635847	0.666515	0	0	0.997167	0.451514	BDNF
Chemokine signaling pathway	1/189	0.645754	0.67473	0	0	0.9704	0.424392	CCR4
Endocytosis	1/201	0.668454	0.696217	0	0	0.91162	0.36719	TGFB2
Phospholipid metabolism	1/205	0.675695	0.69892	0	0	0.893564	0.350289	PPM1L
Platelet activation, signaling and aggregation	1/205	0.675695	0.69892	0	0	0.893564	0.350289	TGFB2
Gastrin-CREB signaling pathway via PKC and MAPK	1/206	0.677481	0.69892	0	0	0.88916	0.346216	EDN1
Antigen-activated B-cell receptor generation of second messengers	1/211	0.686265	0.705749	0	0	0.867769	0.326708	JUN
Cell cycle	2/453	0.710594	0.726825	0	0	0.805686	0.275266	TGFB2;GADD45B
Actin cytoskeleton regulation	1/226	0.711218	0.726825	0	0	0.8093	0.27579	ITGB8
Hemostasis pathway	2/468	0.727412	0.741051	0	0	0.77915	0.247974	SLC7A5;TGFB2
Neuroactive ligand-receptor interaction	1/272	0.776119	0.788208	0	0	0.670357	0.169902	HTR1B
Immune system signaling by interferons, interleukins, prolactin, and growth hormones	1/280	0.785827	0.795589	0	0	0.65087	0.156872	IL7
Innate immune system	1/319	0.827498	0.835183	0	0	0.56991	0.107912	JUN
Immune system	2/998	0.974884	0.979412	0	0	0.354596	0.00901965	JUN;IL7
Disease	1/674	0.976408	0.979412	0	0	0.264405	0.00631266	IGFBP6
Metabolism	3/1615	0.994302	0.994302	0	0	0.320924	0.00183385	PTGIS;ANKRD1;CTGF
