# Supplementary material for: Different PfEMP1-expressing Plasmodium falciparum variants induce divergent endothelial transcriptional responses during co-culture
Source: PLoS One. 2023 Nov 30;18(11):e0295053. doi: 10.1371/journal.pone.0295053 (PMC10688957; doi:10.1371/journal.pone.0295053)
Supplement: S6 File — (ZIP) [file pone.0295053.s015.zip › Suppl File 6 R5 cluster 6 KEGG_2021_Human_table.xlsx]

## Sheet: KEGG_2021_Human_table
Term	Overlap	P-value	Adjusted P-value	Old P-value	Old Adjusted P-value	Odds Ratio	Combined Score	Genes
Cocaine addiction	4/49	0.000146417	0.0184486	0	0	16.8008	148.336	JUN;BDNF;FOSB;CDK5R1
cAMP signaling pathway	5/216	0.00661301	0.36494	0	0	4.48414	22.5046	JUN;EDN1;BDNF;HTR1B;AMH
Colorectal cancer	3/86	0.0116155	0.36494	0	0	6.75426	30.093	JUN;TGFB2;GADD45B
Hypertrophic cardiomyopathy	3/90	0.0131273	0.36494	0	0	6.44242	27.9154	EDN1;TGFB2;ITGB8
TGF-beta signaling pathway	3/94	0.0147464	0.36494	0	0	6.15799	25.9668	TGFB2;FST;AMH
AGE-RAGE signaling pathway in diabetic complications	3/100	0.0173781	0.36494	0	0	5.77534	23.4048	JUN;TGFB2;EDN1
Pathways in cancer	7/531	0.026207	0.396873	0	0	2.53647	9.23712	TGFB2;JUN;SHH;EDN1;GADD45B;IL7;ESR1
Osteoclast differentiation	3/127	0.0322671	0.396873	0	0	4.51164	15.4916	TGFB2;JUN;FOSB
Mineral absorption	2/60	0.0424467	0.396873	0	0	6.39156	20.1942	SLC40A1;MT1E
Basal cell carcinoma	2/63	0.0463483	0.396873	0	0	6.0763	18.6638	SHH;GADD45B
Breast cancer	3/147	0.0464783	0.396873	0	0	3.88109	11.9102	JUN;GADD45B;ESR1
Gastric cancer	3/149	0.0480442	0.396873	0	0	3.82754	11.619	TGFB2;SHH;GADD45B
Inflammatory bowel disease	2/65	0.0490198	0.396873	0	0	5.88281	17.7398	JUN;TGFB2
Amphetamine addiction	2/69	0.0545253	0.396873	0	0	5.53048	16.0887	JUN;FOSB
Renal cell carcinoma	2/69	0.0545253	0.396873	0	0	5.53048	16.0887	JUN;TGFB2
Hepatitis B	3/162	0.0588431	0.396873	0	0	3.51228	9.94987	TGFB2;JUN;EGR2
Hippo signaling pathway	3/163	0.0597175	0.396873	0	0	3.49015	9.8357	TGFB2;SNAI2;AMH
Wnt signaling pathway	3/166	0.0623775	0.396873	0	0	3.4254	9.50394	JUN;RSPO3;DKK1
Chronic myeloid leukemia	2/76	0.0646509	0.396873	0	0	5.00556	13.709	TGFB2;GADD45B
Pancreatic cancer	2/76	0.0646509	0.396873	0	0	5.00556	13.709	TGFB2;GADD45B
Leishmaniasis	2/77	0.0661456	0.396873	0	0	4.93857	13.4126	JUN;TGFB2
MAPK signaling pathway	4/294	0.0771668	0.409051	0	0	2.57484	6.5962	TGFB2;JUN;GADD45B;BDNF
Axon guidance	3/182	0.0774676	0.409051	0	0	3.11669	7.97216	SHH;SEMA3C;SLIT3
Cytokine-cytokine receptor interaction	4/295	0.0779145	0.409051	0	0	2.56586	6.54845	TGFB2;IL7;AMH;CCR4
Rheumatoid arthritis	2/93	0.0915189	0.441652	0	0	4.06696	9.72496	JUN;TGFB2
IL-17 signaling pathway	2/94	0.0931879	0.441652	0	0	4.02255	9.54607	JUN;FOSB
Dilated cardiomyopathy	2/96	0.0965523	0.441652	0	0	3.93657	9.2024	TGFB2;ITGB8
Viral carcinogenesis	3/203	0.0994384	0.441652	0	0	2.78646	6.43176	JUN;EGR2;CCR4
Proteoglycans in cancer	3/205	0.10165	0.441652	0	0	2.75859	6.30675	TGFB2;SHH;ESR1
Chagas disease	2/102	0.106847	0.448489	0	0	3.69925	8.27284	JUN;TGFB2
C-type lectin receptor signaling pathway	2/104	0.110343	0.448489	0	0	3.62635	7.99308	EGR2;JUN
Human T-cell leukemia virus 1 infection	3/219	0.11767	0.463324	0	0	2.57796	5.51651	TGFB2;JUN;EGR2
TNF signaling pathway	2/112	0.124613	0.475794	0	0	3.36126	6.99997	JUN;EDN1
Neurotrophin signaling pathway	2/119	0.137441	0.509342	0	0	3.15904	6.26929	JUN;BDNF
Cell cycle	2/124	0.146776	0.528395	0	0	3.0288	5.81181	TGFB2;GADD45B
Relaxin signaling pathway	2/129	0.156238	0.545053	0	0	2.90882	5.39986	JUN;EDN1
FoxO signaling pathway	2/131	0.160055	0.545053	0	0	2.86344	5.24649	TGFB2;GADD45B
Estrogen signaling pathway	2/137	0.171608	0.563062	0	0	2.73534	4.82116	JUN;ESR1
Fluid shear stress and atherosclerosis	2/139	0.175489	0.563062	0	0	2.69514	4.69001	JUN;EDN1
Apoptosis	2/142	0.181338	0.563062	0	0	2.63698	4.50236	JUN;GADD45B
Thyroid cancer	1/37	0.183219	0.563062	0	0	5.10674	8.66652	GADD45B
Various types of N-glycan biosynthesis	1/39	0.192114	0.576341	0	0	4.83748	7.98023	B4GALNT4
Ferroptosis	1/41	0.200913	0.588722	0	0	4.59514	7.37466	SLC40A1
Cellular senescence	2/156	0.208981	0.598444	0	0	2.39556	3.75028	TGFB2;GADD45B
Hepatocellular carcinoma	2/168	0.233002	0.609271	0	0	2.22103	3.23539	TGFB2;GADD45B
Tight junction	2/169	0.235013	0.609271	0	0	2.20762	3.19689	JUN;AMOTL2
Malaria	1/50	0.239349	0.609271	0	0	3.74943	5.36106	TGFB2
Endocrine and other factor-regulated calcium reabsorption	1/53	0.25175	0.609271	0	0	3.53259	4.87257	ESR1
Hedgehog signaling pathway	1/56	0.26395	0.609271	0	0	3.33939	4.44806	SHH
Glutathione metabolism	1/57	0.267972	0.609271	0	0	3.2796	4.31881	CHAC1
Alcoholism	2/186	0.269305	0.609271	0	0	2.00193	2.62636	BDNF;FOSB
Endometrial cancer	1/58	0.271973	0.609271	0	0	3.2219	4.19508	GADD45B
Kaposi sarcoma-associated herpesvirus infection	2/193	0.283438	0.609271	0	0	1.92788	2.43059	JUN;CCR4
Steroid hormone biosynthesis	1/61	0.283847	0.609271	0	0	3.06034	3.85395	SULT1E1
Arachidonic acid metabolism	1/61	0.283847	0.609271	0	0	3.06034	3.85395	PTGIS
Focal adhesion	2/201	0.299563	0.609271	0	0	1.84962	2.22959	JUN;ITGB8
Epstein-Barr virus infection	2/202	0.301575	0.609271	0	0	1.84028	2.20601	JUN;GADD45B
PI3K-Akt signaling pathway	3/354	0.303949	0.609271	0	0	1.57555	1.87632	BDNF;IL7;ITGB8
Mitophagy	1/68	0.31081	0.609271	0	0	2.73964	3.20146	JUN
Renin secretion	1/69	0.314579	0.609271	0	0	2.69921	3.12169	EDN1
Central carbon metabolism in cancer	1/70	0.318327	0.609271	0	0	2.65996	3.04479	SLC7A5
Epithelial cell signaling in Helicobacter pylori infection	1/70	0.318327	0.609271	0	0	2.65996	3.04479	JUN
Prolactin signaling pathway	1/70	0.318327	0.609271	0	0	2.65996	3.04479	ESR1
Adherens junction	1/71	0.322056	0.609271	0	0	2.62183	2.97061	SNAI2
Melanoma	1/72	0.325764	0.609271	0	0	2.58477	2.89903	GADD45B
Non-small cell lung cancer	1/72	0.325764	0.609271	0	0	2.58477	2.89903	GADD45B
p53 signaling pathway	1/73	0.329451	0.609271	0	0	2.54874	2.82993	GADD45B
Glioma	1/75	0.336767	0.609271	0	0	2.4796	2.69871	GADD45B
Pertussis	1/76	0.340395	0.609271	0	0	2.44642	2.63638	JUN
Arrhythmogenic right ventricular cardiomyopathy	1/77	0.344004	0.609271	0	0	2.41411	2.5761	ITGB8
B cell receptor signaling pathway	1/81	0.358244	0.609271	0	0	2.29294	2.3538	JUN
ErbB signaling pathway	1/85	0.372177	0.609271	0	0	2.18331	2.15795	JUN
Chemical carcinogenesis	2/239	0.375004	0.609271	0	0	1.55006	1.52033	JUN;ESR1
Taste transduction	1/86	0.375613	0.609271	0	0	2.15752	2.11263	HTR1B
ECM-receptor interaction	1/88	0.38243	0.609271	0	0	2.10771	2.02595	ITGB8
PD-L1 expression and PD-1 checkpoint pathway in cancer	1/89	0.385811	0.609271	0	0	2.08365	1.98449	JUN
Morphine addiction	1/91	0.392517	0.609271	0	0	2.03714	1.90508	PDE7B
Small cell lung cancer	1/92	0.395843	0.609271	0	0	2.01465	1.86706	GADD45B
Th1 and Th2 cell differentiation	1/92	0.395843	0.609271	0	0	2.01465	1.86706	JUN
GnRH signaling pathway	1/93	0.399151	0.609271	0	0	1.99265	1.83009	JUN
Choline metabolism in cancer	1/98	0.415423	0.609271	0	0	1.88946	1.65981	JUN
Hematopoietic cell lineage	1/99	0.418624	0.609271	0	0	1.87009	1.62844	IL7
Viral protein interaction with cytokine and cytokine receptor	1/100	0.421809	0.609271	0	0	1.8511	1.59788	CCR4
Melanogenesis	1/101	0.424976	0.609271	0	0	1.8325	1.56811	EDN1
Amoebiasis	1/102	0.428125	0.609271	0	0	1.81426	1.53911	TGFB2
Protein digestion and absorption	1/103	0.431258	0.609271	0	0	1.79639	1.51085	COL16A1
T cell receptor signaling pathway	1/104	0.434374	0.609271	0	0	1.77886	1.4833	JUN
Toll-like receptor signaling pathway	1/104	0.434374	0.609271	0	0	1.77886	1.4833	JUN
NF-kappa B signaling pathway	1/104	0.434374	0.609271	0	0	1.77886	1.4833	GADD45B
Th17 cell differentiation	1/107	0.44362	0.609271	0	0	1.72825	1.4047	JUN
Glucagon signaling pathway	1/107	0.44362	0.609271	0	0	1.72825	1.4047	SIK1
Insulin resistance	1/108	0.446668	0.609271	0	0	1.71201	1.37978	PPP1R3B
HIF-1 signaling pathway	1/109	0.4497	0.609271	0	0	1.69607	1.35546	EDN1
Toxoplasmosis	1/112	0.458698	0.612313	0	0	1.64998	1.28594	TGFB2
Serotonergic synapse	1/113	0.461665	0.612313	0	0	1.63517	1.26385	HTR1B
Pathways of neurodegeneration	3/475	0.480915	0.629773	0	0	1.16439	0.852412	BDNF;DKK1;CDK5R1
Thyroid hormone signaling pathway	1/121	0.484825	0.629773	0	0	1.52554	1.10444	ESR1
MicroRNAs in cancer	2/310	0.505745	0.645271	0	0	1.18843	0.810182	TGFB2;TP63
Purine metabolism	1/129	0.506999	0.645271	0	0	1.42962	0.971062	PDE7B
Herpes simplex virus 1 infection	3/498	0.512486	0.645732	0	0	1.10898	0.741331	ZNF10;ZNF425;ZNF596
Vascular smooth muscle contraction	1/133	0.517728	0.645878	0	0	1.38601	0.91242	EDN1
Yersinia infection	1/137	0.528226	0.646179	0	0	1.34498	0.858406	JUN
Insulin signaling pathway	1/137	0.528226	0.646179	0	0	1.34498	0.858406	PPP1R3B
Measles	1/139	0.533389	0.646222	0	0	1.32535	0.832986	JUN
Cell adhesion molecules	1/148	0.555942	0.662058	0	0	1.24364	0.73013	ITGB8
Neuroactive ligand-receptor interaction	2/341	0.557138	0.662058	0	0	1.07805	0.630596	EDN1;HTR1B
mTOR signaling pathway	1/154	0.570373	0.662058	0	0	1.1945	0.670672	SLC7A5
Oxytocin signaling pathway	1/154	0.570373	0.662058	0	0	1.1945	0.670672	JUN
Non-alcoholic fatty liver disease	1/155	0.572733	0.662058	0	0	1.18669	0.661384	JUN
JAK-STAT signaling pathway	1/162	0.588894	0.674552	0	0	1.13469	0.600828	IL7
Alzheimer disease	2/369	0.600247	0.681361	0	0	0.994372	0.507542	DKK1;CDK5R1
Tuberculosis	1/180	0.627725	0.702224	0	0	1.01966	0.474807	TGFB2
NOD-like receptor signaling pathway	1/181	0.629772	0.702224	0	0	1.01394	0.468843	JUN
Transcriptional misregulation in cancer	1/192	0.651569	0.713893	0	0	0.955013	0.4091	GADD45B
Chemokine signaling pathway	1/192	0.651569	0.713893	0	0	0.955013	0.4091	CCR4
Pathogenic Escherichia coli infection	1/197	0.661052	0.718039	0	0	0.930414	0.38512	JUN
Diabetic cardiomyopathy	1/203	0.672094	0.723794	0	0	0.902503	0.358615	TGFB2
Human immunodeficiency virus 1 infection	1/212	0.687993	0.733073	0	0	0.863612	0.322971	JUN
Lipid and atherosclerosis	1/215	0.693121	0.733073	0	0	0.851376	0.312073	JUN
Regulation of actin cytoskeleton	1/218	0.698165	0.733073	0	0	0.839478	0.301624	ITGB8
Coronavirus disease	1/232	0.72064	0.744267	0	0	0.788039	0.258174	JUN
Ras signaling pathway	1/232	0.72064	0.744267	0	0	0.788039	0.258174	BDNF
Shigellosis	1/246	0.741456	0.75774	0	0	0.742479	0.222105	JUN
Salmonella infection	1/249	0.745712	0.75774	0	0	0.733386	0.215187	JUN
Huntington disease	1/306	0.814588	0.821104	0	0	0.594596	0.121936	BDNF
Human papillomavirus infection	1/331	0.838622	0.838622	0	0	0.54885	0.0965947	ITGB8
