# Supplementary material for: Different PfEMP1-expressing Plasmodium falciparum variants induce divergent endothelial transcriptional responses during co-culture
Source: PLoS One. 2023 Nov 30;18(11):e0295053. doi: 10.1371/journal.pone.0295053 (PMC10688957; doi:10.1371/journal.pone.0295053)
Supplement: S6 File — (ZIP) [file pone.0295053.s015.zip › Suppl File 6 R5 cluster 6 WikiPathway_2021_Human_table.xlsx]

## Sheet: WikiPathway_2021_Human_table
Term	Overlap	P-value	Adjusted P-value	Old P-value	Old Adjusted P-value	Odds Ratio	Combined Score	Genes
Nuclear Receptors Meta-Pathway WP2882	8/319	0.00036111	0.0594923	0	0	4.98679	39.5269	SLC7A5;TGFB2;JUN;GADD45B;SLCO2B1;ANKRD1;SNAI2;ESR1
Glucocorticoid Receptor Pathway WP2880	4/70	0.000580412	0.0594923	0	0	11.443	85.2706	JUN;GADD45B;ANKRD1;SNAI2
EDA signaling in hair follicle development WP3930	2/13	0.00220731	0.0934275	0	0	33.7808	206.603	SHH;DKK1
Estrogen Receptor Pathway WP2881	2/13	0.00220731	0.0934275	0	0	33.7808	206.603	JUN;ESR1
Differentiation Pathway WP2848	3/48	0.00227872	0.0934275	0	0	12.4818	75.9408	SHH;FST;DKK1
TGF-B Signaling in Thyroid Cells for Epithelial-Mesenchymal Transition WP3859	2/18	0.00425347	0.138985	0	0	23.2185	126.773	CDH6;SNAI2
BMP Signaling Pathway in Eyelid Development WP3927	2/20	0.00524473	0.138985	0	0	20.6366	108.353	JUN;SHH
Estrogen signaling pathway WP712	2/23	0.0069099	0.138985	0	0	17.6858	87.9833	JUN;ESR1
Chromosomal and microsatellite instability in colorectal cancer WP4216	3/73	0.00742743	0.138985	0	0	8.01388	39.2887	TGFB2;JUN;GADD45B
Brain-derived neurotrophic factor (BDNF) signaling pathway WP2380	4/144	0.00800089	0.138985	0	0	5.37442	25.9488	JUN;EGR2;BDNF;CDK5R1
Mammalian disorder of sexual development WP4842	2/25	0.00813573	0.138985	0	0	16.1463	77.6877	FST;AMH
Physiological and pathological hypertrophy of the heart WP1528	2/25	0.00813573	0.138985	0	0	16.1463	77.6877	EDN1;JUN
Selective expression of chemokine receptors during T-cell polarization WP4494	2/29	0.0108557	0.158398	0	0	13.7515	62.1988	TGFB2;CCR4
Cell migration and invasion through p75NTR WP4561	2/30	0.0115901	0.158398	0	0	13.2597	59.1064	JUN;BDNF
Extracellular vesicle-mediated signaling in recipient cells WP2870	2/30	0.0115901	0.158398	0	0	13.2597	59.1064	TGFB2;TSPAN8
Hair Follicle Development: Organogenesis - Part 2 of 3 WP2839	2/32	0.0131224	0.167856	0	0	12.3745	53.6239	SHH;TP63
Signal transduction through IL1R WP4496	2/33	0.0139198	0.167856	0	0	11.9747	51.1851	TGFB2;JUN
Neural Crest Cell Migration during Development WP4564	2/40	0.0200624	0.227869	0	0	9.76537	38.1719	JUN;BDNF
Neural Crest Cell Migration in Cancer WP4565	2/43	0.0229825	0.227869	0	0	9.04946	34.1438	JUN;BDNF
Heart Development WP1591	2/44	0.0239925	0.227869	0	0	8.83356	32.9493	SHH;TBX20
Prostaglandin Synthesis and Regulation WP98	2/45	0.0250204	0.227869	0	0	8.62769	31.8195	EDN1;PTGIS
Aryl Hydrocarbon Receptor Pathway WP2873	2/46	0.0260661	0.227869	0	0	8.43118	30.7495	SLC7A5;JUN
Envelope proteins and their potential roles in EDMD physiopathology WP4535	2/46	0.0260661	0.227869	0	0	8.43118	30.7495	TGFB2;CTGF
Development of ureteric collection system WP5053	2/47	0.0271293	0.227869	0	0	8.24341	29.7351	SHH;TGFB2
Hippo-Merlin Signaling Dysregulation WP4541	3/120	0.0279281	0.227869	0	0	4.78326	17.1151	CDH6;ITGB8;CTGF
VEGFA-VEGFR2 Signaling Pathway WP3888	6/432	0.0309489	0.227869	0	0	2.6617	9.25051	JUN;NEXN;CHAC1;DKK1;SLC25A25;CTGF
Copper homeostasis WP3286	2/52	0.0327002	0.227869	0	0	7.4172	25.3696	JUN;MT1E
Netrin-UNC5B signaling pathway WP4747	2/52	0.0327002	0.227869	0	0	7.4172	25.3696	JUN;CTGF
Cardiac Progenitor Differentiation WP2406	2/53	0.0338639	0.227869	0	0	7.27139	24.6166	TBX20;DKK1
Adipogenesis WP236	3/130	0.0342285	0.227869	0	0	4.4044	14.8635	EGR2;PTGIS;GADD45B
TGF-beta Receptor Signaling WP560	2/54	0.0350436	0.227869	0	0	7.1312	23.8978	JUN;FST
TGF-beta Signaling Pathway WP366	3/132	0.0355698	0.227869	0	0	4.33567	14.4649	JUN;FOSB;SIK1
Hypothetical Craniofacial Development Pathway WP3655	1/7	0.0375372	0.233186	0	0	30.6867	100.727	TP63
TGF-beta receptor signaling in skeletal dysplasias WP4816	2/58	0.0399185	0.240685	0	0	6.62049	21.3241	JUN;FST
3q29 copy number variation syndrome WP4906	2/63	0.0463483	0.263928	0	0	6.0763	18.6638	JUN;SLC40A1
Lung fibrosis WP3624	2/63	0.0463483	0.263928	0	0	6.0763	18.6638	EDN1;CTGF
Tgif disruption of Shh signaling WP3674	1/9	0.0480034	0.265965	0	0	23.0127	69.8778	SHH
Hepatitis B infection WP4666	3/152	0.0504413	0.272117	0	0	3.74991	11.2008	TGFB2;JUN;EGR2
Breast cancer pathway WP4262	3/154	0.0520713	0.273708	0	0	3.69986	10.9336	JUN;GADD45B;ESR1
Iron metabolism in placenta WP2007	1/12	0.0634915	0.304971	0	0	16.734	46.1331	SLC40A1
BMP2-WNT4-FOXO1 pathway in primary endometrial stromal cell differentiation WP3876	1/13	0.0685985	0.304971	0	0	15.3387	41.0999	DKK1
Transcriptional cascade regulating adipogenesis WP4211	1/13	0.0685985	0.304971	0	0	15.3387	41.0999	EGR2
Mammary gland development pathway - Puberty (Stage 2 of 4) WP2814	1/13	0.0685985	0.304971	0	0	15.3387	41.0999	ESR1
MFAP5-mediated ovarian cancer cell motility and invasiveness WP3301	1/13	0.0685985	0.304971	0	0	15.3387	41.0999	JUN
Neuroinflammation WP4919	1/13	0.0685985	0.304971	0	0	15.3387	41.0999	JUN
Somatic sex determination WP4814	1/14	0.0736779	0.304971	0	0	14.1581	36.9251	AMH
Apoptosis WP254	2/84	0.0769221	0.304971	0	0	4.51539	11.5818	JUN;TP63
COVID-19 adverse outcome pathway WP4891	1/15	0.0787299	0.304971	0	0	13.1462	33.414	IL7
ERK Pathway in Huntington's Disease WP3853	1/15	0.0787299	0.304971	0	0	13.1462	33.414	BDNF
GPCRs, Class C Metabotropic glutamate, pheromone WP501	1/15	0.0787299	0.304971	0	0	13.1462	33.414	GPRC5B
Role of Osx and miRNAs in tooth development WP3971	1/15	0.0787299	0.304971	0	0	13.1462	33.414	DKK1
ncRNAs involved in Wnt signaling in hepatocellular carcinoma WP4336	2/86	0.0800971	0.304971	0	0	4.40743	11.1266	JUN;DKK1
Hedgehog Signaling Pathway Netpath WP47	1/16	0.0837546	0.304971	0	0	12.2691	30.4258	SHH
MAPK pathway in congenital thyroid cancer WP4928	1/16	0.0837546	0.304971	0	0	12.2691	30.4258	JUN
Pancreatic adenocarcinoma pathway WP4263	2/89	0.0849348	0.304971	0	0	4.25481	10.4918	TGFB2;GADD45B
Sulfation Biotransformation Reaction WP692	1/17	0.0887521	0.304971	0	0	11.5017	27.8561	SULT1E1
miR-509-3p alteration of YAP1/ECM axis WP3967	1/17	0.0887521	0.304971	0	0	11.5017	27.8561	SNAI2
Nephrogenesis WP5052	1/17	0.0887521	0.304971	0	0	11.5017	27.8561	RSPO3
Platelet-mediated interactions with vascular and circulating cells WP4462	1/17	0.0887521	0.304971	0	0	11.5017	27.8561	TGFB2
LncRNA involvement in canonical Wnt signaling and colorectal cancer WP4258	2/94	0.0931879	0.304971	0	0	4.02255	9.54607	JUN;DKK1
Simplified Depiction of MYD88 Distinct Input-Output Pathway WP3877	1/18	0.0937227	0.304971	0	0	10.8246	25.6264	JUN
Estrogen metabolism WP697	1/18	0.0937227	0.304971	0	0	10.8246	25.6264	SULT1E1
MFAP5 effect on permeability and motility of endothelial cells via cytoskeleton rearrangement WP4560	1/18	0.0937227	0.304971	0	0	10.8246	25.6264	JUN
TP53 network WP1742	1/19	0.0986663	0.311178	0	0	10.2227	23.676	TP63
Farnesoid X receptor pathway WP2879	1/19	0.0986663	0.311178	0	0	10.2227	23.676	SLCO2B1
Hypertrophy Model WP516	1/20	0.103583	0.321609	0	0	9.68421	21.9578	ANKRD1
Neural Crest Differentiation WP2064	2/101	0.105111	0.321609	0	0	3.73681	8.41804	CDH6;SNAI2
Tamoxifen metabolism WP691	1/21	0.108474	0.327016	0	0	9.19954	20.4345	SULT1E1
Cancer immunotherapy by PD-1 blockade WP4585	1/23	0.118175	0.3474	0	0	8.36237	17.8586	JUN
Photodynamic therapy-induced NFE2L2 (NRF2) survival signaling WP3612	1/24	0.122987	0.3474	0	0	7.99839	16.7621	JUN
Hypothesized Pathways in Pathogenesis of Cardiovascular Disease WP3668	1/25	0.127772	0.3474	0	0	7.66474	15.7703	CTGF
IL-7 signaling pathway WP205	1/25	0.127772	0.3474	0	0	7.66474	15.7703	IL7
Relationship between inflammation, COX-2 and EGFR WP4483	1/25	0.127772	0.3474	0	0	7.66474	15.7703	ESR1
Wnt signaling WP428	2/115	0.130074	0.3474	0	0	3.27152	6.67276	JUN;DKK1
Cytokines and Inflammatory Response WP530	1/26	0.132532	0.3474	0	0	7.35778	14.8696	IL7
Wnt/beta-catenin signaling pathway in leukemia WP3658	1/26	0.132532	0.3474	0	0	7.35778	14.8696	DKK1
Spinal Cord Injury WP2431	2/118	0.135591	0.3474	0	0	3.18643	6.36685	BDNF;SLIT3
Eicosanoid Synthesis WP167	1/27	0.137265	0.3474	0	0	7.07443	14.0487	PTGIS
Follicle Stimulating Hormone (FSH) signaling pathway WP2035	1/27	0.137265	0.3474	0	0	7.07443	14.0487	BDNF
Intracellular trafficking proteins involved in CMT neuropathy WP4856	1/27	0.137265	0.3474	0	0	7.07443	14.0487	EGR2
Photodynamic therapy-induced unfolded protein response WP3613	1/27	0.137265	0.3474	0	0	7.07443	14.0487	SULT1E1
Cell cycle WP179	2/120	0.139298	0.347871	0	0	3.13211	6.17383	TGFB2;GADD45B
Interactions between immune cells and microRNAs in tumor microenvironment WP4559	1/28	0.141974	0.347871	0	0	6.81207	13.2979	TGFB2
PDGFR-beta pathway WP3972	1/29	0.146657	0.347871	0	0	6.56845	12.6092	JUN
MAPK Signaling Pathway WP382	3/246	0.15096	0.347871	0	0	2.28838	4.32672	TGFB2;JUN;BDNF
Dopaminergic Neurogenesis WP2855	1/30	0.151314	0.347871	0	0	6.34163	11.9755	SHH
Eicosanoid metabolism via cyclooxygenases (COX) WP4719	1/30	0.151314	0.347871	0	0	6.34163	11.9755	PTGIS
Oligodendrocyte specification and differentiation, leading to myelin components for CNS WP4304	1/30	0.151314	0.347871	0	0	6.34163	11.9755	SHH
22q11.2 copy number variation syndrome WP4657	2/131	0.160055	0.347871	0	0	2.86344	5.24649	SHH;RTL10
White fat cell differentiation WP4149	1/32	0.160554	0.347871	0	0	5.9319	10.8502	EGR2
Development and heterogeneity of the ILC family WP3893	1/32	0.160554	0.347871	0	0	5.9319	10.8502	IL7
Mammary gland development pathway - Pregnancy and lactation (Stage 3 of 4) WP2817	1/32	0.160554	0.347871	0	0	5.9319	10.8502	ESR1
Endothelin Pathways WP2197	1/33	0.165136	0.347871	0	0	5.74624	10.3489	EDN1
Host-pathogen interaction of human coronaviruses - interferon induction WP4880	1/33	0.165136	0.347871	0	0	5.74624	10.3489	JUN
MAPK Cascade WP422	1/33	0.165136	0.347871	0	0	5.74624	10.3489	JUN
Monoamine GPCRs WP58	1/33	0.165136	0.347871	0	0	5.74624	10.3489	HTR1B
Signaling of Hepatocyte Growth Factor Receptor WP313	1/34	0.169693	0.347871	0	0	5.57183	9.8831	JUN
BDNF-TrkB Signaling WP3676	1/34	0.169693	0.347871	0	0	5.57183	9.8831	BDNF
Type 2 papillary renal cell carcinoma WP4241	1/34	0.169693	0.347871	0	0	5.57183	9.8831	TGFB2
p38 MAPK Signaling Pathway WP400	1/34	0.169693	0.347871	0	0	5.57183	9.8831	TGFB2
Ectoderm Differentiation WP2858	2/138	0.173547	0.352248	0	0	2.71509	4.75496	CDH6;SHH
Zinc homeostasis WP3529	1/36	0.178735	0.353401	0	0	5.25291	9.04474	MT1E
Host-pathogen interaction of human coronaviruses - MAPK signaling WP4877	1/36	0.178735	0.353401	0	0	5.25291	9.04474	JUN
Melatonin metabolism and effects WP3298	1/37	0.183219	0.353401	0	0	5.10674	8.66652	EDN1
Neovascularisation processes WP4331	1/37	0.183219	0.353401	0	0	5.10674	8.66652	TGFB2
Photodynamic therapy-induced HIF-1 survival signaling WP3614	1/37	0.183219	0.353401	0	0	5.10674	8.66652	EDN1
mBDNF and proBDNF regulation of GABA neurotransmission WP4829	1/38	0.187678	0.353401	0	0	4.96847	8.31238	BDNF
Nuclear receptors WP170	1/38	0.187678	0.353401	0	0	4.96847	8.31238	ESR1
Mesodermal commitment pathway WP2857	2/147	0.19115	0.353401	0	0	2.54541	4.21188	AMH;DKK1
Kisspeptin/kisspeptin receptor system in the ovary WP4871	1/39	0.192114	0.353401	0	0	4.83748	7.98023	AMH
ATM Signaling Pathway WP2516	1/40	0.196525	0.353401	0	0	4.7132	7.66821	JUN
Ferroptosis WP4313	1/40	0.196525	0.353401	0	0	4.7132	7.66821	SLC40A1
IL-5 signaling pathway WP127	1/40	0.196525	0.353401	0	0	4.7132	7.66821	JUN
PDGF Pathway WP2526	1/40	0.196525	0.353401	0	0	4.7132	7.66821	JUN
Integrated breast cancer pathway WP1984	2/152	0.201032	0.356625	0	0	2.45994	3.94646	JUN;ESR1
TNF related weak inducer of apoptosis (TWEAK) Signaling Pathway WP2036	1/42	0.205277	0.356625	0	0	4.48284	7.0981	JUN
Fas ligand pathway and stress induction of heat shock proteins WP314	1/42	0.205277	0.356625	0	0	4.48284	7.0981	JUN
IL-2 signaling pathway WP49	1/42	0.205277	0.356625	0	0	4.48284	7.0981	JUN
Myometrial relaxation and contraction pathways WP289	2/156	0.208981	0.358096	0	0	2.39556	3.75028	JUN;IGFBP6
Genes controlling nephrogenesis WP4823	1/43	0.209617	0.358096	0	0	4.37588	6.83719	SHH
Sudden Infant Death Syndrome (SIDS) Susceptibility Pathways WP706	2/158	0.212967	0.35915	0	0	2.36461	3.65714	JUN;BDNF
Hedgehog Signaling Pathway WP4249	1/44	0.213934	0.35915	0	0	4.2739	6.59073	SHH
Epithelial to mesenchymal transition in colorectal cancer WP4239	2/160	0.216962	0.35915	0	0	2.33444	3.5671	TGFB2;SNAI2
ATM Signaling Network in Development and Disease WP3878	1/45	0.218228	0.35915	0	0	4.17656	6.35762	CDK5R1
EGF/EGFR signaling pathway WP437	2/162	0.220963	0.35915	0	0	2.30502	3.48003	JUN;FOSB
Aryl Hydrocarbon Receptor Netpath WP2586	1/46	0.222498	0.35915	0	0	4.08354	6.13689	ESR1
Oxysterols derived from cholesterol WP4545	1/46	0.222498	0.35915	0	0	4.08354	6.13689	ESR1
Endoplasmic reticulum stress response in coronavirus infection WP4861	1/47	0.226745	0.360331	0	0	3.99457	5.92765	PPP1R3B
Mechanoregulation and pathology of YAP/TAZ via Hippo and non-Hippo mechanisms WP4534	1/47	0.226745	0.360331	0	0	3.99457	5.92765	ITGB8
Hepatitis C and Hepatocellular Carcinoma WP3646	1/49	0.235171	0.368015	0	0	3.82774	5.54044	JUN
IL-3 signaling pathway WP286	1/49	0.235171	0.368015	0	0	3.82774	5.54044	JUN
Synaptic signaling pathways associated with autism spectrum disorder WP4539	1/50	0.239349	0.368922	0	0	3.74943	5.36106	BDNF
Photodynamic therapy-induced AP-1 survival signaling. WP3611	1/50	0.239349	0.368922	0	0	3.74943	5.36106	JUN
Phosphodiesterases in neuronal function WP4222	1/53	0.25175	0.385139	0	0	3.53259	4.87257	PDE7B
The Overlap Between Signal Transduction Pathways that Contribute to a Range of LMNA Laminopathies WP4879	1/55	0.259905	0.386091	0	0	3.40141	4.58319	TGFB2
Hematopoietic Stem Cell Differentiation WP2849	1/55	0.259905	0.386091	0	0	3.40141	4.58319	FOSB
IL-1 signaling pathway WP195	1/55	0.259905	0.386091	0	0	3.40141	4.58319	JUN
RANKL/RANK signaling pathway WP2018	1/55	0.259905	0.386091	0	0	3.40141	4.58319	JUN
Pre-implantation embryo WP3527	1/58	0.271973	0.401112	0	0	3.2219	4.19508	FOSB
Kit receptor signaling pathway WP304	1/59	0.275953	0.401208	0	0	3.16619	4.07655	SNAI2
MET in type 1 papillary renal cell carcinoma WP4205	1/59	0.275953	0.401208	0	0	3.16619	4.07655	JUN
PI3K-Akt signaling pathway WP4172	3/340	0.283138	0.404087	0	0	1.64218	2.07214	BDNF;IL7;ITGB8
TYROBP causal network in microglia WP3945	1/61	0.283847	0.404087	0	0	3.06034	3.85395	RBM47
Prader-Willi and Angelman Syndrome WP3998	1/61	0.283847	0.404087	0	0	3.06034	3.85395	BDNF
T-Cell antigen Receptor (TCR) pathway during Staphylococcus aureus infection WP3863	1/62	0.287762	0.406263	0	0	3.01002	3.74935	JUN
Endometrial cancer WP4155	1/63	0.291655	0.406263	0	0	2.96132	3.64889	GADD45B
Focal Adhesion WP306	2/198	0.293521	0.406263	0	0	1.87822	2.30233	JUN;ITGB8
Endochondral Ossification with Skeletal Dysplasias WP4808	1/64	0.295528	0.406263	0	0	2.91417	3.55235	TGFB2
Endochondral Ossification WP474	1/64	0.295528	0.406263	0	0	2.91417	3.55235	TGFB2
Circadian rhythm related genes WP3594	2/201	0.299563	0.406263	0	0	1.84962	2.22959	JUN;SIK1
AGE/RAGE pathway WP2324	1/66	0.303211	0.406263	0	0	2.82422	3.37022	JUN
Association Between Physico-Chemical Features and Toxicity Associated Pathways WP3680	1/66	0.303211	0.406263	0	0	2.82422	3.37022	JUN
Thyroid stimulating hormone (TSH) signaling pathway WP2032	1/66	0.303211	0.406263	0	0	2.82422	3.37022	JUN
DNA damage response WP707	1/68	0.31081	0.411071	0	0	2.73964	3.20146	GADD45B
Melanoma WP4685	1/68	0.31081	0.411071	0	0	2.73964	3.20146	GADD45B
miRNA regulation of DNA damage response WP1530	1/71	0.322056	0.416399	0	0	2.62183	2.97061	GADD45B
Non-genomic actions of 1,25 dihydroxyvitamin D3 WP4341	1/71	0.322056	0.416399	0	0	2.62183	2.97061	JUN
MECP2 and Associated Rett Syndrome WP3584	1/72	0.325764	0.416399	0	0	2.58477	2.89903	BDNF
Non-small cell lung cancer WP4255	1/72	0.325764	0.416399	0	0	2.58477	2.89903	GADD45B
Primary focal segmental glomerulosclerosis (FSGS) WP2572	1/72	0.325764	0.416399	0	0	2.58477	2.89903	DKK1
Head and Neck Squamous Cell Carcinoma WP4674	1/73	0.329451	0.416399	0	0	2.54874	2.82993	TP63
16p11.2 proximal deletion syndrome WP4949	1/74	0.333119	0.416399	0	0	2.5137	2.76319	ESR1
Arrhythmogenic Right Ventricular Cardiomyopathy WP2118	1/74	0.333119	0.416399	0	0	2.5137	2.76319	ITGB8
Peptide GPCRs WP24	1/74	0.333119	0.416399	0	0	2.5137	2.76319	CCR4
Joubert Syndrome WP4656	1/76	0.340395	0.417851	0	0	2.44642	2.63638	SHH
Leptin signaling pathway WP2034	1/76	0.340395	0.417851	0	0	2.44642	2.63638	ESR1
Prolactin Signaling Pathway WP2037	1/76	0.340395	0.417851	0	0	2.44642	2.63638	JUN
Alzheimer's disease WP2059	1/83	0.365248	0.44569	0	0	2.23679	2.25284	CDK5R1
MicroRNAs in cardiomyocyte hypertrophy WP1544	1/84	0.368722	0.447266	0	0	2.20973	2.20467	EDN1
Pathways in clear cell renal cell carcinoma WP4018	1/85	0.372177	0.448802	0	0	2.18331	2.15795	TGFB2
Acute viral myocarditis WP4298	1/86	0.375613	0.450297	0	0	2.15752	2.11263	EDN1
Androgen receptor signaling pathway WP138	1/90	0.389173	0.457128	0	0	2.06013	1.94421	JUN
Apoptosis Modulation and Signaling WP1772	1/90	0.389173	0.457128	0	0	2.06013	1.94421	JUN
T-cell receptor (TCR) signaling pathway WP69	1/90	0.389173	0.457128	0	0	2.06013	1.94421	JUN
Amino Acid metabolism WP3925	1/91	0.392517	0.457128	0	0	2.03714	1.90508	PPM1L
ErbB signaling pathway WP673	1/91	0.392517	0.457128	0	0	2.03714	1.90508	JUN
TNF-alpha signaling pathway WP231	1/92	0.395843	0.457128	0	0	2.01465	1.86706	JUN
Corticotropin-releasing hormone signaling pathway WP2355	1/93	0.399151	0.457128	0	0	1.99265	1.83009	FOSB
G Protein Signaling Pathways WP35	1/93	0.399151	0.457128	0	0	1.99265	1.83009	PDE7B
Thyroid hormones production and their peripheral downstream signaling effects WP4746	1/95	0.405713	0.461422	0	0	1.95006	1.75917	SHH
Small cell lung cancer WP4658	1/96	0.408967	0.461422	0	0	1.92943	1.72515	GADD45B
GPCRs, Class A Rhodopsin-like WP455	2/257	0.409652	0.461422	0	0	1.43933	1.28452	HTR1B;CCR4
B Cell Receptor Signaling Pathway WP23	1/97	0.412204	0.461758	0	0	1.90924	1.69204	JUN
Pathways Regulating Hippo Signaling WP4540	1/98	0.415423	0.462835	0	0	1.88946	1.65981	CDH6
Integrin-mediated Cell Adhesion WP185	1/101	0.424976	0.470919	0	0	1.8325	1.56811	ITGB8
Wnt signaling pathway and pluripotency WP399	1/102	0.428125	0.471859	0	0	1.81426	1.53911	JUN
Toll-like Receptor Signaling Pathway WP75	1/103	0.431258	0.472769	0	0	1.79639	1.51085	JUN
Senescence and Autophagy in Cancer WP615	1/105	0.437472	0.477031	0	0	1.76166	1.45644	JUN
DNA damage response (only ATM dependent) WP710	1/110	0.452716	0.491041	0	0	1.68043	1.33172	JUN
Gastrin signaling pathway WP4659	1/114	0.464615	0.501295	0	0	1.62062	1.24228	JUN
ESC Pluripotency Pathways WP3931	1/116	0.470468	0.504953	0	0	1.59227	1.20061	JUN
Fragile X Syndrome WP4549	1/121	0.484825	0.517652	0	0	1.52554	1.10444	BDNF
Focal Adhesion-PI3K-Akt-mTOR-signaling pathway WP3932	2/303	0.493624	0.524316	0	0	1.21651	0.858829	PIK3IP1;ITGB8
Regulation of toll-like receptor signaling pathway WP1449	1/139	0.533389	0.563633	0	0	1.32535	0.832986	JUN
Endoderm differentiation WP2853	1/141	0.538497	0.566112	0	0	1.30628	0.808554	DKK1
Male infertility WP4673	1/146	0.551025	0.573402	0	0	1.26092	0.751476	ESR1
NRF2 pathway WP2884	1/146	0.551025	0.573402	0	0	1.26092	0.751476	TGFB2
Nonalcoholic fatty liver disease WP4396	1/155	0.572733	0.592981	0	0	1.18669	0.661384	JUN
Insulin Signaling WP481	1/160	0.58434	0.601958	0	0	1.14908	0.617369	JUN
Chemokine signaling pathway WP3929	1/164	0.5934	0.608235	0	0	1.12065	0.584855	CCR4
Vitamin D Receptor Pathway WP2877	1/182	0.631808	0.640078	0	0	1.00829	0.462975	TGFB2
Ciliopathies WP4803	1/183	0.633833	0.640078	0	0	1.0027	0.457199	ARL2BP
Metapathway biotransformation Phase I and II WP702	1/183	0.633833	0.640078	0	0	1.0027	0.457199	SULT1E1
Ciliary landscape WP4352	1/216	0.694811	0.698217	0	0	0.847373	0.308541	RAB3IL1
IL-18 signaling pathway WP4754	1/272	0.776119	0.776119	0	0	0.670357	0.169902	JUN
