# Supplementary material for: Different PfEMP1-expressing Plasmodium falciparum variants induce divergent endothelial transcriptional responses during co-culture
Source: PLoS One. 2023 Nov 30;18(11):e0295053. doi: 10.1371/journal.pone.0295053 (PMC10688957; doi:10.1371/journal.pone.0295053)
Supplement: S7 File — (XLSX) [file pone.0295053.s016.xlsx]

## Sheet: DEG p<0.05
	Cluster X1
	Term	Overlap	P-value	Adjusted P-value	Old P-value	Old Adjusted P-value	Odds Ratio	Combined Score	Genes
	Interleukin-1 regulation of extracellular matrix	11/120	1.80453e-09	7.05571e-07	0	0	14.2294	286.479	BMP4;GREM1;BMP2;CXCL8;SERPINB2;CCL20;ALDH1A1;LIF;INHBA;SOD2;BIRC3
	Interleukin-4 regulation of apoptosis	11/267	6.03395e-06	0.00117964	0	0	6.01348	72.2706	BMP4;POSTN;BMP2;VCAN;CXCL8;CLEC2B;CITED2;CCL20;INHBA;LITAF;EGFR
	Cytokine-cytokine receptor interaction	10/265	3.42791e-05	0.00446771	0	0	5.44959	56.0271	BMP2;IL18RAP;CXCL8;TSLP;CCL20;HGF;LIF;LTA;INHBA;EGFR
	Nitric oxide stimulation of guanylate cyclase	4/28	5.55132e-05	0.00542641	0	0	22.4773	220.253	GUCY1A3;PDE2A;PDE5A;PDE9A
	TGF-beta regulation of extracellular matrix	14/565	9.99266e-05	0.00734594	0	0	3.57905	32.9669	POSTN;SYNM;CITED2;HGF;INHBA;CLDN1;BMP4;ALDH1A3;VCAN;CSRP2;CLEC2B;HAS2;PDE5A;MAP3K5
	Interleukin-5 regulation of apoptosis	7/144	0.000112725	0.00734594	0	0	6.99432	63.5823	CXCL8;CLEC2B;HAS2;INHBA;SGK1;SOD2;BIRC3
	Hyaluronan metabolism	3/14	0.000144467	0.00806949	0	0	36.5565	323.25	STAB2;HAS2;LYVE1
	Gastrin pathway	4/44	0.000335125	0.0163792	0	0	13.4755	107.818	CXCL8;SERPINB2;HGF;BIRC3
	Syndecan 1 pathway	4/46	0.000398167	0.0172982	0	0	12.8325	100.461	COL17A1;COL3A1;HGF;COL11A2
	TNF-alpha effects on cytokine activity, cell motility, and apoptosis	6/135	0.000566034	0.0215895	0	0	6.32558	47.2955	TNFAIP8;CXCL8;HGF;INHBA;SOD2;BIRC3
	Oncostatin M	9/311	0.000607378	0.0215895	0	0	4.1023	30.3831	SYNM;CXCL8;SERPINB2;CCL20;HGF;CDH11;NEDD4L;SOD2;EGFR
	Glycosaminoglycan metabolism	5/110	0.00148719	0.0467178	0	0	6.43966	41.9278	VCAN;STAB2;BGN;HAS2;LYVE1
	Purine metabolism	6/164	0.00155328	0.0467178	0	0	5.15696	33.3521	GUCY1A3;ADCY10;PDE2A;PDE5A;PDE9A;ADA
	Focal adhesion	7/233	0.00198833	0.0503956	0	0	4.22078	26.2552	COL3A1;HGF;COL11A2;TNR;TLN2;EGFR;BIRC3
	G alpha s pathway	5/120	0.00218075	0.0503956	0	0	5.87671	36.013	ADCY10;PDE2A;PDE5A;PDE9A;MAP3K5
	Arf6 signal transduction regulation	3/35	0.00231302	0.0503956	0	0	12.553	76.1867	HGF;IPCEF1;EGFR
	Signal transduction by L1	3/35	0.00231302	0.0503956	0	0	12.553	76.1867	RPS6KA6;EGFR;SH3GL2
	Seven transmembrane receptor signaling through beta-arrestin	4/74	0.00238482	0.0503956	0	0	7.68863	46.4288	PDE2A;PDE5A;PDE9A;MAP3K5
	Dermatan sulfate biosynthesis	2/10	0.00244889	0.0503956	0	0	33.2903	200.145	VCAN;BGN
	FRA pathway	3/37	0.00271588	0.0530954	0	0	11.8134	69.8011	CXCL8;MGP;LIF
	BMAL1-CLOCK/NPAS2 activates circadian expression	3/38	0.00293249	0.0546002	0	0	11.4753	66.9228	PER2;BHLHE41;CRY1
	Platelet homeostasis	4/82	0.00346069	0.0570163	0	0	6.89726	39.0819	GUCY1A3;PDE2A;PDE5A;PDE9A
	Cell junction organization	4/84	0.00377371	0.0570163	0	0	6.72415	37.5187	COL17A1;CDH11;CLDN12;CLDN1
	ECM-receptor interaction	4/84	0.00377371	0.0570163	0	0	6.72415	37.5187	COL3A1;COL11A2;TNR;GP6
	Adrenergic pathway	5/137	0.00386069	0.0570163	0	0	5.11545	28.4261	ADCY10;PDE2A;PDE5A;PDE9A;EGFR
	BMP receptor signaling	3/42	0.00390386	0.0570163	0	0	10.2963	57.1009	BMP4;GREM1;BMP2
	TGF-beta regulation of skeletal system development	4/85	0.00393719	0.0570163	0	0	6.6408	36.772	BMP4;BMP2;INHBA;GDF6
	Chondroitin sulfate/dermatan sulfate degradation	2/13	0.00418215	0.0584007	0	0	24.2074	132.582	VCAN;BGN
	Interleukin-2 signaling pathway	14/847	0.00495688	0.0668325	0	0	2.33282	12.3802	CXCL8;CITED2;LIF;LITAF;PER2;IL18RAP;DUSP10;CLEC2B;UCP2;LTA;NMT2;SGK1;ADA;BIRC3
	L1CAM interactions	4/94	0.00562879	0.0733619	0	0	5.974	30.9445	RPS6KA6;ALCAM;SH3GL2;EGFR
	Senescence and autophagy	4/99	0.00675046	0.0851428	0	0	5.65815	28.2802	BMP2;CXCL8;SERPINB2;INHBA
	Syndecan 3 pathway	2/17	0.00714922	0.0873546	0	0	17.7485	87.6912	CXCL8;EGFR
	Amoebiasis	4/105	0.00828045	0.0981108	0	0	5.3204	25.5052	COL3A1;CXCL8;SERPINB2;COL11A2
	Keratinocyte differentiation	3/57	0.00916522	0.1054	0	0	7.43056	34.8667	EGFR;MAP3K5;BIRC3
	Chondroitin sulfate biosynthesis	2/20	0.0098412	0.109396	0	0	14.7882	68.339	VCAN;BGN
	ATF2 transcription factor network	3/59	0.0100723	0.109396	0	0	7.16445	32.9419	CXCL8;CSRP2;DUSP10
	Fas signaling pathway	4/115	0.0113054	0.113106	0	0	4.83863	21.6891	CXCL8;EGFR;MAP3K5;BIRC3
	Circadian rhythm	3/62	0.0115276	0.113106	0	0	6.79913	30.3446	PER2;BHLHE41;CRY1
	Epstein-Barr virus LMP1 signaling	2/22	0.0118476	0.113106	0	0	13.3081	59.0296	CXCL8;CCL20
	Pathways in cancer	7/325	0.0118602	0.113106	0	0	2.98561	13.2399	BMP4;BMP2;CXCL8;HGF;MITF;EGFR;BIRC3
	Axon guidance	7/325	0.0118602	0.113106	0	0	2.98561	13.2399	RPS6KA6;COL3A1;ALCAM;NTN4;SH3GL2;PLXNA4;EGFR
	Collagen biosynthesis and modifying enzymes	3/64	0.0125616	0.116942	0	0	6.57554	28.7819	COL17A1;COL3A1;COL11A2
	TGF-beta signaling pathway	5/185	0.0132772	0.12073	0	0	3.7422	16.1727	BMP4;LIF;NEDD4L;INHBA;RUNX3
	Endogenous Toll-like receptor signaling	2/24	0.014017	0.123462	0	0	12.097	51.6238	VCAN;BGN
	cAMP cell motility pathway inferred from amoeba model	3/67	0.0142092	0.123462	0	0	6.26636	26.6563	PDE2A;PDE5A;PDE9A
	Developmental biology	8/420	0.0145941	0.12405	0	0	2.63928	11.1566	RPS6KA6;COL3A1;ALCAM;NTN4;SH3GL2;PLXNA4;EGFR;CDON
	Hedgehog signaling pathway	3/70	0.0159737	0.129916	0	0	5.98487	24.7583	BMP4;BMP2;CDON
	Tetrasaccharide linker sequence formation in glycosaminoglycan biosynthesis	2/26	0.0163441	0.129916	0	0	11.0878	45.614	VCAN;BGN
	Melanoma	3/71	0.016588	0.129916	0	0	5.89656	24.1704	HGF;MITF;EGFR
	Cell-cell communication	4/129	0.0166133	0.129916	0	0	4.29366	17.5935	COL17A1;CDH11;CLDN12;CLDN1
	EGFR downregulation	2/27	0.0175652	0.134667	0	0	10.6438	43.0203	EGFR;SH3GL2
	RANKL regulation of apoptosis and immune response	3/74	0.0185097	0.136298	0	0	5.64656	22.5267	BMP2;MGP;LTA
	Integrins in angiogenesis	3/74	0.0185097	0.136298	0	0	5.64656	22.5267	COL17A1;COL3A1;COL11A2
	Recycling pathway of cell adhesion molecule L1	2/28	0.0188238	0.136298	0	0	10.2339	40.6554	RPS6KA6;SH3GL2
	p53 signaling pathway	4/139	0.0212217	0.147147	0	0	3.9736	15.3092	VCAN;HGF;LIF;EGFR
	Tight junction interactions	2/30	0.0214511	0.147147	0	0	9.50192	36.5062	CLDN12;CLDN1
	Tumor necrosis factor (TNF) pathway	2/30	0.0214511	0.147147	0	0	9.50192	36.5062	MAP3K5;BIRC3
	Nuclear beta-catenin signaling and target gene transcription regulation	3/80	0.0227089	0.153089	0	0	5.20498	19.7009	VCAN;CXCL8;MITF
	Interleukin-7 interactions in immune response	2/34	0.0271285	0.178448	0	0	8.3125	29.9846	CXCL8;LITAF
	Non-class A, B, C GPCRs	3/86	0.0273833	0.178448	0	0	4.82725	17.3676	PTGFR;GPR176;GPR88
	EGFR1 pathway	4/152	0.0282821	0.181284	0	0	3.62217	12.915	HGF;LIF;HAS2;EGFR
	Thymic stromal lymphopoietin (TSLP) pathway	3/90	0.0307627	0.193898	0	0	4.60438	16.0299	CXCL8;CCL20;CLDN1
	Neural crest differentiation	3/91	0.0316404	0.193898	0	0	4.55183	15.7189	BMP4;COL11A2;MITF
	ALK in cardiac myocytes	2/37	0.0317378	0.193898	0	0	7.59885	26.2179	BMP4;BMP2
	Carbohydrate metabolism	5/235	0.0330725	0.198075	0	0	2.92123	9.95864	VCAN;STAB2;BGN;HAS2;LYVE1
	Extracellular matrix organization	3/93	0.0334347	0.198075	0	0	4.45023	15.1226	COL17A1;COL3A1;COL11A2
	Vitamin A and carotenoid metabolism	2/39	0.0349694	0.204075	0	0	7.18738	24.1013	ALDH1A3;ALDH1A1
	Folate-alcohol and cancer pathway	1/5	0.0371877	0.21073	0	0	33.075	108.876	ALDH1A1
	Neuroregulin receptor degredation protein-1 controls ErbB3 receptor recycling	1/5	0.0371877	0.21073	0	0	33.075	108.876	EGFR
	ERBB1 internalization pathway	2/41	0.0383227	0.211582	0	0	6.8181	22.2387	EGFR;SH3GL2
	Aldosterone-regulated sodium reabsorption	2/42	0.0400437	0.211582	0	0	6.64732	21.3896	NEDD4L;SGK1
	Bladder cancer	2/42	0.0400437	0.211582	0	0	6.64732	21.3896	CXCL8;EGFR
	Signaling events mediated by T cell protein tyrosine phosphatase (TC-PTP)	2/42	0.0400437	0.211582	0	0	6.64732	21.3896	HGF;EGFR
	Urokinase-type plasminogen activator (uPA) and uPAR-mediated signaling	2/42	0.0400437	0.211582	0	0	6.64732	21.3896	HGF;EGFR
	Type 1 diabetes mellitus	2/43	0.0417935	0.217292	0	0	6.48486	20.5895	LTA;CPE
	Heart development	2/44	0.0435715	0.217292	0	0	6.33014	19.8345	BMP4;BMP2
	RSK activation	1/6	0.0444587	0.217292	0	0	26.4587	82.3709	RPS6KA6
	Signaling by EGFR	1/6	0.0444587	0.217292	0	0	26.4587	82.3709	EGFR
	Small leucine-rich proteoglycan (SLRP) molecules	1/6	0.0444587	0.217292	0	0	26.4587	82.3709	BGN
	Fas signaling pathway in hepatocytes	1/6	0.0444587	0.217292	0	0	26.4587	82.3709	EGFR
	Alpha-6 beta-1 and alpha-6 beta-4 integrin signaling	2/46	0.0472104	0.227892	0	0	6.04179	18.4465	COL17A1;EGFR
	BDNF signaling pathway	5/261	0.0481999	0.22841	0	0	2.62107	7.94812	BMP2;VCAN;HGF;CDH11;MGP
	G alpha i pathway	3/108	0.0485289	0.22841	0	0	3.81158	11.5323	ADCY10;EGFR;MAP3K5
	Actions of nitric oxide in the heart	2/47	0.0490702	0.22841	0	0	5.90723	17.8074	GUCY1A3;PDE2A
	Cluster X2
	Term	Overlap	P-value	Adjusted P-value	Old P-value	Old Adjusted P-value	Odds Ratio	Combined Score	Genes
	Nitric oxide effects	3/9	0.000105025	0.0509371	0	0	45.5622	417.41	NOS2;NOS3;HBA2
	Glycolysis	3/27	0.00316043	0.413392	0	0	11.3802	65.5163	PFKFB4;ALDOC;ENO2
	Nitric oxide stimulation of guanylate cyclase	3/28	0.00351123	0.413392	0	0	10.9244	61.7425	NOS2;NOS3;KCNMB4
	Lipoprotein metabolism	3/29	0.00388492	0.413392	0	0	10.5037	58.3025	CETP;LIPC;HSPG2
	TSH regulation of gene expression	5/97	0.00437187	0.413392	0	0	4.97674	27.0365	NR4A1;MEF2C;PFKFB4;SCHIP1;ADM
	Calcitonin-like ligand receptors	2/10	0.00511413	0.413392	0	0	22.6743	119.624	CALCRL;ADM
	CBL-mediated ligand-induced downregulation of EGF receptors	2/13	0.00867416	0.505793	0	0	16.4879	78.2748	PDGFRA;EGF
	FSH regulation of apoptosis	8/263	0.00885025	0.505793	0	0	2.88938	13.659	IFITM1;TFPI2;SLC16A7;LYPD3;THY1;VLDLR;PPFIA4;PLA1A
	Neuroactive ligand-receptor interaction	8/272	0.0107008	0.505793	0	0	2.78959	12.6576	GRIA2;ADCYAP1R1;GRIN3B;EDNRB;CALCRL;LPAR6;NMUR1;MCHR1
	Glycosaminoglycan biosynthesis: keratan sulfate	2/15	0.0115094	0.505793	0	0	13.9499	62.2806	CHST6;B3GNT7
	Insulin secretion regulation by glucagon-like peptide-1	3/43	0.0117255	0.505793	0	0	6.82258	30.3331	PRKAR2B;GNB3;RAPGEF4
	Platelet homeostasis	4/82	0.0127779	0.505793	0	0	4.67759	20.3945	NOS2;NOS3;KCNMB4;GNB3
	Chylomicron-mediated lipid transport	2/17	0.0146941	0.505793	0	0	12.0887	51.018	LIPC;HSPG2
	Hemostasis pathway	11/468	0.0148724	0.505793	0	0	2.22538	9.36497	SLC7A8;NOS2;PRKAR2B;NOS3;EGF;INPP5D;DGKA;KCNMB4;GNB3;LCP2;RAPGEF4
	Lipid digestion, mobilization, and transport	3/48	0.0157898	0.505793	0	0	6.06298	25.1516	CETP;LIPC;HSPG2
	Glycerolipid metabolism	3/49	0.016686	0.505793	0	0	5.93088	24.2762	LIPC;DGKA;PNPLA3
	Class B GPCRs (secretin family receptors)	4/95	0.0208463	0.528026	0	0	4.00672	15.5083	ADCYAP1R1;CALCRL;GNB3;ADM
	ChREBP regulation by carbohydrates and cAMP	2/21	0.0220465	0.528026	0	0	9.54177	36.398	PRKAA2;PRKAR2B
	Potassium channels	4/99	0.023836	0.528026	0	0	3.83723	14.338	KCNF1;KCNC3;KCNMB4;GNB3
	Interleukin-2 signaling pathway	16/847	0.0253161	0.528026	0	0	1.78844	6.57488	MACF1;GRIA2;NOS2;TBC1D8;PTPN22;FMNL1;CYTH4;INPP5D;MXI1;HOXB3;SLC17A7;ADAM8;LCP2;TNFRSF25;NDUFV2;LPIN2
	Angiogenesis	2/23	0.0261828	0.528026	0	0	8.63215	31.4439	PDGFRA;NOS3
	Gastrin-CREB signaling pathway via PKC and MAPK	6/206	0.0266887	0.528026	0	0	2.74486	9.94604	EDNRB;LPAR6;DGKA;GNB3;NMUR1;MCHR1
	Myometrial relaxation and contraction pathways	5/155	0.0285613	0.528026	0	0	3.04341	10.8215	RGS14;PRKAR2B;NOS3;GNB3;ADM
	Glucose metabolism	3/61	0.0296305	0.528026	0	0	4.70094	16.5424	PFKFB4;ALDOC;ENO2
	Alpha-9 beta-1 integrin pathway	2/25	0.0306058	0.528026	0	0	7.88073	27.4767	NOS2;ADAM8
	Corticotropin releasing hormone pathway	2/25	0.0306058	0.528026	0	0	7.88073	27.4767	NR4A1;NOS3
	Ghrelin pathway	2/25	0.0306058	0.528026	0	0	7.88073	27.4767	NOS2;NOS3
	Mammalian calpain regulation of cell motility	2/27	0.0353011	0.528026	0	0	7.24954	24.2413	PRKAR2B;EGF
	Neuronal system	7/283	0.0374954	0.528026	0	0	2.32238	7.62562	PANX2;GRIA2;KCNF1;KCNC3;KCNMB4;GNB3;SLC17A7
	Statin pathway	2/29	0.0402547	0.528026	0	0	6.71186	21.562	CETP;LIPC
	MicroRNAs in muscle cell differentiation	2/30	0.0428242	0.528026	0	0	6.47182	20.3905	MEF2C;PRKAR2B
	PDGFA signaling pathway	2/30	0.0428242	0.528026	0	0	6.47182	20.3905	PDGFRA;EGF
	Ras family activation regulation	2/31	0.0454533	0.528026	0	0	6.24834	19.3141	RASA4;RASA2
	Gluconeogenesis	2/31	0.0454533	0.528026	0	0	6.24834	19.3141	ALDOC;ENO2
	Keratan sulfate/keratin metabolism	2/31	0.0454533	0.528026	0	0	6.24834	19.3141	CHST6;B3GNT7
	Carbohydrate metabolism	6/235	0.0459483	0.528026	0	0	2.39371	7.37319	CHST6;PFKFB4;B3GNT7;ALDOC;ENO2;HSPG2
	G alpha (s) signaling events	4/125	0.0494049	0.528026	0	0	3.00872	9.04936	ADCYAP1R1;CALCRL;GNB3;ADM
	Integration of energy metabolism	4/125	0.0494049	0.528026	0	0	3.00872	9.04936	PRKAA2;PRKAR2B;GNB3;RAPGEF4
	Cluster X3
	Term	Overlap	P-value	Adjusted P-value	Old P-value	Old Adjusted P-value	Odds Ratio	Combined Score	Genes
	TNF-alpha effects on cytokine activity, cell motility, and apoptosis	10/135	0.000289969	0.142403	0	0	4.15787	33.8689	CXCL10;CD83;CSF1;TNFAIP2;CXCL1;TRAF1;LTB;IL7R;CXCL3;TNF
	Cytosolic DNA-sensing pathway	6/56	0.000705421	0.142403	0	0	6.19472	44.9533	CXCL10;POLR3B;POLR3H;IKBKE;POLR3K;NFKBIB
	Unwinding of DNA	3/11	0.00104104	0.142403	0	0	19.2477	132.184	GINS2;MCM4;MCM2
	G2/M checkpoints	5/43	0.00135884	0.142403	0	0	6.77874	44.7473	ORC6;MCM4;MCM10;CLSPN;MCM2
	Thymic stromal lymphopoietin (TSLP) pathway	7/90	0.00176137	0.142403	0	0	4.35788	27.6362	CXCL10;CD83;CSF1;TNFRSF9;CXCL1;CXCL3;IL7R
	Regulation of NFAT transcription factors	5/47	0.00203373	0.142403	0	0	6.13189	38.0047	CDK4;E2F1;SLC3A2;PRKCQ;TNF
	RNA polymerase	4/29	0.0021939	0.142403	0	0	8.22677	50.3649	POLR3B;POLR1A;POLR3H;POLR3K
	Interleukin-1 regulation of extracellular matrix	8/120	0.00226629	0.142403	0	0	3.69515	22.502	RGS4;CXCL6;MT2A;TNFAIP2;CXCL1;PTX3;CXCL3;TNF
	Activation of the pre-replicative complex	4/30	0.00249344	0.142403	0	0	7.90995	47.413	ORC6;MCM4;MCM10;MCM2
	DNA strand elongation	4/31	0.00281992	0.144944	0	0	7.6166	44.7174	GINS2;FEN1;MCM4;MCM2
	Pyrimidine metabolism	7/100	0.0032063	0.149822	0	0	3.8873	22.3233	RRM2;POLR3B;POLR1A;POLR3H;NME5;POLR3K;ITPA
	CDK regulation of DNA replication	3/18	0.00465872	0.184474	0	0	10.2618	55.0956	ORC6;MCM4;MCM2
	Mitotic G1-G1/S phases	8/135	0.00466567	0.184474	0	0	3.25621	17.4778	ORC6;RRM2;CDK4;E2F1;MCM4;MCM10;PKMYT1;MCM2
	MSP/RON receptor signaling pathway	2/6	0.00526707	0.193377	0	0	25.6018	134.314	CSF1;TNF
	Interleukin-4 regulation of apoptosis	12/267	0.00581388	0.199222	0	0	2.44252	12.5729	SLC22A4;LRRN3;PCDH7;FAT1;MCM4;PTX3;LTB;IL7R;FJX1;TNF;TLR2;MCM2
	DNA replication	10/207	0.00699919	0.224849	0	0	2.62849	13.0425	CENPU;GINS2;FEN1;ORC6;E2F1;CENPM;MCM4;MCM10;ZWINT;MCM2
	Eukaryotic transcription initiation	4/42	0.00850142	0.242051	0	0	5.40876	25.7864	POLR3B;POLR1A;POLR3H;POLR3K
	EGFR1 pathway	8/152	0.00933922	0.242051	0	0	2.86929	13.4097	NOP56;RRM2;CSF1;CDK4;E2F1;PKMYT1;SQSTM1;CORO1A
	G1 to S cell cycle control	5/67	0.0093757	0.242051	0	0	4.14962	19.3772	ORC6;CDK4;E2F1;MCM4;MCM2
	RNA polymerase III transcription termination	3/23	0.00941831	0.242051	0	0	7.69437	35.895	POLR3B;POLR3H;POLR3K
	Tumor suppressor Arf inhibits ribosomal biogenesis	3/24	0.0106125	0.252786	0	0	7.3276	33.3092	POLR1A;E2F1;NFKBIB
	RNA polymerase III transcription	4/45	0.0108197	0.252786	0	0	5.01223	22.6873	SFPQ;POLR3B;POLR3H;POLR3K
	Purine metabolism	8/164	0.0142961	0.302244	0	0	2.64694	11.2436	RRM2;POLR3B;POLR1A;POLR3H;NME5;PFAS;POLR3K;ITPA
	RNA polymerase III transcription initiation from type 2 promoter	3/27	0.0147006	0.302244	0	0	6.41067	27.0522	POLR3B;POLR3H;POLR3K
	TWEAK regulation of gene expression	3/27	0.0147006	0.302244	0	0	6.41067	27.0522	CXCL10;TNFRSF12A;TNF
	RNA polymerase III transcription initiation From type 3 promoter	3/28	0.0162343	0.315884	0	0	6.15393	25.3581	POLR3B;POLR3H;POLR3K
	Malaria	4/51	0.0165931	0.315884	0	0	4.37103	17.9158	ACKR1;THBS2;TNF;TLR2
	CDC6 association with the ORC-origin complex	2/11	0.018122	0.332669	0	0	11.3757	45.6236	ORC6;E2F1
	Binding of chemokines to chemokine receptors	4/54	0.0200825	0.355946	0	0	4.10814	16.0542	CXCL6;CXCL10;CXCL1;CXCL3
	S phase	6/112	0.0212963	0.364877	0	0	2.91368	11.2154	GINS2;FEN1;ORC6;CDK4;MCM4;MCM2
	Glycine, serine and threonine metabolism	3/32	0.0232355	0.38526	0	0	5.30403	19.9541	PSAT1;SHMT1;PHGDH
	E2F-mediated regulation of DNA replication	3/33	0.0252032	0.404827	0	0	5.12696	18.8712	ORC6;RRM2;E2F1
	Interleukin-7 interactions in immune response	3/34	0.0272578	0.415988	0	0	4.96132	17.8727	CXCL10;CXCL1;CXCL3
	DNA replication pre-Initiation	5/88	0.0275167	0.415988	0	0	3.09639	11.1252	ORC6;E2F1;MCM4;MCM10;MCM2
	Cytokines and inflammatory response	3/35	0.0293991	0.426538	0	0	4.80604	16.9499	CSF1;CXCL1;TNF
	Licensing factor removal from origins	4/61	0.0298743	0.426538	0	0	3.60234	12.6469	ORC6;MCM4;MCM10;MCM2
	Cytokine-cytokine receptor interaction	10/265	0.0331801	0.454288	0	0	2.02458	6.89531	CXCL10;CXCL6;TNFRSF12A;CSF1;TNFRSF9;CXCL1;LTB;IL7R;CXCL3;TNF
	Interferon alpha/beta signaling	4/64	0.0347976	0.454288	0	0	3.4217	11.4908	IFI35;IFIT1;IFIT2;OASL
	Amino acid biosynthesis and interconversion (transamination)	2/16	0.0371208	0.454288	0	0	7.31108	24.0796	PSAT1;PHGDH
	Rb tumor suppressor/checkpoint signaling in response to DNA damage	2/16	0.0371208	0.454288	0	0	7.31108	24.0796	CDK4;E2F1
	Cell death signaling by NRIF in the nucleus	2/16	0.0371208	0.454288	0	0	7.31108	24.0796	PSEN2;SQSTM1
	TGF-beta receptor signaling in EMT (epithelial to mesenchymal transition)	2/16	0.0371208	0.454288	0	0	7.31108	24.0796	PARD6A;CGN
	Apoptotic cleavage of cellular proteins	2/17	0.0415452	0.485324	0	0	6.82332	21.7048	PRKCQ;CLSPN
	G1/S-specific transcription	2/17	0.0415452	0.485324	0	0	6.82332	21.7048	RRM2;E2F1
	T cell receptor regulation of apoptosis	18/603	0.0448641	0.50089	0	0	1.59547	4.95254	CD83;UHRF1;SHMT1;TNFRSF9;IFRD2;CARD9;URB2;SLC3A2;TRAF1;TNF;CXCL10;FABP4;CDK4;BAG1;E2F1;LTB;IL7R;TLR2
	TNF-alpha signaling pathway	5/101	0.0456247	0.50089	0	0	2.6753	8.25948	KSR2;TRAF1;TNF;SQSTM1;NFKBIB
	Effect of METS on macrophage differentiation	2/18	0.046156	0.50089	0	0	6.39654	19.674	CSF1;E2F1
	TWEAK signaling pathway	3/42	0.0467757	0.50089	0	0	3.94201	12.072	TNFRSF12A;TRAF1;NFKBIB
	RIG-I-like receptor signaling pathway	4/71	0.0480098	0.503613	0	0	3.06311	9.30067	CXCL10;TNF;IKBKE;NFKBIB
	Cluster X4
	Term	Overlap	P-value	Adjusted P-value	Old P-value	Old Adjusted P-value	Odds Ratio	Combined Score	Genes
	Cytokine-cytokine receptor interaction	13/265	2.41371e-05	0.00958242	0	0	4.35567	46.3084	CSF3;CXCR6;IL2RG;CXCL5;EPOR;TNFSF13B;CXCL11;CCL8;CCL5;KIT;KDR;IL12RB1;TNFRSF4
	Interleukin-1 regulation of extracellular matrix	8/120	0.00011356	0.0218807	0	0	5.94552	54.0043	C3;CSF3;CCL8;FABP5;C1R;CCL5;CXCL5;DCN
	GPCR ligand binding	15/410	0.000165345	0.0218807	0	0	3.2106	27.9562	GPR39;FZD2;GPR68;CXCR6;CXCL5;C3;CXCL11;P2RY6;ADORA3;CCL5;C3AR1;BDKRB2;F2RL1;WNT3;F2RL3
	Activated NOTCH1 signaling in the nucleus	4/31	0.000524886	0.034251	0	0	12.1784	91.9752	DLL4;JAG2;DTX4;DLL1
	Signaling by NOTCH2	3/14	0.000591049	0.034251	0	0	22.3444	166.1	JAG2;DLL4;DLL1
	Initiation of the second proteolytic cleavage of Notch receptor by receptor-ligand binding	3/14	0.000591049	0.034251	0	0	22.3444	166.1	JAG2;DLL4;DLL1
	Peptide G-protein coupled receptors	9/192	0.000603922	0.034251	0	0	4.0962	30.3613	C3;CXCL11;CCL5;C3AR1;BDKRB2;F2RL1;CXCR6;CXCL5;F2RL3
	Other semaphorin interactions	3/16	0.000893053	0.0443177	0	0	18.9049	132.729	SEMA4A;SEMA7A;ITGA1
	Signal transduction	24/1020	0.00163244	0.0653935	0	0	2.05476	13.1868	JAG2;GPR39;FZD2;OR1L8;GPR68;INSR;ITGA1;CXCR6;DTX4;DLL1;CXCL5;C3;LFNG;DLL4;FGF16;CXCL11;ADORA3;CCL5;KIT;KDR;C3AR1;BDKRB2;F2RL1;F2RL3
	Complement and coagulation cascades	5/70	0.00164719	0.0653935	0	0	6.33762	40.6158	C3;C1S;C1R;BDKRB2;C3AR1
	Small leucine-rich proteoglycan (SLRP) molecules	2/6	0.00215273	0.0776941	0	0	40.8099	250.614	LUM;DCN
	G alpha (i) signaling events	8/199	0.00315006	0.104215	0	0	3.47236	20.0019	C3;CXCL11;ADORA3;CCL5;C3AR1;BDKRB2;CXCR6;CXCL5
	Notch signaling pathway	6/121	0.00371225	0.110876	0	0	4.30566	24.095	EFNB2;JAG2;LFNG;DLL4;DTX4;DLL1
	Class A GPCRs (rhodopsin-like)	9/253	0.00400842	0.110876	0	0	3.06257	16.9034	GPR39;P2RY6;GPR68;ADORA3;C3AR1;BDKRB2;F2RL1;CMKLR1;F2RL3
	Binding of chemokines to chemokine receptors	4/54	0.00423935	0.110876	0	0	6.56867	35.8869	CXCL11;CCL5;CXCR6;CXCL5
	Hematopoietic cell lineage	5/88	0.00446857	0.110876	0	0	4.95866	26.8298	CSF3;ITGA1;KIT;GP1BA;EPOR
	Interferon alpha/beta signaling	4/64	0.00774973	0.179109	0	0	5.47111	26.5901	MX2;ISG15;HLA-F;IFIT3
	Interleukin-7 interactions in immune response	3/34	0.0081208	0.179109	0	0	7.92063	38.1246	CXCL11;CCL8;CXCL5
	Nucleotide G-protein coupled receptors (GPCRs)	2/12	0.00902557	0.188587	0	0	16.319	76.8249	P2RY6;ADORA3
	Signaling by NOTCH1	4/73	0.0121982	0.242135	0	0	4.75531	20.9541	DLL4;JAG2;DTX4;DLL1
	Oncostatin M	9/311	0.014472	0.261828	0	0	2.46704	10.4493	CSF3;CCL8;C1S;C1R;CCL5;SECTM1;CTSH;PCDH1;CXCL5
	Signaling events mediated by T cell protein tyrosine phosphatase (TC-PTP)	3/42	0.0145094	0.261828	0	0	6.29333	26.6394	INSR;ITGA1;KDR
	Signaling by NOTCH	5/119	0.0154047	0.262555	0	0	3.60457	15.0421	JAG2;LFNG;DLL4;DTX4;DLL1
	Nucleotide-like (purinergic) G-protein coupled receptors	2/16	0.0158929	0.262555	0	0	11.6541	48.2698	P2RY6;ADORA3
	Complement activation, classical pathway	2/17	0.0178686	0.262555	0	0	10.8766	43.7751	C3;C1S
	G1/S-specific transcription	2/17	0.0178686	0.262555	0	0	10.8766	43.7751	CDC45;ORC1
	Polo-like kinase 1 (PLK1) pathway	3/46	0.0185177	0.262555	0	0	5.70675	22.7644	ERCC6L;BUB1;SPC24
	Syndecan 1 pathway	3/46	0.0185177	0.262555	0	0	5.70675	22.7644	CCL5;COL8A2;COL8A1
	Chondroitin sulfate biosynthesis	2/20	0.0243737	0.327434	0	0	9.06244	33.6602	CHST15;DCN
	TNF-alpha effects on cytokine activity, cell motility, and apoptosis	5/135	0.0250545	0.327434	0	0	3.15835	11.6439	LFNG;CSF3;CXCL11;CCL5;CMKLR1
	Vitamin B12 metabolism	3/52	0.0255679	0.327434	0	0	5.00644	18.3557	CCL5;INSR;HBB
	Smooth muscle contraction	2/22	0.0291658	0.361838	0	0	8.15537	28.8273	ITGA1;MYLK
	Plexin D1 signaling	2/24	0.0342989	0.412626	0	0	7.41322	25.0022	SEMA4A;ITGA1
	Segmentation clock	2/26	0.0397536	0.45092	0	0	6.79477	21.9135	LFNG;DLL1
	Interleukin-27-mediated signaling events	2/26	0.0397536	0.45092	0	0	6.79477	21.9135	EBI3;IL12RB1
	Collagen biosynthesis and modifying enzymes	3/64	0.043382	0.465478	0	0	4.01911	12.6108	ADAMTS3;COL8A2;COL8A1
	MAPK cascade role in angiogenesis	3/64	0.043382	0.465478	0	0	4.01911	12.6108	SEMA4A;ROBO4;KDR
	TGF-beta regulation of extracellular matrix	12/565	0.0451422	0.471617	0	0	1.79613	5.56429	CCL8;KCNE3;C1S;C1R;LUM;INSR;COL8A2;BDKRB2;HNMT;PCDH1;IFIT3;EPOR
	Semaphorin interactions	3/66	0.0468215	0.476619	0	0	3.89113	11.9124	SEMA4A;SEMA7A;ITGA1
	Integrin beta-2 pathway	2/29	0.0484988	0.481351	0	0	6.03887	18.2749	C3;GP1BA
	Cluster X5
	Term	Overlap	P-value	Adjusted P-value	Old P-value	Old Adjusted P-value	Odds Ratio	Combined Score	Genes
	TGF-beta regulation of extracellular matrix	28/565	9.08757e-06	0.00558886	0	0	2.70158	31.3616	CAMK2B;CRABP2;STC1;PCSK6;ARHGAP6;SAT1;CYR61;SELENBP1;PTTG1;ADAMTS1;MYC;LEPR;PIM1;CKB;GBP2;MYOZ2;AKR1C1;F3;COL1A1;RCAN1;COL1A2;BFSP1;LOX;PSG4;CTH;PPARG;ANG;ATF3
	TSH regulation of gene expression	9/97	0.000131441	0.0345824	0	0	5.15751	46.0924	NOTCH3;EGR1;NR4A3;ADAMTS1;MYC;RGS16;ID1;FOS;CKB
	Oncostatin M	17/311	0.000168695	0.0345824	0	0	2.94608	25.5938	CRABP2;KLK1;AKR1C1;RGS16;KRT8;PLAT;F3;CYR61;COL1A1;SELENBP1;CLDN4;COL1A2;PTTG1;MYC;ALPL;PPARG;ATF3
	AP-1 transcription factor network	7/70	0.000464006	0.071341	0	0	5.58155	42.8418	EGR1;COL1A2;DUSP1;MYC;FOS;CYR61;ATF3
	BDNF signaling pathway	14/261	0.000748623	0.0920807	0	0	2.87214	20.6716	EGR1;EGR3;CRABP2;DUSP1;AKR1C1;PLAT;FOS;ALDH6A1;ZFP36;NR4A3;MYC;TXNIP;ALPL;ATF3
	Fibroblast growth factor 1	4/26	0.00160255	0.164261	0	0	9.08256	58.4568	PLAT;S1PR3;PPARG;F3
	Interleukin-1 regulation of extracellular matrix	8/120	0.00269473	0.236751	0	0	3.58837	21.2304	ZFP36;COL1A2;NR4A3;LOX;ID1;PPARG;FOS;RUNX1
	Pre-NOTCH processing in Golgi	3/18	0.00503936	0.387401	0	0	9.96896	52.7405	NOTCH3;ATP2A3;ATP2A1
	Differentiation pathway in PC12 cells	6/84	0.00644565	0.4205	0	0	3.85128	19.4272	MAPK10;EGR1;EGR3;MAP2;FOS;PLCB2
	Hypertrophy pathway	3/20	0.0068374	0.4205	0	0	8.79524	43.8473	NR4A3;CYR61;ATF3
	Beta-1 integrin cell surface interactions	5/66	0.00987579	0.480639	0	0	4.09689	18.9181	COL1A1;COL1A2;COL6A2;ITGA10;CD14
	Lysosphingolipid and lysophosphatidic acid (LPA) G-protein coupled receptors	2/8	0.010118	0.480639	0	0	16.5804	76.1609	LPAR2;S1PR3
	Beta-3 integrin cell surface interactions	4/43	0.0101658	0.480639	0	0	5.11905	23.4899	COL1A1;COL1A2;EDIL3;CYR61
	EGFR1 pathway	8/152	0.0109414	0.480639	0	0	2.78637	12.581	SELENBP1;CLDN4;NR4A3;LRP1;MAP2;DUSP1;MYC;TXNIP
	Calcium-activated potassium channels	2/9	0.0128397	0.526429	0	0	14.211	61.892	KCNN3;KCNN4
	Regulation of NFAT transcription factors	4/47	0.0138164	0.531068	0	0	4.64191	19.8762	EGR1;EGR3;PPARG;FOS
	Activation of the AP-1 family of transcription factors	2/10	0.0158413	0.541244	0	0	12.434	51.5407	MAPK10;FOS
	Reduction of cytosolic calcium levels	2/10	0.0158413	0.541244	0	0	12.434	51.5407	ATP2A3;ATP2A1
	Pyrimidine catabolism	2/12	0.022636	0.63266	0	0	9.94619	37.6783	NT5M;UPB1
	SMAD2/3 nuclear pathway	5/82	0.0233892	0.63266	0	0	3.24293	12.1788	COL1A2;MYC;FOS;ATF3;RUNX1
	ECM-receptor interaction	5/84	0.0256411	0.63266	0	0	3.16051	11.5787	COL1A1;COL1A2;ITGB4;COL6A2;ITGA10
	Platelet adhesion to exposed collagen	2/13	0.0264061	0.63266	0	0	9.04153	32.8584	COL1A1;COL1A2
	Integrin cell surface interactions	5/85	0.0268172	0.63266	0	0	3.12084	11.2934	COL1A1;COL1A2;ITGB4;ITGA10;RASGRP2
	Colorectal cancer	4/62	0.0343692	0.63266	0	0	3.43878	11.5907	APC2;MAPK10;MYC;FOS
	Calcium signaling by HBx of hepatitis B virus	2/15	0.0346365	0.63266	0	0	7.64975	25.7249	CAMK2B;FOS
	Angiotensin II-stimulated signaling through G-proteins and beta-arrestin	4/64	0.0379768	0.63266	0	0	3.32381	10.8714	MAPK10;EGR1;PLCB2;MAPK13
	Interleukin-1 signaling pathway	6/125	0.0382277	0.63266	0	0	2.51907	8.22273	ELK4;MAPK10;ZFP36;DUSP1;FOS;MAPK13
	Selenium metabolism and selenoproteins	2/16	0.0390758	0.63266	0	0	7.10297	23.0296	SELENBP1;FOS
	Inhibitor of DNA binding (ID) signaling pathway	2/16	0.0390758	0.63266	0	0	7.10297	23.0296	ELK4;ID1
	Interleukin-4 regulation of apoptosis	10/267	0.0406926	0.63266	0	0	1.95026	6.24417	EGLN3;LOX;SATB1;CCPG1;MYC;EEF1A2;FOS;GBP2;F3;DKK2
	Vitamin A and carotenoid metabolism	3/39	0.0416462	0.63266	0	0	4.14928	13.1887	CRABP2;RDH8;CRABP1
	Cadmium-induced DNA biosynthesis and proliferation in macrophages	2/17	0.0437178	0.63266	0	0	6.6291	20.7491	MYC;FOS
	Integrin beta-5 pathway	2/17	0.0437178	0.63266	0	0	6.6291	20.7491	EDIL3;CYR61
	Potassium channels	5/99	0.0469345	0.63266	0	0	2.65413	8.119	GNG7;KCNN3;KCNAB2;KCNN4;KCNJ2
	Serotonin receptor 4/6/7 and NR3C signaling	2/18	0.0485526	0.63266	0	0	6.21447	18.7994	ELK4;EGR1
	MAPK signaling pathway	11/314	0.0490709	0.63266	0	0	1.81999	5.48634	ELK4;CACNG6;MAPK10;MAP2;DUSP1;MYC;CD14;FOS;HSPA2;RASGRP2;MAPK13
	Cluster X6
	Term	Overlap	P-value	Adjusted P-value	Old P-value	Old Adjusted P-value	Odds Ratio	Combined Score	Genes
	Oncostatin M	10/311	7.83788e-06	0.00203145	0	0	6.57405	77.2881	JUN;EDN1;SLCO2B1;KRT7;ITGB8;IGFBP6;ESR1;CTGF;MT1E;CDK5R1
	TGF-beta regulation of extracellular matrix	13/565	1.24629e-05	0.00203145	0	0	4.74424	53.5756	TGFB2;EGR2;EDN1;PTGIS;SLC40A1;ZNF10;DKK1;CTGF;SLC7A5;SULT1E1;SNAI2;SLIT3;CDK5R1
	BDNF signaling pathway	8/261	9.21655e-05	0.00780724	0	0	6.14816	57.1283	SLC7A5;JUN;EGR2;GPRC5B;FOSB;SLIT3;DKK1;GEM
	HNF3A pathway	4/44	9.57944e-05	0.00780724	0	0	18.9057	174.94	SHH;JUN;DSCAM;ESR1
	TGF-beta signaling pathway	6/185	0.000531707	0.0278556	0	0	6.41493	48.3648	TGFB2;JUN;FST;FOSB;SIK1;CTGF
	AP-1 transcription factor network	4/70	0.000580412	0.0278556	0	0	11.443	85.2706	EDN1;JUN;FOSB;ESR1
	FSH regulation of apoptosis	7/263	0.000598126	0.0278556	0	0	5.26367	39.0654	GPRC5B;BDNF;FST;IGFBP6;DKK1;ESR1;GEM
	Regulation of NFAT transcription factors	3/47	0.00214474	0.087398	0	0	12.7661	78.4442	EGR2;JUN;EGR4
	Hypoxia-inducible factor in the cardivascular system	2/16	0.00335983	0.109615	0	0	26.5381	151.157	EDN1;JUN
	TAp63 pathway	3/55	0.00336242	0.109615	0	0	10.7977	61.494	SHH;EGR2;TP63
	ATF2 transcription factor network	3/59	0.00410149	0.115553	0	0	10.0244	55.0983	JUN;TGFB2;ESR1
	Downregulation of MTA-3 in ER-negative breast tumors	2/18	0.00425347	0.115553	0	0	23.2185	126.773	SNAI2;ESR1
	Validated nuclear estrogen receptor alpha network	3/64	0.00515428	0.122127	0	0	9.20043	48.4672	JUN;DSCAM;ESR1
	Estrogen receptor signaling pathway	2/20	0.00524473	0.122127	0	0	20.6366	108.353	JUN;ESR1
	Signaling events mediated by the hedgehog family	2/23	0.0069099	0.142729	0	0	17.6858	87.9833	TGFB2;SHH
	p53 signaling pathway	4/139	0.00708013	0.142729	0	0	5.57489	27.5983	JUN;SNAI2;DKK1;TP63
	RANKL regulation of apoptosis and immune response	3/74	0.00771099	0.142729	0	0	7.90061	38.4373	JUN;CCR4;ESR1
	Physiological and pathological hypertrophy of the heart	2/26	0.00878257	0.142729	0	0	15.4727	73.2632	EDN1;JUN
	Selective expression of chemokine receptors during T-cell polarization	2/26	0.00878257	0.142729	0	0	15.4727	73.2632	TGFB2;CCR4
	YAP1- and WWTR1 (TAZ)-stimulated gene expression	2/26	0.00878257	0.142729	0	0	15.4727	73.2632	HELZ2;CTGF
	Nuclear beta-catenin signaling and target gene transcription regulation	3/80	0.00954632	0.142729	0	0	7.28277	33.8765	JUN;SNAI2;DKK1
	EGFR1 pathway	4/152	0.00963201	0.142729	0	0	5.08185	23.5933	TGFB2;PIK3IP1;ZNF10;ESR1
	Differentiation pathway in PC12 cells	3/84	0.0108995	0.152869	0	0	6.92173	31.2796	EGR2;JUN;EGR4
	TGF-beta regulation of skeletal system development	3/85	0.0112542	0.152869	0	0	6.83698	30.6776	TGFB2;FST;AMH
	Prostaglandin biosynthesis and regulation	2/31	0.0123457	0.160988	0	0	12.8018	56.2568	EDN1;PTGIS
	EGF receptor transactivation by GPCRs in cardiac hypertrophy	2/34	0.0147377	0.184788	0	0	11.5999	48.9208	EDN1;JUN
	Cytokines and inflammatory response	2/35	0.0155759	0.188064	0	0	11.2478	46.8137	TGFB2;IL7
	Generic transcription pathway	6/377	0.0172317	0.197878	0	0	3.06493	12.4467	HELZ2;ZNF10;ZNF425;ESR1;CTGF;ZNF596
	Signal transduction through IL-1R	2/38	0.0182096	0.197878	0	0	10.3089	41.2956	JUN;TGFB2
	p38 alpha/beta MAPK downstream pathway	2/38	0.0182096	0.197878	0	0	10.3089	41.2956	JUN;ESR1
	TWEAK signaling pathway	2/42	0.0219907	0.231257	0	0	9.27617	35.4084	SHH;JUN
	Lipid metabolism regulation by peroxisome proliferator-activated receptor alpha (PPAR-alpha)	3/112	0.0233791	0.237017	0	0	5.1364	19.2919	HELZ2;ANKRD1;CTGF
	Heart development	2/44	0.0239925	0.237017	0	0	8.83356	32.9493	SHH;TBX20
	Cytochrome P450 metabolism of eicosanoids	1/5	0.0269571	0.245671	0	0	46.0347	166.347	PTGIS
	FOSB gene expression and drug abuse	1/5	0.0269571	0.245671	0	0	46.0347	166.347	FOSB
	LKB1 signaling events	2/47	0.0271293	0.245671	0	0	8.24341	29.7351	SIK1;ESR1
	Presenilin action in Notch and Wnt signaling	2/48	0.0282097	0.248551	0	0	8.0638	28.7723	JUN;DKK1
	Adipogenesis	3/133	0.0362505	0.292097	0	0	4.3021	14.2714	EGR2;PTGIS;GADD45B
	SLC26 family multifunctional anion exchangers	1/7	0.0375372	0.292097	0	0	30.6867	100.727	SLC26A1
	Wnt/LRP6 signaling	1/7	0.0375372	0.292097	0	0	30.6867	100.727	DKK1
	PELP1 modulation of estrogen receptor activity	1/7	0.0375372	0.292097	0	0	30.6867	100.727	ESR1
	TNF-alpha effects on cytokine activity, cell motility, and apoptosis	3/135	0.0376321	0.292097	0	0	4.23649	13.8953	TGFB2;SHH;IL7
	RAGE pathway	2/60	0.0424467	0.304219	0	0	6.39156	20.1942	EDN1;CTGF
	TSP1-induced apoptosis in microvascular endothelial cell	1/8	0.0427845	0.304219	0	0	26.3016	82.8916	JUN
	Colorectal cancer	2/62	0.0450335	0.304219	0	0	6.17788	19.1536	JUN;TGFB2
	Endothelins	2/64	0.0476771	0.304219	0	0	5.97799	18.1928	EDN1;JUN
	SLC-mediated transmembrane transport	4/251	0.0485743	0.304219	0	0	3.02973	9.1639	SLC7A5;SLC26A1;SLCO2B1;SLC40A1

## Sheet: DEG padj<0.05
	Cluster X1
	Term	Overlap	P-value	Adjusted P-value	Old P-value	Old Adjusted P-value	Odds Ratio	Combined Score	Genes
	Interleukin-1 regulation of extracellular matrix	11/120	1.80453e-09	7.05571e-07	0	0	14.2294	286.479	BMP4;GREM1;BMP2;CXCL8;SERPINB2;CCL20;ALDH1A1;LIF;INHBA;SOD2;BIRC3
	Interleukin-4 regulation of apoptosis	11/267	6.03395e-06	0.00117964	0	0	6.01348	72.2706	BMP4;POSTN;BMP2;VCAN;CXCL8;CLEC2B;CITED2;CCL20;INHBA;LITAF;EGFR
	Cytokine-cytokine receptor interaction	10/265	3.42791e-05	0.00446771	0	0	5.44959	56.0271	BMP2;IL18RAP;CXCL8;TSLP;CCL20;HGF;LIF;LTA;INHBA;EGFR
	Nitric oxide stimulation of guanylate cyclase	4/28	5.55132e-05	0.00542641	0	0	22.4773	220.253	GUCY1A3;PDE2A;PDE5A;PDE9A
	TGF-beta regulation of extracellular matrix	14/565	9.99266e-05	0.00734594	0	0	3.57905	32.9669	POSTN;SYNM;CITED2;HGF;INHBA;CLDN1;BMP4;ALDH1A3;VCAN;CSRP2;CLEC2B;HAS2;PDE5A;MAP3K5
	Interleukin-5 regulation of apoptosis	7/144	0.000112725	0.00734594	0	0	6.99432	63.5823	CXCL8;CLEC2B;HAS2;INHBA;SGK1;SOD2;BIRC3
	Hyaluronan metabolism	3/14	0.000144467	0.00806949	0	0	36.5565	323.25	STAB2;HAS2;LYVE1
	Gastrin pathway	4/44	0.000335125	0.0163792	0	0	13.4755	107.818	CXCL8;SERPINB2;HGF;BIRC3
	Syndecan 1 pathway	4/46	0.000398167	0.0172982	0	0	12.8325	100.461	COL17A1;COL3A1;HGF;COL11A2
	TNF-alpha effects on cytokine activity, cell motility, and apoptosis	6/135	0.000566034	0.0215895	0	0	6.32558	47.2955	TNFAIP8;CXCL8;HGF;INHBA;SOD2;BIRC3
	Oncostatin M	9/311	0.000607378	0.0215895	0	0	4.1023	30.3831	SYNM;CXCL8;SERPINB2;CCL20;HGF;CDH11;NEDD4L;SOD2;EGFR
	Glycosaminoglycan metabolism	5/110	0.00148719	0.0467178	0	0	6.43966	41.9278	VCAN;STAB2;BGN;HAS2;LYVE1
	Purine metabolism	6/164	0.00155328	0.0467178	0	0	5.15696	33.3521	GUCY1A3;ADCY10;PDE2A;PDE5A;PDE9A;ADA
	Cluster X2
	Term	Overlap	P-value	Adjusted P-value	Old P-value	Old Adjusted P-value	Odds Ratio	Combined Score	Genes
	Nitric oxide effects	3/9	0.000105025	0.0509371	0	0	45.5622	417.41	NOS2;NOS3;HBA2
	Cluster X3
	none
	Cluster X4
	Term	Overlap	P-value	Adjusted P-value	Old P-value	Old Adjusted P-value	Odds Ratio	Combined Score	Genes
	Cytokine-cytokine receptor interaction	13/265	2.41371e-05	0.00958242	0	0	4.35567	46.3084	CSF3;CXCR6;IL2RG;CXCL5;EPOR;TNFSF13B;CXCL11;CCL8;CCL5;KIT;KDR;IL12RB1;TNFRSF4
	Interleukin-1 regulation of extracellular matrix	8/120	0.00011356	0.0218807	0	0	5.94552	54.0043	C3;CSF3;CCL8;FABP5;C1R;CCL5;CXCL5;DCN
	GPCR ligand binding	15/410	0.000165345	0.0218807	0	0	3.2106	27.9562	GPR39;FZD2;GPR68;CXCR6;CXCL5;C3;CXCL11;P2RY6;ADORA3;CCL5;C3AR1;BDKRB2;F2RL1;WNT3;F2RL3
	Activated NOTCH1 signaling in the nucleus	4/31	0.000524886	0.034251	0	0	12.1784	91.9752	DLL4;JAG2;DTX4;DLL1
	Signaling by NOTCH2	3/14	0.000591049	0.034251	0	0	22.3444	166.1	JAG2;DLL4;DLL1
	Initiation of the second proteolytic cleavage of Notch receptor by receptor-ligand binding	3/14	0.000591049	0.034251	0	0	22.3444	166.1	JAG2;DLL4;DLL1
	Peptide G-protein coupled receptors	9/192	0.000603922	0.034251	0	0	4.0962	30.3613	C3;CXCL11;CCL5;C3AR1;BDKRB2;F2RL1;CXCR6;CXCL5;F2RL3
	Other semaphorin interactions	3/16	0.000893053	0.0443177	0	0	18.9049	132.729	SEMA4A;SEMA7A;ITGA1
	Cluster X5
	Term	Overlap	P-value	Adjusted P-value	Old P-value	Old Adjusted P-value	Odds Ratio	Combined Score	Genes
	TGF-beta regulation of extracellular matrix	28/565	9.08757e-06	0.00558886	0	0	2.70158	31.3616	CAMK2B;CRABP2;STC1;PCSK6;ARHGAP6;SAT1;CYR61;SELENBP1;PTTG1;ADAMTS1;MYC;LEPR;PIM1;CKB;GBP2;MYOZ2;AKR1C1;F3;COL1A1;RCAN1;COL1A2;BFSP1;LOX;PSG4;CTH;PPARG;ANG;ATF3
	TSH regulation of gene expression	9/97	0.000131441	0.0345824	0	0	5.15751	46.0924	NOTCH3;EGR1;NR4A3;ADAMTS1;MYC;RGS16;ID1;FOS;CKB
	Oncostatin M	17/311	0.000168695	0.0345824	0	0	2.94608	25.5938	CRABP2;KLK1;AKR1C1;RGS16;KRT8;PLAT;F3;CYR61;COL1A1;SELENBP1;CLDN4;COL1A2;PTTG1;MYC;ALPL;PPARG;ATF3
	Cluster X6
	Term	Overlap	P-value	Adjusted P-value	Old P-value	Old Adjusted P-value	Odds Ratio	Combined Score	Genes
	Oncostatin M	10/311	7.83788e-06	0.00203145	0	0	6.57405	77.2881	JUN;EDN1;SLCO2B1;KRT7;ITGB8;IGFBP6;ESR1;CTGF;MT1E;CDK5R1
	TGF-beta regulation of extracellular matrix	13/565	1.24629e-05	0.00203145	0	0	4.74424	53.5756	TGFB2;EGR2;EDN1;PTGIS;SLC40A1;ZNF10;DKK1;CTGF;SLC7A5;SULT1E1;SNAI2;SLIT3;CDK5R1
	BDNF signaling pathway	8/261	9.21655e-05	0.00780724	0	0	6.14816	57.1283	SLC7A5;JUN;EGR2;GPRC5B;FOSB;SLIT3;DKK1;GEM
	HNF3A pathway	4/44	9.57944e-05	0.00780724	0	0	18.9057	174.94	SHH;JUN;DSCAM;ESR1
	TGF-beta signaling pathway	6/185	0.000531707	0.0278556	0	0	6.41493	48.3648	TGFB2;JUN;FST;FOSB;SIK1;CTGF
	AP-1 transcription factor network	4/70	0.000580412	0.0278556	0	0	11.443	85.2706	EDN1;JUN;FOSB;ESR1
	FSH regulation of apoptosis	7/263	0.000598126	0.0278556	0	0	5.26367	39.0654	GPRC5B;BDNF;FST;IGFBP6;DKK1;ESR1;GEM
