# Supplementary material for: Different PfEMP1-expressing Plasmodium falciparum variants induce divergent endothelial transcriptional responses during co-culture
Source: PLoS One. 2023 Nov 30;18(11):e0295053. doi: 10.1371/journal.pone.0295053 (PMC10688957; doi:10.1371/journal.pone.0295053)
Supplement: S9 File — (ZIP) [file pone.0295053.s018.zip]

Archive with 4 entries (4 files):
- Suppl File 9 GO_BP_R1_R4_kmeans_p0.05lfc1.csv
- Suppl File 9 GO_CC_R1_R4_kmeans_p0.05lfc1.csv
- Suppl File 9 GO_MF_R1_R4_kmeans_p0.05lfc1.csv
- Suppl File 9 R1_R4 p0.05fc2 GO lists.xlsx
