# Supplementary material for: Different PfEMP1-expressing Plasmodium falciparum variants induce divergent endothelial transcriptional responses during co-culture
Source: PLoS One. 2023 Nov 30;18(11):e0295053. doi: 10.1371/journal.pone.0295053 (PMC10688957; doi:10.1371/journal.pone.0295053)
Supplement: S9 File — (ZIP) [file pone.0295053.s018.zip › Suppl File 9 GO_BP_R1_R4_kmeans_p0.05lfc1.csv]

	Cluster	ID	Description	GeneRatio	BgRatio	pvalue	p.adjust	qvalue	geneID	Count
1	X1	GO:0051090	regulation of DNA-binding transcription factor activity	53/759	393/14641	1.39490945025304e-10	4.99708242373681e-07	4.16185018680726e-07	RIPK2/NFKB1/ICAM1/IRAK2/NFKBIA/CX3CL1/PLPP3/TNFAIP3/IL6/TRAF1/CD40/TNFSF18/NKX3-1/TNF/TRIM25/CYLD/WNT5A/DDX58/MYD88/SGK1/TRIM21/FOS/NFKBIE/ARID5B/NFKB2/NLRC5/TRIM14/TRAF3/FOSL1/IL1B/IL18R1/TRIM26/ID2/UBB/PSMA6/TLR3/HIPK2/TICAM1/FZD1/DHX9/RIPK3/BRMS1/WWP2/RNF25/HSPA1B/PIAS4/IL18RAP/EDN1/HSPA1A/ID1/CAMK1D/ID3/RTKN2	53
2	X1	GO:0051091	positive regulation of DNA-binding transcription factor activity	39/759	241/14641	2.01414043681452e-10	4.99708242373681e-07	4.16185018680726e-07	RIPK2/NFKB1/ICAM1/IRAK2/CX3CL1/PLPP3/IL6/TRAF1/CD40/TNFSF18/NKX3-1/TNF/TRIM25/WNT5A/DDX58/MYD88/TRIM21/ARID5B/NFKB2/TRIM14/FOSL1/IL1B/IL18R1/TRIM26/UBB/PSMA6/TLR3/HIPK2/TICAM1/FZD1/DHX9/RIPK3/RNF25/HSPA1B/IL18RAP/EDN1/HSPA1A/CAMK1D/RTKN2	39
3	X1	GO:0009617	response to bacterium	60/759	487/14641	3.32167735439735e-10	5.49405434417322e-07	4.57575624328561e-07	RIPK2/CCL20/SELE/NFKB1/ICAM1/IRAK2/NFKBIA/CX3CL1/TNFAIP3/LITAF/CXCL8/IL6/VCAM1/TNIP3/CMPK2/CXCL10/GCH1/NOCT/GBP4/CSF2RB/CCL2/CXCL11/CLDN1/CD47/PTAFR/TNF/WNT5A/MYD88/INAVA/CCR4/CLEC4E/PDCD1LG2/FOS/BMP2/NFKB2/FABP4/HERC6/NLRC5/DHX58/IL1B/CD80/NFKBIB/BCL3/PTGS2/HLA-E/IDO1/FZD5/CHGA/TLR3/PTGER4/CEBPB/TICAM1/CXCL9/JUNB/MT2A/C15orf48/EDN1/CD274/DUSP10/CD24	60
6	X1	GO:0032103	positive regulation of response to external stimulus	53/759	429/14641	3.38253846194194e-09	2.79735930802598e-06	2.32979754413755e-06	RIPK2/NFKB1/NFKBIA/CX3CL1/CXCL8/C2CD4A/IL6/CXCL10/ETS1/CSF1/CD47/C2CD4B/TNF/PLSCR1/TNIP1/WNT5A/MYD88/IL15/RELB/CCR4/CLEC4E/PSME2/FABP4/CREB3/NLRC5/DHX58/IL1B/SFPQ/PTGS2/PSMA6/HLA-E/IDO1/TLR3/PTGER4/DAPK2/CEBPB/CADM1/TICAM1/FADD/GHRL/DHX9/POLR3B/PSMB10/RAC2/PSMC3/LPAR1/NECTIN2/IL18RAP/EDN1/TUBB2B/TSLP/RBM14/CAMK1D	53
7	X1	GO:0034341	response to interferon-gamma	30/759	174/14641	5.5583274152467e-09	3.9400600906363e-06	3.2815027717682e-06	CCL20/IRF1/ICAM1/CX3CL1/VCAM1/GCH1/IFNGR2/GBP4/CCL2/CLDN1/CD47/PTAFR/TRIM25/GBP1/KYNU/PARP14/WNT5A/NMI/TRIM21/OASL/SOCS1/NLRC5/TRIM26/PML/HLA-E/TLR3/MT2A/JAK1/EDN1/ZYX	30
10	X1	GO:0060759	regulation of response to cytokine stimulus	29/759	168/14641	9.7088261952895e-09	4.55949892605281e-06	3.79740613582879e-06	RIPK2/IRAK2/TNFAIP3/IL6/TRAF1/BIRC3/IFIH1/IFNGR2/CSF1/USP18/TNF/IL7/CYLD/PARP14/WNT5A/DDX58/SOCS1/NLRC5/ROBO1/SPPL2A/FADD/DHX9/JAK1/HSPA1B/PIAS4/EDN1/TSLP/HSPA1A/CD24	29
11	X1	GO:0051607	defense response to virus	32/759	199/14641	1.01077162810522e-08	4.55949892605281e-06	3.79740613582879e-06	IRF1/TNFAIP3/IL6/BIRC3/IFIH1/CD40/CXCL10/IFIT3/PLSCR1/TRIM25/GBP1/IFIT5/DDX58/IL15/RSAD2/IFIT1/OASL/NLRC5/TRAF3/DHX58/CD207/IL1B/PML/ISG20/IFIT2/TLR3/TICAM1/FADD/DHX9/POLR3B/CXCL9/POLR3H	32
12	X1	GO:0022409	positive regulation of cell-cell adhesion	34/759	222/14641	1.25103037734118e-08	5.17301061030577e-06	4.30837303635216e-06	RIPK2/ICAM1/CX3CL1/PLPP3/IL6/VCAM1/CD83/ETS1/CCL2/CD47/PTAFR/TNF/IL7/CYLD/WNT5A/IL15/PDCD1LG2/SOCS1/HAS2/IL1B/NR4A3/IL7R/CD80/HLA-E/TNFSF13B/THY1/FADD/IL4R/PIEZO1/SOX2/CD274/EFNB2/DUSP10/CD24	34
13	X1	GO:0034612	response to tumor necrosis factor	38/759	272/14641	2.29674212936317e-08	8.76648803530771e-06	7.3012223480808e-06	CCL20/SELE/NFKB1/ICAM1/TNFRSF9/NFKBIA/CX3CL1/TNFAIP3/CXCL8/TRAF1/BIRC3/VCAM1/CD40/GCH1/CCL2/CLDN1/TNFSF18/NKX3-1/TNF/GBP1/CYLD/PSME2/FABP4/HAS2/TRAF3/SPPL2A/TNFRSF11B/AFF3/PTGS2/PSMA6/TNFSF13B/DHX9/PSMB10/PSMC3/HSPA1B/PIAS4/EDN1/HSPA1A	38
14	X1	GO:0001819	positive regulation of cytokine production	48/759	393/14641	2.73229162879174e-08	9.47218773611942e-06	7.88896859331017e-06	RIPK2/NFKB1/IRF1/CX3CL1/IL6/BIRC3/IFIH1/CD83/CD40/PTAFR/TNF/IL7/WNT5A/DDX58/MYD88/IL15/INAVA/RSAD2/CLEC4E/NFKB2/PANX1/DHX58/IL1B/IL18R1/NR4A3/CD80/IL1A/BCL3/PTGS2/HLA-E/SULF1/IDO1/FZD5/TLR3/PTGER4/CEBPB/CADM1/TICAM1/FADD/EGR1/DHX9/IL4R/POLR3B/POLR3H/HSPA1B/CD274/TSLP/HSPA1A	48
15	X1	GO:0071347	cellular response to interleukin-1	27/759	156/14641	2.96031678535964e-08	9.47218773611942e-06	7.88896859331017e-06	RIPK2/CCL20/NFKB1/ICAM1/IRAK2/NFKBIA/CX3CL1/CXCL8/IL6/CCL2/CD47/NKX3-1/GBP1/MYD88/PSME2/HAS2/IL1B/SQSTM1/IL1A/UBB/PSMA6/CEBPB/EGR1/PSMB10/TOLLIP/PSMC3/EDN1	27
16	X1	GO:0002694	regulation of leukocyte activation	51/759	432/14641	3.07731867318121e-08	9.47218773611942e-06	7.88896859331017e-06	RIPK2/IRF1/CX3CL1/TNFAIP3/IL6/VCAM1/CD83/CD40/CCL2/TNFSF18/CD47/PTAFR/PLSCR1/IL7/CYLD/WNT5A/SLC7A2/IL15/PDCD1LG2/SOCS1/FOXF1/PDE5A/IL1B/NR4A3/IL7R/CD80/ID2/INHBA/HLA-E/TNFSF13B/IDO1/THY1/CEBPB/CLPTM1/PRELID1/PRDM1/TICAM1/FADD/IL4R/RIPK3/RAC2/BMP4/NECTIN2/CD274/EFNB2/TSLP/DUSP10/C12orf4/SPHK2/GAL/CD24	51
18	X1	GO:0050729	positive regulation of inflammatory response	23/759	119/14641	3.78243657338172e-08	1.04269168206223e-05	8.68412046029043e-06	NFKBIA/CX3CL1/C2CD4A/IL6/ETS1/CD47/C2CD4B/TNF/TNIP1/WNT5A/MYD88/IL15/FABP4/IL1B/PTGS2/HLA-E/IDO1/TLR3/PTGER4/CEBPB/TICAM1/DHX9/TSLP	23
19	X1	GO:0031349	positive regulation of defense response	41/759	314/14641	4.50730089740718e-08	1.17711721331234e-05	9.80369159181196e-06	RIPK2/NFKB1/NFKBIA/CX3CL1/C2CD4A/IL6/ETS1/CD47/C2CD4B/TNF/PLSCR1/TNIP1/WNT5A/MYD88/IL15/RELB/CLEC4E/PSME2/FABP4/NLRC5/DHX58/IL1B/SFPQ/PTGS2/PSMA6/HLA-E/IDO1/TLR3/PTGER4/CEBPB/CADM1/TICAM1/FADD/DHX9/POLR3B/PSMB10/PSMC3/NECTIN2/IL18RAP/TSLP/RBM14	41
20	X1	GO:0042110	T cell activation	47/759	388/14641	4.9357522797569e-08	1.22456014060769e-05	1.01988228685924e-05	RIPK2/IRF1/ICAM1/IL6/VCAM1/CD83/CCL2/TNFSF18/CD47/IL7/CYLD/IL15/RELB/RSAD2/CLEC4E/PDCD1LG2/SOCS1/FZD8/PDE5A/IL1B/IL18R1/IL7R/CD80/BCL3/HLA-E/TNFSF13B/IDO1/FZD5/PTGER4/THY1/CEBPB/CLPTM1/PRELID1/PRDM1/FADD/EGR1/IL4R/PSMB10/RIPK3/RAC2/BMP4/PKNOX1/TCF7/CD274/EFNB2/DUSP10/CD24	47
24	X1	GO:0001959	regulation of cytokine-mediated signaling pathway	26/759	158/14641	1.5213971469919e-07	3.10821323936441e-05	2.58869411267627e-05	RIPK2/IRAK2/TNFAIP3/IL6/TRAF1/BIRC3/IFNGR2/CSF1/USP18/TNF/IL7/CYLD/PARP14/WNT5A/SOCS1/NLRC5/ROBO1/SPPL2A/FADD/JAK1/HSPA1B/PIAS4/EDN1/TSLP/HSPA1A/CD24	26
28	X1	GO:0007159	leukocyte cell-cell adhesion	37/759	286/14641	2.60047752031225e-07	4.57864844632371e-05	3.81335492909627e-05	RIPK2/SELE/IRF1/ICAM1/IL6/VCAM1/CD83/ETS1/CCL2/CD47/PTAFR/TNF/TNIP1/IL7/CYLD/IL15/PDCD1LG2/SOCS1/HAS2/PDE5A/IL1B/NR4A3/IL7R/CD80/HLA-E/TNFSF13B/IDO1/THY1/CEBPB/FADD/IL4R/RAC2/BMP4/CD274/EFNB2/DUSP10/CD24	37
29	X1	GO:0002221	pattern recognition receptor signaling pathway	27/759	173/14641	2.67595334428431e-07	4.57864844632371e-05	3.81335492909627e-05	RIPK2/IRF1/IRAK2/NFKBIA/TNFAIP3/TIFA/BIRC3/IFIH1/TNIP3/RFTN1/TNIP1/CYLD/DDX58/MYD88/INAVA/RSAD2/CLEC4E/TRAF3/DHX58/MAP3K1/UBB/TLR3/CTSS/TICAM1/FADD/HSPA1B/HSPA1A	27
32	X1	GO:0070663	regulation of leukocyte proliferation	28/759	188/14641	4.34888370193572e-07	6.74348779031407e-05	5.61635441243409e-05	RIPK2/IRF1/TNFAIP3/IL6/VCAM1/CD40/CSF1/TNFSF18/KITLG/IL7/IL15/PDCD1LG2/PDE5A/IL1B/CD80/HLA-E/TNFSF13B/IDO1/CEBPB/TICAM1/FADD/RIPK3/GREM1/RAC2/BMP4/CD274/GAL/CD24	28
33	X1	GO:0032606	type I interferon production	21/759	116/14641	4.66882589479281e-07	6.97664207893961e-05	5.81053836566684e-05	RIPK2/NFKB1/IRF1/TNFAIP3/IFIH1/TRIM25/CYLD/DDX58/MYD88/NMI/RELB/TRIM21/NFKB2/NLRC5/TRAF3/DHX58/TLR3/TICAM1/DHX9/POLR3B/POLR3H	21
38	X1	GO:0042035	regulation of cytokine biosynthetic process	18/759	90/14641	6.69643528818446e-07	8.74413471051876e-05	7.28260524692859e-05	NFKB1/IRF1/IL6/PTAFR/TNF/WNT5A/NMI/MAP2K3/IL1B/CD80/IL1A/INHBA/BCL3/TLR3/CEBPB/TICAM1/GHRL/EGR1	18
39	X1	GO:0002697	regulation of immune effector process	40/759	335/14641	7.22711288021001e-07	9.12416114361902e-05	7.59911255008555e-05	RIPK2/ICAM1/TNFAIP3/IL6/BIRC3/CD40/TGFB3/CD47/PTAFR/TNF/WNT5A/DDX58/IL15/RSAD2/IFIT1/FOXF1/TRAF3/DHX58/IL1B/IL18R1/NR4A3/IL7R/CD80/HLA-E/FZD5/TLR3/CADM1/DNASE1L3/TICAM1/FADD/DHX9/IL4R/RIPK3/CR1L/RAC2/NECTIN2/IL18RAP/DUSP10/C12orf4/SPHK2	40
42	X1	GO:0050863	regulation of T cell activation	34/759	264/14641	8.82161781486853e-07	0.00010422111332709	8.68011818074532e-05	RIPK2/IRF1/IL6/VCAM1/CD83/CCL2/TNFSF18/CD47/IL7/CYLD/IL15/PDCD1LG2/SOCS1/PDE5A/IL1B/IL7R/CD80/HLA-E/TNFSF13B/IDO1/THY1/CEBPB/CLPTM1/PRELID1/PRDM1/FADD/IL4R/RIPK3/RAC2/BMP4/CD274/EFNB2/DUSP10/CD24	34
44	X1	GO:0002683	negative regulation of immune system process	41/759	359/14641	1.67983103112511e-06	0.000189439126737337	0.000157775517420986	IRF1/NFKBIA/CX3CL1/TNFAIP3/TGFB3/CCL2/CD47/KITLG/TNF/GBP1/PARP14/NMI/TRAFD1/PDCD1LG2/SOCS1/FOXF1/PDE5A/NLRC5/DHX58/IL7R/CD80/HLA-DOB/ID2/INHBA/HLA-E/IDO1/MIXL1/TLR3/PTGER4/THY1/CEBPB/FADD/IL4R/GREM1/TCTA/BMP4/ZBTB46/CD274/FCRLB/DUSP10/GAL	41
45	X1	GO:0071216	cellular response to biotic stimulus	28/759	201/14641	1.71875191634511e-06	0.000189521044642321	0.000157843743241425	RIPK2/NFKB1/ICAM1/IRAK2/NFKBIA/CX3CL1/TNFAIP3/LITAF/CXCL8/IL6/TNIP3/CMPK2/CXCL10/CCL2/CXCL11/PTAFR/TNF/PPP1R15B/WNT5A/PDCD1LG2/IL1B/CD80/NFKBIB/FZD5/CEBPB/TICAM1/CXCL9/CD274	28
46	X1	GO:0001649	osteoblast differentiation	27/759	190/14641	1.77758207330765e-06	0.000191747005385925	0.000159697648050477	IL6/NOCT/JAG1/TNF/CTHRC1/BMP2/TP63/ID2/PTH1R/RIOX1/CEBPB/ITGA11/FZD1/DHX9/JUNB/FBXO5/GREM1/TNC/FAM20C/HIRA/BMP4/ALYREF/SOX2/TWIST2/ID1/ID3/NPPC	27
47	X1	GO:0070661	leukocyte proliferation	32/759	249/14641	1.93186947987737e-06	0.000203956092747904	0.000169866059977571	RIPK2/IRF1/CX3CL1/TNFAIP3/IL6/VCAM1/CD40/CSF1/TNFSF18/KITLG/IL7/IL15/PDCD1LG2/PDE5A/IL1B/IL7R/CD80/HLA-E/TNFSF13B/IDO1/CEBPB/TICAM1/FADD/PSMB10/RIPK3/GREM1/RAC2/BMP4/CD274/GAL/HELLS/CD24	32
48	X1	GO:0030278	regulation of ossification	25/759	169/14641	2.03318465514843e-06	0.000210180463725969	0.000175050064827033	IL6/TGFB3/NOCT/CSF1/JAG1/TNF/WNT5A/CTHRC1/ATP2B1/BMP2/TP63/RFLNA/ID2/RIOX1/PTGER4/CEBPB/TFAP2A/FBXO5/GREM1/FAM20C/BMP4/TWIST2/ID1/ID3/NPPC	25
49	X1	GO:0043330	response to exogenous dsRNA	10/759	31/14641	2.16812366658911e-06	0.000219555706808472	0.000182858292481822	RIPK2/NFKBIA/IFIH1/RFTN1/DDX58/IFIT1/TLR3/TICAM1/DHX9/SLC3A2	10
53	X1	GO:0042089	cytokine biosynthetic process	18/759	98/14641	2.46040258648136e-06	0.000230349389323028	0.000191847875958805	NFKB1/IRF1/IL6/PTAFR/TNF/WNT5A/NMI/MAP2K3/IL1B/CD80/IL1A/INHBA/BCL3/TLR3/CEBPB/TICAM1/GHRL/EGR1	18
57	X1	GO:0002831	regulation of response to biotic stimulus	39/759	343/14641	3.34984722896504e-06	0.000291613016668851	0.00024287165689597	RIPK2/NFKB1/IRF1/CX3CL1/TNFAIP3/BIRC3/IFNGR2/USP18/PLSCR1/PARP14/WNT5A/DDX58/IL15/NMI/RELB/TRAFD1/IFIT1/CLEC4E/SOCS1/PSME2/NLRC5/TRAF3/DHX58/IL1B/SFPQ/PSMA6/HLA-E/CADM1/FADD/DHX9/POLR3B/PSMB10/PSMC3/JAK1/NECTIN2/IL18RAP/CD274/DUSP10/RBM14	39
58	X1	GO:0042481	regulation of odontogenesis	8/759	20/14641	3.62915136179371e-06	0.000305583966513932	0.000254507446601264	CSF1/SP6/BMP2/MSX1/TNFRSF11B/TFAP2A/BMP4/EDN1	8
64	X1	GO:0002250	adaptive immune response	39/759	347/14641	4.43682953127836e-06	0.000339059212673698	0.000282387506938403	RIPK2/IRF1/ICAM1/TNFAIP3/RNF19B/IL6/NBN/CD40/RFTN1/TNFSF18/TAP1/JAG1/TNF/TAP2/RELB/LAMP3/RSAD2/PDCD1LG2/NFKB2/IL18BP/IL1B/IL18R1/IL7R/CD80/HLA-DOB/BCL3/HLA-E/TNFSF13B/FZD5/PRDM1/CTSS/FADD/MCOLN1/IL4R/RIPK3/NECTIN2/IL18RAP/CD274/DUSP10	39
67	X1	GO:0002367	cytokine production involved in immune response	17/759	93/14641	4.98946018405495e-06	0.00036951793184001	0.000307755234604866	IL6/TGFB3/TNF/WNT5A/DDX58/INAVA/RSAD2/IL1B/IL18R1/NR4A3/HLA-E/FZD5/CHGA/TLR3/TICAM1/IL18RAP/SPHK2	17
69	X1	GO:0001503	ossification	38/759	338/14641	5.83481595110562e-06	0.000419599373179509	0.000349465864592535	CDH11/IL6/TGFB3/NOCT/CSF1/JAG1/TNF/WNT5A/CTHRC1/ATP2B1/BMP2/TP63/RFLNA/FOXC2/ID2/PTH1R/PTGS2/RIOX1/PTGER4/CEBPB/ITGA11/TFAP2A/FZD1/DHX9/SLC26A2/JUNB/FBXO5/GREM1/TNC/FAM20C/HIRA/BMP4/ALYREF/SOX2/TWIST2/ID1/ID3/NPPC	38
70	X1	GO:0045667	regulation of osteoblast differentiation	18/759	104/14641	5.92705231379217e-06	0.000420143336871954	0.000349918908029294	IL6/NOCT/JAG1/TNF/CTHRC1/BMP2/TP63/ID2/RIOX1/CEBPB/FBXO5/GREM1/FAM20C/BMP4/TWIST2/ID1/ID3/NPPC	18
71	X1	GO:0007249	I-kappaB kinase/NF-kappaB signaling	31/759	252/14641	6.94764182275027e-06	0.000475639291456312	0.000396139047976724	RIPK2/IRAK2/NFKBIA/CX3CL1/TNFAIP3/LITAF/TIFA/BIRC3/APOL3/TNIP3/CD40/TNF/TRIM25/TNIP1/IFIT5/WNT5A/MYD88/INAVA/RELB/IL1B/LURAP1L/SQSTM1/BCL3/UBB/TLR3/NUP62/TICAM1/FADD/RIPK3/LPAR1/SPHK2	31
74	X1	GO:0030335	positive regulation of cell migration	48/759	475/14641	7.16508750468244e-06	0.000475639291456312	0.000396139047976724	SOD2/CCL20/ICAM1/TNFAIP6/PLPP3/CXCL8/IL6/CD40/CXCL10/ETS1/CSF1/TNFSF18/PTAFR/KITLG/TNF/HBEGF/WNT5A/ACKR3/STAT5A/BMP2/HAS2/CREB3/FOXF1/MAP2K3/IL1B/NR4A3/ATOH8/PDGFRA/FOXC2/PTGS2/RDX/CEMIP/DAPK2/THY1/FADD/LRRC15/SEMA3D/FBXO5/RAC2/LPAR1/BMP4/RIPOR1/EDN1/CD274/TWIST2/RET/ENPP2/CAMK1D	48
80	X1	GO:0050707	regulation of cytokine secretion	23/759	162/14641	1.03900791219852e-05	0.000644444657541131	0.000536729613590971	RIPK2/CX3CL1/TNFAIP3/IFIH1/TNF/GBP1/WNT5A/DDX58/CLEC4E/SOCS1/PANX1/IL1B/PML/IL1A/FZD5/PTGER4/CADM1/GHRL/DHX9/IL4R/CD274/TSLP/CPTP	23
86	X1	GO:1903708	positive regulation of hemopoiesis	23/759	168/14641	1.89993486458313e-05	0.00109621823233273	0.000912991955734808	RIPK2/CD83/ETS1/CSF1/KITLG/JAG1/TNF/IL7/CYLD/IL15/FOS/SOCS1/IL7R/CD80/ID2/INHBA/FADD/IL4R/LIF/ZBTB46/HSPA1B/DUSP10/HSPA1A	23
87	X1	GO:0045123	cellular extravasation	12/759	55/14641	1.93028381001198e-05	0.00110092738681373	0.00091691400340073	SELE/ICAM1/CX3CL1/VCAM1/CCL2/CD47/PTAFR/TNF/PTGER4/THY1/FADD/RIPK3	12
88	X1	GO:0002819	regulation of adaptive immune response	20/759	135/14641	2.0584408256232e-05	0.00116067992917526	0.000966679268109651	RIPK2/IRF1/TNFAIP3/IL6/CD40/TNF/RSAD2/IL1B/IL18R1/IL7R/CD80/HLA-E/TNFSF13B/FZD5/FADD/IL4R/RIPK3/NECTIN2/CD274/DUSP10	20
93	X1	GO:0060326	cell chemotaxis	29/759	243/14641	2.43236364113427e-05	0.00129778369756003	0.00108086696718655	CCL20/SLC12A2/CX3CL1/CXCL8/IL6/VCAM1/CXCL10/CSF1/CCL2/CXCL11/HBEGF/WNT5A/ACKR3/CCR4/CREB3/CCRL2/IL1B/ACKR4/HOXB9/PDGFRA/CHGA/DAPK2/RHOG/CXCL9/GREM1/RAC2/LPAR1/EDN1/CAMK1D	29
102	X1	GO:0048525	negative regulation of viral process	15/759	86/14641	3.18283526583178e-05	0.00154835574402522	0.00128955740491802	TNF/PTX3/PLSCR1/TRIM25/TNIP1/IFIT5/RSAD2/IFIT1/TRIM21/OASL/TRIM14/TRIM26/PML/ISG20/PSMC3	15
105	X1	GO:1990774	tumor necrosis factor secretion	8/759	26/14641	3.40920206130286e-05	0.00161109148839855	0.00134180724738597	CX3CL1/IFIH1/WNT5A/DDX58/FZD5/GHRL/DHX9/SPHK2	8
121	X1	GO:1903320	regulation of protein modification by small protein conjugation or removal	26/759	217/14641	5.9086598206731e-05	0.00241231621931424	0.0020091120891465	RIPK2/TNFAIP3/BIRC3/TNIP1/N4BP1/NMI/INAVA/ARRDC3/TRIM21/DNAJA1/UBB/AMER1/TICAM1/EGR1/FBXO5/TOLLIP/HSPBP1/HSPA1B/FZR1/BAG2/AIMP2/PIAS4/MASTL/CENPX/HSPA1A/U2AF2	26
123	X1	GO:0070232	regulation of T cell apoptotic process	8/759	28/14641	6.18413271989252e-05	0.00249476963870786	0.00207778391598614	WNT5A/IL7R/IDO1/PRELID1/FADD/RIPK3/BMP4/CD274	8
128	X1	GO:0009612	response to mechanical stimulus	24/759	195/14641	7.34155506237351e-05	0.00284599970464823	0.00237030799135513	NFKB1/IRF1/NFKBIA/CD40/CXCL10/ETS1/DMD/MYD88/FOS/FOSB/MAP3K1/FOSL1/IL1B/ANGPT2/PTGS2/ENG/TLR3/PTGER4/FADD/JUNB/TNC/PKD1L1/PIEZO1/EDN1	24
134	X1	GO:0043406	positive regulation of MAP kinase activity	27/759	236/14641	9.53651956102083e-05	0.00353135895983473	0.00294111357396448	RIPK2/IRAK2/CD40/TGFB3/KITLG/TNF/WNT5A/INAVA/BMP2/FZD8/PDE5A/ROBO1/MAP3K1/MAP2K3/IL1B/ZEB2/UBB/FZD5/GHRL/S1PR2/LPAR1/BMP4/EDN1/RET/GADD45B/CD24/NRG1	27
144	X1	GO:0002718	regulation of cytokine production involved in immune response	13/759	76/14641	0.000130097066245337	0.00448292807437058	0.00373363364092979	IL6/TGFB3/TNF/WNT5A/DDX58/RSAD2/IL1B/IL18R1/NR4A3/HLA-E/FZD5/TLR3/TICAM1	13
151	X1	GO:0007568	aging	29/759	270/14641	0.000163681756668036	0.00537873428203177	0.00447971123512521	SOD2/SLC12A2/ICAM1/CX3CL1/LITAF/VCAM1/TGFB3/BCL2A1/CLDN1/KYNU/IL15/ATP2B1/FOS/NFKB2/TP63/PML/ID2/PTH1R/BRCA2/PTGS2/ENG/NUP62/RBL1/FBXO5/PRMT6/KCNMB1/FZR1/EDN1/COQ7	29
154	X1	GO:0060485	mesenchyme development	27/759	245/14641	0.000178587856961941	0.0057542399106828	0.00479245335907437	HEY1/IL6/TGFB3/KITLG/JAG1/WNT5A/BMP2/HAS2/FOXF1/MSX1/ROBO1/POGLUT1/IL1B/ZEB2/FOXC2/ENG/BAMBI/AMER1/WT1/SEMA3D/GREM1/BMP4/EDN1/RET/GBX2/VASN/NRG1	27
161	X1	GO:0002440	production of molecular mediator of immune response	22/759	184/14641	0.000220274330414846	0.00678882750011469	0.00565411586275701	IL6/NBN/CD40/TGFB3/TNF/WNT5A/DDX58/INAVA/RSAD2/IL1B/IL18R1/NR4A3/IL7R/HLA-E/TNFSF13B/FZD5/CHGA/TLR3/TICAM1/IL4R/IL18RAP/SPHK2	22
164	X1	GO:0045576	mast cell activation	10/759	51/14641	0.000243642675369351	0.0073716765559922	0.00613954520860124	PLSCR1/FOXF1/NR4A3/CHGA/IL4R/RAC2/NECTIN2/TSLP/C12orf4/SPHK2	10
175	X1	GO:0003158	endothelium development	16/759	118/14641	0.000382229340855613	0.0108378399390032	0.0090263602538294	ICAM1/HEY1/CXCL10/CLDN1/JAG1/TNF/IL1B/ATOH8/FOXC2/ENG/RDX/S1PR2/BMP4/SOX17/ID1/NRG1	16
176	X1	GO:0071359	cellular response to dsRNA	6/759	20/14641	0.00039420471526966	0.0111138852111821	0.00925626622098497	NFKB1/IFIH1/DDX58/IFIT1/TLR3/DHX9	6
177	X1	GO:0002526	acute inflammatory response	13/759	85/14641	0.000409770651183424	0.0114874687636845	0.00956740753223979	ICAM1/C2CD4A/IL6/VCAM1/C2CD4B/TNF/PLSCR1/IL1B/IL1A/PTGS2/HLA-E/CEBPB/DNASE1L3	13
179	X1	GO:0070266	necroptotic process	8/759	36/14641	0.000416622763250905	0.0115490622974916	0.0096187060777598	BIRC3/TNF/CYLD/PPIF/TLR3/TICAM1/FADD/RIPK3	8
181	X1	GO:0061311	cell surface receptor signaling pathway involved in heart development	7/759	28/14641	0.000444813291754615	0.0121942737772729	0.010156074343871	HEY1/JAG1/WNT5A/BMP2/MSX1/BMP4/SOX17	7
184	X1	GO:0071260	cellular response to mechanical stimulus	12/759	76/14641	0.000503079763449069	0.0135667488382298	0.0112991484628206	NFKB1/IRF1/CD40/MYD88/MAP3K1/IL1B/PTGS2/ENG/TLR3/PTGER4/FADD/PIEZO1	12
185	X1	GO:0019058	viral life cycle	30/759	303/14641	0.000519006466771434	0.0139205950709181	0.0115938514284191	ICAM1/CXCL8/CCL2/CLDN1/TNF/PTX3/PLSCR1/TRIM25/TNIP1/IFIT5/LAMP3/RSAD2/IFIT1/TRIM21/OASL/TRIM26/CD80/PML/ISG20/UBB/NUP62/LRRC15/VPS18/WWP2/HSPA1B/CHMP1A/NECTIN2/EFNB2/HSPA1A/CHMP6	30
189	X1	GO:0001659	temperature homeostasis	19/759	158/14641	0.000537874166980237	0.0141213313045288	0.0117610358093256	TNF/IL15/ARRDC3/G0S2/FABP4/FLCN/IL1B/IL18R1/FOXC2/IL1A/DIO2/PTGS2/ACOT11/CEBPB/GHRL/EGR1/IL4R/SIRT6/ID1	19
195	X1	GO:0048644	muscle organ morphogenesis	12/759	77/14641	0.000568406546748902	0.0144637604357336	0.0120462299732048	WNT5A/ARID5B/BMP2/TPM1/FOXC2/ENG/XIRP2/FZD1/LIF/MYOM1/SIRT6/NRG1	12
200	X1	GO:0110151	positive regulation of biomineralization	8/759	38/14641	0.000614283626035391	0.0152403767619381	0.0126930395569208	TGFB3/ATP2B1/BMP2/CEBPB/TFAP2A/FBXO5/FAM20C/BMP4	8
201	X1	GO:0045446	endothelial cell differentiation	14/759	100/14641	0.000627837432924498	0.0154991509560764	0.0129085612027315	ICAM1/HEY1/CLDN1/JAG1/TNF/IL1B/ATOH8/ENG/RDX/S1PR2/BMP4/SOX17/ID1/NRG1	14
204	X1	GO:0060740	prostate gland epithelium morphogenesis	6/759	22/14641	0.000694279036713013	0.0168803882150337	0.0140589329710478	NKX3-1/WNT5A/TP63/SULF1/TNC/BMP4	6
205	X1	GO:0110111	negative regulation of animal organ morphogenesis	7/759	30/14641	0.00069863326781474	0.0168803882150337	0.0140589329710478	TNF/WNT5A/TNFRSF11B/FOXC2/SULF1/GREM1/BMP4	7
206	X1	GO:0035929	steroid hormone secretion	5/759	15/14641	0.000717807721356731	0.0168803882150337	0.0140589329710478	NKX3-1/INHBA/GHRL/SELENOM/GAL	5
209	X1	GO:0072112	glomerular visceral epithelial cell differentiation	5/759	15/14641	0.000717807721356731	0.0168803882150337	0.0140589329710478	JAG1/FOXC2/WT1/BMP4/CD24	5
214	X1	GO:0070231	T cell apoptotic process	8/759	39/14641	0.000738198583210446	0.017116548457431	0.0142556204509799	WNT5A/IL7R/IDO1/PRELID1/FADD/RIPK3/BMP4/CD274	8
215	X1	GO:0050920	regulation of chemotaxis	21/759	188/14641	0.000755945951177987	0.017446529347652	0.0145304470223979	CXCL8/IL6/CXCL10/CSF1/CCL2/WNT5A/CCR4/CREB3/ROBO1/ANGPT2/PDGFRA/DAPK2/SEMA3D/GREM1/RAC2/ZSWIM4/LPAR1/EDN1/EFNB2/TUBB2B/CAMK1D	21
219	X1	GO:0061138	morphogenesis of a branching epithelium	19/759	163/14641	0.00079108811411212	0.017924106037554	0.0149281996443364	CSF1/NKX3-1/TNF/WNT5A/BMP2/FOXF1/TP63/PML/FOXC2/ENG/SULF1/FZD5/WT1/TNC/BMP4/EDN1/SIRT6/PLXNA1/GBX2	19
226	X1	GO:0110110	positive regulation of animal organ morphogenesis	11/759	70/14641	0.000888654141621935	0.0194485238959737	0.0161978202370846	TNFAIP3/CSF1/JAG1/BMP2/ROBO1/ENG/WT1/TFAP2A/LIF/BMP4/EDN1	11
231	X1	GO:0042136	neurotransmitter biosynthetic process	12/759	81/14641	0.000905402865773868	0.0194485238959737	0.0161978202370846	ICAM1/GCH1/CD47/TNF/PTX3/SLC7A2/SLC6A4/IL1B/PTGS2/TICAM1/EDN1/DAGLA	12
236	X1	GO:0042692	muscle cell differentiation	30/759	315/14641	0.000978506754859402	0.0205735191424252	0.0171347793023105	SOD2/HEY1/CDON/CXCL10/DMD/BMP2/FOXF1/MSX1/MEGF10/PDGFRA/BHLHE41/TPM1/ADAM12/ENG/P2RX2/CDH2/WT1/ANK2/CSRP2/IL4R/CXCL9/GREM1/HIRA/BMP4/GATA6/EDN1/MYOM1/CSRP1/EFNB2/NRG1	30
243	X1	GO:0033280	response to vitamin D	7/759	32/14641	0.00105531188798257	0.0213732962782429	0.0178008785057769	CXCL10/TRIM25/IL15/ATP2B1/PTGS2/TNC/GDAP1	7
244	X1	GO:0045601	regulation of endothelial cell differentiation	7/759	32/14641	0.00105531188798257	0.0213732962782429	0.0178008785057769	JAG1/TNF/IL1B/ATOH8/S1PR2/BMP4/ID1	7
245	X1	GO:0140353	lipid export from cell	7/759	32/14641	0.00105531188798257	0.0213732962782429	0.0178008785057769	NKX3-1/IL1B/INHBA/GHRL/SELENOM/EDN1/GAL	7
253	X1	GO:0006809	nitric oxide biosynthetic process	10/759	62/14641	0.00122630762947017	0.0240511401479486	0.0200311368974408	ICAM1/GCH1/CD47/TNF/PTX3/SLC7A2/IL1B/PTGS2/TICAM1/EDN1	10
258	X1	GO:0032370	positive regulation of lipid transport	9/759	52/14641	0.00127435106404526	0.0244144014663806	0.0203336812738943	NFKBIA/NKX3-1/LIPG/IL1B/PRELID1/GHRL/ERFE/EDN1/GAL	9
261	X1	GO:0043270	positive regulation of ion transport	23/759	223/14641	0.00130416718004625	0.0247941668482357	0.0206499711589498	CX3CL1/CNKSR3/CXCL10/CCL2/CXCL11/PTAFR/DMD/ATP2B1/SLC6A4/IL1B/P2RX2/CEMIP/THY1/CEBPB/PRELID1/ANK2/CTSS/CXCL9/KCNMB1/ERFE/EDN1/SPHK2/GAL	23
263	X1	GO:1903409	reactive oxygen species biosynthetic process	13/759	96/14641	0.00132753172196961	0.0250464349977689	0.0208600742063346	ICAM1/GCH1/CD47/TNF/PTX3/SLC7A2/INAVA/IL1B/CTNS/PTGS2/TICAM1/EDN1/SPHK2	13
269	X1	GO:0030198	extracellular matrix organization	31/759	337/14641	0.00142573886278058	0.0261259799577174	0.0217591797267652	ICAM1/DNAJB6/IL6/VCAM1/ETS1/CD47/TNF/PTX3/NFKB2/HAS2/FOXF1/ITGB8/MMP10/TNFRSF11B/ICAM5/JAM2/EGFLAM/PDGFRA/FOXC2/FLRT2/ADAM12/BCL3/ENG/SULF1/ITGA11/WT1/CTSS/GREM1/TNC/COL17A1/FMOD	31
270	X1	GO:0048660	regulation of smooth muscle cell proliferation	16/759	133/14641	0.00142965546791856	0.0261259799577174	0.0217591797267652	SOD2/CX3CL1/TNFAIP3/IL6/TGFB3/PTAFR/TNF/HBEGF/IL15/NR4A3/TPM1/ID2/PTGS2/BMP4/EDN1/NPPC	16
278	X1	GO:0045429	positive regulation of nitric oxide biosynthetic process	7/759	34/14641	0.00154126499894115	0.0272297619533591	0.0226784712083175	ICAM1/TNF/PTX3/IL1B/PTGS2/TICAM1/EDN1	7
279	X1	GO:1901099	negative regulation of signal transduction in absence of ligand	7/759	34/14641	0.00154126499894115	0.0272297619533591	0.0226784712083175	CX3CL1/TNF/IL7/IL1B/IL1A/HSPA1B/HSPA1A	7
282	X1	GO:0048659	smooth muscle cell proliferation	16/759	134/14641	0.00154751972407241	0.0272297619533591	0.0226784712083175	SOD2/CX3CL1/TNFAIP3/IL6/TGFB3/PTAFR/TNF/HBEGF/IL15/NR4A3/TPM1/ID2/PTGS2/BMP4/EDN1/NPPC	16
285	X1	GO:0110149	regulation of biomineralization	11/759	75/14641	0.00159100720011411	0.0277002727261972	0.0230703389386814	HEY1/TGFB3/ATP2B1/BMP2/RFLNA/CEBPB/TFAP2A/FBXO5/GREM1/FAM20C/BMP4	11
289	X1	GO:0018108	peptidyl-tyrosine phosphorylation	30/759	326/14641	0.00167846118786258	0.0288184235784571	0.024001597608991	RIPK2/ICAM1/IL6/CD40/TNFSF18/KITLG/TNF/HBEGF/IL7/PARP14/IL15/SOCS1/MAP2K3/CD80/TYK2/PDGFRA/SRCIN1/THY1/GHRL/GREM1/LIF/EPHA6/JAK1/TSLP/CHMP6/RET/ENPP2/PDCL3/CD24/NRG1	30
294	X1	GO:0010623	programmed cell death involved in cell development	4/759	11/14641	0.00176408538572518	0.0292755574714661	0.0243823243244396	KITLG/IL1B/IL1A/DNASE1L3	4
296	X1	GO:0051798	positive regulation of hair follicle development	4/759	11/14641	0.00176408538572518	0.0292755574714661	0.0243823243244396	TNF/WNT5A/FST/GAL	4
301	X1	GO:0035743	CD4-positive, alpha-beta T cell cytokine production	5/759	18/14641	0.00179881966014924	0.0294578981968994	0.0245341878955911	IL6/RSAD2/IL1B/IL18R1/IL18RAP	5
318	X1	GO:0046209	nitric oxide metabolic process	10/759	67/14641	0.00224153954455791	0.0349764755348941	0.0291303682619475	ICAM1/GCH1/CD47/TNF/PTX3/SLC7A2/IL1B/PTGS2/TICAM1/EDN1	10
323	X1	GO:0002507	tolerance induction	5/759	19/14641	0.00233821623451102	0.0358093486285299	0.0298240316331717	TNFAIP3/CCR4/HLA-E/IDO1/CD274	5
329	X1	GO:2001057	reactive nitrogen species metabolic process	10/759	68/14641	0.00250876281658236	0.0378229780828686	0.0315010950493948	ICAM1/GCH1/CD47/TNF/PTX3/SLC7A2/IL1B/PTGS2/TICAM1/EDN1	10
330	X1	GO:0042635	positive regulation of hair cycle	4/759	12/14641	0.00253830143119614	0.0378229780828686	0.0315010950493948	TNF/WNT5A/FST/GAL	4
335	X1	GO:0002931	response to ischemia	8/759	47/14641	0.00261838641090575	0.0383257621560895	0.0319198417923179	CX3CL1/CSF1/PANX1/PPIF/SQSTM1/P2RX2/EGR1/RNLS	8
336	X1	GO:0010718	positive regulation of epithelial to mesenchymal transition	8/759	47/14641	0.00261838641090575	0.0383257621560895	0.0319198417923179	IL6/TGFB3/JAG1/BMP2/IL1B/ENG/BAMBI/BMP4	8
339	X1	GO:2000242	negative regulation of reproductive process	8/759	47/14641	0.00261838641090575	0.0383257621560895	0.0319198417923179	NKX3-1/WNT5A/SULF1/WT1/FBXO5/LIF/BMP4/NPPC	8
343	X1	GO:0040020	regulation of meiotic nuclear division	6/759	28/14641	0.00268787865484437	0.0385124424477891	0.0320753195973653	WNT5A/MSX1/FBXO5/LIF/FZR1/CCDC36	6
345	X1	GO:1905209	positive regulation of cardiocyte differentiation	6/759	28/14641	0.00268787865484437	0.0385124424477891	0.0320753195973653	GREM1/BMP4/GATA6/EDN1/EFNB2/NRG1	6
350	X1	GO:0002449	lymphocyte mediated immunity	21/759	209/14641	0.00284615278681433	0.040350314651922	0.0336060025294227	ICAM1/IL6/NBN/CD40/RFTN1/JAG1/TNF/RSAD2/IL1B/IL18R1/IL7R/BCL3/HLA-E/FZD5/CADM1/KLRD1/FADD/IL4R/RIPK3/NECTIN2/IL18RAP	21
354	X1	GO:0032495	response to muramyl dipeptide	5/759	20/14641	0.00298622007425814	0.0412747186865428	0.0343758979960048	RIPK2/NFKBIA/TNFAIP3/JAG1/INAVA	5
363	X1	GO:1905954	positive regulation of lipid localization	10/759	70/14641	0.00311963048173386	0.0426435439403951	0.0355159323511299	NFKB1/NFKBIA/NKX3-1/LIPG/IL1B/PRELID1/GHRL/ERFE/EDN1/GAL	10
375	X1	GO:0009952	anterior/posterior pattern specification	19/759	185/14641	0.00346664993970488	0.0456164108555779	0.0379919024627164	HEY1/CDON/NKX3-1/WNT5A/BMP2/FOXF1/MSX1/POGLUT1/HOXB9/ZEB2/BHLHE41/FOXC2/FZD5/HIPK2/WT1/BMP4/HOXD9/GBX2/SOX17	19
380	X1	GO:0046851	negative regulation of bone remodeling	4/759	13/14641	0.00351731329483358	0.0456164108555779	0.0379919024627164	TNFAIP3/IL6/TNFRSF11B/GREM1	4
383	X1	GO:0006023	aminoglycan biosynthetic process	13/759	107/14641	0.00354060171040965	0.0456164108555779	0.0379919024627164	NFKB1/HAS2/IL1B/B3GNT5/GPC5/CEMIP/CSPG5/CHST2/DSEL/B3GALT6/CHSY3/HS3ST1/FMOD	13
386	X1	GO:0061448	connective tissue development	23/759	241/14641	0.00354855594321908	0.0456164108555779	0.0379919024627164	CSF1/PRRX1/WNT5A/ARRDC3/ARID5B/BMP2/ITGB8/MSX1/RFLNA/FOXC2/ID2/PTH1R/UBB/AMER1/SULF1/WT1/GHRL/EGR1/GREM1/SELENOM/BMP4/EDN1/NPPC	23
389	X1	GO:0051701	interaction with host	19/759	186/14641	0.0036795120813311	0.0469350615618635	0.0390901486437719	ICAM1/CXCL8/CLDN1/PTX3/TRIM25/TNIP1/IFIT1/TRIM21/TRIM26/CD80/PML/HIPK2/VPS18/WWP2/HSPA1B/ALYREF/NECTIN2/EFNB2/HSPA1A	19
390	X1	GO:0003018	vascular process in circulatory system	16/759	146/14641	0.00372232991554851	0.0471635361699676	0.0392804350969034	SOD2/ICAM1/C2CD4A/IL6/GCH1/PTAFR/C2CD4B/ATP2B1/SLC6A4/FOXC2/PTGS2/CHGA/MFSD2A/KCNMB1/EDN1/NPPC	16
391	X1	GO:0090287	regulation of cellular response to growth factor stimulus	23/759	242/14641	0.00373547015716363	0.0471635361699676	0.0392804350969034	TGFB3/WNT5A/MSX1/ROBO1/FLCN/IL1B/FST/UBB/ENG/BAMBI/SULF1/PEG10/DOK5/HIPK2/FZD1/HGS/GREM1/FAM20C/BMPER/BMP4/TMEM108/HSPA1A/VASN	23
392	X1	GO:0021884	forebrain neuron development	5/759	21/14641	0.00375445320176082	0.0471635361699676	0.0392804350969034	WNT5A/ATF5/ROBO1/UBB/GBX2	5
395	X1	GO:2000727	positive regulation of cardiac muscle cell differentiation	5/759	21/14641	0.00375445320176082	0.0471635361699676	0.0392804350969034	GREM1/BMP4/EDN1/EFNB2/NRG1	5
396	X1	GO:0046718	viral entry into host cell	13/759	108/14641	0.00383956375368507	0.0478204014869905	0.0398275093315354	ICAM1/CLDN1/PTX3/TRIM25/TRIM21/TRIM26/CD80/VPS18/WWP2/HSPA1B/NECTIN2/EFNB2/HSPA1A	13
398	X1	GO:0031128	developmental induction	6/759	30/14641	0.00387893394161106	0.0478204014869905	0.0398275093315354	BMP2/ROBO1/FZD5/HIPK2/C12orf43/BMP4	6
399	X1	GO:0060317	cardiac epithelial to mesenchymal transition	6/759	30/14641	0.00387893394161106	0.0478204014869905	0.0398275093315354	HEY1/JAG1/BMP2/HAS2/MSX1/ENG	6
404	X1	GO:1905207	regulation of cardiocyte differentiation	8/759	50/14641	0.00390034097488901	0.0478204014869905	0.0398275093315354	BMP2/GREM1/BMP4/GATA6/EDN1/EFNB2/SOX17/NRG1	8
414	X4	GO:0051249	regulation of lymphocyte activation	46/596	360/14641	4.82660389871284e-12	2.26850383239504e-08	2.01752042966197e-08	SDC4/MAP3K8/BTN2A2/NFKBIZ/ZC3H12A/ICOSLG/CCL5/NOD2/TFRC/LST1/ZMIZ1/TNFSF9/LRRC32/NLRP3/IL12A/VSIR/CD70/TNFRSF1B/EBI3/HLA-F/TNIP2/CD74/IL12RB1/ADAM8/CD38/LGALS9/CEACAM1/SHH/ADORA2A/CORO1A/TNFRSF4/CCDC88B/IL20RB/AXL/SIRPA/TNFRSF14/CSK/RHBDD3/BAD/LGALS1/FANCA/SLAMF8/CD320/MAPK8IP1/ZP3/GRAP2	46
417	X4	GO:0050863	regulation of T cell activation	37/596	264/14641	4.29907738242485e-11	5.0514159243492e-08	4.49253586463397e-08	SDC4/MAP3K8/BTN2A2/NFKBIZ/ZC3H12A/ICOSLG/CCL5/NOD2/TFRC/ZMIZ1/TNFSF9/LRRC32/NLRP3/IL12A/VSIR/CD70/TNFRSF1B/EBI3/CD74/IL12RB1/ADAM8/LGALS9/CEACAM1/SHH/ADORA2A/CORO1A/CCDC88B/IL20RB/SIRPA/TNFRSF14/CSK/BAD/LGALS1/FANCA/MAPK8IP1/ZP3/GRAP2	37
419	X4	GO:0006260	DNA replication	36/596	267/14641	2.39879287417348e-10	1.87905441810256e-07	1.67115903567419e-07	SAMHD1/NFIX/ESCO2/CDC6/DTL/ACHE/RAD51/MCM10/BRCA1/GINS4/CHAF1B/BRIP1/GINS1/ORC6/MCM4/ORC1/MCM3/GMNN/CLSPN/FEN1/PRIM1/RRM2/CHAF1A/POLE2/GINS2/EME2/MCM7/EXO1/POLD1/CHTF18/TONSL/MCM2/MCM5/CDC45/RECQL4/ZNF365	36
421	X4	GO:1903037	regulation of leukocyte cell-cell adhesion	35/596	259/14641	4.02625022097901e-10	2.36542200482517e-07	2.10371574046153e-07	SDC4/MAP3K8/BTN2A2/NFKBIZ/ZC3H12A/ICOSLG/CCL5/NOD2/KLF4/TFRC/ZMIZ1/TNFSF9/LRRC32/NLRP3/IL12A/VSIR/CD70/EBI3/CD74/IL12RB1/ADAM8/LGALS9/CEACAM1/SHH/ADORA2A/CORO1A/CCDC88B/IL20RB/SIRPA/TNFRSF14/CSK/BAD/LGALS1/ZP3/GRAP2	35
423	X4	GO:0042110	T cell activation	44/596	388/14641	7.22177401414495e-10	3.18748134873903e-07	2.83482383781471e-07	SDC4/MAP3K8/BTN2A2/NFKBIZ/ZC3H12A/ICOSLG/CCL5/NOD2/F2RL1/TFRC/ZMIZ1/TNFSF9/LRRC32/NLRP3/IL12A/VSIR/CD70/TNFRSF1B/EBI3/CD74/IL12RB1/ADAM8/PIK3CD/LGALS9/CEACAM1/SHH/ADORA2A/CORO1A/TNFRSF4/CCDC88B/IL20RB/SIRPA/TNFRSF14/CSK/P2RX7/BAD/LGALS1/FANCA/MAFB/MAPK8IP1/ZP3/NCAPH2/LFNG/GRAP2	44
425	X4	GO:0000727	double-strand break repair via break-induced replication	8/596	11/14641	1.06625411174848e-09	4.17616193768153e-07	3.71411848925719e-07	GINS4/MCM4/MCM3/GINS2/MCM7/MCM2/MCM5/CDC45	8
427	X4	GO:0007159	leukocyte cell-cell adhesion	36/596	286/14641	1.63433813645445e-09	5.48670660095423e-07	4.87966672169972e-07	SDC4/MAP3K8/BTN2A2/NFKBIZ/ZC3H12A/ICOSLG/CCL5/NOD2/KLF4/TFRC/ZMIZ1/TNFSF9/LRRC32/NLRP3/IL12A/VSIR/CD70/EBI3/CD74/IL12RB1/ADAM8/LGALS9/CEACAM1/SHH/ADORA2A/CORO1A/CCDC88B/IL20RB/SIRPA/TNFRSF14/CSK/FERMT3/BAD/LGALS1/ZP3/GRAP2	36
430	X4	GO:0032944	regulation of mononuclear cell proliferation	26/596	175/14641	1.01784882332784e-08	2.8140526292005e-06	2.50271063618257e-06	SDC4/BTN2A2/ICOSLG/CCL5/TFRC/LST1/TNFSF9/LRRC32/IL12A/VSIR/CD70/TNFRSF1B/EBI3/CD74/IL12RB1/CD38/LGALS9/SHH/CORO1A/TNFRSF4/CCDC88B/IL20RB/TNFRSF14/CD320/MAPK8IP1/ZP3	26
436	X4	GO:0070661	leukocyte proliferation	30/596	249/14641	1.0274522625112e-07	2.04134927419552e-05	1.81549786513559e-05	SDC4/BTN2A2/ICOSLG/CCL5/F2RL1/TFRC/LST1/CCL8/TNFSF9/LRRC32/IL12A/VSIR/IL34/CD70/TNFRSF1B/EBI3/CD74/IL12RB1/CD38/LGALS9/SHH/CORO1A/TNFRSF4/CCDC88B/IL20RB/TNFRSF14/P2RX7/CD320/MAPK8IP1/ZP3	30
442	X4	GO:0001819	positive regulation of cytokine production	38/596	393/14641	7.01064388074883e-07	0.000113620780136274	0.000101049970419069	CSF2/GPRC5B/TLR2/LTB/STAT1/CD34/PDE4D/NOD2/F2RL1/NLRP3/IL12A/TRIM16/TLR1/GBP5/CASP1/EBI3/HLA-F/CD74/IL12RB1/ADAM8/LGALS9/BRCA1/CCDC88B/SPHK1/GSDMD/IL20RB/TNFRSF14/P2RX7/IRF7/TRAF2/FERMT1/SEMA7A/HILPDA/LUM/C3AR1/ZP3/AGPAT2/CARD9	38
443	X4	GO:0050702	interleukin-1 beta secretion	11/596	43/14641	8.1354876088904e-07	0.000127455972539283	0.000113354460683873	ZC3H12A/NOD2/F2RL1/NLRP3/ABCA1/TRIM16/GBP5/CASP1/LGALS9/GSDMD/P2RX7	11
444	X4	GO:0071219	cellular response to molecule of bacterial origin	23/596	179/14641	1.03330861802386e-06	0.000156662919506843	0.000139330000752895	CSF2/CXCL3/TLR2/CXCL1/CXCL6/CSF3/CXCL2/ZC3H12A/CXCL5/CCL5/PDE4D/NOD2/NLRP3/ABCA1/IL12A/TLR1/CASP1/TNFRSF1B/TNIP2/AXL/SIRPA/SBNO2/HDAC5	23
448	X4	GO:0071216	cellular response to biotic stimulus	24/596	201/14641	2.28469753152183e-06	0.000306802239947218	0.000272858162336036	CSF2/CXCL3/TLR2/CXCL1/CXCL6/CSF3/CXCL2/BCL2L11/ZC3H12A/CXCL5/CCL5/PDE4D/NOD2/NLRP3/ABCA1/IL12A/TLR1/CASP1/TNFRSF1B/TNIP2/AXL/SIRPA/SBNO2/HDAC5	24
452	X4	GO:0071103	DNA conformation change	28/596	263/14641	3.3296180995631e-06	0.000401261668408886	0.000356866760414711	RAD51/GINS4/CHAF1B/BRIP1/GINS1/MCM4/MCM3/NCAPG/CENPU/CHAF1A/OIP5/MBD3/PARP10/GINS2/NCAPH/RAD54L/MCM7/CHTF18/CENPM/ASF1B/MCM2/MCM5/CDC45/GPER1/NCAPH2/CDCA5/ERCC6L/RECQL4	28
454	X4	GO:0060337	type I interferon signaling pathway	14/596	80/14641	3.71187296213162e-06	0.000414098578026722	0.000368283416202489	OAS3/MX1/SAMHD1/MX2/OAS1/STAT1/IKBKE/OAS2/IFI35/HLA-F/IFITM1/HLA-H/IRF7/ISG15	14
455	X4	GO:0071357	cellular response to type I interferon	14/596	80/14641	3.71187296213162e-06	0.000414098578026722	0.000368283416202489	OAS3/MX1/SAMHD1/MX2/OAS1/STAT1/IKBKE/OAS2/IFI35/HLA-F/IFITM1/HLA-H/IRF7/ISG15	14
459	X4	GO:1990266	neutrophil migration	15/596	92/14641	4.20248575452445e-06	0.000424468434712592	0.000377505969595454	CXCL3/CXCL1/CXCL6/CXCL2/CXCL5/CCL5/PDE4D/CCL8/CD74/ADAM8/PIK3CD/CCL7/TGFB2/SLAMF8/C3AR1	15
462	X4	GO:0002791	regulation of peptide secretion	37/596	412/14641	5.61277889891356e-06	0.000525760942476854	0.000467591646713457	TLR2/ABCG1/BTN2A2/MAPKBP1/ZC3H12A/CD34/CCL5/NOD2/F2RL1/LRRC32/NLRP3/TRIM16/SYT9/TLR1/CASP1/TNFRSF1B/DOC2B/CD74/ACHE/RAB11FIP1/ADAM8/CD38/LGALS9/ADORA2A/TNFRSF4/TGFB2/GSDMD/TNFRSF14/SREBF1/P2RX7/PFKL/RHBDD3/BAD/TRAF2/FERMT1/PER2/GPER1	37
468	X4	GO:0031341	regulation of cell killing	13/596	74/14641	7.87567112810009e-06	0.000673011896401281	0.000598551005735607	CXCL6/BCL2L11/F2RL1/IL12A/HLA-F/IL12RB1/LGALS9/CEACAM1/ULBP3/P2RX7/HLA-H/ITGAM/BAD	13
470	X4	GO:1990868	response to chemokine	13/596	75/14641	9.17799332233933e-06	0.000743733941637842	0.000661448484265145	CXCL3/CXCL1/CXCL6/CXCL2/ZC3H12A/CXCL5/ACKR1/CCL5/LOX/CCL8/CCR10/CCL7/SLIT3	13
471	X4	GO:1990869	cellular response to chemokine	13/596	75/14641	9.17799332233933e-06	0.000743733941637842	0.000661448484265145	CXCL3/CXCL1/CXCL6/CXCL2/ZC3H12A/CXCL5/ACKR1/CCL5/LOX/CCL8/CCR10/CCL7/SLIT3	13
473	X4	GO:0032612	interleukin-1 production	14/596	87/14641	1.02403305418083e-05	0.000802159225774984	0.000713409694412645	ZC3H12A/NOD2/F2RL1/NLRP3/ABCA1/TRIM16/GBP5/CASP1/LGALS9/CEACAM1/SPHK1/GSDMD/SIRPA/P2RX7	14
477	X4	GO:0035592	establishment of protein localization to extracellular region	41/596	495/14641	1.27473564966626e-05	0.000936133992723656	0.000832561721188273	TLR2/ABCG1/BTN2A2/MAPKBP1/ZC3H12A/CD34/CCL5/POU2F2/NOD2/F2RL1/LRRC32/NLRP3/ABCA1/TRIM16/SYT9/TLR1/GBP5/CASP1/TNFRSF1B/DOC2B/ACHE/RAB11FIP1/ADAM8/CD38/LGALS9/ADORA2A/LCP2/TNFRSF4/TGFB2/GSDMD/TNFRSF14/SREBF1/P2RX7/PFKL/RHBDD3/BAD/TRAF2/FERMT1/ISG15/PER2/GPER1	41
478	X4	GO:0002697	regulation of immune effector process	31/596	335/14641	1.7981890117019e-05	0.00130022897769214	0.00115637385675599	GPRC5B/CXCL6/NFKBIZ/ZC3H12A/STAT1/NOD2/PARP9/F2RL1/TFRC/HERC5/NLRP3/IL12A/TNFRSF1B/HLA-F/CD74/IL12RB1/LGALS9/CEACAM1/TNFRSF4/TGFB2/IL20RB/ULBP3/TNFRSF14/P2RX7/HLA-H/ITGAM/TRAF2/SLAMF8/SEMA7A/C3AR1/ZP3	31
480	X4	GO:0060326	cell chemotaxis	25/596	243/14641	2.00239029842119e-05	0.00140466185113128	0.0012492524548359	CXCL3/CXCL1/CXCL6/CXCL2/CXCL5/CCL5/PDE4D/LOX/F2RL1/CCL8/IL12A/CD74/PDGFB/ADAM8/PIK3CD/PDGFD/CCR10/LGALS9/CCL7/CORO1A/TGFB2/SLAMF8/EPHB1/C3AR1/ARHGEF16	25
481	X4	GO:0002521	leukocyte differentiation	37/596	437/14641	2.10029678775866e-05	0.00145167572095084	0.00129106479012223	CSF2/TLR2/CSF3/BTN2A2/NFKBIZ/ZC3H12A/POU2F2/F2RL1/TFRC/ZMIZ1/TNFSF9/BATF3/NLRP3/IL12A/VSIR/IL34/NRROS/CD74/IL12RB1/ADAM8/PIK3CD/LGALS9/CEACAM1/SHH/AXL/HOXA7/SBNO2/IRF7/BAD/LGALS1/FANCA/SLAMF8/MAFB/LYL1/HDAC5/NCAPH2/LFNG	37
483	X4	GO:0002709	regulation of T cell mediated immunity	11/596	59/14641	2.19013158661763e-05	0.00147051692244326	0.00130782143315167	NLRP3/IL12A/TNFRSF1B/HLA-F/IL12RB1/CEACAM1/IL20RB/P2RX7/HLA-H/TRAF2/ZP3	11
487	X4	GO:0001909	leukocyte mediated cytotoxicity	13/596	83/14641	2.84563992858156e-05	0.00180736590058558	0.00160740201371229	CXCL6/F2RL1/IL12A/HLA-F/IL12RB1/LGALS9/CEACAM1/CORO1A/ULBP3/P2RX7/HLA-H/ITGAM/TUBB4B	13
495	X4	GO:0051709	regulation of killing of cells of other organism	5/596	11/14641	4.14030774990281e-05	0.00236013451127396	0.00209901324619684	CXCL6/BCL2L11/F2RL1/P2RX7/BAD	5
497	X4	GO:0001906	cell killing	15/596	111/14641	4.27234011262634e-05	0.00239047601539807	0.00212599781794977	CXCL6/BCL2L11/F2RL1/IL12A/HLA-F/IL12RB1/LGALS9/CEACAM1/CORO1A/ULBP3/P2RX7/HLA-H/ITGAM/BAD/TUBB4B	15
500	X4	GO:0001818	negative regulation of cytokine production	24/596	243/14641	5.65471590230656e-05	0.00305484652193573	0.00271686350248752	BTN2A2/MAPKBP1/ZC3H12A/CD34/IKBKE/KLF4/F2RL1/HERC5/LRRC32/NLRP3/IL12A/VSIR/HLA-F/LGALS9/CEACAM1/TNFRSF4/TGFB2/IL20RB/AXL/SIRPA/CSK/ISG15/RPS6KA4/TRAIP	24
501	X4	GO:0035690	cellular response to drug	31/596	356/14641	5.78446875608199e-05	0.00308943217654379	0.00274762265913895	ZC3H12A/NOD2/KLF4/TFRC/FBXO32/RAD51/RGS4/PDGFB/PDGFD/BRCA1/CCL7/SERPINF1/SPHK1/RHOB/AXL/SIRPA/CDK5R1/P2RX7/P2RY2/HCN3/JUP/BAD/MAP1LC3A/TRAF2/SLAMF8/GNA11/DDIT4/CASTOR2/PYCR1/NDOR1/TFAP4	31
512	X4	GO:0032649	regulation of interferon-gamma production	12/596	80/14641	8.8726648861058e-05	0.00417015249646972	0.00370877392239222	ZC3H12A/PDE4D/IL12A/VSIR/EBI3/IL12RB1/LGALS9/IL20RB/AXL/SIRPA/ISG15/ZP3	12
514	X4	GO:0002367	cytokine production involved in immune response	13/596	93/14641	9.62457482113881e-05	0.00443485310385808	0.00394418850513336	GPRC5B/TLR2/NOD2/F2RL1/NLRP3/IL12A/TNFRSF1B/HLA-F/CD74/TGFB2/TNFRSF14/TRAF2/SEMA7A	13
515	X4	GO:0002456	T cell mediated immunity	13/596	93/14641	9.62457482113881e-05	0.00443485310385808	0.00394418850513336	NLRP3/IL12A/CD70/TNFRSF1B/HLA-F/IL12RB1/CEACAM1/IL20RB/ULBP3/P2RX7/HLA-H/TRAF2/ZP3	13
516	X4	GO:0043122	regulation of I-kappaB kinase/NF-kappaB signaling	22/596	221/14641	0.000101605215098362	0.00463635447536217	0.00412339610787529	GPRC5B/MAPKBP1/ZC3H12A/STAT1/IKBKE/NOD2/F2RL1/PIM2/CASP1/TNIP2/CD74/CXXC5/LGALS9/TRADD/SIRPA/LGALS1/TRAF2/SECTM1/MIB2/CCDC22/CARD9/S100A4	22
522	X4	GO:0002449	lymphocyte mediated immunity	21/596	209/14641	0.000127251830980255	0.00545107058175357	0.00484797341100636	POU2F2/TFRC/NLRP3/IL12A/CD70/TNFRSF1B/HLA-F/CD74/IL12RB1/LGALS9/CEACAM1/CORO1A/IL20RB/ULBP3/P2RX7/HLA-H/IRF7/TRAF2/EXO1/ZP3/TUBB4B	21
523	X4	GO:0000083	regulation of transcription involved in G1/S transition of mitotic cell cycle	7/596	29/14641	0.000127578247658062	0.00545107058175357	0.00484797341100636	CDC6/DHFR/ORC1/RRM2/E2F1/CDC45/TYMS	7
528	X4	GO:0044057	regulation of system process	37/596	482/14641	0.000163550405244151	0.0066842339534566	0.00594470168626565	ZC3H12A/CORO2B/PDE4D/KLF4/F2RL1/FBXO32/MGLL/C1QTNF1/IGFBP5/TNFRSF1B/SLC9A1/FABP5/TYMP/SPX/POPDC2/BDKRB2/RGS4/RAB11FIP1/PDGFB/CD38/KCNE3/BIN1/ADORA2A/SPHK1/FXYD2/TGFB2/CELF2/CTDP1/SREBF1/SCN4B/JUP/DAPK3/COMT/FXYD6/PER2/GPER1/MYLK2	37
529	X4	GO:0050727	regulation of inflammatory response	26/596	293/14641	0.000166780243433667	0.00675747538050204	0.00600983980648905	GPRC5B/TLR2/NFKBIZ/ZC3H12A/CCL5/NOD2/KLF4/MGLL/NLRP3/GBP5/TNFRSF1B/ADAM8/TRADD/SERPINF1/ADORA2A/SPHK1/IL20RB/SIRPA/PTGIS/SBNO2/RHBDD3/FANCA/SLAMF8/SEMA7A/ZP3/GPER1	26
530	X4	GO:0060759	regulation of response to cytokine stimulus	18/596	168/14641	0.000170556011426926	0.00679333265853012	0.00604172989630977	TLR2/SAMHD1/STAT1/IKBKE/CCL5/KLF4/PARP9/F2RL1/CASP1/CD74/TRADD/SPHK1/AXL/IRF7/TRAF2/AGPAT2/SLIT3/TRAIP	18
533	X4	GO:0051607	defense response to virus	20/596	199/14641	0.000182334193485985	0.00711639498151057	0.00632904915376898	OAS3/MX1/SAMHD1/MX2/OAS1/ZC3H12A/STAT1/RTP4/OAS2/PARP9/F2RL1/HERC5/NLRP3/IL12RB1/UNC93B1/IFITM1/IRF7/DDIT4/ISG15/CARD9	20
535	X4	GO:1904018	positive regulation of vasculature development	19/596	184/14641	0.000184723444200913	0.00711639498151057	0.00632904915376898	APLNR/ADM2/ZC3H12A/CD34/KLF4/LRG1/PDGFB/PDGFD/CEACAM1/BRCA1/ANGPTL4/SPHK1/RHOB/PKM/PTGIS/JUP/HYAL1/C3AR1/GPER1	19
536	X4	GO:0002720	positive regulation of cytokine production involved in immune response	9/596	51/14641	0.000190151800914697	0.00726596312438273	0.00646206933189783	GPRC5B/NOD2/F2RL1/NLRP3/HLA-F/CD74/TNFRSF14/TRAF2/SEMA7A	9
545	X4	GO:0045071	negative regulation of viral genome replication	9/596	53/14641	0.00025764654492421	0.00917377849351354	0.00815880725593332	OAS3/MX1/OAS1/ZC3H12A/CCL5/CCL8/IFITM1/PARP10/ISG15	9
556	X4	GO:0044843	cell cycle G1/S phase transition	23/596	258/14641	0.000365420545489492	0.0119271626998368	0.0106075617202804	BTN2A2/KLF4/PIM2/CDC6/MCM10/DHFR/ORC6/MCM4/ORC1/MCM3/GMNN/PRIM1/RRM2/E2F1/POLE2/CDC25A/MCM7/HYAL1/PAGR1/MCM2/MCM5/CDC45/TYMS	23
557	X4	GO:0032102	negative regulation of response to external stimulus	27/596	325/14641	0.000365427963569469	0.0119271626998368	0.0106075617202804	PLAU/MAPKBP1/SAMHD1/ZC3H12A/CD34/KLF4/NLRP3/C1QTNF1/TNFRSF1B/HLA-F/GP1BA/SPX/SEMA3C/PDGFB/SEMA4B/LGALS9/CEACAM1/SERPINF1/ADORA2A/SEMA6B/IL20RB/SIRPA/PTGIS/SLAMF8/SEMA7A/SNAI2/GPER1	27
559	X4	GO:0051924	regulation of calcium ion transport	20/596	210/14641	0.000372263400299402	0.0119838217904602	0.0106579521455582	PSEN2/APLNR/CCL5/PDE4D/MCHR1/SLC9A1/RRAD/RGS4/PDGFB/KCNE3/BIN1/ADORA2A/CORO1A/P2RY6/JPH4/P2RX7/GEM/STC2/GPER1/PACSIN3	20
562	X4	GO:0097327	response to antineoplastic agent	11/596	81/14641	0.000422349227015236	0.0132371641940585	0.0117726268789712	ZC3H12A/FBXO32/RAD51/PDGFB/DHFR/BRCA1/SERPINF1/HCN3/JUP/DDIT4/TFAP4	11
564	X4	GO:0001525	angiogenesis	35/596	470/14641	0.000430446528706944	0.0133980045359115	0.0119156721191723	TNFAIP2/APLNR/ADM2/COL8A1/ZC3H12A/STAT1/CD34/KLF4/LRG1/SHB/CREB3L1/TYMP/MMP19/ROBO4/ADAM8/CEACAM1/BRCA1/COL8A2/SHH/ANGPTL4/SERPINF1/EPHB2/SPHK1/FKBPL/RHOB/TGFB2/PKM/HOXA7/PTGIS/SH2D2A/JUP/EPHB1/HYAL1/C3AR1/HDAC5	35
566	X4	GO:1904951	positive regulation of establishment of protein localization	31/596	402/14641	0.000505224417604677	0.0155199657695554	0.0138028631737748	TLR2/ABCG1/ZC3H12A/CD34/CORO2B/NOD2/F2RL1/NLRP3/TRIM16/TLR1/CASP1/DOC2B/ACHE/ADAM8/CD38/LGALS9/BBC3/SHH/ADORA2A/TNFRSF4/TGFB2/GSDMD/TNFRSF14/CDK5R1/P2RX7/ITGAM/JUP/E2F1/BAD/FERMT1/GPER1	31
568	X4	GO:0002440	production of molecular mediator of immune response	18/596	184/14641	0.000522802026231052	0.0158527066018448	0.0140987901267471	GPRC5B/TLR2/SAMHD1/POU2F2/NOD2/F2RL1/TFRC/NLRP3/IL12A/TNFRSF1B/HLA-F/CD74/TNFRSF4/TGFB2/TNFRSF14/TRAF2/SEMA7A/EXO1	18
571	X4	GO:0051781	positive regulation of cell division	10/596	71/14641	0.000569691149953746	0.0168399270741045	0.0149767862063312	SVIL/MAP10/CDC6/PDGFB/PDGFD/SHH/TGFB2/AURKB/GIPC1/LBH	10
572	X4	GO:2000106	regulation of leukocyte apoptotic process	10/596	71/14641	0.000569691149953746	0.0168399270741045	0.0149767862063312	CCL5/NOD2/CD74/ADAM8/PIK3CD/LGALS9/AXL/P2RX7/AURKB/IRF7	10
578	X4	GO:0043903	regulation of interspecies interactions between organisms	19/596	204/14641	0.000680411725713958	0.0193814249142764	0.0172370970514203	CXCL6/OAS3/MX1/BCL2L11/OAS1/ZC3H12A/STAT1/CCL5/F2RL1/CCL8/CD74/LGALS9/IFITM1/CTDP1/PARP10/BAD/LGALS1/ISG15/TFAP4	19
586	X4	GO:0045822	negative regulation of heart contraction	5/596	19/14641	0.000794485500866069	0.0215017720867247	0.0191228526218104	ZC3H12A/PDE4D/SPX/KCNE3/BIN1	5
588	X4	GO:0070372	regulation of ERK1 and ERK2 cascade	21/596	241/14641	0.000870791065024116	0.0233869600320762	0.0207994665817189	BTN2A2/CCL5/NOD2/KLF4/F2RL1/CCL8/CD74/PDGFB/PDGFD/LGALS9/CEACAM1/CCL7/EPHB2/P2RY6/SIRPA/CSK/PLA2G5/EPHB1/SEMA7A/CAVIN3/GPER1	21
591	X4	GO:0071887	leukocyte apoptotic process	11/596	89/14641	0.000949190384193657	0.0250628921669112	0.0222899764378061	BCL2L11/CCL5/NOD2/CD74/ADAM8/PIK3CD/LGALS9/AXL/P2RX7/AURKB/IRF7	11
593	X4	GO:0048714	positive regulation of oligodendrocyte differentiation	5/596	20/14641	0.00102415945276727	0.0263212311331974	0.023409094922716	TLR2/IL34/TNFRSF1B/SHH/ZNF365	5
595	X4	GO:0030335	positive regulation of cell migration	34/596	475/14641	0.00103354568482896	0.0263212311331974	0.023409094922716	PLAU/ZC3H12A/CCL5/F2RL1/CCL8/IL12A/VSIR/IGFBP5/CD74/SEMA3C/PDGFB/ADAM8/PIK3CD/PDGFD/CARMIL1/SEMA4B/LGALS9/CCL7/TRADD/CORO1A/P2RY6/SPHK1/RHOB/TGFB2/SEMA6B/TNFRSF14/FERMT3/DAPK3/SEMA7A/HYAL1/C3AR1/ZP3/SNAI2/GPER1	34
597	X4	GO:0006563	L-serine metabolic process	4/596	12/14641	0.0010360484594982	0.0263212311331974	0.023409094922716	SHMT1/PSAT1/PHGDH/SDSL	4
598	X4	GO:0051883	killing of cells in other organism involved in symbiotic interaction	4/596	12/14641	0.0010360484594982	0.0263212311331974	0.023409094922716	CXCL6/BCL2L11/F2RL1/BAD	4
600	X4	GO:0043280	positive regulation of cysteine-type endopeptidase activity involved in apoptotic process	13/596	119/14641	0.00110512971728921	0.0277759875468412	0.0247028995629353	TNFSF15/BCL2L11/FAS/NLRP3/CASP1/LGALS9/BBC3/TRADD/BAD/TRAF2/TFAP4/CARD9/GPER1	13
603	X4	GO:0008015	blood circulation	32/596	445/14641	0.00133413222930563	0.0330022183038762	0.029350909044724	ADM2/ZC3H12A/STAT1/CD34/CORO2B/PDE4D/F2RL1/SLC9A1/SPX/POPDC2/BDKRB2/RGS4/PDGFB/CD38/KCNE3/CEACAM1/BIN1/HBB/ADORA2A/FXYD2/TGFB2/CELF2/SREBF1/SCN4B/P2RY2/JUP/AGTRAP/FXYD6/C3AR1/PER2/GPER1/MYLK2	32
609	X4	GO:0051055	negative regulation of lipid biosynthetic process	7/596	44/14641	0.00184622089148775	0.0442716234183287	0.0393734863592796	PDGFB/CEACAM1/BRCA1/SPHK1/CYP27B1/SNAI2/GPER1	7
615	X4	GO:2000319	regulation of T-helper 17 cell differentiation	4/596	14/14641	0.0019632672771202	0.0456799812003214	0.0406260258334773	NFKBIZ/ZC3H12A/NLRP3/IL12RB1	4
618	X4	GO:0042267	natural killer cell mediated cytotoxicity	7/596	45/14641	0.00211100605567135	0.048398675422709	0.0430439283546646	IL12A/HLA-F/LGALS9/CEACAM1/CORO1A/ULBP3/TUBB4B	7
619	X4	GO:0042113	B cell activation	18/596	208/14641	0.00213800546111975	0.0487797362488486	0.0433828292596143	ICOSLG/POU2F2/NOD2/TFRC/CD70/TNIP2/CD74/CD38/PIK3CD/TNFRSF4/BAD/LGALS1/SLAMF8/CD320/EXO1/LYL1/HDAC5/LFNG	18
