# Supplementary material for: Different PfEMP1-expressing Plasmodium falciparum variants induce divergent endothelial transcriptional responses during co-culture
Source: PLoS One. 2023 Nov 30;18(11):e0295053. doi: 10.1371/journal.pone.0295053 (PMC10688957; doi:10.1371/journal.pone.0295053)
Supplement: S9 File — (ZIP) [file pone.0295053.s018.zip › Suppl File 9 GO_CC_R1_R4_kmeans_p0.05lfc1.csv]

	Cluster	ID	Description	GeneRatio	BgRatio	pvalue	p.adjust	qvalue	geneID	Count
1	X2	GO:0031012	extracellular matrix	34/518	435/15341	5.02643351203219e-06	0.00213120780910165	0.0020370283180341	ADAMTS1/CXCL12/POSTN/ALPL/MGP/SERPINE2/NTN4/MMP24/FLRT3/SRPX2/TINAGL1/RELN/TNR/KAZALD1/MMP7/EFNA5/SPOCK2/HMCN1/PHOSPHO1/TNXB/MMRN1/TFPI2/F3/ADAMTS4/CRELD1/NID1/ADAMTSL2/WNT2B/CRISPLD2/PCSK6/COL6A2/DLG1/LMAN1/ADAMTS5	34
2	X2	GO:0000137	Golgi cis cisterna	6/518	20/15341	3.72537416059835e-05	0.00789779322046849	0.0075487844833177	ATL1/XYLT1/GOLGA8H/SMPD3/GOLGA8N/GOLGA8R	6
3	X4	GO:0042555	MCM complex	6/612	12/15341	2.95916918428464e-06	0.00150917628398517	0.00145155035776489	MCM4/MCM3/MCM7/TONSL/MCM2/MCM5	6
4	X4	GO:0098687	chromosomal region	27/612	313/15341	0.000145483817691158	0.025845961766842	0.0248590674578914	PSEN2/EID3/ESCO2/RAD51/MCM4/ORC1/ZWINT/RANGAP1/MCM3/NCAPG/CENPU/FEN1/AURKB/OIP5/CENPB/SPC25/TELO2/THOC6/MCM7/SKA1/POLD1/CENPM/MCM2/MCM5/CDCA5/ERCC6L/RECQL4	27
5	X4	GO:0043596	nuclear replication fork	8/612	40/15341	0.000152035069216718	0.025845961766842	0.0248590674578914	MCM10/GINS4/MCM3/PRIM1/GINS2/POLD1/TONSL/CDC45	8
