# Supplementary material for: Different PfEMP1-expressing Plasmodium falciparum variants induce divergent endothelial transcriptional responses during co-culture
Source: PLoS One. 2023 Nov 30;18(11):e0295053. doi: 10.1371/journal.pone.0295053 (PMC10688957; doi:10.1371/journal.pone.0295053)
Supplement: S9 File — (ZIP) [file pone.0295053.s018.zip › Suppl File 9 GO_MF_R1_R4_kmeans_p0.05lfc1.csv]

	Cluster	ID	Description	GeneRatio	BgRatio	pvalue	p.adjust	qvalue	geneID	Count
1	X1	GO:0005126	cytokine receptor binding	35/754	209/14459	7.80720820979944e-10	5.66939134607212e-07	5.42922457531425e-07	CCL20/CX3CL1/CXCL8/IL6/TRAF1/TGFB3/CXCL10/CSF1/CCL2/CXCL11/TNFSF18/KITLG/TNF/IL7/MYD88/IL15/BMP2/TRAF3/CCRL2/IL1B/TYK2/IL1A/INHBA/ENG/BAMBI/TNFSF13B/FADD/CXCL9/GREM1/TOLLIP/LIF/BMP4/JAK1/TSLP/PDCL3	35
2	X1	GO:0005125	cytokine activity	29/754	154/14459	1.38277837709076e-09	5.66939134607212e-07	5.42922457531425e-07	CCL20/CX3CL1/CXCL8/IL6/TGFB3/CXCL10/CSF1/CCL2/CXCL11/TNFSF18/KITLG/TNF/IL7/WNT5A/IL15/BMP2/TNFRSF11B/IL1B/IL1A/INHBA/VSTM1/TNFSF13B/CXCL9/GREM1/LIF/BMP4/EDN1/TSLP/NRG1	29
3	X1	GO:0030545	receptor regulator activity	46/754	369/14459	3.39913602783039e-08	9.19409735089105e-06	8.80461697530773e-06	CCL20/CX3CL1/CXCL8/IL6/TGFB3/CXCL10/CSF1/CCL2/CXCL11/TNFSF18/KITLG/JAG1/TNF/HBEGF/IL7/WNT5A/IL15/BMP2/IL18BP/TNFRSF11B/IL1B/FST/FLRT2/IL1A/INHBA/VSTM1/BTC/TNFSF13B/CSPG5/GHRL/FNDC5/CXCL9/SEMA3D/GREM1/COLEC10/RABEP2/LIF/BMP4/LYPD1/ERFE/EDN1/TSLP/OSGIN1/GAL/NRG1/NPPC	46
4	X1	GO:0048018	receptor ligand activity	43/754	336/14459	4.48492553702002e-08	9.19409735089105e-06	8.80461697530773e-06	CCL20/CX3CL1/CXCL8/IL6/TGFB3/CXCL10/CSF1/CCL2/CXCL11/TNFSF18/KITLG/JAG1/TNF/HBEGF/IL7/WNT5A/IL15/BMP2/TNFRSF11B/IL1B/FLRT2/IL1A/INHBA/VSTM1/BTC/TNFSF13B/CSPG5/GHRL/FNDC5/CXCL9/SEMA3D/GREM1/COLEC10/RABEP2/LIF/BMP4/ERFE/EDN1/TSLP/OSGIN1/GAL/NRG1/NPPC	43
7	X1	GO:0004896	cytokine receptor activity	13/754	79/14459	0.000206320483147697	0.0241689708830159	0.0231451248764183	IFNGR2/CSF2RB/ACKR3/CCR4/IL15RA/IL3RA/CCRL2/IL18R1/IL7R/ACKR4/IL4R/IL18RAP/IL21R	13
9	X2	GO:0004860	protein kinase inhibitor activity	9/478	59/14459	0.000126318682181979	0.0360661227220814	0.0328870419958189	PRKAR2B/GMFG/CDKN2C/CAMK2N1/SPRY2/CDKN1C/TESC/DUSP19/SOCS3	9
10	X2	GO:0004222	metalloendopeptidase activity	11/478	87/14459	0.000133229405670589	0.0360661227220814	0.0328870419958189	ADAMTS1/TLL1/MMP24/ADAMTS6/MMP7/ADAMTS12/ADAM22/ADAMTS4/ADAMTS18/PHEX/ADAMTS5	11
11	X2	GO:0019210	kinase inhibitor activity	9/478	61/14459	0.000164435209979094	0.0360661227220814	0.0328870419958189	PRKAR2B/GMFG/CDKN2C/CAMK2N1/SPRY2/CDKN1C/TESC/DUSP19/SOCS3	9
12	X3	GO:0015144	carbohydrate transmembrane transporter activity	8/640	32/14459	5.76822412222844e-05	0.0437231388464916	0.0430491673964207	SLC2A3/SLC2A10/SLC2A11/AQP1/SLC5A4/SLC45A1/SLC2A1/SLC5A10	8
13	X4	GO:0003688	DNA replication origin binding	10/599	24/14459	1.6024136911796e-08	1.17296682194346e-05	1.12168958382572e-05	CDC6/MCM10/ORC6/MCM4/ORC1/MCM3/MCM7/MCM2/MCM5/CDC45	10
14	X4	GO:0043138	3'-5' DNA helicase activity	8/599	19/14459	4.17501550672702e-07	0.000152805567546209	0.000146125542735446	GINS4/GINS1/GINS2/MCM7/MCM2/MCM5/CDC45/RECQL4	8
15	X4	GO:0048018	receptor ligand activity	34/599	336/14459	1.43654889458889e-06	0.000209657252149537	0.000200491907793273	CSF2/CXCL3/CXCL1/TNFSF15/CXCL6/CSF3/CXCL2/LTB/ADM2/CXCL5/CCL5/CCL8/TNFSF9/IL12A/IL34/IL32/CD70/EBI3/TYMP/SPX/SEMA3C/PDGFB/PDGFD/SEMA4B/CCL7/SHH/TGFB2/GDF3/SEMA6B/SECTM1/SEMA7A/CD320/STC2/ZP3	34
16	X4	GO:0005125	cytokine activity	21/599	154/14459	1.50881347714932e-06	0.000209657252149537	0.000200491907793273	CSF2/CXCL3/CXCL1/TNFSF15/CXCL6/CSF3/CXCL2/LTB/CXCL5/CCL5/CCL8/TNFSF9/IL12A/IL34/IL32/CD70/EBI3/CCL7/TGFB2/GDF3/SECTM1	21
17	X4	GO:0030545	receptor regulator activity	36/599	369/14459	1.67308956938033e-06	0.000209657252149537	0.000200491907793273	CSF2/CXCL3/CXCL1/TNFSF15/CXCL6/CSF3/CXCL2/LTB/ADM2/LYPD6/CXCL5/CCL5/CCL8/TNFSF9/IL12A/IL34/IL32/CD70/EBI3/TYMP/SPX/SEMA3C/PDGFB/PDGFD/SEMA4B/CCL7/SHH/TGFB2/GDF3/SEMA6B/SECTM1/SEMA7A/CD320/ZNF653/STC2/ZP3	36
18	X4	GO:0005126	cytokine receptor binding	25/599	209/14459	1.86393709057301e-06	0.000209657252149537	0.000200491907793273	CSF2/CXCL3/CXCL1/TNFSF15/CXCL6/CSF3/CXCL2/LTB/STAT1/CXCL5/CCL5/LRG1/CCL8/TNFSF9/IL12A/IL34/CD70/EBI3/IL12RB1/CCL7/TRADD/TGFB2/GDF3/TRAF2/SIVA1	25
19	X4	GO:0030546	signaling receptor activator activity	34/599	341/14459	2.00491907793273e-06	0.000209657252149537	0.000200491907793273	CSF2/CXCL3/CXCL1/TNFSF15/CXCL6/CSF3/CXCL2/LTB/ADM2/CXCL5/CCL5/CCL8/TNFSF9/IL12A/IL34/IL32/CD70/EBI3/TYMP/SPX/SEMA3C/PDGFB/PDGFD/SEMA4B/CCL7/SHH/TGFB2/GDF3/SEMA6B/SECTM1/SEMA7A/CD320/STC2/ZP3	34
21	X4	GO:0008094	DNA-dependent ATPase activity	16/599	111/14459	1.29734876120467e-05	0.00105517699244646	0.00100904903649252	RAD51/GINS4/BRIP1/GINS1/MCM4/MCM3/GINS2/RAD54L/MCM7/XRCC2/CHTF18/MCM2/MCM5/CDC45/ERCC6L/RECQL4	16
25	X4	GO:0140097	catalytic activity, acting on DNA	21/599	202/14459	9.98833599576765e-05	0.00562420149915532	0.00537833476695181	RAD51/GINS4/BRIP1/GINS1/MCM4/MCM3/NEIL3/FEN1/POLE2/GINS2/RAD54L/EME2/MCM7/EXO1/POLD1/CHTF18/MCM2/MCM5/CDC45/ERCC6L/RECQL4	21
26	X4	GO:0019955	cytokine binding	14/599	106/14459	0.000118240402179309	0.00618228388537531	0.00591202010896546	ACKR1/LRRC32/IL12A/TRIM16/TNFRSF1B/EBI3/NRROS/CD74/IL12RB1/CCR10/IL20RB/TNFRSF14/LTBP4/IL10RA	14
29	X4	GO:0017116	single-stranded DNA helicase activity	5/599	20/14459	0.00110791930514784	0.0477057018451893	0.045620206682558	RAD51/MCM7/CHTF18/MCM2/MCM5	5
