# Supplementary material for: Different PfEMP1-expressing Plasmodium falciparum variants induce divergent endothelial transcriptional responses during co-culture
Source: PLoS One. 2023 Nov 30;18(11):e0295053. doi: 10.1371/journal.pone.0295053 (PMC10688957; doi:10.1371/journal.pone.0295053)
Supplement: S9 File — (ZIP) [file pone.0295053.s018.zip › Suppl File 9 R1_R4 p0.05fc2 GO lists.xlsx]

## Sheet: GO_BP_R1_R4_kmeans_p0.05lfc1
	Cluster	ID	Description	GeneRatio	BgRatio	pvalue	p.adjust	qvalue	geneID	Count
1	X1	GO:0051090	regulation of DNA-binding transcription factor activity	53/759	393/14641	1.39491e-10	4.99708e-07	4.16185e-07	RIPK2/NFKB1/ICAM1/IRAK2/NFKBIA/CX3CL1/PLPP3/TNFAIP3/IL6/TRAF1/CD40/TNFSF18/NKX3-1/TNF/TRIM25/CYLD/WNT5A/DDX58/MYD88/SGK1/TRIM21/FOS/NFKBIE/ARID5B/NFKB2/NLRC5/TRIM14/TRAF3/FOSL1/IL1B/IL18R1/TRIM26/ID2/UBB/PSMA6/TLR3/HIPK2/TICAM1/FZD1/DHX9/RIPK3/BRMS1/WWP2/RNF25/HSPA1B/PIAS4/IL18RAP/EDN1/HSPA1A/ID1/CAMK1D/ID3/RTKN2	53
2	X1	GO:0051091	positive regulation of DNA-binding transcription factor activity	39/759	241/14641	2.01414e-10	4.99708e-07	4.16185e-07	RIPK2/NFKB1/ICAM1/IRAK2/CX3CL1/PLPP3/IL6/TRAF1/CD40/TNFSF18/NKX3-1/TNF/TRIM25/WNT5A/DDX58/MYD88/TRIM21/ARID5B/NFKB2/TRIM14/FOSL1/IL1B/IL18R1/TRIM26/UBB/PSMA6/TLR3/HIPK2/TICAM1/FZD1/DHX9/RIPK3/RNF25/HSPA1B/IL18RAP/EDN1/HSPA1A/CAMK1D/RTKN2	39
3	X1	GO:0009617	response to bacterium	60/759	487/14641	3.32168e-10	5.49405e-07	4.57576e-07	RIPK2/CCL20/SELE/NFKB1/ICAM1/IRAK2/NFKBIA/CX3CL1/TNFAIP3/LITAF/CXCL8/IL6/VCAM1/TNIP3/CMPK2/CXCL10/GCH1/NOCT/GBP4/CSF2RB/CCL2/CXCL11/CLDN1/CD47/PTAFR/TNF/WNT5A/MYD88/INAVA/CCR4/CLEC4E/PDCD1LG2/FOS/BMP2/NFKB2/FABP4/HERC6/NLRC5/DHX58/IL1B/CD80/NFKBIB/BCL3/PTGS2/HLA-E/IDO1/FZD5/CHGA/TLR3/PTGER4/CEBPB/TICAM1/CXCL9/JUNB/MT2A/C15orf48/EDN1/CD274/DUSP10/CD24	60
6	X1	GO:0032103	positive regulation of response to external stimulus	53/759	429/14641	3.38254e-09	2.79736e-06	2.3298e-06	RIPK2/NFKB1/NFKBIA/CX3CL1/CXCL8/C2CD4A/IL6/CXCL10/ETS1/CSF1/CD47/C2CD4B/TNF/PLSCR1/TNIP1/WNT5A/MYD88/IL15/RELB/CCR4/CLEC4E/PSME2/FABP4/CREB3/NLRC5/DHX58/IL1B/SFPQ/PTGS2/PSMA6/HLA-E/IDO1/TLR3/PTGER4/DAPK2/CEBPB/CADM1/TICAM1/FADD/GHRL/DHX9/POLR3B/PSMB10/RAC2/PSMC3/LPAR1/NECTIN2/IL18RAP/EDN1/TUBB2B/TSLP/RBM14/CAMK1D	53
7	X1	GO:0034341	response to interferon-gamma	30/759	174/14641	5.55833e-09	3.94006e-06	3.2815e-06	CCL20/IRF1/ICAM1/CX3CL1/VCAM1/GCH1/IFNGR2/GBP4/CCL2/CLDN1/CD47/PTAFR/TRIM25/GBP1/KYNU/PARP14/WNT5A/NMI/TRIM21/OASL/SOCS1/NLRC5/TRIM26/PML/HLA-E/TLR3/MT2A/JAK1/EDN1/ZYX	30
10	X1	GO:0060759	regulation of response to cytokine stimulus	29/759	168/14641	9.70883e-09	4.5595e-06	3.79741e-06	RIPK2/IRAK2/TNFAIP3/IL6/TRAF1/BIRC3/IFIH1/IFNGR2/CSF1/USP18/TNF/IL7/CYLD/PARP14/WNT5A/DDX58/SOCS1/NLRC5/ROBO1/SPPL2A/FADD/DHX9/JAK1/HSPA1B/PIAS4/EDN1/TSLP/HSPA1A/CD24	29
11	X1	GO:0051607	defense response to virus	32/759	199/14641	1.01077e-08	4.5595e-06	3.79741e-06	IRF1/TNFAIP3/IL6/BIRC3/IFIH1/CD40/CXCL10/IFIT3/PLSCR1/TRIM25/GBP1/IFIT5/DDX58/IL15/RSAD2/IFIT1/OASL/NLRC5/TRAF3/DHX58/CD207/IL1B/PML/ISG20/IFIT2/TLR3/TICAM1/FADD/DHX9/POLR3B/CXCL9/POLR3H	32
12	X1	GO:0022409	positive regulation of cell-cell adhesion	34/759	222/14641	1.25103e-08	5.17301e-06	4.30837e-06	RIPK2/ICAM1/CX3CL1/PLPP3/IL6/VCAM1/CD83/ETS1/CCL2/CD47/PTAFR/TNF/IL7/CYLD/WNT5A/IL15/PDCD1LG2/SOCS1/HAS2/IL1B/NR4A3/IL7R/CD80/HLA-E/TNFSF13B/THY1/FADD/IL4R/PIEZO1/SOX2/CD274/EFNB2/DUSP10/CD24	34
13	X1	GO:0034612	response to tumor necrosis factor	38/759	272/14641	2.29674e-08	8.76649e-06	7.30122e-06	CCL20/SELE/NFKB1/ICAM1/TNFRSF9/NFKBIA/CX3CL1/TNFAIP3/CXCL8/TRAF1/BIRC3/VCAM1/CD40/GCH1/CCL2/CLDN1/TNFSF18/NKX3-1/TNF/GBP1/CYLD/PSME2/FABP4/HAS2/TRAF3/SPPL2A/TNFRSF11B/AFF3/PTGS2/PSMA6/TNFSF13B/DHX9/PSMB10/PSMC3/HSPA1B/PIAS4/EDN1/HSPA1A	38
14	X1	GO:0001819	positive regulation of cytokine production	48/759	393/14641	2.73229e-08	9.47219e-06	7.88897e-06	RIPK2/NFKB1/IRF1/CX3CL1/IL6/BIRC3/IFIH1/CD83/CD40/PTAFR/TNF/IL7/WNT5A/DDX58/MYD88/IL15/INAVA/RSAD2/CLEC4E/NFKB2/PANX1/DHX58/IL1B/IL18R1/NR4A3/CD80/IL1A/BCL3/PTGS2/HLA-E/SULF1/IDO1/FZD5/TLR3/PTGER4/CEBPB/CADM1/TICAM1/FADD/EGR1/DHX9/IL4R/POLR3B/POLR3H/HSPA1B/CD274/TSLP/HSPA1A	48
15	X1	GO:0071347	cellular response to interleukin-1	27/759	156/14641	2.96032e-08	9.47219e-06	7.88897e-06	RIPK2/CCL20/NFKB1/ICAM1/IRAK2/NFKBIA/CX3CL1/CXCL8/IL6/CCL2/CD47/NKX3-1/GBP1/MYD88/PSME2/HAS2/IL1B/SQSTM1/IL1A/UBB/PSMA6/CEBPB/EGR1/PSMB10/TOLLIP/PSMC3/EDN1	27
16	X1	GO:0002694	regulation of leukocyte activation	51/759	432/14641	3.07732e-08	9.47219e-06	7.88897e-06	RIPK2/IRF1/CX3CL1/TNFAIP3/IL6/VCAM1/CD83/CD40/CCL2/TNFSF18/CD47/PTAFR/PLSCR1/IL7/CYLD/WNT5A/SLC7A2/IL15/PDCD1LG2/SOCS1/FOXF1/PDE5A/IL1B/NR4A3/IL7R/CD80/ID2/INHBA/HLA-E/TNFSF13B/IDO1/THY1/CEBPB/CLPTM1/PRELID1/PRDM1/TICAM1/FADD/IL4R/RIPK3/RAC2/BMP4/NECTIN2/CD274/EFNB2/TSLP/DUSP10/C12orf4/SPHK2/GAL/CD24	51
18	X1	GO:0050729	positive regulation of inflammatory response	23/759	119/14641	3.78244e-08	1.04269e-05	8.68412e-06	NFKBIA/CX3CL1/C2CD4A/IL6/ETS1/CD47/C2CD4B/TNF/TNIP1/WNT5A/MYD88/IL15/FABP4/IL1B/PTGS2/HLA-E/IDO1/TLR3/PTGER4/CEBPB/TICAM1/DHX9/TSLP	23
19	X1	GO:0031349	positive regulation of defense response	41/759	314/14641	4.5073e-08	1.17712e-05	9.80369e-06	RIPK2/NFKB1/NFKBIA/CX3CL1/C2CD4A/IL6/ETS1/CD47/C2CD4B/TNF/PLSCR1/TNIP1/WNT5A/MYD88/IL15/RELB/CLEC4E/PSME2/FABP4/NLRC5/DHX58/IL1B/SFPQ/PTGS2/PSMA6/HLA-E/IDO1/TLR3/PTGER4/CEBPB/CADM1/TICAM1/FADD/DHX9/POLR3B/PSMB10/PSMC3/NECTIN2/IL18RAP/TSLP/RBM14	41
20	X1	GO:0042110	T cell activation	47/759	388/14641	4.93575e-08	1.22456e-05	1.01988e-05	RIPK2/IRF1/ICAM1/IL6/VCAM1/CD83/CCL2/TNFSF18/CD47/IL7/CYLD/IL15/RELB/RSAD2/CLEC4E/PDCD1LG2/SOCS1/FZD8/PDE5A/IL1B/IL18R1/IL7R/CD80/BCL3/HLA-E/TNFSF13B/IDO1/FZD5/PTGER4/THY1/CEBPB/CLPTM1/PRELID1/PRDM1/FADD/EGR1/IL4R/PSMB10/RIPK3/RAC2/BMP4/PKNOX1/TCF7/CD274/EFNB2/DUSP10/CD24	47
24	X1	GO:0001959	regulation of cytokine-mediated signaling pathway	26/759	158/14641	1.5214e-07	3.10821e-05	2.58869e-05	RIPK2/IRAK2/TNFAIP3/IL6/TRAF1/BIRC3/IFNGR2/CSF1/USP18/TNF/IL7/CYLD/PARP14/WNT5A/SOCS1/NLRC5/ROBO1/SPPL2A/FADD/JAK1/HSPA1B/PIAS4/EDN1/TSLP/HSPA1A/CD24	26
28	X1	GO:0007159	leukocyte cell-cell adhesion	37/759	286/14641	2.60048e-07	4.57865e-05	3.81335e-05	RIPK2/SELE/IRF1/ICAM1/IL6/VCAM1/CD83/ETS1/CCL2/CD47/PTAFR/TNF/TNIP1/IL7/CYLD/IL15/PDCD1LG2/SOCS1/HAS2/PDE5A/IL1B/NR4A3/IL7R/CD80/HLA-E/TNFSF13B/IDO1/THY1/CEBPB/FADD/IL4R/RAC2/BMP4/CD274/EFNB2/DUSP10/CD24	37
29	X1	GO:0002221	pattern recognition receptor signaling pathway	27/759	173/14641	2.67595e-07	4.57865e-05	3.81335e-05	RIPK2/IRF1/IRAK2/NFKBIA/TNFAIP3/TIFA/BIRC3/IFIH1/TNIP3/RFTN1/TNIP1/CYLD/DDX58/MYD88/INAVA/RSAD2/CLEC4E/TRAF3/DHX58/MAP3K1/UBB/TLR3/CTSS/TICAM1/FADD/HSPA1B/HSPA1A	27
32	X1	GO:0070663	regulation of leukocyte proliferation	28/759	188/14641	4.34888e-07	6.74349e-05	5.61635e-05	RIPK2/IRF1/TNFAIP3/IL6/VCAM1/CD40/CSF1/TNFSF18/KITLG/IL7/IL15/PDCD1LG2/PDE5A/IL1B/CD80/HLA-E/TNFSF13B/IDO1/CEBPB/TICAM1/FADD/RIPK3/GREM1/RAC2/BMP4/CD274/GAL/CD24	28
33	X1	GO:0032606	type I interferon production	21/759	116/14641	4.66883e-07	6.97664e-05	5.81054e-05	RIPK2/NFKB1/IRF1/TNFAIP3/IFIH1/TRIM25/CYLD/DDX58/MYD88/NMI/RELB/TRIM21/NFKB2/NLRC5/TRAF3/DHX58/TLR3/TICAM1/DHX9/POLR3B/POLR3H	21
38	X1	GO:0042035	regulation of cytokine biosynthetic process	18/759	90/14641	6.69644e-07	8.74413e-05	7.28261e-05	NFKB1/IRF1/IL6/PTAFR/TNF/WNT5A/NMI/MAP2K3/IL1B/CD80/IL1A/INHBA/BCL3/TLR3/CEBPB/TICAM1/GHRL/EGR1	18
39	X1	GO:0002697	regulation of immune effector process	40/759	335/14641	7.22711e-07	9.12416e-05	7.59911e-05	RIPK2/ICAM1/TNFAIP3/IL6/BIRC3/CD40/TGFB3/CD47/PTAFR/TNF/WNT5A/DDX58/IL15/RSAD2/IFIT1/FOXF1/TRAF3/DHX58/IL1B/IL18R1/NR4A3/IL7R/CD80/HLA-E/FZD5/TLR3/CADM1/DNASE1L3/TICAM1/FADD/DHX9/IL4R/RIPK3/CR1L/RAC2/NECTIN2/IL18RAP/DUSP10/C12orf4/SPHK2	40
42	X1	GO:0050863	regulation of T cell activation	34/759	264/14641	8.82162e-07	0.000104221	8.68012e-05	RIPK2/IRF1/IL6/VCAM1/CD83/CCL2/TNFSF18/CD47/IL7/CYLD/IL15/PDCD1LG2/SOCS1/PDE5A/IL1B/IL7R/CD80/HLA-E/TNFSF13B/IDO1/THY1/CEBPB/CLPTM1/PRELID1/PRDM1/FADD/IL4R/RIPK3/RAC2/BMP4/CD274/EFNB2/DUSP10/CD24	34
44	X1	GO:0002683	negative regulation of immune system process	41/759	359/14641	1.67983e-06	0.000189439	0.000157776	IRF1/NFKBIA/CX3CL1/TNFAIP3/TGFB3/CCL2/CD47/KITLG/TNF/GBP1/PARP14/NMI/TRAFD1/PDCD1LG2/SOCS1/FOXF1/PDE5A/NLRC5/DHX58/IL7R/CD80/HLA-DOB/ID2/INHBA/HLA-E/IDO1/MIXL1/TLR3/PTGER4/THY1/CEBPB/FADD/IL4R/GREM1/TCTA/BMP4/ZBTB46/CD274/FCRLB/DUSP10/GAL	41
45	X1	GO:0071216	cellular response to biotic stimulus	28/759	201/14641	1.71875e-06	0.000189521	0.000157844	RIPK2/NFKB1/ICAM1/IRAK2/NFKBIA/CX3CL1/TNFAIP3/LITAF/CXCL8/IL6/TNIP3/CMPK2/CXCL10/CCL2/CXCL11/PTAFR/TNF/PPP1R15B/WNT5A/PDCD1LG2/IL1B/CD80/NFKBIB/FZD5/CEBPB/TICAM1/CXCL9/CD274	28
46	X1	GO:0001649	osteoblast differentiation	27/759	190/14641	1.77758e-06	0.000191747	0.000159698	IL6/NOCT/JAG1/TNF/CTHRC1/BMP2/TP63/ID2/PTH1R/RIOX1/CEBPB/ITGA11/FZD1/DHX9/JUNB/FBXO5/GREM1/TNC/FAM20C/HIRA/BMP4/ALYREF/SOX2/TWIST2/ID1/ID3/NPPC	27
47	X1	GO:0070661	leukocyte proliferation	32/759	249/14641	1.93187e-06	0.000203956	0.000169866	RIPK2/IRF1/CX3CL1/TNFAIP3/IL6/VCAM1/CD40/CSF1/TNFSF18/KITLG/IL7/IL15/PDCD1LG2/PDE5A/IL1B/IL7R/CD80/HLA-E/TNFSF13B/IDO1/CEBPB/TICAM1/FADD/PSMB10/RIPK3/GREM1/RAC2/BMP4/CD274/GAL/HELLS/CD24	32
48	X1	GO:0030278	regulation of ossification	25/759	169/14641	2.03318e-06	0.00021018	0.00017505	IL6/TGFB3/NOCT/CSF1/JAG1/TNF/WNT5A/CTHRC1/ATP2B1/BMP2/TP63/RFLNA/ID2/RIOX1/PTGER4/CEBPB/TFAP2A/FBXO5/GREM1/FAM20C/BMP4/TWIST2/ID1/ID3/NPPC	25
49	X1	GO:0043330	response to exogenous dsRNA	10/759	31/14641	2.16812e-06	0.000219556	0.000182858	RIPK2/NFKBIA/IFIH1/RFTN1/DDX58/IFIT1/TLR3/TICAM1/DHX9/SLC3A2	10
53	X1	GO:0042089	cytokine biosynthetic process	18/759	98/14641	2.4604e-06	0.000230349	0.000191848	NFKB1/IRF1/IL6/PTAFR/TNF/WNT5A/NMI/MAP2K3/IL1B/CD80/IL1A/INHBA/BCL3/TLR3/CEBPB/TICAM1/GHRL/EGR1	18
57	X1	GO:0002831	regulation of response to biotic stimulus	39/759	343/14641	3.34985e-06	0.000291613	0.000242872	RIPK2/NFKB1/IRF1/CX3CL1/TNFAIP3/BIRC3/IFNGR2/USP18/PLSCR1/PARP14/WNT5A/DDX58/IL15/NMI/RELB/TRAFD1/IFIT1/CLEC4E/SOCS1/PSME2/NLRC5/TRAF3/DHX58/IL1B/SFPQ/PSMA6/HLA-E/CADM1/FADD/DHX9/POLR3B/PSMB10/PSMC3/JAK1/NECTIN2/IL18RAP/CD274/DUSP10/RBM14	39
58	X1	GO:0042481	regulation of odontogenesis	8/759	20/14641	3.62915e-06	0.000305584	0.000254507	CSF1/SP6/BMP2/MSX1/TNFRSF11B/TFAP2A/BMP4/EDN1	8
64	X1	GO:0002250	adaptive immune response	39/759	347/14641	4.43683e-06	0.000339059	0.000282388	RIPK2/IRF1/ICAM1/TNFAIP3/RNF19B/IL6/NBN/CD40/RFTN1/TNFSF18/TAP1/JAG1/TNF/TAP2/RELB/LAMP3/RSAD2/PDCD1LG2/NFKB2/IL18BP/IL1B/IL18R1/IL7R/CD80/HLA-DOB/BCL3/HLA-E/TNFSF13B/FZD5/PRDM1/CTSS/FADD/MCOLN1/IL4R/RIPK3/NECTIN2/IL18RAP/CD274/DUSP10	39
67	X1	GO:0002367	cytokine production involved in immune response	17/759	93/14641	4.98946e-06	0.000369518	0.000307755	IL6/TGFB3/TNF/WNT5A/DDX58/INAVA/RSAD2/IL1B/IL18R1/NR4A3/HLA-E/FZD5/CHGA/TLR3/TICAM1/IL18RAP/SPHK2	17
69	X1	GO:0001503	ossification	38/759	338/14641	5.83482e-06	0.000419599	0.000349466	CDH11/IL6/TGFB3/NOCT/CSF1/JAG1/TNF/WNT5A/CTHRC1/ATP2B1/BMP2/TP63/RFLNA/FOXC2/ID2/PTH1R/PTGS2/RIOX1/PTGER4/CEBPB/ITGA11/TFAP2A/FZD1/DHX9/SLC26A2/JUNB/FBXO5/GREM1/TNC/FAM20C/HIRA/BMP4/ALYREF/SOX2/TWIST2/ID1/ID3/NPPC	38
70	X1	GO:0045667	regulation of osteoblast differentiation	18/759	104/14641	5.92705e-06	0.000420143	0.000349919	IL6/NOCT/JAG1/TNF/CTHRC1/BMP2/TP63/ID2/RIOX1/CEBPB/FBXO5/GREM1/FAM20C/BMP4/TWIST2/ID1/ID3/NPPC	18
71	X1	GO:0007249	I-kappaB kinase/NF-kappaB signaling	31/759	252/14641	6.94764e-06	0.000475639	0.000396139	RIPK2/IRAK2/NFKBIA/CX3CL1/TNFAIP3/LITAF/TIFA/BIRC3/APOL3/TNIP3/CD40/TNF/TRIM25/TNIP1/IFIT5/WNT5A/MYD88/INAVA/RELB/IL1B/LURAP1L/SQSTM1/BCL3/UBB/TLR3/NUP62/TICAM1/FADD/RIPK3/LPAR1/SPHK2	31
74	X1	GO:0030335	positive regulation of cell migration	48/759	475/14641	7.16509e-06	0.000475639	0.000396139	SOD2/CCL20/ICAM1/TNFAIP6/PLPP3/CXCL8/IL6/CD40/CXCL10/ETS1/CSF1/TNFSF18/PTAFR/KITLG/TNF/HBEGF/WNT5A/ACKR3/STAT5A/BMP2/HAS2/CREB3/FOXF1/MAP2K3/IL1B/NR4A3/ATOH8/PDGFRA/FOXC2/PTGS2/RDX/CEMIP/DAPK2/THY1/FADD/LRRC15/SEMA3D/FBXO5/RAC2/LPAR1/BMP4/RIPOR1/EDN1/CD274/TWIST2/RET/ENPP2/CAMK1D	48
80	X1	GO:0050707	regulation of cytokine secretion	23/759	162/14641	1.03901e-05	0.000644445	0.00053673	RIPK2/CX3CL1/TNFAIP3/IFIH1/TNF/GBP1/WNT5A/DDX58/CLEC4E/SOCS1/PANX1/IL1B/PML/IL1A/FZD5/PTGER4/CADM1/GHRL/DHX9/IL4R/CD274/TSLP/CPTP	23
86	X1	GO:1903708	positive regulation of hemopoiesis	23/759	168/14641	1.89993e-05	0.00109622	0.000912992	RIPK2/CD83/ETS1/CSF1/KITLG/JAG1/TNF/IL7/CYLD/IL15/FOS/SOCS1/IL7R/CD80/ID2/INHBA/FADD/IL4R/LIF/ZBTB46/HSPA1B/DUSP10/HSPA1A	23
87	X1	GO:0045123	cellular extravasation	12/759	55/14641	1.93028e-05	0.00110093	0.000916914	SELE/ICAM1/CX3CL1/VCAM1/CCL2/CD47/PTAFR/TNF/PTGER4/THY1/FADD/RIPK3	12
88	X1	GO:0002819	regulation of adaptive immune response	20/759	135/14641	2.05844e-05	0.00116068	0.000966679	RIPK2/IRF1/TNFAIP3/IL6/CD40/TNF/RSAD2/IL1B/IL18R1/IL7R/CD80/HLA-E/TNFSF13B/FZD5/FADD/IL4R/RIPK3/NECTIN2/CD274/DUSP10	20
93	X1	GO:0060326	cell chemotaxis	29/759	243/14641	2.43236e-05	0.00129778	0.00108087	CCL20/SLC12A2/CX3CL1/CXCL8/IL6/VCAM1/CXCL10/CSF1/CCL2/CXCL11/HBEGF/WNT5A/ACKR3/CCR4/CREB3/CCRL2/IL1B/ACKR4/HOXB9/PDGFRA/CHGA/DAPK2/RHOG/CXCL9/GREM1/RAC2/LPAR1/EDN1/CAMK1D	29
102	X1	GO:0048525	negative regulation of viral process	15/759	86/14641	3.18284e-05	0.00154836	0.00128956	TNF/PTX3/PLSCR1/TRIM25/TNIP1/IFIT5/RSAD2/IFIT1/TRIM21/OASL/TRIM14/TRIM26/PML/ISG20/PSMC3	15
105	X1	GO:1990774	tumor necrosis factor secretion	8/759	26/14641	3.4092e-05	0.00161109	0.00134181	CX3CL1/IFIH1/WNT5A/DDX58/FZD5/GHRL/DHX9/SPHK2	8
121	X1	GO:1903320	regulation of protein modification by small protein conjugation or removal	26/759	217/14641	5.90866e-05	0.00241232	0.00200911	RIPK2/TNFAIP3/BIRC3/TNIP1/N4BP1/NMI/INAVA/ARRDC3/TRIM21/DNAJA1/UBB/AMER1/TICAM1/EGR1/FBXO5/TOLLIP/HSPBP1/HSPA1B/FZR1/BAG2/AIMP2/PIAS4/MASTL/CENPX/HSPA1A/U2AF2	26
123	X1	GO:0070232	regulation of T cell apoptotic process	8/759	28/14641	6.18413e-05	0.00249477	0.00207778	WNT5A/IL7R/IDO1/PRELID1/FADD/RIPK3/BMP4/CD274	8
128	X1	GO:0009612	response to mechanical stimulus	24/759	195/14641	7.34156e-05	0.002846	0.00237031	NFKB1/IRF1/NFKBIA/CD40/CXCL10/ETS1/DMD/MYD88/FOS/FOSB/MAP3K1/FOSL1/IL1B/ANGPT2/PTGS2/ENG/TLR3/PTGER4/FADD/JUNB/TNC/PKD1L1/PIEZO1/EDN1	24
134	X1	GO:0043406	positive regulation of MAP kinase activity	27/759	236/14641	9.53652e-05	0.00353136	0.00294111	RIPK2/IRAK2/CD40/TGFB3/KITLG/TNF/WNT5A/INAVA/BMP2/FZD8/PDE5A/ROBO1/MAP3K1/MAP2K3/IL1B/ZEB2/UBB/FZD5/GHRL/S1PR2/LPAR1/BMP4/EDN1/RET/GADD45B/CD24/NRG1	27
144	X1	GO:0002718	regulation of cytokine production involved in immune response	13/759	76/14641	0.000130097	0.00448293	0.00373363	IL6/TGFB3/TNF/WNT5A/DDX58/RSAD2/IL1B/IL18R1/NR4A3/HLA-E/FZD5/TLR3/TICAM1	13

## Sheet: GO_MF_R1_R4_kmeans_p0.05lfc1
	Cluster	ID	Description	GeneRatio	BgRatio	pvalue	p.adjust	qvalue	geneID	Count
1	X1	GO:0005126	cytokine receptor binding	35/754	209/14459	7.80721e-10	5.66939e-07	5.42922e-07	CCL20/CX3CL1/CXCL8/IL6/TRAF1/TGFB3/CXCL10/CSF1/CCL2/CXCL11/TNFSF18/KITLG/TNF/IL7/MYD88/IL15/BMP2/TRAF3/CCRL2/IL1B/TYK2/IL1A/INHBA/ENG/BAMBI/TNFSF13B/FADD/CXCL9/GREM1/TOLLIP/LIF/BMP4/JAK1/TSLP/PDCL3	35
2	X1	GO:0005125	cytokine activity	29/754	154/14459	1.38278e-09	5.66939e-07	5.42922e-07	CCL20/CX3CL1/CXCL8/IL6/TGFB3/CXCL10/CSF1/CCL2/CXCL11/TNFSF18/KITLG/TNF/IL7/WNT5A/IL15/BMP2/TNFRSF11B/IL1B/IL1A/INHBA/VSTM1/TNFSF13B/CXCL9/GREM1/LIF/BMP4/EDN1/TSLP/NRG1	29
3	X1	GO:0030545	receptor regulator activity	46/754	369/14459	3.39914e-08	9.1941e-06	8.80462e-06	CCL20/CX3CL1/CXCL8/IL6/TGFB3/CXCL10/CSF1/CCL2/CXCL11/TNFSF18/KITLG/JAG1/TNF/HBEGF/IL7/WNT5A/IL15/BMP2/IL18BP/TNFRSF11B/IL1B/FST/FLRT2/IL1A/INHBA/VSTM1/BTC/TNFSF13B/CSPG5/GHRL/FNDC5/CXCL9/SEMA3D/GREM1/COLEC10/RABEP2/LIF/BMP4/LYPD1/ERFE/EDN1/TSLP/OSGIN1/GAL/NRG1/NPPC	46
4	X1	GO:0048018	receptor ligand activity	43/754	336/14459	4.48493e-08	9.1941e-06	8.80462e-06	CCL20/CX3CL1/CXCL8/IL6/TGFB3/CXCL10/CSF1/CCL2/CXCL11/TNFSF18/KITLG/JAG1/TNF/HBEGF/IL7/WNT5A/IL15/BMP2/TNFRSF11B/IL1B/FLRT2/IL1A/INHBA/VSTM1/BTC/TNFSF13B/CSPG5/GHRL/FNDC5/CXCL9/SEMA3D/GREM1/COLEC10/RABEP2/LIF/BMP4/ERFE/EDN1/TSLP/OSGIN1/GAL/NRG1/NPPC	43
7	X1	GO:0004896	cytokine receptor activity	13/754	79/14459	0.00020632	0.024169	0.0231451	IFNGR2/CSF2RB/ACKR3/CCR4/IL15RA/IL3RA/CCRL2/IL18R1/IL7R/ACKR4/IL4R/IL18RAP/IL21R	13
9	X2	GO:0004860	protein kinase inhibitor activity	9/478	59/14459	0.000126319	0.0360661	0.032887	PRKAR2B/GMFG/CDKN2C/CAMK2N1/SPRY2/CDKN1C/TESC/DUSP19/SOCS3	9
10	X2	GO:0004222	metalloendopeptidase activity	11/478	87/14459	0.000133229	0.0360661	0.032887	ADAMTS1/TLL1/MMP24/ADAMTS6/MMP7/ADAMTS12/ADAM22/ADAMTS4/ADAMTS18/PHEX/ADAMTS5	11
11	X2	GO:0019210	kinase inhibitor activity	9/478	61/14459	0.000164435	0.0360661	0.032887	PRKAR2B/GMFG/CDKN2C/CAMK2N1/SPRY2/CDKN1C/TESC/DUSP19/SOCS3	9
12	X3	GO:0015144	carbohydrate transmembrane transporter activity	8/640	32/14459	5.76822e-05	0.0437231	0.0430492	SLC2A3/SLC2A10/SLC2A11/AQP1/SLC5A4/SLC45A1/SLC2A1/SLC5A10	8
13	X4	GO:0003688	DNA replication origin binding	10/599	24/14459	1.60241e-08	1.17297e-05	1.12169e-05	CDC6/MCM10/ORC6/MCM4/ORC1/MCM3/MCM7/MCM2/MCM5/CDC45	10
14	X4	GO:0043138	3'-5' DNA helicase activity	8/599	19/14459	4.17502e-07	0.000152806	0.000146126	GINS4/GINS1/GINS2/MCM7/MCM2/MCM5/CDC45/RECQL4	8
15	X4	GO:0048018	receptor ligand activity	34/599	336/14459	1.43655e-06	0.000209657	0.000200492	CSF2/CXCL3/CXCL1/TNFSF15/CXCL6/CSF3/CXCL2/LTB/ADM2/CXCL5/CCL5/CCL8/TNFSF9/IL12A/IL34/IL32/CD70/EBI3/TYMP/SPX/SEMA3C/PDGFB/PDGFD/SEMA4B/CCL7/SHH/TGFB2/GDF3/SEMA6B/SECTM1/SEMA7A/CD320/STC2/ZP3	34
16	X4	GO:0005125	cytokine activity	21/599	154/14459	1.50881e-06	0.000209657	0.000200492	CSF2/CXCL3/CXCL1/TNFSF15/CXCL6/CSF3/CXCL2/LTB/CXCL5/CCL5/CCL8/TNFSF9/IL12A/IL34/IL32/CD70/EBI3/CCL7/TGFB2/GDF3/SECTM1	21
17	X4	GO:0030545	receptor regulator activity	36/599	369/14459	1.67309e-06	0.000209657	0.000200492	CSF2/CXCL3/CXCL1/TNFSF15/CXCL6/CSF3/CXCL2/LTB/ADM2/LYPD6/CXCL5/CCL5/CCL8/TNFSF9/IL12A/IL34/IL32/CD70/EBI3/TYMP/SPX/SEMA3C/PDGFB/PDGFD/SEMA4B/CCL7/SHH/TGFB2/GDF3/SEMA6B/SECTM1/SEMA7A/CD320/ZNF653/STC2/ZP3	36
18	X4	GO:0005126	cytokine receptor binding	25/599	209/14459	1.86394e-06	0.000209657	0.000200492	CSF2/CXCL3/CXCL1/TNFSF15/CXCL6/CSF3/CXCL2/LTB/STAT1/CXCL5/CCL5/LRG1/CCL8/TNFSF9/IL12A/IL34/CD70/EBI3/IL12RB1/CCL7/TRADD/TGFB2/GDF3/TRAF2/SIVA1	25
19	X4	GO:0030546	signaling receptor activator activity	34/599	341/14459	2.00492e-06	0.000209657	0.000200492	CSF2/CXCL3/CXCL1/TNFSF15/CXCL6/CSF3/CXCL2/LTB/ADM2/CXCL5/CCL5/CCL8/TNFSF9/IL12A/IL34/IL32/CD70/EBI3/TYMP/SPX/SEMA3C/PDGFB/PDGFD/SEMA4B/CCL7/SHH/TGFB2/GDF3/SEMA6B/SECTM1/SEMA7A/CD320/STC2/ZP3	34
21	X4	GO:0008094	DNA-dependent ATPase activity	16/599	111/14459	1.29735e-05	0.00105518	0.00100905	RAD51/GINS4/BRIP1/GINS1/MCM4/MCM3/GINS2/RAD54L/MCM7/XRCC2/CHTF18/MCM2/MCM5/CDC45/ERCC6L/RECQL4	16
25	X4	GO:0140097	catalytic activity, acting on DNA	21/599	202/14459	9.98834e-05	0.0056242	0.00537833	RAD51/GINS4/BRIP1/GINS1/MCM4/MCM3/NEIL3/FEN1/POLE2/GINS2/RAD54L/EME2/MCM7/EXO1/POLD1/CHTF18/MCM2/MCM5/CDC45/ERCC6L/RECQL4	21
26	X4	GO:0019955	cytokine binding	14/599	106/14459	0.00011824	0.00618228	0.00591202	ACKR1/LRRC32/IL12A/TRIM16/TNFRSF1B/EBI3/NRROS/CD74/IL12RB1/CCR10/IL20RB/TNFRSF14/LTBP4/IL10RA	14
29	X4	GO:0017116	single-stranded DNA helicase activity	5/599	20/14459	0.00110792	0.0477057	0.0456202	RAD51/MCM7/CHTF18/MCM2/MCM5	5

## Sheet: Combined
GO- Biological Process
	Cluster	ID	Description	GeneRatio	BgRatio	pvalue	p.adjust	qvalue	geneID	Count
1	X1	GO:0051090	regulation of DNA-binding transcription factor activity	53/759	393/14641	1.39491e-10	4.99708e-07	4.16185e-07	RIPK2/NFKB1/ICAM1/IRAK2/NFKBIA/CX3CL1/PLPP3/TNFAIP3/IL6/TRAF1/CD40/TNFSF18/NKX3-1/TNF/TRIM25/CYLD/WNT5A/DDX58/MYD88/SGK1/TRIM21/FOS/NFKBIE/ARID5B/NFKB2/NLRC5/TRIM14/TRAF3/FOSL1/IL1B/IL18R1/TRIM26/ID2/UBB/PSMA6/TLR3/HIPK2/TICAM1/FZD1/DHX9/RIPK3/BRMS1/WWP2/RNF25/HSPA1B/PIAS4/IL18RAP/EDN1/HSPA1A/ID1/CAMK1D/ID3/RTKN2	53
2	X1	GO:0051091	positive regulation of DNA-binding transcription factor activity	39/759	241/14641	2.01414e-10	4.99708e-07	4.16185e-07	RIPK2/NFKB1/ICAM1/IRAK2/CX3CL1/PLPP3/IL6/TRAF1/CD40/TNFSF18/NKX3-1/TNF/TRIM25/WNT5A/DDX58/MYD88/TRIM21/ARID5B/NFKB2/TRIM14/FOSL1/IL1B/IL18R1/TRIM26/UBB/PSMA6/TLR3/HIPK2/TICAM1/FZD1/DHX9/RIPK3/RNF25/HSPA1B/IL18RAP/EDN1/HSPA1A/CAMK1D/RTKN2	39
3	X1	GO:0009617	response to bacterium	60/759	487/14641	3.32168e-10	5.49405e-07	4.57576e-07	RIPK2/CCL20/SELE/NFKB1/ICAM1/IRAK2/NFKBIA/CX3CL1/TNFAIP3/LITAF/CXCL8/IL6/VCAM1/TNIP3/CMPK2/CXCL10/GCH1/NOCT/GBP4/CSF2RB/CCL2/CXCL11/CLDN1/CD47/PTAFR/TNF/WNT5A/MYD88/INAVA/CCR4/CLEC4E/PDCD1LG2/FOS/BMP2/NFKB2/FABP4/HERC6/NLRC5/DHX58/IL1B/CD80/NFKBIB/BCL3/PTGS2/HLA-E/IDO1/FZD5/CHGA/TLR3/PTGER4/CEBPB/TICAM1/CXCL9/JUNB/MT2A/C15orf48/EDN1/CD274/DUSP10/CD24	60
6	X1	GO:0032103	positive regulation of response to external stimulus	53/759	429/14641	3.38254e-09	2.79736e-06	2.3298e-06	RIPK2/NFKB1/NFKBIA/CX3CL1/CXCL8/C2CD4A/IL6/CXCL10/ETS1/CSF1/CD47/C2CD4B/TNF/PLSCR1/TNIP1/WNT5A/MYD88/IL15/RELB/CCR4/CLEC4E/PSME2/FABP4/CREB3/NLRC5/DHX58/IL1B/SFPQ/PTGS2/PSMA6/HLA-E/IDO1/TLR3/PTGER4/DAPK2/CEBPB/CADM1/TICAM1/FADD/GHRL/DHX9/POLR3B/PSMB10/RAC2/PSMC3/LPAR1/NECTIN2/IL18RAP/EDN1/TUBB2B/TSLP/RBM14/CAMK1D	53
7	X1	GO:0034341	response to interferon-gamma	30/759	174/14641	5.55833e-09	3.94006e-06	3.2815e-06	CCL20/IRF1/ICAM1/CX3CL1/VCAM1/GCH1/IFNGR2/GBP4/CCL2/CLDN1/CD47/PTAFR/TRIM25/GBP1/KYNU/PARP14/WNT5A/NMI/TRIM21/OASL/SOCS1/NLRC5/TRIM26/PML/HLA-E/TLR3/MT2A/JAK1/EDN1/ZYX	30
10	X1	GO:0060759	regulation of response to cytokine stimulus	29/759	168/14641	9.70883e-09	4.5595e-06	3.79741e-06	RIPK2/IRAK2/TNFAIP3/IL6/TRAF1/BIRC3/IFIH1/IFNGR2/CSF1/USP18/TNF/IL7/CYLD/PARP14/WNT5A/DDX58/SOCS1/NLRC5/ROBO1/SPPL2A/FADD/DHX9/JAK1/HSPA1B/PIAS4/EDN1/TSLP/HSPA1A/CD24	29
11	X1	GO:0051607	defense response to virus	32/759	199/14641	1.01077e-08	4.5595e-06	3.79741e-06	IRF1/TNFAIP3/IL6/BIRC3/IFIH1/CD40/CXCL10/IFIT3/PLSCR1/TRIM25/GBP1/IFIT5/DDX58/IL15/RSAD2/IFIT1/OASL/NLRC5/TRAF3/DHX58/CD207/IL1B/PML/ISG20/IFIT2/TLR3/TICAM1/FADD/DHX9/POLR3B/CXCL9/POLR3H	32
12	X1	GO:0022409	positive regulation of cell-cell adhesion	34/759	222/14641	1.25103e-08	5.17301e-06	4.30837e-06	RIPK2/ICAM1/CX3CL1/PLPP3/IL6/VCAM1/CD83/ETS1/CCL2/CD47/PTAFR/TNF/IL7/CYLD/WNT5A/IL15/PDCD1LG2/SOCS1/HAS2/IL1B/NR4A3/IL7R/CD80/HLA-E/TNFSF13B/THY1/FADD/IL4R/PIEZO1/SOX2/CD274/EFNB2/DUSP10/CD24	34
13	X1	GO:0034612	response to tumor necrosis factor	38/759	272/14641	2.29674e-08	8.76649e-06	7.30122e-06	CCL20/SELE/NFKB1/ICAM1/TNFRSF9/NFKBIA/CX3CL1/TNFAIP3/CXCL8/TRAF1/BIRC3/VCAM1/CD40/GCH1/CCL2/CLDN1/TNFSF18/NKX3-1/TNF/GBP1/CYLD/PSME2/FABP4/HAS2/TRAF3/SPPL2A/TNFRSF11B/AFF3/PTGS2/PSMA6/TNFSF13B/DHX9/PSMB10/PSMC3/HSPA1B/PIAS4/EDN1/HSPA1A	38
14	X1	GO:0001819	positive regulation of cytokine production	48/759	393/14641	2.73229e-08	9.47219e-06	7.88897e-06	RIPK2/NFKB1/IRF1/CX3CL1/IL6/BIRC3/IFIH1/CD83/CD40/PTAFR/TNF/IL7/WNT5A/DDX58/MYD88/IL15/INAVA/RSAD2/CLEC4E/NFKB2/PANX1/DHX58/IL1B/IL18R1/NR4A3/CD80/IL1A/BCL3/PTGS2/HLA-E/SULF1/IDO1/FZD5/TLR3/PTGER4/CEBPB/CADM1/TICAM1/FADD/EGR1/DHX9/IL4R/POLR3B/POLR3H/HSPA1B/CD274/TSLP/HSPA1A	48
15	X1	GO:0071347	cellular response to interleukin-1	27/759	156/14641	2.96032e-08	9.47219e-06	7.88897e-06	RIPK2/CCL20/NFKB1/ICAM1/IRAK2/NFKBIA/CX3CL1/CXCL8/IL6/CCL2/CD47/NKX3-1/GBP1/MYD88/PSME2/HAS2/IL1B/SQSTM1/IL1A/UBB/PSMA6/CEBPB/EGR1/PSMB10/TOLLIP/PSMC3/EDN1	27
16	X1	GO:0002694	regulation of leukocyte activation	51/759	432/14641	3.07732e-08	9.47219e-06	7.88897e-06	RIPK2/IRF1/CX3CL1/TNFAIP3/IL6/VCAM1/CD83/CD40/CCL2/TNFSF18/CD47/PTAFR/PLSCR1/IL7/CYLD/WNT5A/SLC7A2/IL15/PDCD1LG2/SOCS1/FOXF1/PDE5A/IL1B/NR4A3/IL7R/CD80/ID2/INHBA/HLA-E/TNFSF13B/IDO1/THY1/CEBPB/CLPTM1/PRELID1/PRDM1/TICAM1/FADD/IL4R/RIPK3/RAC2/BMP4/NECTIN2/CD274/EFNB2/TSLP/DUSP10/C12orf4/SPHK2/GAL/CD24	51
18	X1	GO:0050729	positive regulation of inflammatory response	23/759	119/14641	3.78244e-08	1.04269e-05	8.68412e-06	NFKBIA/CX3CL1/C2CD4A/IL6/ETS1/CD47/C2CD4B/TNF/TNIP1/WNT5A/MYD88/IL15/FABP4/IL1B/PTGS2/HLA-E/IDO1/TLR3/PTGER4/CEBPB/TICAM1/DHX9/TSLP	23
19	X1	GO:0031349	positive regulation of defense response	41/759	314/14641	4.5073e-08	1.17712e-05	9.80369e-06	RIPK2/NFKB1/NFKBIA/CX3CL1/C2CD4A/IL6/ETS1/CD47/C2CD4B/TNF/PLSCR1/TNIP1/WNT5A/MYD88/IL15/RELB/CLEC4E/PSME2/FABP4/NLRC5/DHX58/IL1B/SFPQ/PTGS2/PSMA6/HLA-E/IDO1/TLR3/PTGER4/CEBPB/CADM1/TICAM1/FADD/DHX9/POLR3B/PSMB10/PSMC3/NECTIN2/IL18RAP/TSLP/RBM14	41
20	X1	GO:0042110	T cell activation	47/759	388/14641	4.93575e-08	1.22456e-05	1.01988e-05	RIPK2/IRF1/ICAM1/IL6/VCAM1/CD83/CCL2/TNFSF18/CD47/IL7/CYLD/IL15/RELB/RSAD2/CLEC4E/PDCD1LG2/SOCS1/FZD8/PDE5A/IL1B/IL18R1/IL7R/CD80/BCL3/HLA-E/TNFSF13B/IDO1/FZD5/PTGER4/THY1/CEBPB/CLPTM1/PRELID1/PRDM1/FADD/EGR1/IL4R/PSMB10/RIPK3/RAC2/BMP4/PKNOX1/TCF7/CD274/EFNB2/DUSP10/CD24	47
24	X1	GO:0001959	regulation of cytokine-mediated signaling pathway	26/759	158/14641	1.5214e-07	3.10821e-05	2.58869e-05	RIPK2/IRAK2/TNFAIP3/IL6/TRAF1/BIRC3/IFNGR2/CSF1/USP18/TNF/IL7/CYLD/PARP14/WNT5A/SOCS1/NLRC5/ROBO1/SPPL2A/FADD/JAK1/HSPA1B/PIAS4/EDN1/TSLP/HSPA1A/CD24	26
28	X1	GO:0007159	leukocyte cell-cell adhesion	37/759	286/14641	2.60048e-07	4.57865e-05	3.81335e-05	RIPK2/SELE/IRF1/ICAM1/IL6/VCAM1/CD83/ETS1/CCL2/CD47/PTAFR/TNF/TNIP1/IL7/CYLD/IL15/PDCD1LG2/SOCS1/HAS2/PDE5A/IL1B/NR4A3/IL7R/CD80/HLA-E/TNFSF13B/IDO1/THY1/CEBPB/FADD/IL4R/RAC2/BMP4/CD274/EFNB2/DUSP10/CD24	37
29	X1	GO:0002221	pattern recognition receptor signaling pathway	27/759	173/14641	2.67595e-07	4.57865e-05	3.81335e-05	RIPK2/IRF1/IRAK2/NFKBIA/TNFAIP3/TIFA/BIRC3/IFIH1/TNIP3/RFTN1/TNIP1/CYLD/DDX58/MYD88/INAVA/RSAD2/CLEC4E/TRAF3/DHX58/MAP3K1/UBB/TLR3/CTSS/TICAM1/FADD/HSPA1B/HSPA1A	27
32	X1	GO:0070663	regulation of leukocyte proliferation	28/759	188/14641	4.34888e-07	6.74349e-05	5.61635e-05	RIPK2/IRF1/TNFAIP3/IL6/VCAM1/CD40/CSF1/TNFSF18/KITLG/IL7/IL15/PDCD1LG2/PDE5A/IL1B/CD80/HLA-E/TNFSF13B/IDO1/CEBPB/TICAM1/FADD/RIPK3/GREM1/RAC2/BMP4/CD274/GAL/CD24	28
33	X1	GO:0032606	type I interferon production	21/759	116/14641	4.66883e-07	6.97664e-05	5.81054e-05	RIPK2/NFKB1/IRF1/TNFAIP3/IFIH1/TRIM25/CYLD/DDX58/MYD88/NMI/RELB/TRIM21/NFKB2/NLRC5/TRAF3/DHX58/TLR3/TICAM1/DHX9/POLR3B/POLR3H	21
38	X1	GO:0042035	regulation of cytokine biosynthetic process	18/759	90/14641	6.69644e-07	8.74413e-05	7.28261e-05	NFKB1/IRF1/IL6/PTAFR/TNF/WNT5A/NMI/MAP2K3/IL1B/CD80/IL1A/INHBA/BCL3/TLR3/CEBPB/TICAM1/GHRL/EGR1	18
39	X1	GO:0002697	regulation of immune effector process	40/759	335/14641	7.22711e-07	9.12416e-05	7.59911e-05	RIPK2/ICAM1/TNFAIP3/IL6/BIRC3/CD40/TGFB3/CD47/PTAFR/TNF/WNT5A/DDX58/IL15/RSAD2/IFIT1/FOXF1/TRAF3/DHX58/IL1B/IL18R1/NR4A3/IL7R/CD80/HLA-E/FZD5/TLR3/CADM1/DNASE1L3/TICAM1/FADD/DHX9/IL4R/RIPK3/CR1L/RAC2/NECTIN2/IL18RAP/DUSP10/C12orf4/SPHK2	40
42	X1	GO:0050863	regulation of T cell activation	34/759	264/14641	8.82162e-07	0.000104221	8.68012e-05	RIPK2/IRF1/IL6/VCAM1/CD83/CCL2/TNFSF18/CD47/IL7/CYLD/IL15/PDCD1LG2/SOCS1/PDE5A/IL1B/IL7R/CD80/HLA-E/TNFSF13B/IDO1/THY1/CEBPB/CLPTM1/PRELID1/PRDM1/FADD/IL4R/RIPK3/RAC2/BMP4/CD274/EFNB2/DUSP10/CD24	34
44	X1	GO:0002683	negative regulation of immune system process	41/759	359/14641	1.67983e-06	0.000189439	0.000157776	IRF1/NFKBIA/CX3CL1/TNFAIP3/TGFB3/CCL2/CD47/KITLG/TNF/GBP1/PARP14/NMI/TRAFD1/PDCD1LG2/SOCS1/FOXF1/PDE5A/NLRC5/DHX58/IL7R/CD80/HLA-DOB/ID2/INHBA/HLA-E/IDO1/MIXL1/TLR3/PTGER4/THY1/CEBPB/FADD/IL4R/GREM1/TCTA/BMP4/ZBTB46/CD274/FCRLB/DUSP10/GAL	41
45	X1	GO:0071216	cellular response to biotic stimulus	28/759	201/14641	1.71875e-06	0.000189521	0.000157844	RIPK2/NFKB1/ICAM1/IRAK2/NFKBIA/CX3CL1/TNFAIP3/LITAF/CXCL8/IL6/TNIP3/CMPK2/CXCL10/CCL2/CXCL11/PTAFR/TNF/PPP1R15B/WNT5A/PDCD1LG2/IL1B/CD80/NFKBIB/FZD5/CEBPB/TICAM1/CXCL9/CD274	28
46	X1	GO:0001649	osteoblast differentiation	27/759	190/14641	1.77758e-06	0.000191747	0.000159698	IL6/NOCT/JAG1/TNF/CTHRC1/BMP2/TP63/ID2/PTH1R/RIOX1/CEBPB/ITGA11/FZD1/DHX9/JUNB/FBXO5/GREM1/TNC/FAM20C/HIRA/BMP4/ALYREF/SOX2/TWIST2/ID1/ID3/NPPC	27
47	X1	GO:0070661	leukocyte proliferation	32/759	249/14641	1.93187e-06	0.000203956	0.000169866	RIPK2/IRF1/CX3CL1/TNFAIP3/IL6/VCAM1/CD40/CSF1/TNFSF18/KITLG/IL7/IL15/PDCD1LG2/PDE5A/IL1B/IL7R/CD80/HLA-E/TNFSF13B/IDO1/CEBPB/TICAM1/FADD/PSMB10/RIPK3/GREM1/RAC2/BMP4/CD274/GAL/HELLS/CD24	32
48	X1	GO:0030278	regulation of ossification	25/759	169/14641	2.03318e-06	0.00021018	0.00017505	IL6/TGFB3/NOCT/CSF1/JAG1/TNF/WNT5A/CTHRC1/ATP2B1/BMP2/TP63/RFLNA/ID2/RIOX1/PTGER4/CEBPB/TFAP2A/FBXO5/GREM1/FAM20C/BMP4/TWIST2/ID1/ID3/NPPC	25
49	X1	GO:0043330	response to exogenous dsRNA	10/759	31/14641	2.16812e-06	0.000219556	0.000182858	RIPK2/NFKBIA/IFIH1/RFTN1/DDX58/IFIT1/TLR3/TICAM1/DHX9/SLC3A2	10
53	X1	GO:0042089	cytokine biosynthetic process	18/759	98/14641	2.4604e-06	0.000230349	0.000191848	NFKB1/IRF1/IL6/PTAFR/TNF/WNT5A/NMI/MAP2K3/IL1B/CD80/IL1A/INHBA/BCL3/TLR3/CEBPB/TICAM1/GHRL/EGR1	18
57	X1	GO:0002831	regulation of response to biotic stimulus	39/759	343/14641	3.34985e-06	0.000291613	0.000242872	RIPK2/NFKB1/IRF1/CX3CL1/TNFAIP3/BIRC3/IFNGR2/USP18/PLSCR1/PARP14/WNT5A/DDX58/IL15/NMI/RELB/TRAFD1/IFIT1/CLEC4E/SOCS1/PSME2/NLRC5/TRAF3/DHX58/IL1B/SFPQ/PSMA6/HLA-E/CADM1/FADD/DHX9/POLR3B/PSMB10/PSMC3/JAK1/NECTIN2/IL18RAP/CD274/DUSP10/RBM14	39
58	X1	GO:0042481	regulation of odontogenesis	8/759	20/14641	3.62915e-06	0.000305584	0.000254507	CSF1/SP6/BMP2/MSX1/TNFRSF11B/TFAP2A/BMP4/EDN1	8
64	X1	GO:0002250	adaptive immune response	39/759	347/14641	4.43683e-06	0.000339059	0.000282388	RIPK2/IRF1/ICAM1/TNFAIP3/RNF19B/IL6/NBN/CD40/RFTN1/TNFSF18/TAP1/JAG1/TNF/TAP2/RELB/LAMP3/RSAD2/PDCD1LG2/NFKB2/IL18BP/IL1B/IL18R1/IL7R/CD80/HLA-DOB/BCL3/HLA-E/TNFSF13B/FZD5/PRDM1/CTSS/FADD/MCOLN1/IL4R/RIPK3/NECTIN2/IL18RAP/CD274/DUSP10	39
67	X1	GO:0002367	cytokine production involved in immune response	17/759	93/14641	4.98946e-06	0.000369518	0.000307755	IL6/TGFB3/TNF/WNT5A/DDX58/INAVA/RSAD2/IL1B/IL18R1/NR4A3/HLA-E/FZD5/CHGA/TLR3/TICAM1/IL18RAP/SPHK2	17
69	X1	GO:0001503	ossification	38/759	338/14641	5.83482e-06	0.000419599	0.000349466	CDH11/IL6/TGFB3/NOCT/CSF1/JAG1/TNF/WNT5A/CTHRC1/ATP2B1/BMP2/TP63/RFLNA/FOXC2/ID2/PTH1R/PTGS2/RIOX1/PTGER4/CEBPB/ITGA11/TFAP2A/FZD1/DHX9/SLC26A2/JUNB/FBXO5/GREM1/TNC/FAM20C/HIRA/BMP4/ALYREF/SOX2/TWIST2/ID1/ID3/NPPC	38
70	X1	GO:0045667	regulation of osteoblast differentiation	18/759	104/14641	5.92705e-06	0.000420143	0.000349919	IL6/NOCT/JAG1/TNF/CTHRC1/BMP2/TP63/ID2/RIOX1/CEBPB/FBXO5/GREM1/FAM20C/BMP4/TWIST2/ID1/ID3/NPPC	18
71	X1	GO:0007249	I-kappaB kinase/NF-kappaB signaling	31/759	252/14641	6.94764e-06	0.000475639	0.000396139	RIPK2/IRAK2/NFKBIA/CX3CL1/TNFAIP3/LITAF/TIFA/BIRC3/APOL3/TNIP3/CD40/TNF/TRIM25/TNIP1/IFIT5/WNT5A/MYD88/INAVA/RELB/IL1B/LURAP1L/SQSTM1/BCL3/UBB/TLR3/NUP62/TICAM1/FADD/RIPK3/LPAR1/SPHK2	31
74	X1	GO:0030335	positive regulation of cell migration	48/759	475/14641	7.16509e-06	0.000475639	0.000396139	SOD2/CCL20/ICAM1/TNFAIP6/PLPP3/CXCL8/IL6/CD40/CXCL10/ETS1/CSF1/TNFSF18/PTAFR/KITLG/TNF/HBEGF/WNT5A/ACKR3/STAT5A/BMP2/HAS2/CREB3/FOXF1/MAP2K3/IL1B/NR4A3/ATOH8/PDGFRA/FOXC2/PTGS2/RDX/CEMIP/DAPK2/THY1/FADD/LRRC15/SEMA3D/FBXO5/RAC2/LPAR1/BMP4/RIPOR1/EDN1/CD274/TWIST2/RET/ENPP2/CAMK1D	48
80	X1	GO:0050707	regulation of cytokine secretion	23/759	162/14641	1.03901e-05	0.000644445	0.00053673	RIPK2/CX3CL1/TNFAIP3/IFIH1/TNF/GBP1/WNT5A/DDX58/CLEC4E/SOCS1/PANX1/IL1B/PML/IL1A/FZD5/PTGER4/CADM1/GHRL/DHX9/IL4R/CD274/TSLP/CPTP	23
86	X1	GO:1903708	positive regulation of hemopoiesis	23/759	168/14641	1.89993e-05	0.00109622	0.000912992	RIPK2/CD83/ETS1/CSF1/KITLG/JAG1/TNF/IL7/CYLD/IL15/FOS/SOCS1/IL7R/CD80/ID2/INHBA/FADD/IL4R/LIF/ZBTB46/HSPA1B/DUSP10/HSPA1A	23
87	X1	GO:0045123	cellular extravasation	12/759	55/14641	1.93028e-05	0.00110093	0.000916914	SELE/ICAM1/CX3CL1/VCAM1/CCL2/CD47/PTAFR/TNF/PTGER4/THY1/FADD/RIPK3	12
88	X1	GO:0002819	regulation of adaptive immune response	20/759	135/14641	2.05844e-05	0.00116068	0.000966679	RIPK2/IRF1/TNFAIP3/IL6/CD40/TNF/RSAD2/IL1B/IL18R1/IL7R/CD80/HLA-E/TNFSF13B/FZD5/FADD/IL4R/RIPK3/NECTIN2/CD274/DUSP10	20
93	X1	GO:0060326	cell chemotaxis	29/759	243/14641	2.43236e-05	0.00129778	0.00108087	CCL20/SLC12A2/CX3CL1/CXCL8/IL6/VCAM1/CXCL10/CSF1/CCL2/CXCL11/HBEGF/WNT5A/ACKR3/CCR4/CREB3/CCRL2/IL1B/ACKR4/HOXB9/PDGFRA/CHGA/DAPK2/RHOG/CXCL9/GREM1/RAC2/LPAR1/EDN1/CAMK1D	29
102	X1	GO:0048525	negative regulation of viral process	15/759	86/14641	3.18284e-05	0.00154836	0.00128956	TNF/PTX3/PLSCR1/TRIM25/TNIP1/IFIT5/RSAD2/IFIT1/TRIM21/OASL/TRIM14/TRIM26/PML/ISG20/PSMC3	15
105	X1	GO:1990774	tumor necrosis factor secretion	8/759	26/14641	3.4092e-05	0.00161109	0.00134181	CX3CL1/IFIH1/WNT5A/DDX58/FZD5/GHRL/DHX9/SPHK2	8
121	X1	GO:1903320	regulation of protein modification by small protein conjugation or removal	26/759	217/14641	5.90866e-05	0.00241232	0.00200911	RIPK2/TNFAIP3/BIRC3/TNIP1/N4BP1/NMI/INAVA/ARRDC3/TRIM21/DNAJA1/UBB/AMER1/TICAM1/EGR1/FBXO5/TOLLIP/HSPBP1/HSPA1B/FZR1/BAG2/AIMP2/PIAS4/MASTL/CENPX/HSPA1A/U2AF2	26
123	X1	GO:0070232	regulation of T cell apoptotic process	8/759	28/14641	6.18413e-05	0.00249477	0.00207778	WNT5A/IL7R/IDO1/PRELID1/FADD/RIPK3/BMP4/CD274	8
128	X1	GO:0009612	response to mechanical stimulus	24/759	195/14641	7.34156e-05	0.002846	0.00237031	NFKB1/IRF1/NFKBIA/CD40/CXCL10/ETS1/DMD/MYD88/FOS/FOSB/MAP3K1/FOSL1/IL1B/ANGPT2/PTGS2/ENG/TLR3/PTGER4/FADD/JUNB/TNC/PKD1L1/PIEZO1/EDN1	24
134	X1	GO:0043406	positive regulation of MAP kinase activity	27/759	236/14641	9.53652e-05	0.00353136	0.00294111	RIPK2/IRAK2/CD40/TGFB3/KITLG/TNF/WNT5A/INAVA/BMP2/FZD8/PDE5A/ROBO1/MAP3K1/MAP2K3/IL1B/ZEB2/UBB/FZD5/GHRL/S1PR2/LPAR1/BMP4/EDN1/RET/GADD45B/CD24/NRG1	27
144	X1	GO:0002718	regulation of cytokine production involved in immune response	13/759	76/14641	0.000130097	0.00448293	0.00373363	IL6/TGFB3/TNF/WNT5A/DDX58/RSAD2/IL1B/IL18R1/NR4A3/HLA-E/FZD5/TLR3/TICAM1	13
GO-Molecular Function
	Cluster	ID	Description	GeneRatio	BgRatio	pvalue	p.adjust	qvalue	geneID	Count
1	X1	GO:0005126	cytokine receptor binding	35/754	209/14459	7.80721e-10	5.66939e-07	5.42922e-07	CCL20/CX3CL1/CXCL8/IL6/TRAF1/TGFB3/CXCL10/CSF1/CCL2/CXCL11/TNFSF18/KITLG/TNF/IL7/MYD88/IL15/BMP2/TRAF3/CCRL2/IL1B/TYK2/IL1A/INHBA/ENG/BAMBI/TNFSF13B/FADD/CXCL9/GREM1/TOLLIP/LIF/BMP4/JAK1/TSLP/PDCL3	35
2	X1	GO:0005125	cytokine activity	29/754	154/14459	1.38278e-09	5.66939e-07	5.42922e-07	CCL20/CX3CL1/CXCL8/IL6/TGFB3/CXCL10/CSF1/CCL2/CXCL11/TNFSF18/KITLG/TNF/IL7/WNT5A/IL15/BMP2/TNFRSF11B/IL1B/IL1A/INHBA/VSTM1/TNFSF13B/CXCL9/GREM1/LIF/BMP4/EDN1/TSLP/NRG1	29
3	X1	GO:0030545	receptor regulator activity	46/754	369/14459	3.39914e-08	9.1941e-06	8.80462e-06	CCL20/CX3CL1/CXCL8/IL6/TGFB3/CXCL10/CSF1/CCL2/CXCL11/TNFSF18/KITLG/JAG1/TNF/HBEGF/IL7/WNT5A/IL15/BMP2/IL18BP/TNFRSF11B/IL1B/FST/FLRT2/IL1A/INHBA/VSTM1/BTC/TNFSF13B/CSPG5/GHRL/FNDC5/CXCL9/SEMA3D/GREM1/COLEC10/RABEP2/LIF/BMP4/LYPD1/ERFE/EDN1/TSLP/OSGIN1/GAL/NRG1/NPPC	46
4	X1	GO:0048018	receptor ligand activity	43/754	336/14459	4.48493e-08	9.1941e-06	8.80462e-06	CCL20/CX3CL1/CXCL8/IL6/TGFB3/CXCL10/CSF1/CCL2/CXCL11/TNFSF18/KITLG/JAG1/TNF/HBEGF/IL7/WNT5A/IL15/BMP2/TNFRSF11B/IL1B/FLRT2/IL1A/INHBA/VSTM1/BTC/TNFSF13B/CSPG5/GHRL/FNDC5/CXCL9/SEMA3D/GREM1/COLEC10/RABEP2/LIF/BMP4/ERFE/EDN1/TSLP/OSGIN1/GAL/NRG1/NPPC	43
7	X1	GO:0004896	cytokine receptor activity	13/754	79/14459	0.00020632	0.024169	0.0231451	IFNGR2/CSF2RB/ACKR3/CCR4/IL15RA/IL3RA/CCRL2/IL18R1/IL7R/ACKR4/IL4R/IL18RAP/IL21R	13
9	X2	GO:0004860	protein kinase inhibitor activity	9/478	59/14459	0.000126319	0.0360661	0.032887	PRKAR2B/GMFG/CDKN2C/CAMK2N1/SPRY2/CDKN1C/TESC/DUSP19/SOCS3	9
10	X2	GO:0004222	metalloendopeptidase activity	11/478	87/14459	0.000133229	0.0360661	0.032887	ADAMTS1/TLL1/MMP24/ADAMTS6/MMP7/ADAMTS12/ADAM22/ADAMTS4/ADAMTS18/PHEX/ADAMTS5	11
11	X2	GO:0019210	kinase inhibitor activity	9/478	61/14459	0.000164435	0.0360661	0.032887	PRKAR2B/GMFG/CDKN2C/CAMK2N1/SPRY2/CDKN1C/TESC/DUSP19/SOCS3	9
12	X3	GO:0015144	carbohydrate transmembrane transporter activity	8/640	32/14459	5.76822e-05	0.0437231	0.0430492	SLC2A3/SLC2A10/SLC2A11/AQP1/SLC5A4/SLC45A1/SLC2A1/SLC5A10	8
13	X4	GO:0003688	DNA replication origin binding	10/599	24/14459	1.60241e-08	1.17297e-05	1.12169e-05	CDC6/MCM10/ORC6/MCM4/ORC1/MCM3/MCM7/MCM2/MCM5/CDC45	10
14	X4	GO:0043138	3'-5' DNA helicase activity	8/599	19/14459	4.17502e-07	0.000152806	0.000146126	GINS4/GINS1/GINS2/MCM7/MCM2/MCM5/CDC45/RECQL4	8
15	X4	GO:0048018	receptor ligand activity	34/599	336/14459	1.43655e-06	0.000209657	0.000200492	CSF2/CXCL3/CXCL1/TNFSF15/CXCL6/CSF3/CXCL2/LTB/ADM2/CXCL5/CCL5/CCL8/TNFSF9/IL12A/IL34/IL32/CD70/EBI3/TYMP/SPX/SEMA3C/PDGFB/PDGFD/SEMA4B/CCL7/SHH/TGFB2/GDF3/SEMA6B/SECTM1/SEMA7A/CD320/STC2/ZP3	34
16	X4	GO:0005125	cytokine activity	21/599	154/14459	1.50881e-06	0.000209657	0.000200492	CSF2/CXCL3/CXCL1/TNFSF15/CXCL6/CSF3/CXCL2/LTB/CXCL5/CCL5/CCL8/TNFSF9/IL12A/IL34/IL32/CD70/EBI3/CCL7/TGFB2/GDF3/SECTM1	21
17	X4	GO:0030545	receptor regulator activity	36/599	369/14459	1.67309e-06	0.000209657	0.000200492	CSF2/CXCL3/CXCL1/TNFSF15/CXCL6/CSF3/CXCL2/LTB/ADM2/LYPD6/CXCL5/CCL5/CCL8/TNFSF9/IL12A/IL34/IL32/CD70/EBI3/TYMP/SPX/SEMA3C/PDGFB/PDGFD/SEMA4B/CCL7/SHH/TGFB2/GDF3/SEMA6B/SECTM1/SEMA7A/CD320/ZNF653/STC2/ZP3	36
18	X4	GO:0005126	cytokine receptor binding	25/599	209/14459	1.86394e-06	0.000209657	0.000200492	CSF2/CXCL3/CXCL1/TNFSF15/CXCL6/CSF3/CXCL2/LTB/STAT1/CXCL5/CCL5/LRG1/CCL8/TNFSF9/IL12A/IL34/CD70/EBI3/IL12RB1/CCL7/TRADD/TGFB2/GDF3/TRAF2/SIVA1	25
19	X4	GO:0030546	signaling receptor activator activity	34/599	341/14459	2.00492e-06	0.000209657	0.000200492	CSF2/CXCL3/CXCL1/TNFSF15/CXCL6/CSF3/CXCL2/LTB/ADM2/CXCL5/CCL5/CCL8/TNFSF9/IL12A/IL34/IL32/CD70/EBI3/TYMP/SPX/SEMA3C/PDGFB/PDGFD/SEMA4B/CCL7/SHH/TGFB2/GDF3/SEMA6B/SECTM1/SEMA7A/CD320/STC2/ZP3	34
21	X4	GO:0008094	DNA-dependent ATPase activity	16/599	111/14459	1.29735e-05	0.00105518	0.00100905	RAD51/GINS4/BRIP1/GINS1/MCM4/MCM3/GINS2/RAD54L/MCM7/XRCC2/CHTF18/MCM2/MCM5/CDC45/ERCC6L/RECQL4	16
25	X4	GO:0140097	catalytic activity, acting on DNA	21/599	202/14459	9.98834e-05	0.0056242	0.00537833	RAD51/GINS4/BRIP1/GINS1/MCM4/MCM3/NEIL3/FEN1/POLE2/GINS2/RAD54L/EME2/MCM7/EXO1/POLD1/CHTF18/MCM2/MCM5/CDC45/ERCC6L/RECQL4	21
26	X4	GO:0019955	cytokine binding	14/599	106/14459	0.00011824	0.00618228	0.00591202	ACKR1/LRRC32/IL12A/TRIM16/TNFRSF1B/EBI3/NRROS/CD74/IL12RB1/CCR10/IL20RB/TNFRSF14/LTBP4/IL10RA	14
29	X4	GO:0017116	single-stranded DNA helicase activity	5/599	20/14459	0.00110792	0.0477057	0.0456202	RAD51/MCM7/CHTF18/MCM2/MCM5	5
