# Supplementary material for: Different PfEMP1-expressing Plasmodium falciparum variants induce divergent endothelial transcriptional responses during co-culture
Source: PLoS One. 2023 Nov 30;18(11):e0295053. doi: 10.1371/journal.pone.0295053 (PMC10688957; doi:10.1371/journal.pone.0295053)
Supplement: S11 File — (XLSX) [file pone.0295053.s020.xlsx]

## Sheet: Sheet1
								RBC	IT4var14	IT4var37	no TNF	plus TNF	Co-culture time
	IT4var14_HBMEC_0h_experiment_2_ReadsPerGene.normalised												0
	IT4var14_HBMEC_0h_experiment_3_ReadsPerGene.normalised												0
	IT4var14_HBMEC_2h_experiment_2_ReadsPerGene.normalised												2
	IT4var14_HBMEC_2h_experiment_3_ReadsPerGene.normalised												2
	IT4var14_HBMEC_6h_experiment_2_ReadsPerGene.normalised												6
	IT4var14_HBMEC_6h_experiment_3_ReadsPerGene.normalised												6
	IT4var14_HBMEC_20h_experiment_2_ReadsPerGene.normalised												20
	IT4var14_HBMEC_20h_experiment_3_ReadsPerGene.normalised												20
	RBC_HBMEC_0h_experiment_2_ReadsPerGene.normalised												0
	RBC_HBMEC_0h_experiment_3_ReadsPerGene.normalised												0
	RBC_HBMEC_2h_experiment_2_ReadsPerGene.normalised												2
	RBC_HBMEC_2h_experiment_3_ReadsPerGene.normalised												2
	RBC_HBMEC_6h_experiment_2_ReadsPerGene.normalised												6
	RBC_HBMEC_6h_experiment_3_ReadsPerGene.normalised												6
	RBC_HBMEC_20h_experiment_2_ReadsPerGene.normalised												20
	RBC_HBMEC_20h_experiment_3_ReadsPerGene.normalised												20
	IT4var37_HBMEC_TNF_0h_experiment_1_ReadsPerGene.normalised												0
	IT4var37_HBMEC_TNF_0h_experiment_2_ReadsPerGene.normalised												0
	IT4var37_HBMEC_TNF_0h_experiment_3_ReadsPerGene.normalised												0
	IT4var37_HBMEC_TNF_6h_experiment_1_ReadsPerGene.normalised												6
	IT4var37_HBMEC_TNF_6h_experiment_2_ReadsPerGene.normalised												6
	IT4var37_HBMEC_TNF_6h_experiment_3_ReadsPerGene.normalised												6
	IT4var37_HBMEC_TNF_20h_experiment_1_ReadsPerGene.normalised												20
	IT4var37_HBMEC_TNF_20h_experiment_2_ReadsPerGene.normalised												20
	IT4var37_HBMEC_TNF_20h_experiment_3_ReadsPerGene.normalised												20
	M_19_0028_S1-RBC0h-R_D708-D501_L007_ReadsPerGene.normalised												0
	M_19_0029_S2-RBC2h-R_D708-D502_L007_ReadsPerGene.normalised												2
	M_19_0030_S3-RBC6h-R_D708-D503_L007_ReadsPerGene.normalised												6
	M_19_0031_S4-RBC22h-R_D708-D504_L007_ReadsPerGene.normalised												20
	M_19_0038_S11-RBC6h-R_D709-D503_L007_ReadsPerGene.normalised												6
	M_19_0039_S12-RBC22h-R_D709-D504_L007_ReadsPerGene.normalised												20
	M_19_0044_S17-RBC0h-R_D710-D501_L008_ReadsPerGene.normalised												0
	M_19_0045_S18-RBC2h-R_D710-D502_L008_ReadsPerGene.normalised												2
	M_19_0046_S19-RBC6h-R_D710-D503_L008_ReadsPerGene.normalised												6
	M_19_0047_S20-RBC22h-R_D710-D504_L008_ReadsPerGene.normalised												20
	M_19_0032_S5-A40h-R_D708-D505_L007_ReadsPerGene.normalised												0
	M_19_0033_S6-A42h-R_D708-D506_L007_ReadsPerGene.normalised												2
	M_19_0034_S7-A46h-R_D708-D507_L007_ReadsPerGene.normalised												6
	M_19_0035_S8-A422h-R_D708-D508_L007_ReadsPerGene.normalised												20
	M_19_0041_S14-A42h-R_D709-D506_L008_ReadsPerGene.normalised												2
	M_19_0042_S15-A46h-R_D709-D507_L008_ReadsPerGene.normalised												6
	M_19_0043_S16-A422h-R_D709-D508_L008_ReadsPerGene.normalised												20
	M_19_0048_S21-A40h-R_D710-D505_L008_ReadsPerGene.normalised												0
	M_19_0049_S22-A42h-R_D710-D506_L008_ReadsPerGene.normalised												2
	M_19_0050_S23-A46h-R_D710-D507_L008_ReadsPerGene.normalised												6
	M_19_0051_S24-A422h-R_D710-D508_L008_ReadsPerGene.normalised												20
					46 sequences
